# Supplementary material for: Characterization and comparative analysis of transcriptional profiles of porcine colostrum and mature milk at different parities
Source: BMC Genom Data. 2021 Aug 10;22:25. doi: 10.1186/s12863-021-00980-5 (PMC8353812; doi:10.1186/s12863-021-00980-5)
Supplement: Supplementary file 1 — Additional file 1: Table S1. Sequencing statistics. Number of raw sequence reads, number of reads mapping to the S. scrofa 11.1 genome assembly, and percentage of mapped reads for each of the sequenced libraries. [file 12863_2021_980_MOESM1_ESM.xlsx]

## Sheet: Sheet1
Supplemental Table 1. Summary of alignment of sequence reads.
Library	Animal	Parity	Type	Number of Raw Reads	Number of Mapped Reads	Read Mapping %
LIB102451	201708121	P1	Colostrum	41593050	41441904	0.996366
LIB102452	201708121	P1	Milk	37147066	37052900	0.997465
LIB102453	201702022	P2	Colostrum	41625498	40972170	0.984305
LIB102454	201702022	P2	Milk	41405034	41229508	0.995761
LIB102455	201601564	P3	Colostrum	40454694	40222156	0.994252
LIB102456	201601564	P3	Milk	42348390	42159372	0.995537
LIB102457	201635702	P4	Colostrum	41216008	41044554	0.99584
LIB102458	201635702	P4	Milk	37547886	37434378	0.996977
LIB102459	201702056	P2	Colostrum	37018982	36828286	0.994849
LIB102460	201702056	P2	Milk	40796652	40489698	0.992476
LIB102461	201702309	P2	Colostrum	37839820	37580338	0.993143
LIB102462	201702309	P2	Milk	36057064	35859086	0.994509
LIB102463	201701736	P2	Colostrum	52148076	51860868	0.994492
LIB102464	201701736	P2	Milk	45138454	44875040	0.994164
LIB102465	201708475	P1	Colostrum	49874742	49581558	0.994122
LIB102466	201708475	P1	Milk	42933610	42693550	0.994409
LIB102467	201640403	P4	Colostrum	40590114	40364736	0.994447
LIB102468	201640403	P4	Milk	36981928	36744292	0.993574
LIB102951	201602294	P3	Colostrum	37086358	36873498	0.99426
LIB102952	201602294	P3	Milk	44475512	44286718	0.995755
LIB102953	201708339	P1	Colostrum	31978892	31888456	0.997172
LIB102954	201708339	P1	Milk	40442316	40332610	0.997287
LIB102955	201708343	P1	Colostrum	38282980	38078724	0.994665
LIB102956	201708343	P1	Milk	37201270	37071422	0.99651
LIB102957	201601636	P3	Colostrum	40498978	40329316	0.995811
LIB102958	201601636	P3	Milk	41246970	41068198	0.995666
LIB102959	201702082	P2	Colostrum	40091928	39924800	0.995831
LIB102960	201702082	P2	Milk	38965240	38814344	0.996127
LIB102961	201708340	P1	Colostrum	36673294	36525220	0.995962
LIB102962	201708340	P1	Milk	41121344	40967356	0.996255
LIB102965	201702338	P2	Colostrum	43805928	43654424	0.996541
LIB102966	201702338	P2	Milk	51072294	50898190	0.996591
LIB102967	201708086	P1	Colostrum	56147856	55950552	0.996486
LIB102968	201708086	P1	Milk	41028020	40908758	0.997093
LIB102969	201602551	P3	Colostrum	45011502	44846816	0.996341
LIB102970	201602551	P3	Milk	47137716	47003316	0.997149
LIB103071	201701599	P2	Colostrum	38785952	38702820	0.997857
LIB103072	201701599	P2	Milk	41304384	41201288	0.997504
LIB103073	201602525	P3	Colostrum	38827030	38738614	0.997723
LIB103074	201602525	P3	Milk	34876092	34770602	0.996975
LIB103077	201604170	P3	Colostrum	35628986	35583306	0.998718
LIB103078	201604170	P3	Milk	36887378	36822300	0.998236
LIB103079	201604342	P3	Colostrum	33717290	33627476	0.997336
LIB103080	201604342	P3	Milk	34599776	34523170	0.997786
LIB103081	201645302	P4	Colostrum	22623236	22549688	0.996749
LIB103082	201645302	P4	Milk	45636562	45526808	0.997595
LIB103083	201704750	P2	Colostrum	46355120	45527466	0.982145
LIB103084	201704750	P2	Milk	43908846	43164838	0.983056
LIB103085	201705073	P2	Colostrum	43900690	43701496	0.995463
LIB103086	201705073	P2	Milk	39020458	38935592	0.997825
LIB103130	201704203	P2	Milk	57664050	57304834	0.993771
LIB103134	201704621	P2	Colostrum	59876784	59452178	0.992909
LIB103135	201704621	P2	Milk	97818534	97068148	0.992329
LIB103136	201710006	P1	Milk	51353294	51155082	0.99614
LIB103137	201710590	P1	Colostrum	39452896	39260362	0.99512
LIB103138	201710590	P1	Milk	36751972	36598432	0.995822
LIB103141	201704411	P2	Colostrum	51341516	51226946	0.997768
LIB103142	201704411	P2	Milk	55357278	55240044	0.997882
LIB103143	201705037	P2	Milk	54920966	54784214	0.99751
LIB103144	201604173	P3	Colostrum	54002730	53931892	0.998688
LIB103145	201604173	P3	Milk	73001356	72846640	0.997881
LIB103147	201604731	P3	Colostrum	52224304	52096232	0.997548
LIB103148	201604731	P3	Milk	58983052	58849660	0.997738
LIB104590	201704203	P2	Colostrum	27767922	27508186	0.990646
LIB104593	201710855	P1	Colostrum	27454292	27186618	0.99025
LIB104594	201710006	P1	Colostrum	28139198	28029912	0.996116
LIB104608	201632703	P4	Colostrum	30799674	30683942	0.996242
LIB104610	201710855	P1	Milk	51530446	51431418	0.998078
LIB104612	201703788	P2	Colostrum	30498202	30236450	0.991417
LIB104613	201703788	P2	Milk	34224854	34125414	0.997095
LIB104615	201705037	P2	Colostrum	42891994	42773584	0.997239
LIB104618	201601835	P3	Colostrum	55168272	54946926	0.995988
LIB104619	201601835	P3	Milk	46966868	46646486	0.993179
LIB104620	201702217	P2	Colostrum	36334986	36151540	0.994951
LIB104621	201702217	P2	Milk	48070688	47827238	0.994936
LIB104623	201632703	P4	Milk	24176888	23988088	0.992191
LIB104625	201631103	P4	Colostrum	25760802	25739392	0.999169
LIB104626	201631103	P4	Milk	52539802	52309784	0.995622
LIB104627	201704202	P2	Colostrum	24666640	24620606	0.998134
LIB104628	201704202	P2	Milk	45072932	45026698	0.998974
LIB104639	201601958	P3	Colostrum	27215056	27190334	0.999092
LIB104640	201601958	P3	Milk	43440904	43403828	0.999147
LIB104641	201630306	P4	Colostrum	24010202	23989784	0.99915
LIB104642	201630306	P4	Milk	56428198	56377106	0.999095
LIB104649	201701304	P2	Colostrum	44996748	44962710	0.999244
LIB104650	201701304	P2	Milk	73418170	73348244	0.999048
LIB104651	201701533	P2	Colostrum	47581310	47417616	0.99656
LIB104652	201701533	P2	Milk	48848764	48794458	0.998888
LIB104653	201706880	P1	Colostrum	41755254	41619898	0.996758
LIB104654	201706880	P1	Milk	59593128	59501680	0.998465
LIB104655	201707443	P1	Colostrum	57715656	57562566	0.997348
LIB104656	201707443	P1	Milk	49357366	49313200	0.999105
LIB104657	201707661	P1	Colostrum	63370710	63291026	0.998743
LIB104658	201707661	P1	Milk	58487116	58424404	0.998928
LIB104659	201630701	P4	Colostrum	66306782	66225366	0.998772
LIB104660	201630701	P4	Milk	41165086	41124996	0.999026
LIB104661	201636802	P4	Colostrum	64199506	63679982	0.991908
LIB104662	201636802	P4	Milk	43123048	43072420	0.998826
LIB104663	201669004	P3	Colostrum	54346104	54092902	0.995341
LIB104664	201669004	P3	Milk	52759408	52705864	0.998985
LIB104665	201702145	P2	Colostrum	79740276	79656356	0.998948
LIB104666	201702145	P2	Milk	35696150	35664842	0.999123
LIB104667	201702269	P2	Colostrum	81757846	81621004	0.998326
LIB104668	201702269	P2	Milk	38051018	38007452	0.998855
LIB104669	201702632	P2	Colostrum	74253486	73954982	0.99598
LIB104670	201702632	P2	Milk	75602970	75528446	0.999014
LIB104671	201702738	P2	Colostrum	45559350	45500572	0.99871
LIB104672	201702738	P2	Milk	52241538	52195322	0.999115
LIB104673	201707805	P1	Colostrum	43333408	43291062	0.999023
LIB104674	201707805	P1	Milk	40403798	40359832	0.998912
LIB104675	201602684	P3	Colostrum	64873060	64676178	0.996965
LIB104676	201602684	P3	Milk	63718434	63636052	0.998707
LIB104677	201603921	P3	Colostrum	37847066	37801252	0.998789
LIB104678	201603921	P3	Milk	40691018	40639594	0.998736
LIB104679	201703694	P2	Colostrum	67295390	67230718	0.999039
LIB104680	201703694	P2	Milk	39480338	39442030	0.99903
LIB104681	201703908	P2	Colostrum	38865284	38832160	0.999148
LIB104682	201703908	P2	Milk	84732564	84655098	0.999086
LIB104683	201704251	P2	Colostrum	52447986	52379564	0.998695
LIB104684	201704251	P2	Milk	61167622	61102724	0.998939
LIB104687	201708843	P1	Colostrum	52962760	52885046	0.998533
LIB104688	201708843	P1	Milk	73390410	73321708	0.999064
LIB104691	201709561	P1	Colostrum	29345214	29304554	0.998614
LIB104692	201709561	P1	Milk	27742686	27384534	0.98709
LIB104697	201649609	P4	Colostrum	49496726	49438130	0.998816
LIB104698	201649609	P4	Milk	44502726	44451264	0.998844
LIB104699	201657306	P3	Colostrum	24080860	24019296	0.997443
LIB104700	201657306	P3	Milk	64079736	64005940	0.998848
LIB104708	201709398	P1	Colostrum	56158146	55395710	0.986423
LIB104709	201709398	P1	Milk	44295960	43960322	0.992423
