# Supplementary material for: Characterization and comparative analysis of transcriptional profiles of porcine colostrum and mature milk at different parities
Source: BMC Genom Data. 2021 Aug 10;22:25. doi: 10.1186/s12863-021-00980-5 (PMC8353812; doi:10.1186/s12863-021-00980-5)
Supplement: Supplementary file 2 — Additional file 2: Table S2. Summary of reads mapping to RNA regions of the swine genome. Number of raw sequence reads mapping to annotated RNA regions in the S. scrofa 11.1 genome assembly. RNA classifications are based on the NCBI S. scrofa annotation (Release 106). [file 12863_2021_980_MOESM2_ESM.xlsx]

## Sheet: Sheet1
Supplemental Table 2. Summary reads mapping to annotated portions of the swine genome. RNA classifications are based on the Sus scrofa reference annotation (NCBI Release 106).
Sample	Total Reads	mRNA Reads	misc RNA Reads	ncRNA Reads	Pseudogene Reads	Other Reads
LIB102451	41441904	27434992	55963	363166	19194	13568589
LIB102452	37052900	20836137	15934	262693	13290	15924846
LIB102453	40972170	3831826	1952	177346	2791	36958255
LIB102454	41229508	12284919	5802	108008	4588	28826191
LIB102455	40222156	20206017	27158	264019	18799	19706163
LIB102456	42159372	19992324	12820	480395	20100	21653733
LIB102457	41044554	16670988	24151	413550	16668	23919197
LIB102458	37434378	20347455	20628	395431	16402	16654462
LIB102459	36828286	24367394	43817	423840	21649	11971586
LIB102460	40489698	18308567	11738	285967	10328	21873098
LIB102461	37580338	20697691	34089	459046	22869	16366643
LIB102462	35859086	22180985	12343	303446	10810	13351502
LIB102463	51860868	22142606	25179	366205	16615	29310263
LIB102464	44875040	21673713	14502	481406	18012	22687407
LIB102465	49581558	32955266	78502	582193	29849	15935748
LIB102466	42693550	23789960	30898	508519	16340	18347833
LIB102467	40364736	27327133	47205	442147	25717	12522534
LIB102468	36744292	20113776	22197	282700	16578	16309041
LIB102951	36873498	14773782	19279	728408	18392	21333637
LIB102952	44286718	30381359	25778	263453	16676	13599452
LIB102953	31888456	17850937	19331	436634	13543	13568011
LIB102954	40332610	22377860	7546	231246	10522	17705436
LIB102955	38078724	18219506	25150	460593	18232	19355243
LIB102956	37071422	11508762	5096	154563	6941	25396060
LIB102957	40329316	24549224	33343	342772	22244	15381733
LIB102958	41068198	27643958	16476	228562	16498	13162704
LIB102959	39924800	23686680	34538	555502	24312	15623768
LIB102960	38814344	18652028	11140	722641	12530	19416005
LIB102961	36525220	13032227	12945	488229	12569	22979250
LIB102962	40967356	21223509	13764	274152	14715	19441216
LIB102965	43654424	26896793	42741	584585	26122	16104183
LIB102966	50898190	12123287	5418	361493	5032	38402960
LIB102967	55950552	7468080	1763	1782057	2333	46696319
LIB102968	40908758	21816170	10579	479146	16952	18585911
LIB102969	44846816	9493886	6255	855305	3323	34488047
LIB102970	47003316	25343722	21023	290879	14724	21332968
LIB103071	38702820	24251268	47669	412042	24309	13967532
LIB103072	41201288	24424878	12493	371091	21511	16371315
LIB103073	38738614	24983479	43225	404734	27983	13279193
LIB103074	34770602	24065571	18794	200418	15747	10470072
LIB103077	35583306	9380293	9459	447133	4782	25741639
LIB103078	36822300	28307377	12589	159453	11792	8331089
LIB103079	33627476	25724576	45978	350977	26096	7479849
LIB103080	34523170	15954760	13837	233142	13719	18307712
LIB103081	22549688	7949852	8845	216424	7964	14366603
LIB103082	45526808	31514936	16987	336298	21703	13636884
LIB103083	45527466	25807788	36113	493937	23757	19165871
LIB103084	43164838	31434083	37074	291685	16594	11385402
LIB103085	43701496	25290210	35194	767591	25432	17583069
LIB103086	38935592	27497097	12092	229852	11927	11184624
LIB103130	57304834	30064467	13103	347829	17915	26861520
LIB103134	59452178	44776844	71521	643297	43667	13916849
LIB103135	97068148	74640135	34316	393333	26395	21973969
LIB103136	51155082	20800496	12025	250269	17281	30075011
LIB103137	39260362	23233272	37660	466506	24323	15498601
LIB103138	36598432	25404728	19470	286186	16681	10871367
LIB103141	51226946	18598924	24890	523538	18771	32060823
LIB103142	55240044	24620144	15763	568571	19995	30015571
LIB103143	54784214	11976006	2844	784030	4707	42016627
LIB103144	53931892	21680396	37436	517022	18757	31678281
LIB103145	72846640	52170471	30186	481910	25355	20138718
LIB103147	52096232	26775042	39709	490796	33744	24756941
LIB103148	58849660	34846352	23404	474879	29087	23475938
LIB104590	27508186	14878663	22738	307897	9945	12288943
LIB104593	27186618	15321968	19174	263837	10378	11571261
LIB104594	28029912	15535493	20704	400563	19557	12053595
LIB104608	30683942	24305635	67886	318931	28905	5962585
LIB104610	51431418	35197916	20532	445661	24745	15742564
LIB104612	30236450	12960415	15270	1289528	21872	15949365
LIB104613	34125414	21511364	19967	218127	14074	12361882
LIB104615	42773584	22820479	31635	803277	22975	19095218
LIB104618	54946926	33888653	71047	480684	31816	20474726
LIB104619	46646486	26337590	27072	312530	20449	19948845
LIB104620	36151540	16967590	21418	504196	26719	18631617
LIB104621	47827238	28554726	17208	366009	18036	18871259
LIB104623	23988088	3253197	2562	152058	4664	20575607
LIB104625	25739392	6545480	6996	459030	4086	18723800
LIB104626	52309784	13137997	10442	680050	5717	38475578
LIB104627	24620606	17302670	49082	283126	14470	6971258
LIB104628	45026698	14482845	10173	529350	5688	29998642
LIB104639	27190334	17618668	31122	186234	11514	9342796
LIB104640	43403828	23009625	20417	223450	13403	20136933
LIB104641	23989784	16583848	29259	174822	12170	7189685
LIB104642	56377106	38033204	26149	364844	22925	17929984
LIB104649	44962710	27885415	47006	335711	23451	16671127
LIB104650	73348244	44197781	28235	504379	33401	28584448
LIB104651	47417616	10566726	10340	688982	20028	36131540
LIB104652	48794458	33410886	17387	295429	16130	15054626
LIB104653	41619898	22286642	49262	386253	24782	18872959
LIB104654	59501680	33864596	17116	545430	29179	25045359
LIB104655	57562566	12733479	16621	809458	27504	43975504
LIB104656	49313200	35738912	22467	254897	19169	13277755
LIB104657	63291026	39963531	83182	579472	40207	22624634
LIB104658	58424404	41025667	45593	390149	28053	16934942
LIB104659	66225366	9325919	2057	1459638	1019	55436733
LIB104660	41124996	9051225	3217	501411	2151	31566992
LIB104661	63679982	1040914	1156	247154	45159	62345599
LIB104662	43072420	26665367	44174	321880	17171	16023828
LIB104663	54092902	1562160	1027	265055	2618	52262042
LIB104664	52705864	29633047	18610	342002	23549	22688656
LIB104665	79656356	59654595	73331	582561	45376	19300493
LIB104666	35664842	6256671	4620	73429	3917	29326205
LIB104667	81621004	44089485	98659	556628	34054	36842178
LIB104668	38007452	23385211	44474	230116	14417	14333234
LIB104669	73954982	5718006	116	132876	4130	68099854
LIB104670	75528446	38903086	19247	317277	20206	36268630
LIB104671	45500572	21462952	29450	336717	17306	23654147
LIB104672	52195322	26496218	17222	290941	18837	25372104
LIB104673	43291062	25374548	52074	276205	18849	17569386
LIB104674	40359832	20820777	11923	397419	19467	19110246
LIB104675	64676178	31563456	48881	633929	44076	32385836
LIB104676	63636052	41786033	19006	348607	22584	21459822
LIB104677	37801252	25432709	89214	313811	20324	11945194
LIB104678	40639594	26185761	39343	251707	13126	14149657
LIB104679	67230718	47198471	110916	467537	34837	19418957
LIB104680	39442030	23887179	20551	201660	14109	15318531
LIB104681	38832160	26592764	55846	246678	19304	11917568
LIB104682	84655098	52526908	54244	565870	36542	31471534
LIB104683	52379564	26604768	46945	433133	25906	25268812
LIB104684	61102724	28318675	15038	443455	18196	32307360
LIB104687	52885046	30729847	74296	708095	27158	21345650
LIB104688	73321708	34672669	23963	497297	29402	38098377
LIB104691	29304554	19632613	36347	357386	16151	9262057
LIB104692	27384534	16001469	9394	151850	9331	11212490
LIB104697	49438130	30740496	66341	320223	21896	18289174
LIB104698	44451264	29023515	28572	230824	13904	15154449
LIB104699	24019296	15880377	27256	209483	16420	7885760
LIB104700	64005940	16527009	10347	779018	8257	46681309
LIB104708	55395710	7544617	4874	980893	3272	46862054
LIB104709	43960322	28853009	19297	290761	20558	14776697
