# Supplementary material for: Characterization and comparative analysis of transcriptional profiles of porcine colostrum and mature milk at different parities
Source: BMC Genom Data. 2021 Aug 10;22:25. doi: 10.1186/s12863-021-00980-5 (PMC8353812; doi:10.1186/s12863-021-00980-5)
Supplement: Supplementary file 3 — Additional file 3: Table S3. Novel lncRNA annotation. Annotation is given in GTF format. LincRNA denotes intergenic lncRNA, ilncRNA denotes intronic RNA, lncNAT denotes natural antisense lncRNA, and isolncRNA denotes novel isoform lncRNA. [file 12863_2021_980_MOESM3_ESM.xlsx]

## Sheet: Sheet1
Supplemental Table 3: The annotation of novel lncRNA in gtf format.
lincRNA: intergenic lncRNA; ilncRNA: intronic lncRNA; lncNAT: natural antisense lncRNA; isolncRNA: novel isoform lncRNA
NC_010443.5	StringTie	transcript	593013	719915	.	+	.	transcript_id "MSTRG.159.7"; gene_id "MSTRG.159";gene_name "WDR27"; transcript_type "isolncRNA";
NC_010443.5	StringTie	exon	593013	593156	.	+	.	transcript_id "MSTRG.159.7"; gene_id "MSTRG.159"; exon_number "1";
NC_010443.5	StringTie	exon	598025	598149	.	+	.	transcript_id "MSTRG.159.7"; gene_id "MSTRG.159"; exon_number "2";
NC_010443.5	StringTie	exon	719872	719915	.	+	.	transcript_id "MSTRG.159.7"; gene_id "MSTRG.159"; exon_number "3";
NC_010443.5	StringTie	transcript	1831310	1835173	.	+	.	transcript_id "MSTRG.223.13"; gene_id "MSTRG.223";gene_name "LOC106506286"; transcript_type "isolncRNA";
NC_010443.5	StringTie	exon	1831310	1833255	.	+	.	transcript_id "MSTRG.223.13"; gene_id "MSTRG.223"; exon_number "1";
NC_010443.5	StringTie	exon	1833989	1834094	.	+	.	transcript_id "MSTRG.223.13"; gene_id "MSTRG.223"; exon_number "2";
NC_010443.5	StringTie	exon	1834290	1835173	.	+	.	transcript_id "MSTRG.223.13"; gene_id "MSTRG.223"; exon_number "3";
NC_010443.5	StringTie	transcript	4852926	4860625	.	+	.	transcript_id "MSTRG.710.1"; gene_id "MSTRG.710";gene_name "QKI"; transcript_type "ilncRNA";
NC_010443.5	StringTie	exon	4852926	4855370	.	+	.	transcript_id "MSTRG.710.1"; gene_id "MSTRG.710"; exon_number "1";
NC_010443.5	StringTie	exon	4860215	4860625	.	+	.	transcript_id "MSTRG.710.1"; gene_id "MSTRG.710"; exon_number "2";
NC_010443.5	StringTie	transcript	9051909	9057556	.	+	.	transcript_id "MSTRG.1160.1"; gene_id "MSTRG.1160";gene_name "SYNJ2"; transcript_type "lncNAT";
NC_010443.5	StringTie	exon	9051909	9051923	.	+	.	transcript_id "MSTRG.1160.1"; gene_id "MSTRG.1160"; exon_number "1";
NC_010443.5	StringTie	exon	9057191	9057556	.	+	.	transcript_id "MSTRG.1160.1"; gene_id "MSTRG.1160"; exon_number "2";
NC_010443.5	StringTie	transcript	21881161	21932077	.	+	.	transcript_id "MSTRG.3073.1"; gene_id "MSTRG.3073";gene_name "AIG1"; transcript_type "lncNAT";
NC_010443.5	StringTie	exon	21881161	21881170	.	+	.	transcript_id "MSTRG.3073.1"; gene_id "MSTRG.3073"; exon_number "1";
NC_010443.5	StringTie	exon	21931623	21932077	.	+	.	transcript_id "MSTRG.3073.1"; gene_id "MSTRG.3073"; exon_number "2";
NC_010443.5	StringTie	transcript	22782113	22784626	.	+	.	transcript_id "MSTRG.3208.1"; gene_id "MSTRG.3208";gene_name "ADGRG6"; transcript_type "ilncRNA";
NC_010443.5	StringTie	exon	22782113	22783307	.	+	.	transcript_id "MSTRG.3208.1"; gene_id "MSTRG.3208"; exon_number "1";
NC_010443.5	StringTie	exon	22783601	22784626	.	+	.	transcript_id "MSTRG.3208.1"; gene_id "MSTRG.3208"; exon_number "2";
NC_010443.5	StringTie	transcript	24251196	24373072	.	+	.	transcript_id "MSTRG.3095.1"; gene_id "MSTRG.3095";; transcript_type "lincRNA";
NC_010443.5	StringTie	exon	24251196	24251475	.	+	.	transcript_id "MSTRG.3095.1"; gene_id "MSTRG.3095"; exon_number "1";
NC_010443.5	StringTie	exon	24317708	24317779	.	+	.	transcript_id "MSTRG.3095.1"; gene_id "MSTRG.3095"; exon_number "2";
NC_010443.5	StringTie	exon	24319566	24319646	.	+	.	transcript_id "MSTRG.3095.1"; gene_id "MSTRG.3095"; exon_number "3";
NC_010443.5	StringTie	exon	24373002	24373072	.	+	.	transcript_id "MSTRG.3095.1"; gene_id "MSTRG.3095"; exon_number "4";
NC_010443.5	StringTie	transcript	42774590	42863567	.	+	.	transcript_id "MSTRG.6049.3"; gene_id "MSTRG.6049";gene_name "MAN1A1"; transcript_type "isolncRNA";
NC_010443.5	StringTie	exon	42774590	42774686	.	+	.	transcript_id "MSTRG.6049.3"; gene_id "MSTRG.6049"; exon_number "1";
NC_010443.5	StringTie	exon	42787706	42787786	.	+	.	transcript_id "MSTRG.6049.3"; gene_id "MSTRG.6049"; exon_number "2";
NC_010443.5	StringTie	exon	42824703	42824797	.	+	.	transcript_id "MSTRG.6049.3"; gene_id "MSTRG.6049"; exon_number "3";
NC_010443.5	StringTie	exon	42863200	42863567	.	+	.	transcript_id "MSTRG.6049.3"; gene_id "MSTRG.6049"; exon_number "4";
NC_010443.5	StringTie	transcript	55915090	55977207	.	+	.	transcript_id "MSTRG.8130.1"; gene_id "MSTRG.8130";gene_name "RARS2"; transcript_type "lncNAT";
NC_010443.5	StringTie	exon	55915090	55915144	.	+	.	transcript_id "MSTRG.8130.1"; gene_id "MSTRG.8130"; exon_number "1";
NC_010443.5	StringTie	exon	55976936	55977207	.	+	.	transcript_id "MSTRG.8130.1"; gene_id "MSTRG.8130"; exon_number "2";
NC_010443.5	StringTie	transcript	74321475	74420654	.	+	.	transcript_id "MSTRG.10842.1"; gene_id "MSTRG.10842";gene_name "AFG1L"; transcript_type "isolncRNA";
NC_010443.5	StringTie	exon	74321475	74322235	.	+	.	transcript_id "MSTRG.10842.1"; gene_id "MSTRG.10842"; exon_number "1";
NC_010443.5	StringTie	exon	74331309	74331404	.	+	.	transcript_id "MSTRG.10842.1"; gene_id "MSTRG.10842"; exon_number "2";
NC_010443.5	StringTie	exon	74404668	74404891	.	+	.	transcript_id "MSTRG.10842.1"; gene_id "MSTRG.10842"; exon_number "3";
NC_010443.5	StringTie	exon	74420600	74420654	.	+	.	transcript_id "MSTRG.10842.1"; gene_id "MSTRG.10842"; exon_number "4";
NC_010443.5	StringTie	transcript	92286875	92306421	.	+	.	transcript_id "MSTRG.13887.5"; gene_id "MSTRG.13887";gene_name "SLC17A5"; transcript_type "isolncRNA";
NC_010443.5	StringTie	exon	92286875	92287051	.	+	.	transcript_id "MSTRG.13887.5"; gene_id "MSTRG.13887"; exon_number "1";
NC_010443.5	StringTie	exon	92297994	92298227	.	+	.	transcript_id "MSTRG.13887.5"; gene_id "MSTRG.13887"; exon_number "2";
NC_010443.5	StringTie	exon	92300800	92300887	.	+	.	transcript_id "MSTRG.13887.5"; gene_id "MSTRG.13887"; exon_number "3";
NC_010443.5	StringTie	exon	92306355	92306421	.	+	.	transcript_id "MSTRG.13887.5"; gene_id "MSTRG.13887"; exon_number "4";
NC_010443.5	StringTie	transcript	101952991	101999123	.	+	.	transcript_id "MSTRG.15540.1"; gene_id "MSTRG.15540";gene_name "DCC"; transcript_type "ilncRNA";
NC_010443.5	StringTie	exon	101952991	101953344	.	+	.	transcript_id "MSTRG.15540.1"; gene_id "MSTRG.15540"; exon_number "1";
NC_010443.5	StringTie	exon	101999099	101999123	.	+	.	transcript_id "MSTRG.15540.1"; gene_id "MSTRG.15540"; exon_number "2";
NC_010443.5	StringTie	transcript	115874633	115880958	.	+	.	transcript_id "MSTRG.17699.1"; gene_id "MSTRG.17699";; transcript_type "lincRNA";
NC_010443.5	StringTie	exon	115874633	115874850	.	+	.	transcript_id "MSTRG.17699.1"; gene_id "MSTRG.17699"; exon_number "1";
NC_010443.5	StringTie	exon	115880650	115880958	.	+	.	transcript_id "MSTRG.17699.1"; gene_id "MSTRG.17699"; exon_number "2";
NC_010443.5	StringTie	transcript	116351849	116357584	.	+	.	transcript_id "MSTRG.17808.1"; gene_id "MSTRG.17808";gene_name "DNAAF4"; transcript_type "ilncRNA";
NC_010443.5	StringTie	exon	116351849	116352154	.	+	.	transcript_id "MSTRG.17808.1"; gene_id "MSTRG.17808"; exon_number "1";
NC_010443.5	StringTie	exon	116357490	116357584	.	+	.	transcript_id "MSTRG.17808.1"; gene_id "MSTRG.17808"; exon_number "2";
NC_010443.5	StringTie	transcript	116769713	116775892	.	+	.	transcript_id "MSTRG.17730.1"; gene_id "MSTRG.17730";; transcript_type "lincRNA";
NC_010443.5	StringTie	exon	116769713	116770131	.	+	.	transcript_id "MSTRG.17730.1"; gene_id "MSTRG.17730"; exon_number "1";
NC_010443.5	StringTie	exon	116775854	116775892	.	+	.	transcript_id "MSTRG.17730.1"; gene_id "MSTRG.17730"; exon_number "2";
NC_010443.5	StringTie	transcript	132105539	132190392	.	+	.	transcript_id "MSTRG.19890.1"; gene_id "MSTRG.19890";; transcript_type "lincRNA";
NC_010443.5	StringTie	exon	132105539	132105629	.	+	.	transcript_id "MSTRG.19890.1"; gene_id "MSTRG.19890"; exon_number "1";
NC_010443.5	StringTie	exon	132182227	132182417	.	+	.	transcript_id "MSTRG.19890.1"; gene_id "MSTRG.19890"; exon_number "2";
NC_010443.5	StringTie	exon	132183562	132190392	.	+	.	transcript_id "MSTRG.19890.1"; gene_id "MSTRG.19890"; exon_number "3";
NC_010443.5	StringTie	transcript	138770418	138771879	.	+	.	transcript_id "MSTRG.20984.2"; gene_id "MSTRG.20984";gene_name "ADAMTS17"; transcript_type "ilncRNA";
NC_010443.5	StringTie	exon	138770418	138770894	.	+	.	transcript_id "MSTRG.20984.2"; gene_id "MSTRG.20984"; exon_number "1";
NC_010443.5	StringTie	exon	138771032	138771879	.	+	.	transcript_id "MSTRG.20984.2"; gene_id "MSTRG.20984"; exon_number "2";
NC_010443.5	StringTie	transcript	149856578	149898403	.	+	.	transcript_id "MSTRG.22904.6"; gene_id "MSTRG.22904";gene_name "FBXO15"; transcript_type "isolncRNA";
NC_010443.5	StringTie	exon	149856578	149856668	.	+	.	transcript_id "MSTRG.22904.6"; gene_id "MSTRG.22904"; exon_number "1";
NC_010443.5	StringTie	exon	149862940	149863050	.	+	.	transcript_id "MSTRG.22904.6"; gene_id "MSTRG.22904"; exon_number "2";
NC_010443.5	StringTie	exon	149866633	149866737	.	+	.	transcript_id "MSTRG.22904.6"; gene_id "MSTRG.22904"; exon_number "3";
NC_010443.5	StringTie	exon	149898311	149898403	.	+	.	transcript_id "MSTRG.22904.6"; gene_id "MSTRG.22904"; exon_number "4";
NC_010443.5	StringTie	transcript	158380418	158456431	.	+	.	transcript_id "MSTRG.24020.1"; gene_id "MSTRG.24020";gene_name "LOC110261644"; transcript_type "lncNAT";
NC_010443.5	StringTie	exon	158380418	158380444	.	+	.	transcript_id "MSTRG.24020.1"; gene_id "MSTRG.24020"; exon_number "1";
NC_010443.5	StringTie	exon	158455810	158456431	.	+	.	transcript_id "MSTRG.24020.1"; gene_id "MSTRG.24020"; exon_number "2";
NC_010443.5	StringTie	transcript	159076052	159093793	.	+	.	transcript_id "MSTRG.24074.1"; gene_id "MSTRG.24074";; transcript_type "lincRNA";
NC_010443.5	StringTie	exon	159076052	159076348	.	+	.	transcript_id "MSTRG.24074.1"; gene_id "MSTRG.24074"; exon_number "1";
NC_010443.5	StringTie	exon	159076553	159076659	.	+	.	transcript_id "MSTRG.24074.1"; gene_id "MSTRG.24074"; exon_number "2";
NC_010443.5	StringTie	exon	159078887	159079038	.	+	.	transcript_id "MSTRG.24074.1"; gene_id "MSTRG.24074"; exon_number "3";
NC_010443.5	StringTie	exon	159092118	159092189	.	+	.	transcript_id "MSTRG.24074.1"; gene_id "MSTRG.24074"; exon_number "4";
NC_010443.5	StringTie	exon	159093207	159093793	.	+	.	transcript_id "MSTRG.24074.1"; gene_id "MSTRG.24074"; exon_number "5";
NC_010443.5	StringTie	transcript	163264171	163267340	.	+	.	transcript_id "MSTRG.24817.1"; gene_id "MSTRG.24817";gene_name "CILP"; transcript_type "ilncRNA";
NC_010443.5	StringTie	exon	163264171	163264260	.	+	.	transcript_id "MSTRG.24817.1"; gene_id "MSTRG.24817"; exon_number "1";
NC_010443.5	StringTie	exon	163266767	163267340	.	+	.	transcript_id "MSTRG.24817.1"; gene_id "MSTRG.24817"; exon_number "2";
NC_010443.5	StringTie	transcript	166697994	166701180	.	+	.	transcript_id "MSTRG.25297.1"; gene_id "MSTRG.25297";gene_name "ANP32A"; transcript_type "lncNAT";
NC_010443.5	StringTie	exon	166697994	166698614	.	+	.	transcript_id "MSTRG.25297.1"; gene_id "MSTRG.25297"; exon_number "1";
NC_010443.5	StringTie	exon	166701106	166701180	.	+	.	transcript_id "MSTRG.25297.1"; gene_id "MSTRG.25297"; exon_number "2";
NC_010443.5	StringTie	transcript	167498917	167502544	.	+	.	transcript_id "MSTRG.25418.1"; gene_id "MSTRG.25418";; transcript_type "lincRNA";
NC_010443.5	StringTie	exon	167498917	167499169	.	+	.	transcript_id "MSTRG.25418.1"; gene_id "MSTRG.25418"; exon_number "1";
NC_010443.5	StringTie	exon	167500059	167502544	.	+	.	transcript_id "MSTRG.25418.1"; gene_id "MSTRG.25418"; exon_number "2";
NC_010443.5	StringTie	transcript	167523645	167553692	.	+	.	transcript_id "MSTRG.25471.2"; gene_id "MSTRG.25471";gene_name "LOC100626276"; transcript_type "isolncRNA";
NC_010443.5	StringTie	exon	167523645	167523980	.	+	.	transcript_id "MSTRG.25471.2"; gene_id "MSTRG.25471"; exon_number "1";
NC_010443.5	StringTie	exon	167550280	167550554	.	+	.	transcript_id "MSTRG.25471.2"; gene_id "MSTRG.25471"; exon_number "2";
NC_010443.5	StringTie	exon	167551018	167553692	.	+	.	transcript_id "MSTRG.25471.2"; gene_id "MSTRG.25471"; exon_number "3";
NC_010443.5	StringTie	transcript	169802597	169814944	.	+	.	transcript_id "MSTRG.25890.17"; gene_id "MSTRG.25890";gene_name "MIA2"; transcript_type "isolncRNA";
NC_010443.5	StringTie	exon	169802597	169802648	.	+	.	transcript_id "MSTRG.25890.17"; gene_id "MSTRG.25890"; exon_number "1";
NC_010443.5	StringTie	exon	169807036	169807155	.	+	.	transcript_id "MSTRG.25890.17"; gene_id "MSTRG.25890"; exon_number "2";
NC_010443.5	StringTie	exon	169809501	169809522	.	+	.	transcript_id "MSTRG.25890.17"; gene_id "MSTRG.25890"; exon_number "3";
NC_010443.5	StringTie	exon	169809611	169809699	.	+	.	transcript_id "MSTRG.25890.17"; gene_id "MSTRG.25890"; exon_number "4";
NC_010443.5	StringTie	exon	169813183	169814944	.	+	.	transcript_id "MSTRG.25890.17"; gene_id "MSTRG.25890"; exon_number "5";
NC_010443.5	StringTie	transcript	179671803	179686696	.	+	.	transcript_id "MSTRG.27426.18"; gene_id "MSTRG.27426";; transcript_type "lincRNA";
NC_010443.5	StringTie	exon	179671803	179671837	.	+	.	transcript_id "MSTRG.27426.18"; gene_id "MSTRG.27426"; exon_number "1";
NC_010443.5	StringTie	exon	179686431	179686696	.	+	.	transcript_id "MSTRG.27426.18"; gene_id "MSTRG.27426"; exon_number "2";
NC_010443.5	StringTie	transcript	187505267	187505928	.	+	.	transcript_id "MSTRG.29027.6"; gene_id "MSTRG.29027";gene_name "KIAA0586"; transcript_type "isolncRNA";
NC_010443.5	StringTie	exon	187505267	187505549	.	+	.	transcript_id "MSTRG.29027.6"; gene_id "MSTRG.29027"; exon_number "1";
NC_010443.5	StringTie	exon	187505869	187505928	.	+	.	transcript_id "MSTRG.29027.6"; gene_id "MSTRG.29027"; exon_number "2";
NC_010443.5	StringTie	transcript	189815903	189849753	.	+	.	transcript_id "MSTRG.29060.1"; gene_id "MSTRG.29060";gene_name "MNAT1"; transcript_type "ilncRNA";
NC_010443.5	StringTie	exon	189815903	189816124	.	+	.	transcript_id "MSTRG.29060.1"; gene_id "MSTRG.29060"; exon_number "1";
NC_010443.5	StringTie	exon	189849633	189849753	.	+	.	transcript_id "MSTRG.29060.1"; gene_id "MSTRG.29060"; exon_number "2";
NC_010443.5	StringTie	transcript	194017544	194035402	.	+	.	transcript_id "MSTRG.32764.1"; gene_id "MSTRG.32764";gene_name "LOC106509133"; transcript_type "isolncRNA";
NC_010443.5	StringTie	exon	194017544	194018205	.	+	.	transcript_id "MSTRG.32764.1"; gene_id "MSTRG.32764"; exon_number "1";
NC_010443.5	StringTie	exon	194035186	194035402	.	+	.	transcript_id "MSTRG.32764.1"; gene_id "MSTRG.32764"; exon_number "2";
NC_010443.5	StringTie	transcript	194017693	194028993	.	+	.	transcript_id "MSTRG.32764.4"; gene_id "MSTRG.32764";gene_name "LOC106509133"; transcript_type "isolncRNA";
NC_010443.5	StringTie	exon	194017693	194018205	.	+	.	transcript_id "MSTRG.32764.4"; gene_id "MSTRG.32764"; exon_number "1";
NC_010443.5	StringTie	exon	194028831	194028993	.	+	.	transcript_id "MSTRG.32764.4"; gene_id "MSTRG.32764"; exon_number "2";
NC_010443.5	StringTie	transcript	201332715	201369857	.	+	.	transcript_id "MSTRG.30892.9"; gene_id "MSTRG.30892";gene_name "IFN-OMEGA-4"; transcript_type "lncNAT";
NC_010443.5	StringTie	exon	201332715	201332987	.	+	.	transcript_id "MSTRG.30892.9"; gene_id "MSTRG.30892"; exon_number "1";
NC_010443.5	StringTie	exon	201368064	201368800	.	+	.	transcript_id "MSTRG.30892.9"; gene_id "MSTRG.30892"; exon_number "2";
NC_010443.5	StringTie	exon	201369785	201369857	.	+	.	transcript_id "MSTRG.30892.9"; gene_id "MSTRG.30892"; exon_number "3";
NC_010443.5	StringTie	transcript	201343363	201369860	.	+	.	transcript_id "MSTRG.30892.10"; gene_id "MSTRG.30892";gene_name "IFN-OMEGA-3"; transcript_type "lncNAT";
NC_010443.5	StringTie	exon	201343363	201343638	.	+	.	transcript_id "MSTRG.30892.10"; gene_id "MSTRG.30892"; exon_number "1";
NC_010443.5	StringTie	exon	201356828	201356916	.	+	.	transcript_id "MSTRG.30892.10"; gene_id "MSTRG.30892"; exon_number "2";
NC_010443.5	StringTie	exon	201367581	201368800	.	+	.	transcript_id "MSTRG.30892.10"; gene_id "MSTRG.30892"; exon_number "3";
NC_010443.5	StringTie	exon	201369785	201369860	.	+	.	transcript_id "MSTRG.30892.10"; gene_id "MSTRG.30892"; exon_number "4";
NC_010443.5	StringTie	transcript	201343376	201369859	.	+	.	transcript_id "MSTRG.30892.11"; gene_id "MSTRG.30892";gene_name "IFN-OMEGA-3"; transcript_type "lncNAT";
NC_010443.5	StringTie	exon	201343376	201343638	.	+	.	transcript_id "MSTRG.30892.11"; gene_id "MSTRG.30892"; exon_number "1";
NC_010443.5	StringTie	exon	201367581	201368800	.	+	.	transcript_id "MSTRG.30892.11"; gene_id "MSTRG.30892"; exon_number "2";
NC_010443.5	StringTie	exon	201369785	201369859	.	+	.	transcript_id "MSTRG.30892.11"; gene_id "MSTRG.30892"; exon_number "3";
NC_010443.5	StringTie	transcript	201343443	201369859	.	+	.	transcript_id "MSTRG.30892.12"; gene_id "MSTRG.30892";gene_name "IFN-OMEGA-3"; transcript_type "lncNAT";
NC_010443.5	StringTie	exon	201343443	201343638	.	+	.	transcript_id "MSTRG.30892.12"; gene_id "MSTRG.30892"; exon_number "1";
NC_010443.5	StringTie	exon	201356828	201356916	.	+	.	transcript_id "MSTRG.30892.12"; gene_id "MSTRG.30892"; exon_number "2";
NC_010443.5	StringTie	exon	201357019	201357086	.	+	.	transcript_id "MSTRG.30892.12"; gene_id "MSTRG.30892"; exon_number "3";
NC_010443.5	StringTie	exon	201367581	201368800	.	+	.	transcript_id "MSTRG.30892.12"; gene_id "MSTRG.30892"; exon_number "4";
NC_010443.5	StringTie	exon	201369785	201369859	.	+	.	transcript_id "MSTRG.30892.12"; gene_id "MSTRG.30892"; exon_number "5";
NC_010443.5	StringTie	transcript	208999851	209174000	.	+	.	transcript_id "MSTRG.32886.22"; gene_id "MSTRG.32886";gene_name "LOC106509171"; transcript_type "isolncRNA";
NC_010443.5	StringTie	exon	208999851	209000239	.	+	.	transcript_id "MSTRG.32886.22"; gene_id "MSTRG.32886"; exon_number "1";
NC_010443.5	StringTie	exon	209143616	209143656	.	+	.	transcript_id "MSTRG.32886.22"; gene_id "MSTRG.32886"; exon_number "2";
NC_010443.5	StringTie	exon	209167668	209167885	.	+	.	transcript_id "MSTRG.32886.22"; gene_id "MSTRG.32886"; exon_number "3";
NC_010443.5	StringTie	exon	209168998	209169156	.	+	.	transcript_id "MSTRG.32886.22"; gene_id "MSTRG.32886"; exon_number "4";
NC_010443.5	StringTie	exon	209172154	209174000	.	+	.	transcript_id "MSTRG.32886.22"; gene_id "MSTRG.32886"; exon_number "5";
NC_010443.5	StringTie	transcript	215966530	216004384	.	+	.	transcript_id "MSTRG.32853.1"; gene_id "MSTRG.32853";; transcript_type "lincRNA";
NC_010443.5	StringTie	exon	215966530	215966785	.	+	.	transcript_id "MSTRG.32853.1"; gene_id "MSTRG.32853"; exon_number "1";
NC_010443.5	StringTie	exon	216004193	216004384	.	+	.	transcript_id "MSTRG.32853.1"; gene_id "MSTRG.32853"; exon_number "2";
NC_010443.5	StringTie	transcript	217441793	217492929	.	+	.	transcript_id "MSTRG.32939.2"; gene_id "MSTRG.32939";gene_name "LOC110256886"; transcript_type "isolncRNA";
NC_010443.5	StringTie	exon	217441793	217442524	.	+	.	transcript_id "MSTRG.32939.2"; gene_id "MSTRG.32939"; exon_number "1";
NC_010443.5	StringTie	exon	217492182	217492929	.	+	.	transcript_id "MSTRG.32939.2"; gene_id "MSTRG.32939"; exon_number "2";
NC_010443.5	StringTie	transcript	220834019	220834945	.	+	.	transcript_id "MSTRG.33421.2"; gene_id "MSTRG.33421";gene_name "LOC110255645"; transcript_type "isolncRNA";
NC_010443.5	StringTie	exon	220834019	220834082	.	+	.	transcript_id "MSTRG.33421.2"; gene_id "MSTRG.33421"; exon_number "1";
NC_010443.5	StringTie	exon	220834549	220834643	.	+	.	transcript_id "MSTRG.33421.2"; gene_id "MSTRG.33421"; exon_number "2";
NC_010443.5	StringTie	exon	220834807	220834945	.	+	.	transcript_id "MSTRG.33421.2"; gene_id "MSTRG.33421"; exon_number "3";
NC_010443.5	StringTie	transcript	233315042	233328555	.	+	.	transcript_id "MSTRG.35506.1"; gene_id "MSTRG.35506";gene_name "LOC102163669"; transcript_type "ilncRNA";
NC_010443.5	StringTie	exon	233315042	233315411	.	+	.	transcript_id "MSTRG.35506.1"; gene_id "MSTRG.35506"; exon_number "1";
NC_010443.5	StringTie	exon	233328535	233328555	.	+	.	transcript_id "MSTRG.35506.1"; gene_id "MSTRG.35506"; exon_number "2";
NC_010443.5	StringTie	transcript	238015098	238058791	.	+	.	transcript_id "MSTRG.36255.8"; gene_id "MSTRG.36255";gene_name "ZCCHC7"; transcript_type "isolncRNA";
NC_010443.5	StringTie	exon	238015098	238015272	.	+	.	transcript_id "MSTRG.36255.8"; gene_id "MSTRG.36255"; exon_number "1";
NC_010443.5	StringTie	exon	238016496	238016621	.	+	.	transcript_id "MSTRG.36255.8"; gene_id "MSTRG.36255"; exon_number "2";
NC_010443.5	StringTie	exon	238017832	238018002	.	+	.	transcript_id "MSTRG.36255.8"; gene_id "MSTRG.36255"; exon_number "3";
NC_010443.5	StringTie	exon	238058700	238058791	.	+	.	transcript_id "MSTRG.36255.8"; gene_id "MSTRG.36255"; exon_number "4";
NC_010443.5	StringTie	transcript	242682571	242890410	.	+	.	transcript_id "MSTRG.37057.10"; gene_id "MSTRG.37057";gene_name "PLPPR1"; transcript_type "isolncRNA";
NC_010443.5	StringTie	exon	242682571	242682912	.	+	.	transcript_id "MSTRG.37057.10"; gene_id "MSTRG.37057"; exon_number "1";
NC_010443.5	StringTie	exon	242815932	242815985	.	+	.	transcript_id "MSTRG.37057.10"; gene_id "MSTRG.37057"; exon_number "2";
NC_010443.5	StringTie	exon	242822586	242822693	.	+	.	transcript_id "MSTRG.37057.10"; gene_id "MSTRG.37057"; exon_number "3";
NC_010443.5	StringTie	exon	242888819	242890410	.	+	.	transcript_id "MSTRG.37057.10"; gene_id "MSTRG.37057"; exon_number "4";
NC_010443.5	StringTie	transcript	245858191	245930030	.	+	.	transcript_id "MSTRG.38166.1"; gene_id "MSTRG.38166";gene_name "LOC100157720"; transcript_type "lncNAT";
NC_010443.5	StringTie	exon	245858191	245863711	.	+	.	transcript_id "MSTRG.38166.1"; gene_id "MSTRG.38166"; exon_number "1";
NC_010443.5	StringTie	exon	245929576	245930030	.	+	.	transcript_id "MSTRG.38166.1"; gene_id "MSTRG.38166"; exon_number "2";
NC_010443.5	StringTie	transcript	250078525	250095399	.	+	.	transcript_id "MSTRG.38322.3"; gene_id "MSTRG.38322";gene_name "LOC102166967"; transcript_type "isolncRNA";
NC_010443.5	StringTie	exon	250078525	250078714	.	+	.	transcript_id "MSTRG.38322.3"; gene_id "MSTRG.38322"; exon_number "1";
NC_010443.5	StringTie	exon	250088676	250088836	.	+	.	transcript_id "MSTRG.38322.3"; gene_id "MSTRG.38322"; exon_number "2";
NC_010443.5	StringTie	exon	250089274	250089314	.	+	.	transcript_id "MSTRG.38322.3"; gene_id "MSTRG.38322"; exon_number "3";
NC_010443.5	StringTie	exon	250095025	250095399	.	+	.	transcript_id "MSTRG.38322.3"; gene_id "MSTRG.38322"; exon_number "4";
NC_010443.5	StringTie	transcript	251218253	251272896	.	+	.	transcript_id "MSTRG.38453.22"; gene_id "MSTRG.38453";gene_name "LOC110256047"; transcript_type "isolncRNA";
NC_010443.5	StringTie	exon	251218253	251218336	.	+	.	transcript_id "MSTRG.38453.22"; gene_id "MSTRG.38453"; exon_number "1";
NC_010443.5	StringTie	exon	251239097	251239363	.	+	.	transcript_id "MSTRG.38453.22"; gene_id "MSTRG.38453"; exon_number "2";
NC_010443.5	StringTie	exon	251270185	251270325	.	+	.	transcript_id "MSTRG.38453.22"; gene_id "MSTRG.38453"; exon_number "3";
NC_010443.5	StringTie	exon	251272575	251272896	.	+	.	transcript_id "MSTRG.38453.22"; gene_id "MSTRG.38453"; exon_number "4";
NC_010443.5	StringTie	transcript	251218259	251272873	.	+	.	transcript_id "MSTRG.38453.27"; gene_id "MSTRG.38453";gene_name "LOC110256047"; transcript_type "isolncRNA";
NC_010443.5	StringTie	exon	251218259	251218336	.	+	.	transcript_id "MSTRG.38453.27"; gene_id "MSTRG.38453"; exon_number "1";
NC_010443.5	StringTie	exon	251221669	251221681	.	+	.	transcript_id "MSTRG.38453.27"; gene_id "MSTRG.38453"; exon_number "2";
NC_010443.5	StringTie	exon	251239102	251239363	.	+	.	transcript_id "MSTRG.38453.27"; gene_id "MSTRG.38453"; exon_number "3";
NC_010443.5	StringTie	exon	251268913	251268923	.	+	.	transcript_id "MSTRG.38453.27"; gene_id "MSTRG.38453"; exon_number "4";
NC_010443.5	StringTie	exon	251270185	251270325	.	+	.	transcript_id "MSTRG.38453.27"; gene_id "MSTRG.38453"; exon_number "5";
NC_010443.5	StringTie	exon	251272575	251272873	.	+	.	transcript_id "MSTRG.38453.27"; gene_id "MSTRG.38453"; exon_number "6";
NC_010443.5	StringTie	transcript	251218890	251272896	.	+	.	transcript_id "MSTRG.38453.30"; gene_id "MSTRG.38453";gene_name "LOC110256047"; transcript_type "isolncRNA";
NC_010443.5	StringTie	exon	251218890	251220547	.	+	.	transcript_id "MSTRG.38453.30"; gene_id "MSTRG.38453"; exon_number "1";
NC_010443.5	StringTie	exon	251221321	251221681	.	+	.	transcript_id "MSTRG.38453.30"; gene_id "MSTRG.38453"; exon_number "2";
NC_010443.5	StringTie	exon	251239097	251239363	.	+	.	transcript_id "MSTRG.38453.30"; gene_id "MSTRG.38453"; exon_number "3";
NC_010443.5	StringTie	exon	251270185	251270325	.	+	.	transcript_id "MSTRG.38453.30"; gene_id "MSTRG.38453"; exon_number "4";
NC_010443.5	StringTie	exon	251272575	251272896	.	+	.	transcript_id "MSTRG.38453.30"; gene_id "MSTRG.38453"; exon_number "5";
NC_010443.5	StringTie	transcript	253890727	253893659	.	+	.	transcript_id "MSTRG.38728.5"; gene_id "MSTRG.38728";gene_name "SLC31A1"; transcript_type "isolncRNA";
NC_010443.5	StringTie	exon	253890727	253891140	.	+	.	transcript_id "MSTRG.38728.5"; gene_id "MSTRG.38728"; exon_number "1";
NC_010443.5	StringTie	exon	253891258	253893659	.	+	.	transcript_id "MSTRG.38728.5"; gene_id "MSTRG.38728"; exon_number "2";
NC_010443.5	StringTie	transcript	260231363	260276850	.	+	.	transcript_id "MSTRG.39897.1"; gene_id "MSTRG.39897";; transcript_type "lincRNA";
NC_010443.5	StringTie	exon	260231363	260231487	.	+	.	transcript_id "MSTRG.39897.1"; gene_id "MSTRG.39897"; exon_number "1";
NC_010443.5	StringTie	exon	260276587	260276850	.	+	.	transcript_id "MSTRG.39897.1"; gene_id "MSTRG.39897"; exon_number "2";
NC_010443.5	StringTie	transcript	269085038	269092391	.	+	.	transcript_id "MSTRG.41128.1"; gene_id "MSTRG.41128";gene_name "ZER1"; transcript_type "lncNAT";
NC_010443.5	StringTie	exon	269085038	269085181	.	+	.	transcript_id "MSTRG.41128.1"; gene_id "MSTRG.41128"; exon_number "1";
NC_010443.5	StringTie	exon	269091774	269092391	.	+	.	transcript_id "MSTRG.41128.1"; gene_id "MSTRG.41128"; exon_number "2";
NC_010443.5	StringTie	transcript	269209734	269214342	.	+	.	transcript_id "MSTRG.41262.6"; gene_id "MSTRG.41262";gene_name "LRRC8A"; transcript_type "isolncRNA";
NC_010443.5	StringTie	exon	269209734	269209773	.	+	.	transcript_id "MSTRG.41262.6"; gene_id "MSTRG.41262"; exon_number "1";
NC_010443.5	StringTie	exon	269212882	269212988	.	+	.	transcript_id "MSTRG.41262.6"; gene_id "MSTRG.41262"; exon_number "2";
NC_010443.5	StringTie	exon	269214176	269214342	.	+	.	transcript_id "MSTRG.41262.6"; gene_id "MSTRG.41262"; exon_number "3";
NC_010443.5	StringTie	transcript	271422705	271425453	.	+	.	transcript_id "MSTRG.41494.27"; gene_id "MSTRG.41494";gene_name "PRRC2B"; transcript_type "isolncRNA";
NC_010443.5	StringTie	exon	271422705	271422825	.	+	.	transcript_id "MSTRG.41494.27"; gene_id "MSTRG.41494"; exon_number "1";
NC_010443.5	StringTie	exon	271423370	271423461	.	+	.	transcript_id "MSTRG.41494.27"; gene_id "MSTRG.41494"; exon_number "2";
NC_010443.5	StringTie	exon	271425271	271425453	.	+	.	transcript_id "MSTRG.41494.27"; gene_id "MSTRG.41494"; exon_number "3";
NC_010443.5	StringTie	transcript	272076353	272076937	.	+	.	transcript_id "MSTRG.41481.2"; gene_id "MSTRG.41481";gene_name "NTNG2"; transcript_type "isolncRNA";
NC_010443.5	StringTie	exon	272076353	272076508	.	+	.	transcript_id "MSTRG.41481.2"; gene_id "MSTRG.41481"; exon_number "1";
NC_010443.5	StringTie	exon	272076784	272076937	.	+	.	transcript_id "MSTRG.41481.2"; gene_id "MSTRG.41481"; exon_number "2";
NC_010443.5	StringTie	transcript	272620705	272685870	.	+	.	transcript_id "MSTRG.41571.1"; gene_id "MSTRG.41571";gene_name "TSC1"; transcript_type "lncNAT";
NC_010443.5	StringTie	exon	272620705	272620772	.	+	.	transcript_id "MSTRG.41571.1"; gene_id "MSTRG.41571"; exon_number "1";
NC_010443.5	StringTie	exon	272685620	272685870	.	+	.	transcript_id "MSTRG.41571.1"; gene_id "MSTRG.41571"; exon_number "2";
NC_010443.5	StringTie	transcript	8160934	8161390	.	-	.	transcript_id "MSTRG.991.8"; gene_id "MSTRG.991";; transcript_type "lincRNA";
NC_010443.5	StringTie	exon	8160934	8161041	.	-	.	transcript_id "MSTRG.991.8"; gene_id "MSTRG.991"; exon_number "1";
NC_010443.5	StringTie	exon	8161160	8161390	.	-	.	transcript_id "MSTRG.991.8"; gene_id "MSTRG.991"; exon_number "2";
NC_010443.5	StringTie	transcript	14408880	14457144	.	-	.	transcript_id "MSTRG.1754.26"; gene_id "MSTRG.1754";gene_name "ESR1"; transcript_type "isolncRNA";
NC_010443.5	StringTie	exon	14408880	14408928	.	-	.	transcript_id "MSTRG.1754.26"; gene_id "MSTRG.1754"; exon_number "1";
NC_010443.5	StringTie	exon	14416335	14416451	.	-	.	transcript_id "MSTRG.1754.26"; gene_id "MSTRG.1754"; exon_number "2";
NC_010443.5	StringTie	exon	14456953	14457144	.	-	.	transcript_id "MSTRG.1754.26"; gene_id "MSTRG.1754"; exon_number "3";
NC_010443.5	StringTie	transcript	21504634	21576797	.	-	.	transcript_id "MSTRG.2675.7"; gene_id "MSTRG.2675";gene_name "PHACTR2"; transcript_type "isolncRNA";
NC_010443.5	StringTie	exon	21504634	21504750	.	-	.	transcript_id "MSTRG.2675.7"; gene_id "MSTRG.2675"; exon_number "1";
NC_010443.5	StringTie	exon	21509620	21509700	.	-	.	transcript_id "MSTRG.2675.7"; gene_id "MSTRG.2675"; exon_number "2";
NC_010443.5	StringTie	exon	21541772	21541939	.	-	.	transcript_id "MSTRG.2675.7"; gene_id "MSTRG.2675"; exon_number "3";
NC_010443.5	StringTie	exon	21576539	21576797	.	-	.	transcript_id "MSTRG.2675.7"; gene_id "MSTRG.2675"; exon_number "4";
NC_010443.5	StringTie	transcript	31750646	31772571	.	-	.	transcript_id "MSTRG.4483.5"; gene_id "MSTRG.4483";gene_name "ENPP1"; transcript_type "isolncRNA";
NC_010443.5	StringTie	exon	31750646	31750688	.	-	.	transcript_id "MSTRG.4483.5"; gene_id "MSTRG.4483"; exon_number "1";
NC_010443.5	StringTie	exon	31752223	31752332	.	-	.	transcript_id "MSTRG.4483.5"; gene_id "MSTRG.4483"; exon_number "2";
NC_010443.5	StringTie	exon	31753027	31753146	.	-	.	transcript_id "MSTRG.4483.5"; gene_id "MSTRG.4483"; exon_number "3";
NC_010443.5	StringTie	exon	31754237	31754316	.	-	.	transcript_id "MSTRG.4483.5"; gene_id "MSTRG.4483"; exon_number "4";
NC_010443.5	StringTie	exon	31755476	31755573	.	-	.	transcript_id "MSTRG.4483.5"; gene_id "MSTRG.4483"; exon_number "5";
NC_010443.5	StringTie	exon	31758187	31758247	.	-	.	transcript_id "MSTRG.4483.5"; gene_id "MSTRG.4483"; exon_number "6";
NC_010443.5	StringTie	exon	31759406	31759531	.	-	.	transcript_id "MSTRG.4483.5"; gene_id "MSTRG.4483"; exon_number "7";
NC_010443.5	StringTie	exon	31760427	31760543	.	-	.	transcript_id "MSTRG.4483.5"; gene_id "MSTRG.4483"; exon_number "8";
NC_010443.5	StringTie	exon	31763671	31763743	.	-	.	transcript_id "MSTRG.4483.5"; gene_id "MSTRG.4483"; exon_number "9";
NC_010443.5	StringTie	exon	31770350	31772571	.	-	.	transcript_id "MSTRG.4483.5"; gene_id "MSTRG.4483"; exon_number "10";
NC_010443.5	StringTie	transcript	33632262	33637700	.	-	.	transcript_id "MSTRG.4851.1"; gene_id "MSTRG.4851";gene_name "ARHGAP18"; transcript_type "ilncRNA";
NC_010443.5	StringTie	exon	33632262	33637019	.	-	.	transcript_id "MSTRG.4851.1"; gene_id "MSTRG.4851"; exon_number "1";
NC_010443.5	StringTie	exon	33637307	33637700	.	-	.	transcript_id "MSTRG.4851.1"; gene_id "MSTRG.4851"; exon_number "2";
NC_010443.5	StringTie	transcript	34619100	34644611	.	-	.	transcript_id "MSTRG.4954.9"; gene_id "MSTRG.4954";gene_name "LOC110260185"; transcript_type "isolncRNA";
NC_010443.5	StringTie	exon	34619100	34620596	.	-	.	transcript_id "MSTRG.4954.9"; gene_id "MSTRG.4954"; exon_number "1";
NC_010443.5	StringTie	exon	34630351	34630419	.	-	.	transcript_id "MSTRG.4954.9"; gene_id "MSTRG.4954"; exon_number "2";
NC_010443.5	StringTie	exon	34632412	34632631	.	-	.	transcript_id "MSTRG.4954.9"; gene_id "MSTRG.4954"; exon_number "3";
NC_010443.5	StringTie	exon	34644363	34644611	.	-	.	transcript_id "MSTRG.4954.9"; gene_id "MSTRG.4954"; exon_number "4";
NC_010443.5	StringTie	transcript	34847527	34917318	.	-	.	transcript_id "MSTRG.5000.1"; gene_id "MSTRG.5000";gene_name "PTPRK"; transcript_type "lncNAT";
NC_010443.5	StringTie	exon	34847527	34847980	.	-	.	transcript_id "MSTRG.5000.1"; gene_id "MSTRG.5000"; exon_number "1";
NC_010443.5	StringTie	exon	34915594	34917318	.	-	.	transcript_id "MSTRG.5000.1"; gene_id "MSTRG.5000"; exon_number "2";
NC_010443.5	StringTie	transcript	37671497	37694693	.	-	.	transcript_id "MSTRG.5119.10"; gene_id "MSTRG.5119";gene_name "TPD52L1"; transcript_type "isolncRNA";
NC_010443.5	StringTie	exon	37671497	37671518	.	-	.	transcript_id "MSTRG.5119.10"; gene_id "MSTRG.5119"; exon_number "1";
NC_010443.5	StringTie	exon	37673212	37673272	.	-	.	transcript_id "MSTRG.5119.10"; gene_id "MSTRG.5119"; exon_number "2";
NC_010443.5	StringTie	exon	37682338	37682439	.	-	.	transcript_id "MSTRG.5119.10"; gene_id "MSTRG.5119"; exon_number "3";
NC_010443.5	StringTie	exon	37694580	37694693	.	-	.	transcript_id "MSTRG.5119.10"; gene_id "MSTRG.5119"; exon_number "4";
NC_010443.5	StringTie	transcript	57401927	57423888	.	-	.	transcript_id "MSTRG.8238.9"; gene_id "MSTRG.8238";gene_name "RRAGD"; transcript_type "isolncRNA";
NC_010443.5	StringTie	exon	57401927	57402221	.	-	.	transcript_id "MSTRG.8238.9"; gene_id "MSTRG.8238"; exon_number "1";
NC_010443.5	StringTie	exon	57423714	57423888	.	-	.	transcript_id "MSTRG.8238.9"; gene_id "MSTRG.8238"; exon_number "2";
NC_010443.5	StringTie	transcript	58038449	58048499	.	-	.	transcript_id "MSTRG.8533.1"; gene_id "MSTRG.8533";gene_name "BACH2"; transcript_type "ilncRNA";
NC_010443.5	StringTie	exon	58038449	58038690	.	-	.	transcript_id "MSTRG.8533.1"; gene_id "MSTRG.8533"; exon_number "1";
NC_010443.5	StringTie	exon	58048302	58048499	.	-	.	transcript_id "MSTRG.8533.1"; gene_id "MSTRG.8533"; exon_number "2";
NC_010443.5	StringTie	transcript	72130202	72176177	.	-	.	transcript_id "MSTRG.10391.1"; gene_id "MSTRG.10391";gene_name "LOC100513702"; transcript_type "lncNAT";
NC_010443.5	StringTie	exon	72130202	72130431	.	-	.	transcript_id "MSTRG.10391.1"; gene_id "MSTRG.10391"; exon_number "1";
NC_010443.5	StringTie	exon	72175979	72176177	.	-	.	transcript_id "MSTRG.10391.1"; gene_id "MSTRG.10391"; exon_number "2";
NC_010443.5	StringTie	transcript	75084159	75169934	.	-	.	transcript_id "MSTRG.10989.6"; gene_id "MSTRG.10989";gene_name "SESN1"; transcript_type "isolncRNA";
NC_010443.5	StringTie	exon	75084159	75084183	.	-	.	transcript_id "MSTRG.10989.6"; gene_id "MSTRG.10989"; exon_number "1";
NC_010443.5	StringTie	exon	75169275	75169934	.	-	.	transcript_id "MSTRG.10989.6"; gene_id "MSTRG.10989"; exon_number "2";
NC_010443.5	StringTie	transcript	76642158	76750287	.	-	.	transcript_id "MSTRG.11085.9"; gene_id "MSTRG.11085";gene_name "CDK19"; transcript_type "isolncRNA";
NC_010443.5	StringTie	exon	76642158	76642212	.	-	.	transcript_id "MSTRG.11085.9"; gene_id "MSTRG.11085"; exon_number "1";
NC_010443.5	StringTie	exon	76649382	76649522	.	-	.	transcript_id "MSTRG.11085.9"; gene_id "MSTRG.11085"; exon_number "2";
NC_010443.5	StringTie	exon	76651531	76651641	.	-	.	transcript_id "MSTRG.11085.9"; gene_id "MSTRG.11085"; exon_number "3";
NC_010443.5	StringTie	exon	76723120	76723195	.	-	.	transcript_id "MSTRG.11085.9"; gene_id "MSTRG.11085"; exon_number "4";
NC_010443.5	StringTie	exon	76727020	76727151	.	-	.	transcript_id "MSTRG.11085.9"; gene_id "MSTRG.11085"; exon_number "5";
NC_010443.5	StringTie	exon	76750226	76750287	.	-	.	transcript_id "MSTRG.11085.9"; gene_id "MSTRG.11085"; exon_number "6";
NC_010443.5	StringTie	transcript	79686485	79751125	.	-	.	transcript_id "MSTRG.11936.4"; gene_id "MSTRG.11936";; transcript_type "lincRNA";
NC_010443.5	StringTie	exon	79686485	79689375	.	-	.	transcript_id "MSTRG.11936.4"; gene_id "MSTRG.11936"; exon_number "1";
NC_010443.5	StringTie	exon	79745966	79746096	.	-	.	transcript_id "MSTRG.11936.4"; gene_id "MSTRG.11936"; exon_number "2";
NC_010443.5	StringTie	exon	79749916	79749991	.	-	.	transcript_id "MSTRG.11936.4"; gene_id "MSTRG.11936"; exon_number "3";
NC_010443.5	StringTie	exon	79750120	79750310	.	-	.	transcript_id "MSTRG.11936.4"; gene_id "MSTRG.11936"; exon_number "4";
NC_010443.5	StringTie	exon	79750464	79751125	.	-	.	transcript_id "MSTRG.11936.4"; gene_id "MSTRG.11936"; exon_number "5";
NC_010443.5	StringTie	transcript	79748136	79751335	.	-	.	transcript_id "MSTRG.11936.6"; gene_id "MSTRG.11936";; transcript_type "lincRNA";
NC_010443.5	StringTie	exon	79748136	79748165	.	-	.	transcript_id "MSTRG.11936.6"; gene_id "MSTRG.11936"; exon_number "1";
NC_010443.5	StringTie	exon	79749916	79749991	.	-	.	transcript_id "MSTRG.11936.6"; gene_id "MSTRG.11936"; exon_number "2";
NC_010443.5	StringTie	exon	79750120	79750310	.	-	.	transcript_id "MSTRG.11936.6"; gene_id "MSTRG.11936"; exon_number "3";
NC_010443.5	StringTie	exon	79750464	79751335	.	-	.	transcript_id "MSTRG.11936.6"; gene_id "MSTRG.11936"; exon_number "4";
NC_010443.5	StringTie	transcript	96927893	97012579	.	-	.	transcript_id "MSTRG.14553.1"; gene_id "MSTRG.14553";; transcript_type "lincRNA";
NC_010443.5	StringTie	exon	96927893	96927902	.	-	.	transcript_id "MSTRG.14553.1"; gene_id "MSTRG.14553"; exon_number "1";
NC_010443.5	StringTie	exon	97012242	97012579	.	-	.	transcript_id "MSTRG.14553.1"; gene_id "MSTRG.14553"; exon_number "2";
NC_010443.5	StringTie	transcript	104348702	104352592	.	-	.	transcript_id "MSTRG.15851.1"; gene_id "MSTRG.15851";gene_name "RAB27B"; transcript_type "ilncRNA";
NC_010443.5	StringTie	exon	104348702	104349037	.	-	.	transcript_id "MSTRG.15851.1"; gene_id "MSTRG.15851"; exon_number "1";
NC_010443.5	StringTie	exon	104352558	104352592	.	-	.	transcript_id "MSTRG.15851.1"; gene_id "MSTRG.15851"; exon_number "2";
NC_010443.5	StringTie	transcript	107150106	107161490	.	-	.	transcript_id "MSTRG.16242.5"; gene_id "MSTRG.16242";gene_name "ANKDD1A"; transcript_type "isolncRNA";
NC_010443.5	StringTie	exon	107150106	107150369	.	-	.	transcript_id "MSTRG.16242.5"; gene_id "MSTRG.16242"; exon_number "1";
NC_010443.5	StringTie	exon	107153928	107154595	.	-	.	transcript_id "MSTRG.16242.5"; gene_id "MSTRG.16242"; exon_number "2";
NC_010443.5	StringTie	exon	107161453	107161490	.	-	.	transcript_id "MSTRG.16242.5"; gene_id "MSTRG.16242"; exon_number "3";
NC_010443.5	StringTie	transcript	107821581	107870112	.	-	.	transcript_id "MSTRG.16300.1"; gene_id "MSTRG.16300";gene_name "CSNK1G1"; transcript_type "lncNAT";
NC_010443.5	StringTie	exon	107821581	107821992	.	-	.	transcript_id "MSTRG.16300.1"; gene_id "MSTRG.16300"; exon_number "1";
NC_010443.5	StringTie	exon	107870099	107870112	.	-	.	transcript_id "MSTRG.16300.1"; gene_id "MSTRG.16300"; exon_number "2";
NC_010443.5	StringTie	transcript	109610390	109618158	.	-	.	transcript_id "MSTRG.16614.30"; gene_id "MSTRG.16614";gene_name "TLN2"; transcript_type "ilncRNA";
NC_010443.5	StringTie	exon	109610390	109610593	.	-	.	transcript_id "MSTRG.16614.30"; gene_id "MSTRG.16614"; exon_number "1";
NC_010443.5	StringTie	exon	109617786	109618158	.	-	.	transcript_id "MSTRG.16614.30"; gene_id "MSTRG.16614"; exon_number "2";
NC_010443.5	StringTie	transcript	126594316	126598580	.	-	.	transcript_id "MSTRG.19195.6"; gene_id "MSTRG.19195";gene_name "DUOX1"; transcript_type "isolncRNA";
NC_010443.5	StringTie	exon	126594316	126594350	.	-	.	transcript_id "MSTRG.19195.6"; gene_id "MSTRG.19195"; exon_number "1";
NC_010443.5	StringTie	exon	126595381	126595471	.	-	.	transcript_id "MSTRG.19195.6"; gene_id "MSTRG.19195"; exon_number "2";
NC_010443.5	StringTie	exon	126597814	126597910	.	-	.	transcript_id "MSTRG.19195.6"; gene_id "MSTRG.19195"; exon_number "3";
NC_010443.5	StringTie	exon	126598454	126598580	.	-	.	transcript_id "MSTRG.19195.6"; gene_id "MSTRG.19195"; exon_number "4";
NC_010443.5	StringTie	transcript	129093996	129098268	.	-	.	transcript_id "MSTRG.19505.20"; gene_id "MSTRG.19505";gene_name "GANC"; transcript_type "isolncRNA";
NC_010443.5	StringTie	exon	129093996	129094052	.	-	.	transcript_id "MSTRG.19505.20"; gene_id "MSTRG.19505"; exon_number "1";
NC_010443.5	StringTie	exon	129095858	129095920	.	-	.	transcript_id "MSTRG.19505.20"; gene_id "MSTRG.19505"; exon_number "2";
NC_010443.5	StringTie	exon	129098086	129098268	.	-	.	transcript_id "MSTRG.19505.20"; gene_id "MSTRG.19505"; exon_number "3";
NC_010443.5	StringTie	transcript	130903837	130910582	.	-	.	transcript_id "MSTRG.19663.8"; gene_id "MSTRG.19663";gene_name "IVD"; transcript_type "isolncRNA";
NC_010443.5	StringTie	exon	130903837	130904184	.	-	.	transcript_id "MSTRG.19663.8"; gene_id "MSTRG.19663"; exon_number "1";
NC_010443.5	StringTie	exon	130910430	130910582	.	-	.	transcript_id "MSTRG.19663.8"; gene_id "MSTRG.19663"; exon_number "2";
NC_010443.5	StringTie	transcript	134301103	134465212	.	-	.	transcript_id "MSTRG.20303.5"; gene_id "MSTRG.20303";gene_name "C1H15orf41"; transcript_type "isolncRNA";
NC_010443.5	StringTie	exon	134301103	134302241	.	-	.	transcript_id "MSTRG.20303.5"; gene_id "MSTRG.20303"; exon_number "1";
NC_010443.5	StringTie	exon	134409621	134409726	.	-	.	transcript_id "MSTRG.20303.5"; gene_id "MSTRG.20303"; exon_number "2";
NC_010443.5	StringTie	exon	134410326	134410391	.	-	.	transcript_id "MSTRG.20303.5"; gene_id "MSTRG.20303"; exon_number "3";
NC_010443.5	StringTie	exon	134465178	134465212	.	-	.	transcript_id "MSTRG.20303.5"; gene_id "MSTRG.20303"; exon_number "4";
NC_010443.5	StringTie	transcript	136704413	136721431	.	-	.	transcript_id "MSTRG.20589.2"; gene_id "MSTRG.20589";gene_name "FMN1"; transcript_type "isolncRNA";
NC_010443.5	StringTie	exon	136704413	136705121	.	-	.	transcript_id "MSTRG.20589.2"; gene_id "MSTRG.20589"; exon_number "1";
NC_010443.5	StringTie	exon	136707615	136707699	.	-	.	transcript_id "MSTRG.20589.2"; gene_id "MSTRG.20589"; exon_number "2";
NC_010443.5	StringTie	exon	136721313	136721431	.	-	.	transcript_id "MSTRG.20589.2"; gene_id "MSTRG.20589"; exon_number "3";
NC_010443.5	StringTie	transcript	139435245	139441221	.	-	.	transcript_id "MSTRG.20946.2"; gene_id "MSTRG.20946";gene_name "LOC106509041"; transcript_type "isolncRNA";
NC_010443.5	StringTie	exon	139435245	139437306	.	-	.	transcript_id "MSTRG.20946.2"; gene_id "MSTRG.20946"; exon_number "1";
NC_010443.5	StringTie	exon	139441055	139441221	.	-	.	transcript_id "MSTRG.20946.2"; gene_id "MSTRG.20946"; exon_number "2";
NC_010443.5	StringTie	transcript	146167029	146194350	.	-	.	transcript_id "MSTRG.22390.8"; gene_id "MSTRG.22390";gene_name "ATP9B"; transcript_type "isolncRNA";
NC_010443.5	StringTie	exon	146167029	146167281	.	-	.	transcript_id "MSTRG.22390.8"; gene_id "MSTRG.22390"; exon_number "1";
NC_010443.5	StringTie	exon	146174106	146174157	.	-	.	transcript_id "MSTRG.22390.8"; gene_id "MSTRG.22390"; exon_number "2";
NC_010443.5	StringTie	exon	146180941	146180999	.	-	.	transcript_id "MSTRG.22390.8"; gene_id "MSTRG.22390"; exon_number "3";
NC_010443.5	StringTie	exon	146194240	146194350	.	-	.	transcript_id "MSTRG.22390.8"; gene_id "MSTRG.22390"; exon_number "4";
NC_010443.5	StringTie	transcript	163511834	163517418	.	-	.	transcript_id "MSTRG.24869.14"; gene_id "MSTRG.24869";gene_name "DPP8"; transcript_type "isolncRNA";
NC_010443.5	StringTie	exon	163511834	163512046	.	-	.	transcript_id "MSTRG.24869.14"; gene_id "MSTRG.24869"; exon_number "1";
NC_010443.5	StringTie	exon	163512526	163512795	.	-	.	transcript_id "MSTRG.24869.14"; gene_id "MSTRG.24869"; exon_number "2";
NC_010443.5	StringTie	exon	163515374	163515510	.	-	.	transcript_id "MSTRG.24869.14"; gene_id "MSTRG.24869"; exon_number "3";
NC_010443.5	StringTie	exon	163517210	163517418	.	-	.	transcript_id "MSTRG.24869.14"; gene_id "MSTRG.24869"; exon_number "4";
NC_010443.5	StringTie	transcript	165352707	165435358	.	-	.	transcript_id "MSTRG.25155.5"; gene_id "MSTRG.25155";gene_name "LOC110261942"; transcript_type "isolncRNA";
NC_010443.5	StringTie	exon	165352707	165352895	.	-	.	transcript_id "MSTRG.25155.5"; gene_id "MSTRG.25155"; exon_number "1";
NC_010443.5	StringTie	exon	165373748	165373810	.	-	.	transcript_id "MSTRG.25155.5"; gene_id "MSTRG.25155"; exon_number "2";
NC_010443.5	StringTie	exon	165435278	165435358	.	-	.	transcript_id "MSTRG.25155.5"; gene_id "MSTRG.25155"; exon_number "3";
NC_010443.5	StringTie	transcript	168812282	168843328	.	-	.	transcript_id "MSTRG.25691.1"; gene_id "MSTRG.25691";gene_name "THSD4"; transcript_type "ilncRNA";
NC_010443.5	StringTie	exon	168812282	168812671	.	-	.	transcript_id "MSTRG.25691.1"; gene_id "MSTRG.25691"; exon_number "1";
NC_010443.5	StringTie	exon	168843309	168843328	.	-	.	transcript_id "MSTRG.25691.1"; gene_id "MSTRG.25691"; exon_number "2";
NC_010443.5	StringTie	transcript	179611025	179686698	.	-	.	transcript_id "MSTRG.27434.1"; gene_id "MSTRG.27434";gene_name "KLHDC2"; transcript_type "lncNAT";
NC_010443.5	StringTie	exon	179611025	179611035	.	-	.	transcript_id "MSTRG.27434.1"; gene_id "MSTRG.27434"; exon_number "1";
NC_010443.5	StringTie	exon	179671842	179671938	.	-	.	transcript_id "MSTRG.27434.1"; gene_id "MSTRG.27434"; exon_number "2";
NC_010443.5	StringTie	exon	179686486	179686698	.	-	.	transcript_id "MSTRG.27434.1"; gene_id "MSTRG.27434"; exon_number "3";
NC_010443.5	StringTie	transcript	179612024	179708981	.	-	.	transcript_id "MSTRG.27434.2"; gene_id "MSTRG.27434";gene_name "KLHDC2"; transcript_type "lncNAT";
NC_010443.5	StringTie	exon	179612024	179612099	.	-	.	transcript_id "MSTRG.27434.2"; gene_id "MSTRG.27434"; exon_number "1";
NC_010443.5	StringTie	exon	179671810	179671938	.	-	.	transcript_id "MSTRG.27434.2"; gene_id "MSTRG.27434"; exon_number "2";
NC_010443.5	StringTie	exon	179686531	179686605	.	-	.	transcript_id "MSTRG.27434.2"; gene_id "MSTRG.27434"; exon_number "3";
NC_010443.5	StringTie	exon	179708951	179708981	.	-	.	transcript_id "MSTRG.27434.2"; gene_id "MSTRG.27434"; exon_number "4";
NC_010443.5	StringTie	transcript	179612090	179686738	.	-	.	transcript_id "MSTRG.27434.3"; gene_id "MSTRG.27434";gene_name "KLHDC2"; transcript_type "lncNAT";
NC_010443.5	StringTie	exon	179612090	179612099	.	-	.	transcript_id "MSTRG.27434.3"; gene_id "MSTRG.27434"; exon_number "1";
NC_010443.5	StringTie	exon	179671810	179671909	.	-	.	transcript_id "MSTRG.27434.3"; gene_id "MSTRG.27434"; exon_number "2";
NC_010443.5	StringTie	exon	179686502	179686738	.	-	.	transcript_id "MSTRG.27434.3"; gene_id "MSTRG.27434"; exon_number "3";
NC_010443.5	StringTie	transcript	180020862	180026390	.	-	.	transcript_id "MSTRG.27420.2"; gene_id "MSTRG.27420";gene_name "L2HGDH"; transcript_type "isolncRNA";
NC_010443.5	StringTie	exon	180020862	180022916	.	-	.	transcript_id "MSTRG.27420.2"; gene_id "MSTRG.27420"; exon_number "1";
NC_010443.5	StringTie	exon	180026287	180026390	.	-	.	transcript_id "MSTRG.27420.2"; gene_id "MSTRG.27420"; exon_number "2";
NC_010443.5	StringTie	transcript	196413013	196461517	.	-	.	transcript_id "MSTRG.30011.1"; gene_id "MSTRG.30011";; transcript_type "lincRNA";
NC_010443.5	StringTie	exon	196413013	196413142	.	-	.	transcript_id "MSTRG.30011.1"; gene_id "MSTRG.30011"; exon_number "1";
NC_010443.5	StringTie	exon	196461201	196461517	.	-	.	transcript_id "MSTRG.30011.1"; gene_id "MSTRG.30011"; exon_number "2";
NC_010443.5	StringTie	transcript	201715868	201731911	.	-	.	transcript_id "MSTRG.30879.1"; gene_id "MSTRG.30879";gene_name "IFN-OMEGA-6"; transcript_type "lncNAT";
NC_010443.5	StringTie	exon	201715868	201715908	.	-	.	transcript_id "MSTRG.30879.1"; gene_id "MSTRG.30879"; exon_number "1";
NC_010443.5	StringTie	exon	201716853	201718049	.	-	.	transcript_id "MSTRG.30879.1"; gene_id "MSTRG.30879"; exon_number "2";
NC_010443.5	StringTie	exon	201725259	201725333	.	-	.	transcript_id "MSTRG.30879.1"; gene_id "MSTRG.30879"; exon_number "3";
NC_010443.5	StringTie	exon	201726475	201726644	.	-	.	transcript_id "MSTRG.30879.1"; gene_id "MSTRG.30879"; exon_number "4";
NC_010443.5	StringTie	exon	201731804	201731911	.	-	.	transcript_id "MSTRG.30879.1"; gene_id "MSTRG.30879"; exon_number "5";
NC_010443.5	StringTie	transcript	203646418	203694602	.	-	.	transcript_id "MSTRG.31989.17"; gene_id "MSTRG.31989";gene_name "PLIN2"; transcript_type "lncNAT";
NC_010443.5	StringTie	exon	203646418	203646427	.	-	.	transcript_id "MSTRG.31989.17"; gene_id "MSTRG.31989"; exon_number "1";
NC_010443.5	StringTie	exon	203689854	203689920	.	-	.	transcript_id "MSTRG.31989.17"; gene_id "MSTRG.31989"; exon_number "2";
NC_010443.5	StringTie	exon	203690685	203690800	.	-	.	transcript_id "MSTRG.31989.17"; gene_id "MSTRG.31989"; exon_number "3";
NC_010443.5	StringTie	exon	203693850	203693962	.	-	.	transcript_id "MSTRG.31989.17"; gene_id "MSTRG.31989"; exon_number "4";
NC_010443.5	StringTie	exon	203694573	203694602	.	-	.	transcript_id "MSTRG.31989.17"; gene_id "MSTRG.31989"; exon_number "5";
NC_010443.5	StringTie	transcript	203684062	203708911	.	-	.	transcript_id "MSTRG.31989.38"; gene_id "MSTRG.31989";gene_name "PLIN2"; transcript_type "lncNAT";
NC_010443.5	StringTie	exon	203684062	203684081	.	-	.	transcript_id "MSTRG.31989.38"; gene_id "MSTRG.31989"; exon_number "1";
NC_010443.5	StringTie	exon	203685828	203685952	.	-	.	transcript_id "MSTRG.31989.38"; gene_id "MSTRG.31989"; exon_number "2";
NC_010443.5	StringTie	exon	203693827	203694000	.	-	.	transcript_id "MSTRG.31989.38"; gene_id "MSTRG.31989"; exon_number "3";
NC_010443.5	StringTie	exon	203708884	203708911	.	-	.	transcript_id "MSTRG.31989.38"; gene_id "MSTRG.31989"; exon_number "4";
NC_010443.5	StringTie	transcript	203685801	203708931	.	-	.	transcript_id "MSTRG.31989.54"; gene_id "MSTRG.31989";gene_name "PLIN2"; transcript_type "lncNAT";
NC_010443.5	StringTie	exon	203685801	203685831	.	-	.	transcript_id "MSTRG.31989.54"; gene_id "MSTRG.31989"; exon_number "1";
NC_010443.5	StringTie	exon	203685874	203685952	.	-	.	transcript_id "MSTRG.31989.54"; gene_id "MSTRG.31989"; exon_number "2";
NC_010443.5	StringTie	exon	203693827	203694000	.	-	.	transcript_id "MSTRG.31989.54"; gene_id "MSTRG.31989"; exon_number "3";
NC_010443.5	StringTie	exon	203708884	203708931	.	-	.	transcript_id "MSTRG.31989.54"; gene_id "MSTRG.31989"; exon_number "4";
NC_010443.5	StringTie	transcript	203687571	203749777	.	-	.	transcript_id "MSTRG.31989.63"; gene_id "MSTRG.31989";gene_name "HAUS6"; transcript_type "lncNAT";
NC_010443.5	StringTie	exon	203687571	203687582	.	-	.	transcript_id "MSTRG.31989.63"; gene_id "MSTRG.31989"; exon_number "1";
NC_010443.5	StringTie	exon	203693976	203694125	.	-	.	transcript_id "MSTRG.31989.63"; gene_id "MSTRG.31989"; exon_number "2";
NC_010443.5	StringTie	exon	203694193	203694346	.	-	.	transcript_id "MSTRG.31989.63"; gene_id "MSTRG.31989"; exon_number "3";
NC_010443.5	StringTie	exon	203749766	203749777	.	-	.	transcript_id "MSTRG.31989.63"; gene_id "MSTRG.31989"; exon_number "4";
NC_010443.5	StringTie	transcript	203690610	203697282	.	-	.	transcript_id "MSTRG.31989.66"; gene_id "MSTRG.31989";gene_name "PLIN2"; transcript_type "lncNAT";
NC_010443.5	StringTie	exon	203690610	203690709	.	-	.	transcript_id "MSTRG.31989.66"; gene_id "MSTRG.31989"; exon_number "1";
NC_010443.5	StringTie	exon	203690737	203690800	.	-	.	transcript_id "MSTRG.31989.66"; gene_id "MSTRG.31989"; exon_number "2";
NC_010443.5	StringTie	exon	203694397	203694542	.	-	.	transcript_id "MSTRG.31989.66"; gene_id "MSTRG.31989"; exon_number "3";
NC_010443.5	StringTie	exon	203694658	203697282	.	-	.	transcript_id "MSTRG.31989.66"; gene_id "MSTRG.31989"; exon_number "4";
NC_010443.5	StringTie	transcript	203692463	203694599	.	-	.	transcript_id "MSTRG.31989.68"; gene_id "MSTRG.31989";gene_name "PLIN2"; transcript_type "lncNAT";
NC_010443.5	StringTie	exon	203692463	203692562	.	-	.	transcript_id "MSTRG.31989.68"; gene_id "MSTRG.31989"; exon_number "1";
NC_010443.5	StringTie	exon	203693827	203693959	.	-	.	transcript_id "MSTRG.31989.68"; gene_id "MSTRG.31989"; exon_number "2";
NC_010443.5	StringTie	exon	203694009	203694112	.	-	.	transcript_id "MSTRG.31989.68"; gene_id "MSTRG.31989"; exon_number "3";
NC_010443.5	StringTie	exon	203694275	203694354	.	-	.	transcript_id "MSTRG.31989.68"; gene_id "MSTRG.31989"; exon_number "4";
NC_010443.5	StringTie	exon	203694542	203694599	.	-	.	transcript_id "MSTRG.31989.68"; gene_id "MSTRG.31989"; exon_number "5";
NC_010443.5	StringTie	transcript	203692489	203742327	.	-	.	transcript_id "MSTRG.31989.72"; gene_id "MSTRG.31989";gene_name "HAUS6"; transcript_type "lncNAT";
NC_010443.5	StringTie	exon	203692489	203692562	.	-	.	transcript_id "MSTRG.31989.72"; gene_id "MSTRG.31989"; exon_number "1";
NC_010443.5	StringTie	exon	203693964	203693983	.	-	.	transcript_id "MSTRG.31989.72"; gene_id "MSTRG.31989"; exon_number "2";
NC_010443.5	StringTie	exon	203694009	203694192	.	-	.	transcript_id "MSTRG.31989.72"; gene_id "MSTRG.31989"; exon_number "3";
NC_010443.5	StringTie	exon	203694275	203694422	.	-	.	transcript_id "MSTRG.31989.72"; gene_id "MSTRG.31989"; exon_number "4";
NC_010443.5	StringTie	exon	203742315	203742327	.	-	.	transcript_id "MSTRG.31989.72"; gene_id "MSTRG.31989"; exon_number "5";
NC_010443.5	StringTie	transcript	205525705	205548310	.	-	.	transcript_id "MSTRG.31210.5"; gene_id "MSTRG.31210";gene_name "CNTLN"; transcript_type "isolncRNA";
NC_010443.5	StringTie	exon	205525705	205525830	.	-	.	transcript_id "MSTRG.31210.5"; gene_id "MSTRG.31210"; exon_number "1";
NC_010443.5	StringTie	exon	205527690	205527866	.	-	.	transcript_id "MSTRG.31210.5"; gene_id "MSTRG.31210"; exon_number "2";
NC_010443.5	StringTie	exon	205548127	205548310	.	-	.	transcript_id "MSTRG.31210.5"; gene_id "MSTRG.31210"; exon_number "3";
NC_010443.5	StringTie	transcript	216420506	216494508	.	-	.	transcript_id "MSTRG.32962.9"; gene_id "MSTRG.32962";gene_name "RIC1"; transcript_type "isolncRNA";
NC_010443.5	StringTie	exon	216420506	216420611	.	-	.	transcript_id "MSTRG.32962.9"; gene_id "MSTRG.32962"; exon_number "1";
NC_010443.5	StringTie	exon	216472641	216472748	.	-	.	transcript_id "MSTRG.32962.9"; gene_id "MSTRG.32962"; exon_number "2";
NC_010443.5	StringTie	exon	216494369	216494508	.	-	.	transcript_id "MSTRG.32962.9"; gene_id "MSTRG.32962"; exon_number "3";
NC_010443.5	StringTie	transcript	217204303	217204871	.	-	.	transcript_id "MSTRG.32940.8"; gene_id "MSTRG.32940";gene_name "RCL1"; transcript_type "isolncRNA";
NC_010443.5	StringTie	exon	217204303	217204314	.	-	.	transcript_id "MSTRG.32940.8"; gene_id "MSTRG.32940"; exon_number "1";
NC_010443.5	StringTie	exon	217204586	217204871	.	-	.	transcript_id "MSTRG.32940.8"; gene_id "MSTRG.32940"; exon_number "2";
NC_010443.5	StringTie	transcript	222525553	222547811	.	-	.	transcript_id "MSTRG.33998.2"; gene_id "MSTRG.33998";gene_name "TJP2"; transcript_type "ilncRNA";
NC_010443.5	StringTie	exon	222525553	222527153	.	-	.	transcript_id "MSTRG.33998.2"; gene_id "MSTRG.33998"; exon_number "1";
NC_010443.5	StringTie	exon	222546230	222547811	.	-	.	transcript_id "MSTRG.33998.2"; gene_id "MSTRG.33998"; exon_number "2";
NC_010443.5	StringTie	transcript	239194387	239210129	.	-	.	transcript_id "MSTRG.36463.1"; gene_id "MSTRG.36463";gene_name "LOC102168060"; transcript_type "lncNAT";
NC_010443.5	StringTie	exon	239194387	239194523	.	-	.	transcript_id "MSTRG.36463.1"; gene_id "MSTRG.36463"; exon_number "1";
NC_010443.5	StringTie	exon	239198159	239198216	.	-	.	transcript_id "MSTRG.36463.1"; gene_id "MSTRG.36463"; exon_number "2";
NC_010443.5	StringTie	exon	239199618	239199757	.	-	.	transcript_id "MSTRG.36463.1"; gene_id "MSTRG.36463"; exon_number "3";
NC_010443.5	StringTie	exon	239209860	239210129	.	-	.	transcript_id "MSTRG.36463.1"; gene_id "MSTRG.36463"; exon_number "4";
NC_010443.5	StringTie	transcript	240008496	240009634	.	-	.	transcript_id "MSTRG.36763.2"; gene_id "MSTRG.36763";gene_name "TBC1D2"; transcript_type "ilncRNA";
NC_010443.5	StringTie	exon	240008496	240009017	.	-	.	transcript_id "MSTRG.36763.2"; gene_id "MSTRG.36763"; exon_number "1";
NC_010443.5	StringTie	exon	240009549	240009634	.	-	.	transcript_id "MSTRG.36763.2"; gene_id "MSTRG.36763"; exon_number "2";
NC_010443.5	StringTie	transcript	241902698	241903160	.	-	.	transcript_id "MSTRG.37416.1"; gene_id "MSTRG.37416";gene_name "INVS"; transcript_type "ilncRNA";
NC_010443.5	StringTie	exon	241902698	241903098	.	-	.	transcript_id "MSTRG.37416.1"; gene_id "MSTRG.37416"; exon_number "1";
NC_010443.5	StringTie	exon	241903148	241903160	.	-	.	transcript_id "MSTRG.37416.1"; gene_id "MSTRG.37416"; exon_number "2";
NC_010443.5	StringTie	transcript	245626428	245991602	.	-	.	transcript_id "MSTRG.38156.8"; gene_id "MSTRG.38156";gene_name "LOC100520168"; transcript_type "lncNAT";
NC_010443.5	StringTie	exon	245626428	245629245	.	-	.	transcript_id "MSTRG.38156.8"; gene_id "MSTRG.38156"; exon_number "1";
NC_010443.5	StringTie	exon	245692407	245692492	.	-	.	transcript_id "MSTRG.38156.8"; gene_id "MSTRG.38156"; exon_number "2";
NC_010443.5	StringTie	exon	245785138	245785216	.	-	.	transcript_id "MSTRG.38156.8"; gene_id "MSTRG.38156"; exon_number "3";
NC_010443.5	StringTie	exon	245795371	245795444	.	-	.	transcript_id "MSTRG.38156.8"; gene_id "MSTRG.38156"; exon_number "4";
NC_010443.5	StringTie	exon	245991148	245991602	.	-	.	transcript_id "MSTRG.38156.8"; gene_id "MSTRG.38156"; exon_number "5";
NC_010443.5	StringTie	transcript	245721414	245803022	.	-	.	transcript_id "MSTRG.38156.13"; gene_id "MSTRG.38156";; transcript_type "lincRNA";
NC_010443.5	StringTie	exon	245721414	245723351	.	-	.	transcript_id "MSTRG.38156.13"; gene_id "MSTRG.38156"; exon_number "1";
NC_010443.5	StringTie	exon	245795371	245795444	.	-	.	transcript_id "MSTRG.38156.13"; gene_id "MSTRG.38156"; exon_number "2";
NC_010443.5	StringTie	exon	245802820	245803022	.	-	.	transcript_id "MSTRG.38156.13"; gene_id "MSTRG.38156"; exon_number "3";
NC_010443.5	StringTie	transcript	250119554	250125519	.	-	.	transcript_id "MSTRG.38321.11"; gene_id "MSTRG.38321";gene_name "TMEM245"; transcript_type "isolncRNA";
NC_010443.5	StringTie	exon	250119554	250119664	.	-	.	transcript_id "MSTRG.38321.11"; gene_id "MSTRG.38321"; exon_number "1";
NC_010443.5	StringTie	exon	250119829	250119951	.	-	.	transcript_id "MSTRG.38321.11"; gene_id "MSTRG.38321"; exon_number "2";
NC_010443.5	StringTie	exon	250124673	250124804	.	-	.	transcript_id "MSTRG.38321.11"; gene_id "MSTRG.38321"; exon_number "3";
NC_010443.5	StringTie	exon	250125456	250125519	.	-	.	transcript_id "MSTRG.38321.11"; gene_id "MSTRG.38321"; exon_number "4";
NC_010443.5	StringTie	transcript	250552575	250582805	.	-	.	transcript_id "MSTRG.38370.1"; gene_id "MSTRG.38370";gene_name "PTPN3"; transcript_type "ilncRNA";
NC_010443.5	StringTie	exon	250552575	250552797	.	-	.	transcript_id "MSTRG.38370.1"; gene_id "MSTRG.38370"; exon_number "1";
NC_010443.5	StringTie	exon	250582731	250582805	.	-	.	transcript_id "MSTRG.38370.1"; gene_id "MSTRG.38370"; exon_number "2";
NC_010443.5	StringTie	transcript	265791244	265867066	.	-	.	transcript_id "MSTRG.40790.4"; gene_id "MSTRG.40790";gene_name "SCAI"; transcript_type "isolncRNA";
NC_010443.5	StringTie	exon	265791244	265791272	.	-	.	transcript_id "MSTRG.40790.4"; gene_id "MSTRG.40790"; exon_number "1";
NC_010443.5	StringTie	exon	265793417	265793548	.	-	.	transcript_id "MSTRG.40790.4"; gene_id "MSTRG.40790"; exon_number "2";
NC_010443.5	StringTie	exon	265866173	265866217	.	-	.	transcript_id "MSTRG.40790.4"; gene_id "MSTRG.40790"; exon_number "3";
NC_010443.5	StringTie	exon	265866936	265867066	.	-	.	transcript_id "MSTRG.40790.4"; gene_id "MSTRG.40790"; exon_number "4";
NC_010443.5	StringTie	transcript	269172640	269263740	.	-	.	transcript_id "MSTRG.41260.19"; gene_id "MSTRG.41260";gene_name "KYAT1"; transcript_type "isolncRNA";
NC_010443.5	StringTie	exon	269172640	269173140	.	-	.	transcript_id "MSTRG.41260.19"; gene_id "MSTRG.41260"; exon_number "1";
NC_010443.5	StringTie	exon	269173237	269173323	.	-	.	transcript_id "MSTRG.41260.19"; gene_id "MSTRG.41260"; exon_number "2";
NC_010443.5	StringTie	exon	269263727	269263740	.	-	.	transcript_id "MSTRG.41260.19"; gene_id "MSTRG.41260"; exon_number "3";
NC_010443.5	StringTie	transcript	270214032	270218545	.	-	.	transcript_id "MSTRG.41317.5"; gene_id "MSTRG.41317";gene_name "LOC102158087"; transcript_type "isolncRNA";
NC_010443.5	StringTie	exon	270214032	270214127	.	-	.	transcript_id "MSTRG.41317.5"; gene_id "MSTRG.41317"; exon_number "1";
NC_010443.5	StringTie	exon	270218057	270218545	.	-	.	transcript_id "MSTRG.41317.5"; gene_id "MSTRG.41317"; exon_number "2";
NC_010443.5	StringTie	transcript	273557428	273557964	.	-	.	transcript_id "MSTRG.41688.1"; gene_id "MSTRG.41688";; transcript_type "lincRNA";
NC_010443.5	StringTie	exon	273557428	273557632	.	-	.	transcript_id "MSTRG.41688.1"; gene_id "MSTRG.41688"; exon_number "1";
NC_010443.5	StringTie	exon	273557859	273557964	.	-	.	transcript_id "MSTRG.41688.1"; gene_id "MSTRG.41688"; exon_number "2";
NC_010444.4	StringTie	transcript	2474259	2484568	.	+	.	transcript_id "MSTRG.42127.1"; gene_id "MSTRG.42127";gene_name "LOC110259707"; transcript_type "isolncRNA";
NC_010444.4	StringTie	exon	2474259	2474291	.	+	.	transcript_id "MSTRG.42127.1"; gene_id "MSTRG.42127"; exon_number "1";
NC_010444.4	StringTie	exon	2475493	2475614	.	+	.	transcript_id "MSTRG.42127.1"; gene_id "MSTRG.42127"; exon_number "2";
NC_010444.4	StringTie	exon	2480926	2481002	.	+	.	transcript_id "MSTRG.42127.1"; gene_id "MSTRG.42127"; exon_number "3";
NC_010444.4	StringTie	exon	2482495	2482648	.	+	.	transcript_id "MSTRG.42127.1"; gene_id "MSTRG.42127"; exon_number "4";
NC_010444.4	StringTie	exon	2483732	2484568	.	+	.	transcript_id "MSTRG.42127.1"; gene_id "MSTRG.42127"; exon_number "5";
NC_010444.4	StringTie	transcript	2479658	2484603	.	+	.	transcript_id "MSTRG.42127.3"; gene_id "MSTRG.42127";gene_name "LOC110259707"; transcript_type "isolncRNA";
NC_010444.4	StringTie	exon	2479658	2479797	.	+	.	transcript_id "MSTRG.42127.3"; gene_id "MSTRG.42127"; exon_number "1";
NC_010444.4	StringTie	exon	2480926	2481002	.	+	.	transcript_id "MSTRG.42127.3"; gene_id "MSTRG.42127"; exon_number "2";
NC_010444.4	StringTie	exon	2482495	2482648	.	+	.	transcript_id "MSTRG.42127.3"; gene_id "MSTRG.42127"; exon_number "3";
NC_010444.4	StringTie	exon	2483732	2484603	.	+	.	transcript_id "MSTRG.42127.3"; gene_id "MSTRG.42127"; exon_number "4";
NC_010444.4	StringTie	transcript	2479672	2484509	.	+	.	transcript_id "MSTRG.42127.4"; gene_id "MSTRG.42127";gene_name "LOC110259707"; transcript_type "isolncRNA";
NC_010444.4	StringTie	exon	2479672	2479771	.	+	.	transcript_id "MSTRG.42127.4"; gene_id "MSTRG.42127"; exon_number "1";
NC_010444.4	StringTie	exon	2480926	2481002	.	+	.	transcript_id "MSTRG.42127.4"; gene_id "MSTRG.42127"; exon_number "2";
NC_010444.4	StringTie	exon	2482495	2482648	.	+	.	transcript_id "MSTRG.42127.4"; gene_id "MSTRG.42127"; exon_number "3";
NC_010444.4	StringTie	exon	2483732	2484509	.	+	.	transcript_id "MSTRG.42127.4"; gene_id "MSTRG.42127"; exon_number "4";
NC_010444.4	StringTie	transcript	2480991	2484568	.	+	.	transcript_id "MSTRG.42127.9"; gene_id "MSTRG.42127";gene_name "LOC110259707"; transcript_type "isolncRNA";
NC_010444.4	StringTie	exon	2480991	2481002	.	+	.	transcript_id "MSTRG.42127.9"; gene_id "MSTRG.42127"; exon_number "1";
NC_010444.4	StringTie	exon	2482495	2482648	.	+	.	transcript_id "MSTRG.42127.9"; gene_id "MSTRG.42127"; exon_number "2";
NC_010444.4	StringTie	exon	2483710	2484568	.	+	.	transcript_id "MSTRG.42127.9"; gene_id "MSTRG.42127"; exon_number "3";
NC_010444.4	StringTie	transcript	2736673	2737228	.	+	.	transcript_id "MSTRG.42283.1"; gene_id "MSTRG.42283";gene_name "SHANK2"; transcript_type "ilncRNA";
NC_010444.4	StringTie	exon	2736673	2736791	.	+	.	transcript_id "MSTRG.42283.1"; gene_id "MSTRG.42283"; exon_number "1";
NC_010444.4	StringTie	exon	2737043	2737228	.	+	.	transcript_id "MSTRG.42283.1"; gene_id "MSTRG.42283"; exon_number "2";
NC_010444.4	StringTie	transcript	4810719	4819663	.	+	.	transcript_id "MSTRG.42383.11"; gene_id "MSTRG.42383";gene_name "CHKA"; transcript_type "isolncRNA";
NC_010444.4	StringTie	exon	4810719	4810984	.	+	.	transcript_id "MSTRG.42383.11"; gene_id "MSTRG.42383"; exon_number "1";
NC_010444.4	StringTie	exon	4819536	4819663	.	+	.	transcript_id "MSTRG.42383.11"; gene_id "MSTRG.42383"; exon_number "2";
NC_010444.4	StringTie	transcript	7890670	7962530	.	+	.	transcript_id "MSTRG.42889.1"; gene_id "MSTRG.42889";gene_name "STIP1"; transcript_type "lncNAT";
NC_010444.4	StringTie	exon	7890670	7890795	.	+	.	transcript_id "MSTRG.42889.1"; gene_id "MSTRG.42889"; exon_number "1";
NC_010444.4	StringTie	exon	7962196	7962530	.	+	.	transcript_id "MSTRG.42889.1"; gene_id "MSTRG.42889"; exon_number "2";
NC_010444.4	StringTie	transcript	9072999	9073734	.	+	.	transcript_id "MSTRG.43032.5"; gene_id "MSTRG.43032";gene_name "UBXN1"; transcript_type "isolncRNA";
NC_010444.4	StringTie	exon	9072999	9073041	.	+	.	transcript_id "MSTRG.43032.5"; gene_id "MSTRG.43032"; exon_number "1";
NC_010444.4	StringTie	exon	9073136	9073223	.	+	.	transcript_id "MSTRG.43032.5"; gene_id "MSTRG.43032"; exon_number "2";
NC_010444.4	StringTie	exon	9073363	9073416	.	+	.	transcript_id "MSTRG.43032.5"; gene_id "MSTRG.43032"; exon_number "3";
NC_010444.4	StringTie	exon	9073507	9073613	.	+	.	transcript_id "MSTRG.43032.5"; gene_id "MSTRG.43032"; exon_number "4";
NC_010444.4	StringTie	exon	9073700	9073734	.	+	.	transcript_id "MSTRG.43032.5"; gene_id "MSTRG.43032"; exon_number "5";
NC_010444.4	StringTie	transcript	14623326	14641769	.	+	.	transcript_id "MSTRG.44095.1"; gene_id "MSTRG.44095";gene_name "PTPRJ"; transcript_type "ilncRNA";
NC_010444.4	StringTie	exon	14623326	14624464	.	+	.	transcript_id "MSTRG.44095.1"; gene_id "MSTRG.44095"; exon_number "1";
NC_010444.4	StringTie	exon	14633387	14641769	.	+	.	transcript_id "MSTRG.44095.1"; gene_id "MSTRG.44095"; exon_number "2";
NC_010444.4	StringTie	transcript	16767579	16770563	.	+	.	transcript_id "MSTRG.44352.4"; gene_id "MSTRG.44352";gene_name "LOC106509362"; transcript_type "isolncRNA";
NC_010444.4	StringTie	exon	16767579	16767630	.	+	.	transcript_id "MSTRG.44352.4"; gene_id "MSTRG.44352"; exon_number "1";
NC_010444.4	StringTie	exon	16768216	16768311	.	+	.	transcript_id "MSTRG.44352.4"; gene_id "MSTRG.44352"; exon_number "2";
NC_010444.4	StringTie	exon	16768598	16768710	.	+	.	transcript_id "MSTRG.44352.4"; gene_id "MSTRG.44352"; exon_number "3";
NC_010444.4	StringTie	exon	16769534	16770563	.	+	.	transcript_id "MSTRG.44352.4"; gene_id "MSTRG.44352"; exon_number "4";
NC_010444.4	StringTie	transcript	16767579	16770563	.	+	.	transcript_id "MSTRG.44352.3"; gene_id "MSTRG.44352";gene_name "LOC106509362"; transcript_type "isolncRNA";
NC_010444.4	StringTie	exon	16767579	16767638	.	+	.	transcript_id "MSTRG.44352.3"; gene_id "MSTRG.44352"; exon_number "1";
NC_010444.4	StringTie	exon	16768216	16768311	.	+	.	transcript_id "MSTRG.44352.3"; gene_id "MSTRG.44352"; exon_number "2";
NC_010444.4	StringTie	exon	16768598	16768710	.	+	.	transcript_id "MSTRG.44352.3"; gene_id "MSTRG.44352"; exon_number "3";
NC_010444.4	StringTie	exon	16769534	16770563	.	+	.	transcript_id "MSTRG.44352.3"; gene_id "MSTRG.44352"; exon_number "4";
NC_010444.4	StringTie	transcript	16767582	16770566	.	+	.	transcript_id "MSTRG.44352.6"; gene_id "MSTRG.44352";gene_name "LOC106509362"; transcript_type "isolncRNA";
NC_010444.4	StringTie	exon	16767582	16767638	.	+	.	transcript_id "MSTRG.44352.6"; gene_id "MSTRG.44352"; exon_number "1";
NC_010444.4	StringTie	exon	16768216	16768311	.	+	.	transcript_id "MSTRG.44352.6"; gene_id "MSTRG.44352"; exon_number "2";
NC_010444.4	StringTie	exon	16768598	16768710	.	+	.	transcript_id "MSTRG.44352.6"; gene_id "MSTRG.44352"; exon_number "3";
NC_010444.4	StringTie	exon	16769644	16770566	.	+	.	transcript_id "MSTRG.44352.6"; gene_id "MSTRG.44352"; exon_number "4";
NC_010444.4	StringTie	transcript	16767582	16770566	.	+	.	transcript_id "MSTRG.44352.5"; gene_id "MSTRG.44352";gene_name "LOC106509362"; transcript_type "isolncRNA";
NC_010444.4	StringTie	exon	16767582	16767630	.	+	.	transcript_id "MSTRG.44352.5"; gene_id "MSTRG.44352"; exon_number "1";
NC_010444.4	StringTie	exon	16768216	16768311	.	+	.	transcript_id "MSTRG.44352.5"; gene_id "MSTRG.44352"; exon_number "2";
NC_010444.4	StringTie	exon	16768598	16768710	.	+	.	transcript_id "MSTRG.44352.5"; gene_id "MSTRG.44352"; exon_number "3";
NC_010444.4	StringTie	exon	16769644	16770566	.	+	.	transcript_id "MSTRG.44352.5"; gene_id "MSTRG.44352"; exon_number "4";
NC_010444.4	StringTie	transcript	18569023	18601430	.	+	.	transcript_id "MSTRG.44683.1"; gene_id "MSTRG.44683";gene_name "HSD17B12"; transcript_type "ilncRNA";
NC_010444.4	StringTie	exon	18569023	18569268	.	+	.	transcript_id "MSTRG.44683.1"; gene_id "MSTRG.44683"; exon_number "1";
NC_010444.4	StringTie	exon	18593923	18601430	.	+	.	transcript_id "MSTRG.44683.1"; gene_id "MSTRG.44683"; exon_number "2";
NC_010444.4	StringTie	transcript	23805288	23840701	.	+	.	transcript_id "MSTRG.45489.1"; gene_id "MSTRG.45489";; transcript_type "lincRNA";
NC_010444.4	StringTie	exon	23805288	23805299	.	+	.	transcript_id "MSTRG.45489.1"; gene_id "MSTRG.45489"; exon_number "1";
NC_010444.4	StringTie	exon	23840400	23840701	.	+	.	transcript_id "MSTRG.45489.1"; gene_id "MSTRG.45489"; exon_number "2";
NC_010444.4	StringTie	transcript	24748544	24765101	.	+	.	transcript_id "MSTRG.45646.4"; gene_id "MSTRG.45646";gene_name "LOC106507997"; transcript_type "isolncRNA";
NC_010444.4	StringTie	exon	24748544	24748841	.	+	.	transcript_id "MSTRG.45646.4"; gene_id "MSTRG.45646"; exon_number "1";
NC_010444.4	StringTie	exon	24764975	24765101	.	+	.	transcript_id "MSTRG.45646.4"; gene_id "MSTRG.45646"; exon_number "2";
NC_010444.4	StringTie	transcript	25421392	25540861	.	+	.	transcript_id "MSTRG.45748.3"; gene_id "MSTRG.45748";gene_name "PAMR1"; transcript_type "isolncRNA";
NC_010444.4	StringTie	exon	25421392	25421437	.	+	.	transcript_id "MSTRG.45748.3"; gene_id "MSTRG.45748"; exon_number "1";
NC_010444.4	StringTie	exon	25423556	25423722	.	+	.	transcript_id "MSTRG.45748.3"; gene_id "MSTRG.45748"; exon_number "2";
NC_010444.4	StringTie	exon	25424355	25424459	.	+	.	transcript_id "MSTRG.45748.3"; gene_id "MSTRG.45748"; exon_number "3";
NC_010444.4	StringTie	exon	25439515	25439607	.	+	.	transcript_id "MSTRG.45748.3"; gene_id "MSTRG.45748"; exon_number "4";
NC_010444.4	StringTie	exon	25451232	25451320	.	+	.	transcript_id "MSTRG.45748.3"; gene_id "MSTRG.45748"; exon_number "5";
NC_010444.4	StringTie	exon	25532720	25532895	.	+	.	transcript_id "MSTRG.45748.3"; gene_id "MSTRG.45748"; exon_number "6";
NC_010444.4	StringTie	exon	25540754	25540861	.	+	.	transcript_id "MSTRG.45748.3"; gene_id "MSTRG.45748"; exon_number "7";
NC_010444.4	StringTie	transcript	25422429	25491696	.	+	.	transcript_id "MSTRG.45748.8"; gene_id "MSTRG.45748";gene_name "PAMR1"; transcript_type "isolncRNA";
NC_010444.4	StringTie	exon	25422429	25422653	.	+	.	transcript_id "MSTRG.45748.8"; gene_id "MSTRG.45748"; exon_number "1";
NC_010444.4	StringTie	exon	25423556	25423722	.	+	.	transcript_id "MSTRG.45748.8"; gene_id "MSTRG.45748"; exon_number "2";
NC_010444.4	StringTie	exon	25424355	25424459	.	+	.	transcript_id "MSTRG.45748.8"; gene_id "MSTRG.45748"; exon_number "3";
NC_010444.4	StringTie	exon	25439515	25439607	.	+	.	transcript_id "MSTRG.45748.8"; gene_id "MSTRG.45748"; exon_number "4";
NC_010444.4	StringTie	exon	25491211	25491696	.	+	.	transcript_id "MSTRG.45748.8"; gene_id "MSTRG.45748"; exon_number "5";
NC_010444.4	StringTie	transcript	25422430	25491695	.	+	.	transcript_id "MSTRG.45748.10"; gene_id "MSTRG.45748";gene_name "PAMR1"; transcript_type "isolncRNA";
NC_010444.4	StringTie	exon	25422430	25422653	.	+	.	transcript_id "MSTRG.45748.10"; gene_id "MSTRG.45748"; exon_number "1";
NC_010444.4	StringTie	exon	25423556	25423722	.	+	.	transcript_id "MSTRG.45748.10"; gene_id "MSTRG.45748"; exon_number "2";
NC_010444.4	StringTie	exon	25424355	25424459	.	+	.	transcript_id "MSTRG.45748.10"; gene_id "MSTRG.45748"; exon_number "3";
NC_010444.4	StringTie	exon	25439515	25439607	.	+	.	transcript_id "MSTRG.45748.10"; gene_id "MSTRG.45748"; exon_number "4";
NC_010444.4	StringTie	exon	25451232	25451320	.	+	.	transcript_id "MSTRG.45748.10"; gene_id "MSTRG.45748"; exon_number "5";
NC_010444.4	StringTie	exon	25491211	25491695	.	+	.	transcript_id "MSTRG.45748.10"; gene_id "MSTRG.45748"; exon_number "6";
NC_010444.4	StringTie	transcript	25422434	25460470	.	+	.	transcript_id "MSTRG.45748.11"; gene_id "MSTRG.45748";gene_name "PAMR1"; transcript_type "isolncRNA";
NC_010444.4	StringTie	exon	25422434	25422653	.	+	.	transcript_id "MSTRG.45748.11"; gene_id "MSTRG.45748"; exon_number "1";
NC_010444.4	StringTie	exon	25423556	25423722	.	+	.	transcript_id "MSTRG.45748.11"; gene_id "MSTRG.45748"; exon_number "2";
NC_010444.4	StringTie	exon	25424355	25424459	.	+	.	transcript_id "MSTRG.45748.11"; gene_id "MSTRG.45748"; exon_number "3";
NC_010444.4	StringTie	exon	25439515	25439605	.	+	.	transcript_id "MSTRG.45748.11"; gene_id "MSTRG.45748"; exon_number "4";
NC_010444.4	StringTie	exon	25451232	25451320	.	+	.	transcript_id "MSTRG.45748.11"; gene_id "MSTRG.45748"; exon_number "5";
NC_010444.4	StringTie	exon	25453284	25453385	.	+	.	transcript_id "MSTRG.45748.11"; gene_id "MSTRG.45748"; exon_number "6";
NC_010444.4	StringTie	exon	25459483	25460470	.	+	.	transcript_id "MSTRG.45748.11"; gene_id "MSTRG.45748"; exon_number "7";
NC_010444.4	StringTie	transcript	25865205	25873857	.	+	.	transcript_id "MSTRG.45868.2"; gene_id "MSTRG.45868";gene_name "CD44"; transcript_type "ilncRNA";
NC_010444.4	StringTie	exon	25865205	25865966	.	+	.	transcript_id "MSTRG.45868.2"; gene_id "MSTRG.45868"; exon_number "1";
NC_010444.4	StringTie	exon	25869293	25873857	.	+	.	transcript_id "MSTRG.45868.2"; gene_id "MSTRG.45868"; exon_number "2";
NC_010444.4	StringTie	transcript	26294285	26300100	.	+	.	transcript_id "MSTRG.45963.1"; gene_id "MSTRG.45963";gene_name "EHF"; transcript_type "ilncRNA";
NC_010444.4	StringTie	exon	26294285	26298618	.	+	.	transcript_id "MSTRG.45963.1"; gene_id "MSTRG.45963"; exon_number "1";
NC_010444.4	StringTie	exon	26298912	26300100	.	+	.	transcript_id "MSTRG.45963.1"; gene_id "MSTRG.45963"; exon_number "2";
NC_010444.4	StringTie	transcript	32856178	32883217	.	+	.	transcript_id "MSTRG.46856.1"; gene_id "MSTRG.46856";gene_name "LOC110259286"; transcript_type "lncNAT";
NC_010444.4	StringTie	exon	32856178	32856385	.	+	.	transcript_id "MSTRG.46856.1"; gene_id "MSTRG.46856"; exon_number "1";
NC_010444.4	StringTie	exon	32882548	32883217	.	+	.	transcript_id "MSTRG.46856.1"; gene_id "MSTRG.46856"; exon_number "2";
NC_010444.4	StringTie	transcript	33181740	33280798	.	+	.	transcript_id "MSTRG.46842.4"; gene_id "MSTRG.46842";gene_name "LOC102165168"; transcript_type "isolncRNA";
NC_010444.4	StringTie	exon	33181740	33181803	.	+	.	transcript_id "MSTRG.46842.4"; gene_id "MSTRG.46842"; exon_number "1";
NC_010444.4	StringTie	exon	33182172	33182270	.	+	.	transcript_id "MSTRG.46842.4"; gene_id "MSTRG.46842"; exon_number "2";
NC_010444.4	StringTie	exon	33212163	33212284	.	+	.	transcript_id "MSTRG.46842.4"; gene_id "MSTRG.46842"; exon_number "3";
NC_010444.4	StringTie	exon	33280303	33280798	.	+	.	transcript_id "MSTRG.46842.4"; gene_id "MSTRG.46842"; exon_number "4";
NC_010444.4	StringTie	transcript	39834796	39894557	.	+	.	transcript_id "MSTRG.47959.1"; gene_id "MSTRG.47959";gene_name "NAV2"; transcript_type "ilncRNA";
NC_010444.4	StringTie	exon	39834796	39834811	.	+	.	transcript_id "MSTRG.47959.1"; gene_id "MSTRG.47959"; exon_number "1";
NC_010444.4	StringTie	exon	39894009	39894557	.	+	.	transcript_id "MSTRG.47959.1"; gene_id "MSTRG.47959"; exon_number "2";
NC_010444.4	StringTie	transcript	40828888	40836520	.	+	.	transcript_id "MSTRG.48023.2"; gene_id "MSTRG.48023";; transcript_type "lincRNA";
NC_010444.4	StringTie	exon	40828888	40829125	.	+	.	transcript_id "MSTRG.48023.2"; gene_id "MSTRG.48023"; exon_number "1";
NC_010444.4	StringTie	exon	40836456	40836520	.	+	.	transcript_id "MSTRG.48023.2"; gene_id "MSTRG.48023"; exon_number "2";
NC_010444.4	StringTie	transcript	46063663	46095528	.	+	.	transcript_id "MSTRG.48837.2"; gene_id "MSTRG.48837";; transcript_type "lincRNA";
NC_010444.4	StringTie	exon	46063663	46063677	.	+	.	transcript_id "MSTRG.48837.2"; gene_id "MSTRG.48837"; exon_number "1";
NC_010444.4	StringTie	exon	46095100	46095528	.	+	.	transcript_id "MSTRG.48837.2"; gene_id "MSTRG.48837"; exon_number "2";
NC_010444.4	StringTie	transcript	49353084	49390063	.	+	.	transcript_id "MSTRG.49536.1"; gene_id "MSTRG.49536";gene_name "SBF2"; transcript_type "ilncRNA";
NC_010444.4	StringTie	exon	49353084	49353142	.	+	.	transcript_id "MSTRG.49536.1"; gene_id "MSTRG.49536"; exon_number "1";
NC_010444.4	StringTie	exon	49389725	49390063	.	+	.	transcript_id "MSTRG.49536.1"; gene_id "MSTRG.49536"; exon_number "2";
NC_010444.4	StringTie	transcript	59305889	59307331	.	+	.	transcript_id "MSTRG.50991.1"; gene_id "MSTRG.50991";gene_name "ELL"; transcript_type "ilncRNA";
NC_010444.4	StringTie	exon	59305889	59306397	.	+	.	transcript_id "MSTRG.50991.1"; gene_id "MSTRG.50991"; exon_number "1";
NC_010444.4	StringTie	exon	59307116	59307331	.	+	.	transcript_id "MSTRG.50991.1"; gene_id "MSTRG.50991"; exon_number "2";
NC_010444.4	StringTie	transcript	60498213	60500958	.	+	.	transcript_id "MSTRG.51572.1"; gene_id "MSTRG.51572";gene_name "MYO9B"; transcript_type "ilncRNA";
NC_010444.4	StringTie	exon	60498213	60498302	.	+	.	transcript_id "MSTRG.51572.1"; gene_id "MSTRG.51572"; exon_number "1";
NC_010444.4	StringTie	exon	60500740	60500958	.	+	.	transcript_id "MSTRG.51572.1"; gene_id "MSTRG.51572"; exon_number "2";
NC_010444.4	StringTie	transcript	67907787	67922906	.	+	.	transcript_id "MSTRG.52645.1"; gene_id "MSTRG.52645";gene_name "LOC110259339"; transcript_type "isolncRNA";
NC_010444.4	StringTie	exon	67907787	67907831	.	+	.	transcript_id "MSTRG.52645.1"; gene_id "MSTRG.52645"; exon_number "1";
NC_010444.4	StringTie	exon	67916475	67916560	.	+	.	transcript_id "MSTRG.52645.1"; gene_id "MSTRG.52645"; exon_number "2";
NC_010444.4	StringTie	exon	67918490	67918616	.	+	.	transcript_id "MSTRG.52645.1"; gene_id "MSTRG.52645"; exon_number "3";
NC_010444.4	StringTie	exon	67922807	67922906	.	+	.	transcript_id "MSTRG.52645.1"; gene_id "MSTRG.52645"; exon_number "4";
NC_010444.4	StringTie	transcript	70954884	70961717	.	+	.	transcript_id "MSTRG.53181.2"; gene_id "MSTRG.53181";gene_name "NDUFA7"; transcript_type "isolncRNA";
NC_010444.4	StringTie	exon	70954884	70954960	.	+	.	transcript_id "MSTRG.53181.2"; gene_id "MSTRG.53181"; exon_number "1";
NC_010444.4	StringTie	exon	70955414	70956079	.	+	.	transcript_id "MSTRG.53181.2"; gene_id "MSTRG.53181"; exon_number "2";
NC_010444.4	StringTie	exon	70959393	70959542	.	+	.	transcript_id "MSTRG.53181.2"; gene_id "MSTRG.53181"; exon_number "3";
NC_010444.4	StringTie	exon	70961500	70961717	.	+	.	transcript_id "MSTRG.53181.2"; gene_id "MSTRG.53181"; exon_number "4";
NC_010444.4	StringTie	transcript	72394311	72395974	.	+	.	transcript_id "MSTRG.53405.6"; gene_id "MSTRG.53405";gene_name "SH2D3A"; transcript_type "isolncRNA";
NC_010444.4	StringTie	exon	72394311	72394432	.	+	.	transcript_id "MSTRG.53405.6"; gene_id "MSTRG.53405"; exon_number "1";
NC_010444.4	StringTie	exon	72394739	72394906	.	+	.	transcript_id "MSTRG.53405.6"; gene_id "MSTRG.53405"; exon_number "2";
NC_010444.4	StringTie	exon	72395171	72395269	.	+	.	transcript_id "MSTRG.53405.6"; gene_id "MSTRG.53405"; exon_number "3";
NC_010444.4	StringTie	exon	72395376	72395624	.	+	.	transcript_id "MSTRG.53405.6"; gene_id "MSTRG.53405"; exon_number "4";
NC_010444.4	StringTie	exon	72395767	72395974	.	+	.	transcript_id "MSTRG.53405.6"; gene_id "MSTRG.53405"; exon_number "5";
NC_010444.4	StringTie	transcript	75492243	75501273	.	+	.	transcript_id "MSTRG.54049.3"; gene_id "MSTRG.54049";gene_name "AES"; transcript_type "isolncRNA";
NC_010444.4	StringTie	exon	75492243	75492408	.	+	.	transcript_id "MSTRG.54049.3"; gene_id "MSTRG.54049"; exon_number "1";
NC_010444.4	StringTie	exon	75493543	75493640	.	+	.	transcript_id "MSTRG.54049.3"; gene_id "MSTRG.54049"; exon_number "2";
NC_010444.4	StringTie	exon	75497439	75497483	.	+	.	transcript_id "MSTRG.54049.3"; gene_id "MSTRG.54049"; exon_number "3";
NC_010444.4	StringTie	exon	75498181	75498243	.	+	.	transcript_id "MSTRG.54049.3"; gene_id "MSTRG.54049"; exon_number "4";
NC_010444.4	StringTie	exon	75500269	75500343	.	+	.	transcript_id "MSTRG.54049.3"; gene_id "MSTRG.54049"; exon_number "5";
NC_010444.4	StringTie	exon	75500691	75501273	.	+	.	transcript_id "MSTRG.54049.3"; gene_id "MSTRG.54049"; exon_number "6";
NC_010444.4	StringTie	transcript	76523420	76524864	.	+	.	transcript_id "MSTRG.54233.8"; gene_id "MSTRG.54233";; transcript_type "lincRNA";
NC_010444.4	StringTie	exon	76523420	76523506	.	+	.	transcript_id "MSTRG.54233.8"; gene_id "MSTRG.54233"; exon_number "1";
NC_010444.4	StringTie	exon	76523647	76523794	.	+	.	transcript_id "MSTRG.54233.8"; gene_id "MSTRG.54233"; exon_number "2";
NC_010444.4	StringTie	exon	76524566	76524864	.	+	.	transcript_id "MSTRG.54233.8"; gene_id "MSTRG.54233"; exon_number "3";
NC_010444.4	StringTie	transcript	77043619	77045152	.	+	.	transcript_id "MSTRG.54305.1"; gene_id "MSTRG.54305";gene_name "RPS15"; transcript_type "lncNAT";
NC_010444.4	StringTie	exon	77043619	77043693	.	+	.	transcript_id "MSTRG.54305.1"; gene_id "MSTRG.54305"; exon_number "1";
NC_010444.4	StringTie	exon	77044705	77045152	.	+	.	transcript_id "MSTRG.54305.1"; gene_id "MSTRG.54305"; exon_number "2";
NC_010444.4	StringTie	transcript	78414884	78425081	.	+	.	transcript_id "MSTRG.54545.3"; gene_id "MSTRG.54545";gene_name "RASGEF1C"; transcript_type "isolncRNA";
NC_010444.4	StringTie	exon	78414884	78414960	.	+	.	transcript_id "MSTRG.54545.3"; gene_id "MSTRG.54545"; exon_number "1";
NC_010444.4	StringTie	exon	78424664	78425081	.	+	.	transcript_id "MSTRG.54545.3"; gene_id "MSTRG.54545"; exon_number "2";
NC_010444.4	StringTie	transcript	82287211	82297752	.	+	.	transcript_id "MSTRG.55191.3"; gene_id "MSTRG.55191";gene_name "TMEM171"; transcript_type "isolncRNA";
NC_010444.4	StringTie	exon	82287211	82287268	.	+	.	transcript_id "MSTRG.55191.3"; gene_id "MSTRG.55191"; exon_number "1";
NC_010444.4	StringTie	exon	82290449	82290566	.	+	.	transcript_id "MSTRG.55191.3"; gene_id "MSTRG.55191"; exon_number "2";
NC_010444.4	StringTie	exon	82291012	82291159	.	+	.	transcript_id "MSTRG.55191.3"; gene_id "MSTRG.55191"; exon_number "3";
NC_010444.4	StringTie	exon	82294895	82295036	.	+	.	transcript_id "MSTRG.55191.3"; gene_id "MSTRG.55191"; exon_number "4";
NC_010444.4	StringTie	exon	82297579	82297752	.	+	.	transcript_id "MSTRG.55191.3"; gene_id "MSTRG.55191"; exon_number "5";
NC_010444.4	StringTie	transcript	87211343	87259150	.	+	.	transcript_id "MSTRG.56006.3"; gene_id "MSTRG.56006";gene_name "SCAMP1"; transcript_type "isolncRNA";
NC_010444.4	StringTie	exon	87211343	87211379	.	+	.	transcript_id "MSTRG.56006.3"; gene_id "MSTRG.56006"; exon_number "1";
NC_010444.4	StringTie	exon	87232203	87232280	.	+	.	transcript_id "MSTRG.56006.3"; gene_id "MSTRG.56006"; exon_number "2";
NC_010444.4	StringTie	exon	87254645	87254743	.	+	.	transcript_id "MSTRG.56006.3"; gene_id "MSTRG.56006"; exon_number "3";
NC_010444.4	StringTie	exon	87255692	87255800	.	+	.	transcript_id "MSTRG.56006.3"; gene_id "MSTRG.56006"; exon_number "4";
NC_010444.4	StringTie	exon	87259030	87259150	.	+	.	transcript_id "MSTRG.56006.3"; gene_id "MSTRG.56006"; exon_number "5";
NC_010444.4	StringTie	transcript	90463610	90477928	.	+	.	transcript_id "MSTRG.56603.1"; gene_id "MSTRG.56603";gene_name "ATG10"; transcript_type "ilncRNA";
NC_010444.4	StringTie	exon	90463610	90464052	.	+	.	transcript_id "MSTRG.56603.1"; gene_id "MSTRG.56603"; exon_number "1";
NC_010444.4	StringTie	exon	90477866	90477928	.	+	.	transcript_id "MSTRG.56603.1"; gene_id "MSTRG.56603"; exon_number "2";
NC_010444.4	StringTie	transcript	101419969	101429757	.	+	.	transcript_id "MSTRG.58049.1"; gene_id "MSTRG.58049";gene_name "MCTP1"; transcript_type "ilncRNA";
NC_010444.4	StringTie	exon	101419969	101420332	.	+	.	transcript_id "MSTRG.58049.1"; gene_id "MSTRG.58049"; exon_number "1";
NC_010444.4	StringTie	exon	101421495	101421681	.	+	.	transcript_id "MSTRG.58049.1"; gene_id "MSTRG.58049"; exon_number "2";
NC_010444.4	StringTie	exon	101427001	101427074	.	+	.	transcript_id "MSTRG.58049.1"; gene_id "MSTRG.58049"; exon_number "3";
NC_010444.4	StringTie	exon	101428751	101429757	.	+	.	transcript_id "MSTRG.58049.1"; gene_id "MSTRG.58049"; exon_number "4";
NC_010444.4	StringTie	transcript	101420217	101445601	.	+	.	transcript_id "MSTRG.58049.2"; gene_id "MSTRG.58049";gene_name "MCTP1"; transcript_type "ilncRNA";
NC_010444.4	StringTie	exon	101420217	101420332	.	+	.	transcript_id "MSTRG.58049.2"; gene_id "MSTRG.58049"; exon_number "1";
NC_010444.4	StringTie	exon	101421495	101421681	.	+	.	transcript_id "MSTRG.58049.2"; gene_id "MSTRG.58049"; exon_number "2";
NC_010444.4	StringTie	exon	101427001	101427074	.	+	.	transcript_id "MSTRG.58049.2"; gene_id "MSTRG.58049"; exon_number "3";
NC_010444.4	StringTie	exon	101445403	101445601	.	+	.	transcript_id "MSTRG.58049.2"; gene_id "MSTRG.58049"; exon_number "4";
NC_010444.4	StringTie	transcript	101441020	101445633	.	+	.	transcript_id "MSTRG.58049.3"; gene_id "MSTRG.58049";gene_name "MCTP1"; transcript_type "ilncRNA";
NC_010444.4	StringTie	exon	101441020	101441301	.	+	.	transcript_id "MSTRG.58049.3"; gene_id "MSTRG.58049"; exon_number "1";
NC_010444.4	StringTie	exon	101445403	101445633	.	+	.	transcript_id "MSTRG.58049.3"; gene_id "MSTRG.58049"; exon_number "2";
NC_010444.4	StringTie	transcript	102581074	102851341	.	+	.	transcript_id "MSTRG.59760.1"; gene_id "MSTRG.59760";gene_name "LOC106508433"; transcript_type "isolncRNA";
NC_010444.4	StringTie	exon	102581074	102590287	.	+	.	transcript_id "MSTRG.59760.1"; gene_id "MSTRG.59760"; exon_number "1";
NC_010444.4	StringTie	exon	102600361	102600562	.	+	.	transcript_id "MSTRG.59760.1"; gene_id "MSTRG.59760"; exon_number "2";
NC_010444.4	StringTie	exon	102607218	102607285	.	+	.	transcript_id "MSTRG.59760.1"; gene_id "MSTRG.59760"; exon_number "3";
NC_010444.4	StringTie	exon	102677698	102677764	.	+	.	transcript_id "MSTRG.59760.1"; gene_id "MSTRG.59760"; exon_number "4";
NC_010444.4	StringTie	exon	102851100	102851341	.	+	.	transcript_id "MSTRG.59760.1"; gene_id "MSTRG.59760"; exon_number "5";
NC_010444.4	StringTie	transcript	102588803	102848027	.	+	.	transcript_id "MSTRG.59760.2"; gene_id "MSTRG.59760";gene_name "LOC106508433"; transcript_type "isolncRNA";
NC_010444.4	StringTie	exon	102588803	102590287	.	+	.	transcript_id "MSTRG.59760.2"; gene_id "MSTRG.59760"; exon_number "1";
NC_010444.4	StringTie	exon	102607218	102607285	.	+	.	transcript_id "MSTRG.59760.2"; gene_id "MSTRG.59760"; exon_number "2";
NC_010444.4	StringTie	exon	102677698	102677764	.	+	.	transcript_id "MSTRG.59760.2"; gene_id "MSTRG.59760"; exon_number "3";
NC_010444.4	StringTie	exon	102783799	102783889	.	+	.	transcript_id "MSTRG.59760.2"; gene_id "MSTRG.59760"; exon_number "4";
NC_010444.4	StringTie	exon	102826015	102826102	.	+	.	transcript_id "MSTRG.59760.2"; gene_id "MSTRG.59760"; exon_number "5";
NC_010444.4	StringTie	exon	102847736	102848027	.	+	.	transcript_id "MSTRG.59760.2"; gene_id "MSTRG.59760"; exon_number "6";
NC_010444.4	StringTie	transcript	102590008	102695682	.	+	.	transcript_id "MSTRG.59760.3"; gene_id "MSTRG.59760";gene_name "LOC106508433"; transcript_type "isolncRNA";
NC_010444.4	StringTie	exon	102590008	102590287	.	+	.	transcript_id "MSTRG.59760.3"; gene_id "MSTRG.59760"; exon_number "1";
NC_010444.4	StringTie	exon	102600361	102600562	.	+	.	transcript_id "MSTRG.59760.3"; gene_id "MSTRG.59760"; exon_number "2";
NC_010444.4	StringTie	exon	102607218	102607285	.	+	.	transcript_id "MSTRG.59760.3"; gene_id "MSTRG.59760"; exon_number "3";
NC_010444.4	StringTie	exon	102677698	102677764	.	+	.	transcript_id "MSTRG.59760.3"; gene_id "MSTRG.59760"; exon_number "4";
NC_010444.4	StringTie	exon	102695565	102695682	.	+	.	transcript_id "MSTRG.59760.3"; gene_id "MSTRG.59760"; exon_number "5";
NC_010444.4	StringTie	transcript	111015051	111087842	.	+	.	transcript_id "MSTRG.59331.1"; gene_id "MSTRG.59331";; transcript_type "lincRNA";
NC_010444.4	StringTie	exon	111015051	111015474	.	+	.	transcript_id "MSTRG.59331.1"; gene_id "MSTRG.59331"; exon_number "1";
NC_010444.4	StringTie	exon	111087721	111087842	.	+	.	transcript_id "MSTRG.59331.1"; gene_id "MSTRG.59331"; exon_number "2";
NC_010444.4	StringTie	transcript	114362141	114421858	.	+	.	transcript_id "MSTRG.60075.1"; gene_id "MSTRG.60075";gene_name "PJA2"; transcript_type "lncNAT";
NC_010444.4	StringTie	exon	114362141	114364435	.	+	.	transcript_id "MSTRG.60075.1"; gene_id "MSTRG.60075"; exon_number "1";
NC_010444.4	StringTie	exon	114421834	114421858	.	+	.	transcript_id "MSTRG.60075.1"; gene_id "MSTRG.60075"; exon_number "2";
NC_010444.4	StringTie	transcript	114494529	114497625	.	+	.	transcript_id "MSTRG.60078.2"; gene_id "MSTRG.60078";gene_name "PJA2"; transcript_type "ilncRNA";
NC_010444.4	StringTie	exon	114494529	114494898	.	+	.	transcript_id "MSTRG.60078.2"; gene_id "MSTRG.60078"; exon_number "1";
NC_010444.4	StringTie	exon	114495093	114497625	.	+	.	transcript_id "MSTRG.60078.2"; gene_id "MSTRG.60078"; exon_number "2";
NC_010444.4	StringTie	transcript	119685968	119714808	.	+	.	transcript_id "MSTRG.60480.1"; gene_id "MSTRG.60480";gene_name "FEM1C"; transcript_type "lncNAT";
NC_010444.4	StringTie	exon	119685968	119686093	.	+	.	transcript_id "MSTRG.60480.1"; gene_id "MSTRG.60480"; exon_number "1";
NC_010444.4	StringTie	exon	119713938	119714808	.	+	.	transcript_id "MSTRG.60480.1"; gene_id "MSTRG.60480"; exon_number "2";
NC_010444.4	StringTie	transcript	119712648	119714870	.	+	.	transcript_id "MSTRG.60480.2"; gene_id "MSTRG.60480";gene_name "FEM1C"; transcript_type "ilncRNA";
NC_010444.4	StringTie	exon	119712648	119712684	.	+	.	transcript_id "MSTRG.60480.2"; gene_id "MSTRG.60480"; exon_number "1";
NC_010444.4	StringTie	exon	119713988	119714870	.	+	.	transcript_id "MSTRG.60480.2"; gene_id "MSTRG.60480"; exon_number "2";
NC_010444.4	StringTie	transcript	120384136	120430692	.	+	.	transcript_id "MSTRG.60768.25"; gene_id "MSTRG.60768";gene_name "COMMD10"; transcript_type "isolncRNA";
NC_010444.4	StringTie	exon	120384136	120384169	.	+	.	transcript_id "MSTRG.60768.25"; gene_id "MSTRG.60768"; exon_number "1";
NC_010444.4	StringTie	exon	120426008	120426067	.	+	.	transcript_id "MSTRG.60768.25"; gene_id "MSTRG.60768"; exon_number "2";
NC_010444.4	StringTie	exon	120427657	120430692	.	+	.	transcript_id "MSTRG.60768.25"; gene_id "MSTRG.60768"; exon_number "3";
NC_010444.4	StringTie	transcript	120911170	120990601	.	+	.	transcript_id "MSTRG.60782.4"; gene_id "MSTRG.60782";gene_name "LOC106509534"; transcript_type "isolncRNA";
NC_010444.4	StringTie	exon	120911170	120911426	.	+	.	transcript_id "MSTRG.60782.4"; gene_id "MSTRG.60782"; exon_number "1";
NC_010444.4	StringTie	exon	120911668	120911743	.	+	.	transcript_id "MSTRG.60782.4"; gene_id "MSTRG.60782"; exon_number "2";
NC_010444.4	StringTie	exon	120913021	120913130	.	+	.	transcript_id "MSTRG.60782.4"; gene_id "MSTRG.60782"; exon_number "3";
NC_010444.4	StringTie	exon	120914253	120914370	.	+	.	transcript_id "MSTRG.60782.4"; gene_id "MSTRG.60782"; exon_number "4";
NC_010444.4	StringTie	exon	120979766	120979956	.	+	.	transcript_id "MSTRG.60782.4"; gene_id "MSTRG.60782"; exon_number "5";
NC_010444.4	StringTie	exon	120990541	120990601	.	+	.	transcript_id "MSTRG.60782.4"; gene_id "MSTRG.60782"; exon_number "6";
NC_010444.4	StringTie	transcript	124465059	125159893	.	+	.	transcript_id "MSTRG.63661.31"; gene_id "MSTRG.63661";gene_name "LOC110259666"; transcript_type "lncNAT";
NC_010444.4	StringTie	exon	124465059	124465791	.	+	.	transcript_id "MSTRG.63661.31"; gene_id "MSTRG.63661"; exon_number "1";
NC_010444.4	StringTie	exon	124651341	124651464	.	+	.	transcript_id "MSTRG.63661.31"; gene_id "MSTRG.63661"; exon_number "2";
NC_010444.4	StringTie	exon	124757197	124757415	.	+	.	transcript_id "MSTRG.63661.31"; gene_id "MSTRG.63661"; exon_number "3";
NC_010444.4	StringTie	exon	124839985	124840073	.	+	.	transcript_id "MSTRG.63661.31"; gene_id "MSTRG.63661"; exon_number "4";
NC_010444.4	StringTie	exon	124841977	124842033	.	+	.	transcript_id "MSTRG.63661.31"; gene_id "MSTRG.63661"; exon_number "5";
NC_010444.4	StringTie	exon	124843448	124843512	.	+	.	transcript_id "MSTRG.63661.31"; gene_id "MSTRG.63661"; exon_number "6";
NC_010444.4	StringTie	exon	124854136	124854170	.	+	.	transcript_id "MSTRG.63661.31"; gene_id "MSTRG.63661"; exon_number "7";
NC_010444.4	StringTie	exon	124856429	124856512	.	+	.	transcript_id "MSTRG.63661.31"; gene_id "MSTRG.63661"; exon_number "8";
NC_010444.4	StringTie	exon	124859112	124859286	.	+	.	transcript_id "MSTRG.63661.31"; gene_id "MSTRG.63661"; exon_number "9";
NC_010444.4	StringTie	exon	124871432	124871689	.	+	.	transcript_id "MSTRG.63661.31"; gene_id "MSTRG.63661"; exon_number "10";
NC_010444.4	StringTie	exon	124873562	124873923	.	+	.	transcript_id "MSTRG.63661.31"; gene_id "MSTRG.63661"; exon_number "11";
NC_010444.4	StringTie	exon	125051046	125051166	.	+	.	transcript_id "MSTRG.63661.31"; gene_id "MSTRG.63661"; exon_number "12";
NC_010444.4	StringTie	exon	125151212	125151281	.	+	.	transcript_id "MSTRG.63661.31"; gene_id "MSTRG.63661"; exon_number "13";
NC_010444.4	StringTie	exon	125152558	125159893	.	+	.	transcript_id "MSTRG.63661.31"; gene_id "MSTRG.63661"; exon_number "14";
NC_010444.4	StringTie	transcript	124764349	125152590	.	+	.	transcript_id "MSTRG.63661.137"; gene_id "MSTRG.63661";gene_name "LOC110259666"; transcript_type "lncNAT";
NC_010444.4	StringTie	exon	124764349	124764688	.	+	.	transcript_id "MSTRG.63661.137"; gene_id "MSTRG.63661"; exon_number "1";
NC_010444.4	StringTie	exon	124769762	124769812	.	+	.	transcript_id "MSTRG.63661.137"; gene_id "MSTRG.63661"; exon_number "2";
NC_010444.4	StringTie	exon	124770415	124770552	.	+	.	transcript_id "MSTRG.63661.137"; gene_id "MSTRG.63661"; exon_number "3";
NC_010444.4	StringTie	exon	124772392	124772480	.	+	.	transcript_id "MSTRG.63661.137"; gene_id "MSTRG.63661"; exon_number "4";
NC_010444.4	StringTie	exon	124831273	124831326	.	+	.	transcript_id "MSTRG.63661.137"; gene_id "MSTRG.63661"; exon_number "5";
NC_010444.4	StringTie	exon	124839985	124840073	.	+	.	transcript_id "MSTRG.63661.137"; gene_id "MSTRG.63661"; exon_number "6";
NC_010444.4	StringTie	exon	124841977	124842033	.	+	.	transcript_id "MSTRG.63661.137"; gene_id "MSTRG.63661"; exon_number "7";
NC_010444.4	StringTie	exon	124843448	124843512	.	+	.	transcript_id "MSTRG.63661.137"; gene_id "MSTRG.63661"; exon_number "8";
NC_010444.4	StringTie	exon	124854136	124854170	.	+	.	transcript_id "MSTRG.63661.137"; gene_id "MSTRG.63661"; exon_number "9";
NC_010444.4	StringTie	exon	124856429	124856512	.	+	.	transcript_id "MSTRG.63661.137"; gene_id "MSTRG.63661"; exon_number "10";
NC_010444.4	StringTie	exon	124859112	124859286	.	+	.	transcript_id "MSTRG.63661.137"; gene_id "MSTRG.63661"; exon_number "11";
NC_010444.4	StringTie	exon	124871432	124871689	.	+	.	transcript_id "MSTRG.63661.137"; gene_id "MSTRG.63661"; exon_number "12";
NC_010444.4	StringTie	exon	124873562	124873923	.	+	.	transcript_id "MSTRG.63661.137"; gene_id "MSTRG.63661"; exon_number "13";
NC_010444.4	StringTie	exon	125051046	125051166	.	+	.	transcript_id "MSTRG.63661.137"; gene_id "MSTRG.63661"; exon_number "14";
NC_010444.4	StringTie	exon	125151212	125151281	.	+	.	transcript_id "MSTRG.63661.137"; gene_id "MSTRG.63661"; exon_number "15";
NC_010444.4	StringTie	exon	125152558	125152590	.	+	.	transcript_id "MSTRG.63661.137"; gene_id "MSTRG.63661"; exon_number "16";
NC_010444.4	StringTie	transcript	124768935	125158081	.	+	.	transcript_id "MSTRG.63661.150"; gene_id "MSTRG.63661";gene_name "LOC110259666"; transcript_type "lncNAT";
NC_010444.4	StringTie	exon	124768935	124769812	.	+	.	transcript_id "MSTRG.63661.150"; gene_id "MSTRG.63661"; exon_number "1";
NC_010444.4	StringTie	exon	124772392	124772480	.	+	.	transcript_id "MSTRG.63661.150"; gene_id "MSTRG.63661"; exon_number "2";
NC_010444.4	StringTie	exon	124831273	124831326	.	+	.	transcript_id "MSTRG.63661.150"; gene_id "MSTRG.63661"; exon_number "3";
NC_010444.4	StringTie	exon	124839985	124840073	.	+	.	transcript_id "MSTRG.63661.150"; gene_id "MSTRG.63661"; exon_number "4";
NC_010444.4	StringTie	exon	124841977	124842033	.	+	.	transcript_id "MSTRG.63661.150"; gene_id "MSTRG.63661"; exon_number "5";
NC_010444.4	StringTie	exon	124843448	124843512	.	+	.	transcript_id "MSTRG.63661.150"; gene_id "MSTRG.63661"; exon_number "6";
NC_010444.4	StringTie	exon	124856429	124856512	.	+	.	transcript_id "MSTRG.63661.150"; gene_id "MSTRG.63661"; exon_number "7";
NC_010444.4	StringTie	exon	124859112	124859286	.	+	.	transcript_id "MSTRG.63661.150"; gene_id "MSTRG.63661"; exon_number "8";
NC_010444.4	StringTie	exon	124871432	124871689	.	+	.	transcript_id "MSTRG.63661.150"; gene_id "MSTRG.63661"; exon_number "9";
NC_010444.4	StringTie	exon	124873562	124873923	.	+	.	transcript_id "MSTRG.63661.150"; gene_id "MSTRG.63661"; exon_number "10";
NC_010444.4	StringTie	exon	125051046	125051166	.	+	.	transcript_id "MSTRG.63661.150"; gene_id "MSTRG.63661"; exon_number "11";
NC_010444.4	StringTie	exon	125151212	125151281	.	+	.	transcript_id "MSTRG.63661.150"; gene_id "MSTRG.63661"; exon_number "12";
NC_010444.4	StringTie	exon	125152795	125158081	.	+	.	transcript_id "MSTRG.63661.150"; gene_id "MSTRG.63661"; exon_number "13";
NC_010444.4	StringTie	transcript	125050013	125158091	.	+	.	transcript_id "MSTRG.63661.190"; gene_id "MSTRG.63661";; transcript_type "lincRNA";
NC_010444.4	StringTie	exon	125050013	125050880	.	+	.	transcript_id "MSTRG.63661.190"; gene_id "MSTRG.63661"; exon_number "1";
NC_010444.4	StringTie	exon	125051046	125051166	.	+	.	transcript_id "MSTRG.63661.190"; gene_id "MSTRG.63661"; exon_number "2";
NC_010444.4	StringTie	exon	125089153	125089207	.	+	.	transcript_id "MSTRG.63661.190"; gene_id "MSTRG.63661"; exon_number "3";
NC_010444.4	StringTie	exon	125089699	125090010	.	+	.	transcript_id "MSTRG.63661.190"; gene_id "MSTRG.63661"; exon_number "4";
NC_010444.4	StringTie	exon	125151212	125151281	.	+	.	transcript_id "MSTRG.63661.190"; gene_id "MSTRG.63661"; exon_number "5";
NC_010444.4	StringTie	exon	125152795	125158091	.	+	.	transcript_id "MSTRG.63661.190"; gene_id "MSTRG.63661"; exon_number "6";
NC_010444.4	StringTie	transcript	127017180	127061718	.	+	.	transcript_id "MSTRG.61696.12"; gene_id "MSTRG.61696";gene_name "CSNK1G3"; transcript_type "isolncRNA";
NC_010444.4	StringTie	exon	127017180	127017248	.	+	.	transcript_id "MSTRG.61696.12"; gene_id "MSTRG.61696"; exon_number "1";
NC_010444.4	StringTie	exon	127051486	127051911	.	+	.	transcript_id "MSTRG.61696.12"; gene_id "MSTRG.61696"; exon_number "2";
NC_010444.4	StringTie	exon	127061683	127061718	.	+	.	transcript_id "MSTRG.61696.12"; gene_id "MSTRG.61696"; exon_number "3";
NC_010444.4	StringTie	transcript	130208928	130274823	.	+	.	transcript_id "MSTRG.62519.10"; gene_id "MSTRG.62519";gene_name "MEGF10"; transcript_type "isolncRNA";
NC_010444.4	StringTie	exon	130208928	130208995	.	+	.	transcript_id "MSTRG.62519.10"; gene_id "MSTRG.62519"; exon_number "1";
NC_010444.4	StringTie	exon	130267189	130267321	.	+	.	transcript_id "MSTRG.62519.10"; gene_id "MSTRG.62519"; exon_number "2";
NC_010444.4	StringTie	exon	130274724	130274823	.	+	.	transcript_id "MSTRG.62519.10"; gene_id "MSTRG.62519"; exon_number "3";
NC_010444.4	StringTie	transcript	131370367	131377673	.	+	.	transcript_id "MSTRG.62564.1"; gene_id "MSTRG.62564";; transcript_type "lincRNA";
NC_010444.4	StringTie	exon	131370367	131370816	.	+	.	transcript_id "MSTRG.62564.1"; gene_id "MSTRG.62564"; exon_number "1";
NC_010444.4	StringTie	exon	131377658	131377673	.	+	.	transcript_id "MSTRG.62564.1"; gene_id "MSTRG.62564"; exon_number "2";
NC_010444.4	StringTie	transcript	134073730	134120277	.	+	.	transcript_id "MSTRG.63024.5"; gene_id "MSTRG.63024";gene_name "FNIP1"; transcript_type "lncNAT";
NC_010444.4	StringTie	exon	134073730	134081690	.	+	.	transcript_id "MSTRG.63024.5"; gene_id "MSTRG.63024"; exon_number "1";
NC_010444.4	StringTie	exon	134116631	134120277	.	+	.	transcript_id "MSTRG.63024.5"; gene_id "MSTRG.63024"; exon_number "2";
NC_010444.4	StringTie	transcript	140931042	140992877	.	+	.	transcript_id "MSTRG.63657.1"; gene_id "MSTRG.63657";gene_name "SIL1"; transcript_type "lncNAT";
NC_010444.4	StringTie	exon	140931042	140931190	.	+	.	transcript_id "MSTRG.63657.1"; gene_id "MSTRG.63657"; exon_number "1";
NC_010444.4	StringTie	exon	140992715	140992877	.	+	.	transcript_id "MSTRG.63657.1"; gene_id "MSTRG.63657"; exon_number "2";
NC_010444.4	StringTie	transcript	141376328	141395944	.	+	.	transcript_id "MSTRG.63835.3"; gene_id "MSTRG.63835";; transcript_type "lincRNA";
NC_010444.4	StringTie	exon	141376328	141376404	.	+	.	transcript_id "MSTRG.63835.3"; gene_id "MSTRG.63835"; exon_number "1";
NC_010444.4	StringTie	exon	141380562	141380648	.	+	.	transcript_id "MSTRG.63835.3"; gene_id "MSTRG.63835"; exon_number "2";
NC_010444.4	StringTie	exon	141392285	141392428	.	+	.	transcript_id "MSTRG.63835.3"; gene_id "MSTRG.63835"; exon_number "3";
NC_010444.4	StringTie	exon	141393580	141393718	.	+	.	transcript_id "MSTRG.63835.3"; gene_id "MSTRG.63835"; exon_number "4";
NC_010444.4	StringTie	exon	141395566	141395944	.	+	.	transcript_id "MSTRG.63835.3"; gene_id "MSTRG.63835"; exon_number "5";
NC_010444.4	StringTie	transcript	149613610	149615385	.	+	.	transcript_id "MSTRG.65237.3"; gene_id "MSTRG.65237";gene_name "SPINK7"; transcript_type "isolncRNA";
NC_010444.4	StringTie	exon	149613610	149613702	.	+	.	transcript_id "MSTRG.65237.3"; gene_id "MSTRG.65237"; exon_number "1";
NC_010444.4	StringTie	exon	149614997	149615385	.	+	.	transcript_id "MSTRG.65237.3"; gene_id "MSTRG.65237"; exon_number "2";
NC_010444.4	StringTie	transcript	149969163	149970527	.	+	.	transcript_id "MSTRG.65157.1"; gene_id "MSTRG.65157";; transcript_type "lincRNA";
NC_010444.4	StringTie	exon	149969163	149969249	.	+	.	transcript_id "MSTRG.65157.1"; gene_id "MSTRG.65157"; exon_number "1";
NC_010444.4	StringTie	exon	149969791	149970527	.	+	.	transcript_id "MSTRG.65157.1"; gene_id "MSTRG.65157"; exon_number "2";
NC_010444.4	StringTie	transcript	150973363	150995430	.	+	.	transcript_id "MSTRG.65346.2"; gene_id "MSTRG.65346";gene_name "PDE6A"; transcript_type "lncNAT";
NC_010444.4	StringTie	exon	150973363	150973404	.	+	.	transcript_id "MSTRG.65346.2"; gene_id "MSTRG.65346"; exon_number "1";
NC_010444.4	StringTie	exon	150995165	150995430	.	+	.	transcript_id "MSTRG.65346.2"; gene_id "MSTRG.65346"; exon_number "2";
NC_010444.4	StringTie	transcript	156365	157604	.	-	.	transcript_id "MSTRG.41835.14"; gene_id "MSTRG.41835";gene_name "LOC102161418"; transcript_type "isolncRNA";
NC_010444.4	StringTie	exon	156365	156547	.	-	.	transcript_id "MSTRG.41835.14"; gene_id "MSTRG.41835"; exon_number "1";
NC_010444.4	StringTie	exon	157322	157604	.	-	.	transcript_id "MSTRG.41835.14"; gene_id "MSTRG.41835"; exon_number "2";
NC_010444.4	StringTie	transcript	432165	441276	.	-	.	transcript_id "MSTRG.41873.1"; gene_id "MSTRG.41873";gene_name "EPS8L2"; transcript_type "lncNAT";
NC_010444.4	StringTie	exon	432165	432403	.	-	.	transcript_id "MSTRG.41873.1"; gene_id "MSTRG.41873"; exon_number "1";
NC_010444.4	StringTie	exon	440701	441276	.	-	.	transcript_id "MSTRG.41873.1"; gene_id "MSTRG.41873"; exon_number "2";
NC_010444.4	StringTie	transcript	2937405	3037694	.	-	.	transcript_id "MSTRG.42286.1"; gene_id "MSTRG.42286";gene_name "SHANK2"; transcript_type "lncNAT";
NC_010444.4	StringTie	exon	2937405	2937719	.	-	.	transcript_id "MSTRG.42286.1"; gene_id "MSTRG.42286"; exon_number "1";
NC_010444.4	StringTie	exon	3037684	3037694	.	-	.	transcript_id "MSTRG.42286.1"; gene_id "MSTRG.42286"; exon_number "2";
NC_010444.4	StringTie	transcript	5341455	5357210	.	-	.	transcript_id "MSTRG.42461.12"; gene_id "MSTRG.42461";gene_name "KDM2A"; transcript_type "isolncRNA";
NC_010444.4	StringTie	exon	5341455	5341991	.	-	.	transcript_id "MSTRG.42461.12"; gene_id "MSTRG.42461"; exon_number "1";
NC_010444.4	StringTie	exon	5355482	5355605	.	-	.	transcript_id "MSTRG.42461.12"; gene_id "MSTRG.42461"; exon_number "2";
NC_010444.4	StringTie	exon	5356786	5357210	.	-	.	transcript_id "MSTRG.42461.12"; gene_id "MSTRG.42461"; exon_number "3";
NC_010444.4	StringTie	transcript	7385586	7390988	.	-	.	transcript_id "MSTRG.42836.1"; gene_id "MSTRG.42836";; transcript_type "lincRNA";
NC_010444.4	StringTie	exon	7385586	7386331	.	-	.	transcript_id "MSTRG.42836.1"; gene_id "MSTRG.42836"; exon_number "1";
NC_010444.4	StringTie	exon	7390623	7390988	.	-	.	transcript_id "MSTRG.42836.1"; gene_id "MSTRG.42836"; exon_number "2";
NC_010444.4	StringTie	transcript	7881058	7881910	.	-	.	transcript_id "MSTRG.42887.9"; gene_id "MSTRG.42887";gene_name "NUDT22"; transcript_type "isolncRNA";
NC_010444.4	StringTie	exon	7881058	7881221	.	-	.	transcript_id "MSTRG.42887.9"; gene_id "MSTRG.42887"; exon_number "1";
NC_010444.4	StringTie	exon	7881521	7881614	.	-	.	transcript_id "MSTRG.42887.9"; gene_id "MSTRG.42887"; exon_number "2";
NC_010444.4	StringTie	exon	7881740	7881910	.	-	.	transcript_id "MSTRG.42887.9"; gene_id "MSTRG.42887"; exon_number "3";
NC_010444.4	StringTie	transcript	8983853	8985332	.	-	.	transcript_id "MSTRG.43024.9"; gene_id "MSTRG.43024";gene_name "TAF6L"; transcript_type "isolncRNA";
NC_010444.4	StringTie	exon	8983853	8984171	.	-	.	transcript_id "MSTRG.43024.9"; gene_id "MSTRG.43024"; exon_number "1";
NC_010444.4	StringTie	exon	8984387	8984465	.	-	.	transcript_id "MSTRG.43024.9"; gene_id "MSTRG.43024"; exon_number "2";
NC_010444.4	StringTie	exon	8984646	8984777	.	-	.	transcript_id "MSTRG.43024.9"; gene_id "MSTRG.43024"; exon_number "3";
NC_010444.4	StringTie	exon	8985212	8985332	.	-	.	transcript_id "MSTRG.43024.9"; gene_id "MSTRG.43024"; exon_number "4";
NC_010444.4	StringTie	transcript	9203461	9209225	.	-	.	transcript_id "MSTRG.43082.16"; gene_id "MSTRG.43082";gene_name "AHNAK"; transcript_type "lncNAT";
NC_010444.4	StringTie	exon	9203461	9203533	.	-	.	transcript_id "MSTRG.43082.16"; gene_id "MSTRG.43082"; exon_number "1";
NC_010444.4	StringTie	exon	9206263	9206418	.	-	.	transcript_id "MSTRG.43082.16"; gene_id "MSTRG.43082"; exon_number "2";
NC_010444.4	StringTie	exon	9209149	9209225	.	-	.	transcript_id "MSTRG.43082.16"; gene_id "MSTRG.43082"; exon_number "3";
NC_010444.4	StringTie	transcript	10589895	10640726	.	-	.	transcript_id "MSTRG.43321.1"; gene_id "MSTRG.43321";gene_name "VPS37C"; transcript_type "lncNAT";
NC_010444.4	StringTie	exon	10589895	10589907	.	-	.	transcript_id "MSTRG.43321.1"; gene_id "MSTRG.43321"; exon_number "1";
NC_010444.4	StringTie	exon	10640292	10640726	.	-	.	transcript_id "MSTRG.43321.1"; gene_id "MSTRG.43321"; exon_number "2";
NC_010444.4	StringTie	transcript	26383133	26425791	.	-	.	transcript_id "MSTRG.45958.29"; gene_id "MSTRG.45958";gene_name "LOC106509379"; transcript_type "isolncRNA";
NC_010444.4	StringTie	exon	26383133	26383299	.	-	.	transcript_id "MSTRG.45958.29"; gene_id "MSTRG.45958"; exon_number "1";
NC_010444.4	StringTie	exon	26389396	26389886	.	-	.	transcript_id "MSTRG.45958.29"; gene_id "MSTRG.45958"; exon_number "2";
NC_010444.4	StringTie	exon	26392370	26392581	.	-	.	transcript_id "MSTRG.45958.29"; gene_id "MSTRG.45958"; exon_number "3";
NC_010444.4	StringTie	exon	26425707	26425791	.	-	.	transcript_id "MSTRG.45958.29"; gene_id "MSTRG.45958"; exon_number "4";
NC_010444.4	StringTie	transcript	26570840	26594084	.	-	.	transcript_id "MSTRG.45968.1"; gene_id "MSTRG.45968";gene_name "ABTB2"; transcript_type "lncNAT";
NC_010444.4	StringTie	exon	26570840	26570851	.	-	.	transcript_id "MSTRG.45968.1"; gene_id "MSTRG.45968"; exon_number "1";
NC_010444.4	StringTie	exon	26593095	26594084	.	-	.	transcript_id "MSTRG.45968.1"; gene_id "MSTRG.45968"; exon_number "2";
NC_010444.4	StringTie	transcript	33663920	33691094	.	-	.	transcript_id "MSTRG.46985.8"; gene_id "MSTRG.46985";gene_name "ANO3"; transcript_type "isolncRNA";
NC_010444.4	StringTie	exon	33663920	33664046	.	-	.	transcript_id "MSTRG.46985.8"; gene_id "MSTRG.46985"; exon_number "1";
NC_010444.4	StringTie	exon	33664453	33664535	.	-	.	transcript_id "MSTRG.46985.8"; gene_id "MSTRG.46985"; exon_number "2";
NC_010444.4	StringTie	exon	33690858	33691094	.	-	.	transcript_id "MSTRG.46985.8"; gene_id "MSTRG.46985"; exon_number "3";
NC_010444.4	StringTie	transcript	40961342	40978151	.	-	.	transcript_id "MSTRG.48142.6"; gene_id "MSTRG.48142";gene_name "SAA2"; transcript_type "lncNAT";
NC_010444.4	StringTie	exon	40961342	40961627	.	-	.	transcript_id "MSTRG.48142.6"; gene_id "MSTRG.48142"; exon_number "1";
NC_010444.4	StringTie	exon	40962030	40962168	.	-	.	transcript_id "MSTRG.48142.6"; gene_id "MSTRG.48142"; exon_number "2";
NC_010444.4	StringTie	exon	40978141	40978151	.	-	.	transcript_id "MSTRG.48142.6"; gene_id "MSTRG.48142"; exon_number "3";
NC_010444.4	StringTie	transcript	52143092	52143517	.	-	.	transcript_id "MSTRG.49705.1"; gene_id "MSTRG.49705";; transcript_type "lincRNA";
NC_010444.4	StringTie	exon	52143092	52143379	.	-	.	transcript_id "MSTRG.49705.1"; gene_id "MSTRG.49705"; exon_number "1";
NC_010444.4	StringTie	exon	52143425	52143517	.	-	.	transcript_id "MSTRG.49705.1"; gene_id "MSTRG.49705"; exon_number "2";
NC_010444.4	StringTie	transcript	52300977	52312297	.	-	.	transcript_id "MSTRG.49770.9"; gene_id "MSTRG.49770";gene_name "ZNF672"; transcript_type "isolncRNA";
NC_010444.4	StringTie	exon	52300977	52301115	.	-	.	transcript_id "MSTRG.49770.9"; gene_id "MSTRG.49770"; exon_number "1";
NC_010444.4	StringTie	exon	52301793	52301914	.	-	.	transcript_id "MSTRG.49770.9"; gene_id "MSTRG.49770"; exon_number "2";
NC_010444.4	StringTie	exon	52311597	52311719	.	-	.	transcript_id "MSTRG.49770.9"; gene_id "MSTRG.49770"; exon_number "3";
NC_010444.4	StringTie	exon	52312084	52312297	.	-	.	transcript_id "MSTRG.49770.9"; gene_id "MSTRG.49770"; exon_number "4";
NC_010444.4	StringTie	transcript	58456808	58506011	.	-	.	transcript_id "MSTRG.50861.11"; gene_id "MSTRG.50861";gene_name "GATAD2A"; transcript_type "isolncRNA";
NC_010444.4	StringTie	exon	58456808	58457130	.	-	.	transcript_id "MSTRG.50861.11"; gene_id "MSTRG.50861"; exon_number "1";
NC_010444.4	StringTie	exon	58505985	58506011	.	-	.	transcript_id "MSTRG.50861.11"; gene_id "MSTRG.50861"; exon_number "2";
NC_010444.4	StringTie	transcript	65907482	65908650	.	-	.	transcript_id "MSTRG.52126.2"; gene_id "MSTRG.52126";; transcript_type "lincRNA";
NC_010444.4	StringTie	exon	65907482	65908211	.	-	.	transcript_id "MSTRG.52126.2"; gene_id "MSTRG.52126"; exon_number "1";
NC_010444.4	StringTie	exon	65908569	65908650	.	-	.	transcript_id "MSTRG.52126.2"; gene_id "MSTRG.52126"; exon_number "2";
NC_010444.4	StringTie	transcript	67884894	67886149	.	-	.	transcript_id "MSTRG.52640.13"; gene_id "MSTRG.52640";gene_name "LOC110259338"; transcript_type "isolncRNA";
NC_010444.4	StringTie	exon	67884894	67885001	.	-	.	transcript_id "MSTRG.52640.13"; gene_id "MSTRG.52640"; exon_number "1";
NC_010444.4	StringTie	exon	67885075	67885201	.	-	.	transcript_id "MSTRG.52640.13"; gene_id "MSTRG.52640"; exon_number "2";
NC_010444.4	StringTie	exon	67886084	67886149	.	-	.	transcript_id "MSTRG.52640.13"; gene_id "MSTRG.52640"; exon_number "3";
NC_010444.4	StringTie	transcript	69175449	69180147	.	-	.	transcript_id "MSTRG.52867.13"; gene_id "MSTRG.52867";gene_name "TYK2"; transcript_type "isolncRNA";
NC_010444.4	StringTie	exon	69175449	69175478	.	-	.	transcript_id "MSTRG.52867.13"; gene_id "MSTRG.52867"; exon_number "1";
NC_010444.4	StringTie	exon	69179435	69179650	.	-	.	transcript_id "MSTRG.52867.13"; gene_id "MSTRG.52867"; exon_number "2";
NC_010444.4	StringTie	exon	69180089	69180147	.	-	.	transcript_id "MSTRG.52867.13"; gene_id "MSTRG.52867"; exon_number "3";
NC_010444.4	StringTie	transcript	73124706	73130024	.	-	.	transcript_id "MSTRG.53560.6"; gene_id "MSTRG.53560";gene_name "CAPS"; transcript_type "isolncRNA";
NC_010444.4	StringTie	exon	73124706	73124756	.	-	.	transcript_id "MSTRG.53560.6"; gene_id "MSTRG.53560"; exon_number "1";
NC_010444.4	StringTie	exon	73129757	73130024	.	-	.	transcript_id "MSTRG.53560.6"; gene_id "MSTRG.53560"; exon_number "2";
NC_010444.4	StringTie	transcript	75722816	75724781	.	-	.	transcript_id "MSTRG.54094.1"; gene_id "MSTRG.54094";gene_name "LOC110259370"; transcript_type "ilncRNA";
NC_010444.4	StringTie	exon	75722816	75722868	.	-	.	transcript_id "MSTRG.54094.1"; gene_id "MSTRG.54094"; exon_number "1";
NC_010444.4	StringTie	exon	75724488	75724781	.	-	.	transcript_id "MSTRG.54094.1"; gene_id "MSTRG.54094"; exon_number "2";
NC_010444.4	StringTie	transcript	78812174	78871972	.	-	.	transcript_id "MSTRG.54618.1"; gene_id "MSTRG.54618";gene_name "LOC106507308"; transcript_type "lncNAT";
NC_010444.4	StringTie	exon	78812174	78812238	.	-	.	transcript_id "MSTRG.54618.1"; gene_id "MSTRG.54618"; exon_number "1";
NC_010444.4	StringTie	exon	78871549	78871972	.	-	.	transcript_id "MSTRG.54618.1"; gene_id "MSTRG.54618"; exon_number "2";
NC_010444.4	StringTie	transcript	79443037	79453545	.	-	.	transcript_id "MSTRG.54675.2"; gene_id "MSTRG.54675";gene_name "LOC102159167"; transcript_type "isolncRNA";
NC_010444.4	StringTie	exon	79443037	79443272	.	-	.	transcript_id "MSTRG.54675.2"; gene_id "MSTRG.54675"; exon_number "1";
NC_010444.4	StringTie	exon	79452491	79452556	.	-	.	transcript_id "MSTRG.54675.2"; gene_id "MSTRG.54675"; exon_number "2";
NC_010444.4	StringTie	exon	79453522	79453545	.	-	.	transcript_id "MSTRG.54675.2"; gene_id "MSTRG.54675"; exon_number "3";
NC_010444.4	StringTie	transcript	82285426	82290451	.	-	.	transcript_id "MSTRG.55190.1"; gene_id "MSTRG.55190";gene_name "TMEM171"; transcript_type "lncNAT";
NC_010444.4	StringTie	exon	82285426	82285489	.	-	.	transcript_id "MSTRG.55190.1"; gene_id "MSTRG.55190"; exon_number "1";
NC_010444.4	StringTie	exon	82288927	82290451	.	-	.	transcript_id "MSTRG.55190.1"; gene_id "MSTRG.55190"; exon_number "2";
NC_010444.4	StringTie	transcript	82334226	82336797	.	-	.	transcript_id "MSTRG.55227.2"; gene_id "MSTRG.55227";gene_name "TMEM174"; transcript_type "lncNAT";
NC_010444.4	StringTie	exon	82334226	82334328	.	-	.	transcript_id "MSTRG.55227.2"; gene_id "MSTRG.55227"; exon_number "1";
NC_010444.4	StringTie	exon	82335545	82335729	.	-	.	transcript_id "MSTRG.55227.2"; gene_id "MSTRG.55227"; exon_number "2";
NC_010444.4	StringTie	exon	82336725	82336797	.	-	.	transcript_id "MSTRG.55227.2"; gene_id "MSTRG.55227"; exon_number "3";
NC_010444.4	StringTie	transcript	84711893	84727352	.	-	.	transcript_id "MSTRG.55874.9"; gene_id "MSTRG.55874";gene_name "POC5"; transcript_type "isolncRNA";
NC_010444.4	StringTie	exon	84711893	84712043	.	-	.	transcript_id "MSTRG.55874.9"; gene_id "MSTRG.55874"; exon_number "1";
NC_010444.4	StringTie	exon	84713714	84713919	.	-	.	transcript_id "MSTRG.55874.9"; gene_id "MSTRG.55874"; exon_number "2";
NC_010444.4	StringTie	exon	84727255	84727352	.	-	.	transcript_id "MSTRG.55874.9"; gene_id "MSTRG.55874"; exon_number "3";
NC_010444.4	StringTie	transcript	102297323	102335057	.	-	.	transcript_id "MSTRG.58250.1"; gene_id "MSTRG.58250";gene_name "RHOBTB3"; transcript_type "lncNAT";
NC_010444.4	StringTie	exon	102297323	102297586	.	-	.	transcript_id "MSTRG.58250.1"; gene_id "MSTRG.58250"; exon_number "1";
NC_010444.4	StringTie	exon	102330881	102330967	.	-	.	transcript_id "MSTRG.58250.1"; gene_id "MSTRG.58250"; exon_number "2";
NC_010444.4	StringTie	exon	102334983	102335057	.	-	.	transcript_id "MSTRG.58250.1"; gene_id "MSTRG.58250"; exon_number "3";
NC_010444.4	StringTie	transcript	113330914	113352608	.	-	.	transcript_id "MSTRG.59744.1"; gene_id "MSTRG.59744";gene_name "FBXL17"; transcript_type "ilncRNA";
NC_010444.4	StringTie	exon	113330914	113330949	.	-	.	transcript_id "MSTRG.59744.1"; gene_id "MSTRG.59744"; exon_number "1";
NC_010444.4	StringTie	exon	113352206	113352608	.	-	.	transcript_id "MSTRG.59744.1"; gene_id "MSTRG.59744"; exon_number "2";
NC_010444.4	StringTie	transcript	114959030	114980094	.	-	.	transcript_id "MSTRG.59885.3"; gene_id "MSTRG.59885";gene_name "LOC100626591"; transcript_type "ilncRNA";
NC_010444.4	StringTie	exon	114959030	114959060	.	-	.	transcript_id "MSTRG.59885.3"; gene_id "MSTRG.59885"; exon_number "1";
NC_010444.4	StringTie	exon	114964638	114964767	.	-	.	transcript_id "MSTRG.59885.3"; gene_id "MSTRG.59885"; exon_number "2";
NC_010444.4	StringTie	exon	114974223	114974709	.	-	.	transcript_id "MSTRG.59885.3"; gene_id "MSTRG.59885"; exon_number "3";
NC_010444.4	StringTie	exon	114979990	114980094	.	-	.	transcript_id "MSTRG.59885.3"; gene_id "MSTRG.59885"; exon_number "4";
NC_010444.4	StringTie	transcript	116391562	116403559	.	-	.	transcript_id "MSTRG.60124.1"; gene_id "MSTRG.60124";gene_name "MCC"; transcript_type "lncNAT";
NC_010444.4	StringTie	exon	116391562	116391870	.	-	.	transcript_id "MSTRG.60124.1"; gene_id "MSTRG.60124"; exon_number "1";
NC_010444.4	StringTie	exon	116403489	116403559	.	-	.	transcript_id "MSTRG.60124.1"; gene_id "MSTRG.60124"; exon_number "2";
NC_010444.4	StringTie	transcript	125247213	125261861	.	-	.	transcript_id "MSTRG.63693.1"; gene_id "MSTRG.63693";; transcript_type "lincRNA";
NC_010444.4	StringTie	exon	125247213	125247945	.	-	.	transcript_id "MSTRG.63693.1"; gene_id "MSTRG.63693"; exon_number "1";
NC_010444.4	StringTie	exon	125261217	125261861	.	-	.	transcript_id "MSTRG.63693.1"; gene_id "MSTRG.63693"; exon_number "2";
NC_010444.4	StringTie	transcript	128109229	128158600	.	-	.	transcript_id "MSTRG.61809.5"; gene_id "MSTRG.61809";gene_name "ZNF608"; transcript_type "isolncRNA";
NC_010444.4	StringTie	exon	128109229	128109486	.	-	.	transcript_id "MSTRG.61809.5"; gene_id "MSTRG.61809"; exon_number "1";
NC_010444.4	StringTie	exon	128158482	128158600	.	-	.	transcript_id "MSTRG.61809.5"; gene_id "MSTRG.61809"; exon_number "2";
NC_010444.4	StringTie	transcript	133906024	133951433	.	-	.	transcript_id "MSTRG.63005.19"; gene_id "MSTRG.63005";gene_name "RAPGEF6"; transcript_type "isolncRNA";
NC_010444.4	StringTie	exon	133906024	133906218	.	-	.	transcript_id "MSTRG.63005.19"; gene_id "MSTRG.63005"; exon_number "1";
NC_010444.4	StringTie	exon	133915425	133915619	.	-	.	transcript_id "MSTRG.63005.19"; gene_id "MSTRG.63005"; exon_number "2";
NC_010444.4	StringTie	exon	133920026	133920082	.	-	.	transcript_id "MSTRG.63005.19"; gene_id "MSTRG.63005"; exon_number "3";
NC_010444.4	StringTie	exon	133922536	133922606	.	-	.	transcript_id "MSTRG.63005.19"; gene_id "MSTRG.63005"; exon_number "4";
NC_010444.4	StringTie	exon	133951094	133951433	.	-	.	transcript_id "MSTRG.63005.19"; gene_id "MSTRG.63005"; exon_number "5";
NC_010444.4	StringTie	transcript	150392993	150403731	.	-	.	transcript_id "MSTRG.65277.3"; gene_id "MSTRG.65277";gene_name "LOC106509605"; transcript_type "isolncRNA";
NC_010444.4	StringTie	exon	150392993	150393296	.	-	.	transcript_id "MSTRG.65277.3"; gene_id "MSTRG.65277"; exon_number "1";
NC_010444.4	StringTie	exon	150403616	150403731	.	-	.	transcript_id "MSTRG.65277.3"; gene_id "MSTRG.65277"; exon_number "2";
NC_010444.4	StringTie	transcript	151236007	151240002	.	-	.	transcript_id "MSTRG.65322.3"; gene_id "MSTRG.65322";gene_name "LOC102162290"; transcript_type "isolncRNA";
NC_010444.4	StringTie	exon	151236007	151236044	.	-	.	transcript_id "MSTRG.65322.3"; gene_id "MSTRG.65322"; exon_number "1";
NC_010444.4	StringTie	exon	151238625	151238774	.	-	.	transcript_id "MSTRG.65322.3"; gene_id "MSTRG.65322"; exon_number "2";
NC_010444.4	StringTie	exon	151239855	151240002	.	-	.	transcript_id "MSTRG.65322.3"; gene_id "MSTRG.65322"; exon_number "3";
NC_010445.4	StringTie	transcript	1840077	1840753	.	+	.	transcript_id "MSTRG.65715.1"; gene_id "MSTRG.65715";gene_name "TTYH3"; transcript_type "ilncRNA";
NC_010445.4	StringTie	exon	1840077	1840262	.	+	.	transcript_id "MSTRG.65715.1"; gene_id "MSTRG.65715"; exon_number "1";
NC_010445.4	StringTie	exon	1840370	1840753	.	+	.	transcript_id "MSTRG.65715.1"; gene_id "MSTRG.65715"; exon_number "2";
NC_010445.4	StringTie	transcript	4716684	4719169	.	+	.	transcript_id "MSTRG.66006.2"; gene_id "MSTRG.66006";gene_name "KDELR2"; transcript_type "isolncRNA";
NC_010445.4	StringTie	exon	4716684	4716881	.	+	.	transcript_id "MSTRG.66006.2"; gene_id "MSTRG.66006"; exon_number "1";
NC_010445.4	StringTie	exon	4718907	4719169	.	+	.	transcript_id "MSTRG.66006.2"; gene_id "MSTRG.66006"; exon_number "2";
NC_010445.4	StringTie	transcript	4756855	4760305	.	+	.	transcript_id "MSTRG.66017.3"; gene_id "MSTRG.66017";gene_name "DAGLB"; transcript_type "isolncRNA";
NC_010445.4	StringTie	exon	4756855	4757075	.	+	.	transcript_id "MSTRG.66017.3"; gene_id "MSTRG.66017"; exon_number "1";
NC_010445.4	StringTie	exon	4759011	4759133	.	+	.	transcript_id "MSTRG.66017.3"; gene_id "MSTRG.66017"; exon_number "2";
NC_010445.4	StringTie	exon	4760291	4760305	.	+	.	transcript_id "MSTRG.66017.3"; gene_id "MSTRG.66017"; exon_number "3";
NC_010445.4	StringTie	transcript	8167661	8171866	.	+	.	transcript_id "MSTRG.66523.8"; gene_id "MSTRG.66523";gene_name "LAMTOR4"; transcript_type "isolncRNA";
NC_010445.4	StringTie	exon	8167661	8167700	.	+	.	transcript_id "MSTRG.66523.8"; gene_id "MSTRG.66523"; exon_number "1";
NC_010445.4	StringTie	exon	8168886	8168964	.	+	.	transcript_id "MSTRG.66523.8"; gene_id "MSTRG.66523"; exon_number "2";
NC_010445.4	StringTie	exon	8171668	8171866	.	+	.	transcript_id "MSTRG.66523.8"; gene_id "MSTRG.66523"; exon_number "3";
NC_010445.4	StringTie	transcript	14054005	14060175	.	+	.	transcript_id "MSTRG.67817.1"; gene_id "MSTRG.67817";gene_name "AUTS2"; transcript_type "ilncRNA";
NC_010445.4	StringTie	exon	14054005	14054290	.	+	.	transcript_id "MSTRG.67817.1"; gene_id "MSTRG.67817"; exon_number "1";
NC_010445.4	StringTie	exon	14060145	14060175	.	+	.	transcript_id "MSTRG.67817.1"; gene_id "MSTRG.67817"; exon_number "2";
NC_010445.4	StringTie	transcript	14250800	14266020	.	+	.	transcript_id "MSTRG.67818.3"; gene_id "MSTRG.67818";gene_name "AUTS2"; transcript_type "ilncRNA";
NC_010445.4	StringTie	exon	14250800	14250819	.	+	.	transcript_id "MSTRG.67818.3"; gene_id "MSTRG.67818"; exon_number "1";
NC_010445.4	StringTie	exon	14263485	14266020	.	+	.	transcript_id "MSTRG.67818.3"; gene_id "MSTRG.67818"; exon_number "2";
NC_010445.4	StringTie	transcript	17113265	17135108	.	+	.	transcript_id "MSTRG.67830.9"; gene_id "MSTRG.67830";gene_name "LOC100626250"; transcript_type "isolncRNA";
NC_010445.4	StringTie	exon	17113265	17113510	.	+	.	transcript_id "MSTRG.67830.9"; gene_id "MSTRG.67830"; exon_number "1";
NC_010445.4	StringTie	exon	17114510	17114681	.	+	.	transcript_id "MSTRG.67830.9"; gene_id "MSTRG.67830"; exon_number "2";
NC_010445.4	StringTie	exon	17119847	17119950	.	+	.	transcript_id "MSTRG.67830.9"; gene_id "MSTRG.67830"; exon_number "3";
NC_010445.4	StringTie	exon	17132463	17132566	.	+	.	transcript_id "MSTRG.67830.9"; gene_id "MSTRG.67830"; exon_number "4";
NC_010445.4	StringTie	exon	17133476	17133832	.	+	.	transcript_id "MSTRG.67830.9"; gene_id "MSTRG.67830"; exon_number "5";
NC_010445.4	StringTie	exon	17134428	17134600	.	+	.	transcript_id "MSTRG.67830.9"; gene_id "MSTRG.67830"; exon_number "6";
NC_010445.4	StringTie	exon	17134745	17134881	.	+	.	transcript_id "MSTRG.67830.9"; gene_id "MSTRG.67830"; exon_number "7";
NC_010445.4	StringTie	exon	17134982	17135108	.	+	.	transcript_id "MSTRG.67830.9"; gene_id "MSTRG.67830"; exon_number "8";
NC_010445.4	StringTie	transcript	17113359	17135108	.	+	.	transcript_id "MSTRG.67830.14"; gene_id "MSTRG.67830";gene_name "LOC100626250"; transcript_type "isolncRNA";
NC_010445.4	StringTie	exon	17113359	17113520	.	+	.	transcript_id "MSTRG.67830.14"; gene_id "MSTRG.67830"; exon_number "1";
NC_010445.4	StringTie	exon	17114510	17114681	.	+	.	transcript_id "MSTRG.67830.14"; gene_id "MSTRG.67830"; exon_number "2";
NC_010445.4	StringTie	exon	17119847	17119950	.	+	.	transcript_id "MSTRG.67830.14"; gene_id "MSTRG.67830"; exon_number "3";
NC_010445.4	StringTie	exon	17132463	17132566	.	+	.	transcript_id "MSTRG.67830.14"; gene_id "MSTRG.67830"; exon_number "4";
NC_010445.4	StringTie	exon	17133476	17133832	.	+	.	transcript_id "MSTRG.67830.14"; gene_id "MSTRG.67830"; exon_number "5";
NC_010445.4	StringTie	exon	17134428	17134600	.	+	.	transcript_id "MSTRG.67830.14"; gene_id "MSTRG.67830"; exon_number "6";
NC_010445.4	StringTie	exon	17134745	17134881	.	+	.	transcript_id "MSTRG.67830.14"; gene_id "MSTRG.67830"; exon_number "7";
NC_010445.4	StringTie	exon	17134982	17135108	.	+	.	transcript_id "MSTRG.67830.14"; gene_id "MSTRG.67830"; exon_number "8";
NC_010445.4	StringTie	transcript	18167927	18177820	.	+	.	transcript_id "MSTRG.68020.7"; gene_id "MSTRG.68020";gene_name "TMEM219"; transcript_type "isolncRNA";
NC_010445.4	StringTie	exon	18167927	18168087	.	+	.	transcript_id "MSTRG.68020.7"; gene_id "MSTRG.68020"; exon_number "1";
NC_010445.4	StringTie	exon	18168182	18168370	.	+	.	transcript_id "MSTRG.68020.7"; gene_id "MSTRG.68020"; exon_number "2";
NC_010445.4	StringTie	exon	18173929	18174146	.	+	.	transcript_id "MSTRG.68020.7"; gene_id "MSTRG.68020"; exon_number "3";
NC_010445.4	StringTie	exon	18177737	18177820	.	+	.	transcript_id "MSTRG.68020.7"; gene_id "MSTRG.68020"; exon_number "4";
NC_010445.4	StringTie	transcript	18399282	18404411	.	+	.	transcript_id "MSTRG.68174.6"; gene_id "MSTRG.68174";gene_name "NUPR1"; transcript_type "isolncRNA";
NC_010445.4	StringTie	exon	18399282	18399303	.	+	.	transcript_id "MSTRG.68174.6"; gene_id "MSTRG.68174"; exon_number "1";
NC_010445.4	StringTie	exon	18402545	18402690	.	+	.	transcript_id "MSTRG.68174.6"; gene_id "MSTRG.68174"; exon_number "2";
NC_010445.4	StringTie	exon	18403109	18403198	.	+	.	transcript_id "MSTRG.68174.6"; gene_id "MSTRG.68174"; exon_number "3";
NC_010445.4	StringTie	exon	18403623	18403772	.	+	.	transcript_id "MSTRG.68174.6"; gene_id "MSTRG.68174"; exon_number "4";
NC_010445.4	StringTie	exon	18404107	18404411	.	+	.	transcript_id "MSTRG.68174.6"; gene_id "MSTRG.68174"; exon_number "5";
NC_010445.4	StringTie	transcript	18431461	18432301	.	+	.	transcript_id "MSTRG.68178.18"; gene_id "MSTRG.68178";gene_name "APOBR"; transcript_type "lncNAT";
NC_010445.4	StringTie	exon	18431461	18431588	.	+	.	transcript_id "MSTRG.68178.18"; gene_id "MSTRG.68178"; exon_number "1";
NC_010445.4	StringTie	exon	18431724	18431750	.	+	.	transcript_id "MSTRG.68178.18"; gene_id "MSTRG.68178"; exon_number "2";
NC_010445.4	StringTie	exon	18432021	18432074	.	+	.	transcript_id "MSTRG.68178.18"; gene_id "MSTRG.68178"; exon_number "3";
NC_010445.4	StringTie	exon	18432156	18432301	.	+	.	transcript_id "MSTRG.68178.18"; gene_id "MSTRG.68178"; exon_number "4";
NC_010445.4	StringTie	transcript	18431461	18432306	.	+	.	transcript_id "MSTRG.68178.6"; gene_id "MSTRG.68178";gene_name "APOBR"; transcript_type "lncNAT";
NC_010445.4	StringTie	exon	18431461	18431588	.	+	.	transcript_id "MSTRG.68178.6"; gene_id "MSTRG.68178"; exon_number "1";
NC_010445.4	StringTie	exon	18431724	18431750	.	+	.	transcript_id "MSTRG.68178.6"; gene_id "MSTRG.68178"; exon_number "2";
NC_010445.4	StringTie	exon	18432156	18432306	.	+	.	transcript_id "MSTRG.68178.6"; gene_id "MSTRG.68178"; exon_number "3";
NC_010445.4	StringTie	transcript	18431461	18432333	.	+	.	transcript_id "MSTRG.68178.11"; gene_id "MSTRG.68178";gene_name "APOBR"; transcript_type "lncNAT";
NC_010445.4	StringTie	exon	18431461	18431588	.	+	.	transcript_id "MSTRG.68178.11"; gene_id "MSTRG.68178"; exon_number "1";
NC_010445.4	StringTie	exon	18431724	18431750	.	+	.	transcript_id "MSTRG.68178.11"; gene_id "MSTRG.68178"; exon_number "2";
NC_010445.4	StringTie	exon	18432156	18432236	.	+	.	transcript_id "MSTRG.68178.11"; gene_id "MSTRG.68178"; exon_number "3";
NC_010445.4	StringTie	exon	18432264	18432333	.	+	.	transcript_id "MSTRG.68178.11"; gene_id "MSTRG.68178"; exon_number "4";
NC_010445.4	StringTie	transcript	18431461	18432360	.	+	.	transcript_id "MSTRG.68178.14"; gene_id "MSTRG.68178";gene_name "APOBR"; transcript_type "lncNAT";
NC_010445.4	StringTie	exon	18431461	18431534	.	+	.	transcript_id "MSTRG.68178.14"; gene_id "MSTRG.68178"; exon_number "1";
NC_010445.4	StringTie	exon	18431562	18431588	.	+	.	transcript_id "MSTRG.68178.14"; gene_id "MSTRG.68178"; exon_number "2";
NC_010445.4	StringTie	exon	18431724	18431750	.	+	.	transcript_id "MSTRG.68178.14"; gene_id "MSTRG.68178"; exon_number "3";
NC_010445.4	StringTie	exon	18432156	18432236	.	+	.	transcript_id "MSTRG.68178.14"; gene_id "MSTRG.68178"; exon_number "4";
NC_010445.4	StringTie	exon	18432264	18432360	.	+	.	transcript_id "MSTRG.68178.14"; gene_id "MSTRG.68178"; exon_number "5";
NC_010445.4	StringTie	transcript	19609864	19625260	.	+	.	transcript_id "MSTRG.68236.2"; gene_id "MSTRG.68236";gene_name "NSMCE1"; transcript_type "isolncRNA";
NC_010445.4	StringTie	exon	19609864	19609898	.	+	.	transcript_id "MSTRG.68236.2"; gene_id "MSTRG.68236"; exon_number "1";
NC_010445.4	StringTie	exon	19618612	19618758	.	+	.	transcript_id "MSTRG.68236.2"; gene_id "MSTRG.68236"; exon_number "2";
NC_010445.4	StringTie	exon	19625123	19625260	.	+	.	transcript_id "MSTRG.68236.2"; gene_id "MSTRG.68236"; exon_number "3";
NC_010445.4	StringTie	transcript	22725564	22732624	.	+	.	transcript_id "MSTRG.68998.3"; gene_id "MSTRG.68998";gene_name "GGA2"; transcript_type "isolncRNA";
NC_010445.4	StringTie	exon	22725564	22725780	.	+	.	transcript_id "MSTRG.68998.3"; gene_id "MSTRG.68998"; exon_number "1";
NC_010445.4	StringTie	exon	22727869	22728026	.	+	.	transcript_id "MSTRG.68998.3"; gene_id "MSTRG.68998"; exon_number "2";
NC_010445.4	StringTie	exon	22732513	22732624	.	+	.	transcript_id "MSTRG.68998.3"; gene_id "MSTRG.68998"; exon_number "3";
NC_010445.4	StringTie	transcript	24235655	24362711	.	+	.	transcript_id "MSTRG.69255.1"; gene_id "MSTRG.69255";gene_name "LOC102163149"; transcript_type "isolncRNA";
NC_010445.4	StringTie	exon	24235655	24235814	.	+	.	transcript_id "MSTRG.69255.1"; gene_id "MSTRG.69255"; exon_number "1";
NC_010445.4	StringTie	exon	24238911	24238999	.	+	.	transcript_id "MSTRG.69255.1"; gene_id "MSTRG.69255"; exon_number "2";
NC_010445.4	StringTie	exon	24292415	24292487	.	+	.	transcript_id "MSTRG.69255.1"; gene_id "MSTRG.69255"; exon_number "3";
NC_010445.4	StringTie	exon	24313412	24313580	.	+	.	transcript_id "MSTRG.69255.1"; gene_id "MSTRG.69255"; exon_number "4";
NC_010445.4	StringTie	exon	24320495	24321728	.	+	.	transcript_id "MSTRG.69255.1"; gene_id "MSTRG.69255"; exon_number "5";
NC_010445.4	StringTie	exon	24341887	24342028	.	+	.	transcript_id "MSTRG.69255.1"; gene_id "MSTRG.69255"; exon_number "6";
NC_010445.4	StringTie	exon	24361316	24362711	.	+	.	transcript_id "MSTRG.69255.1"; gene_id "MSTRG.69255"; exon_number "7";
NC_010445.4	StringTie	transcript	31133457	31139164	.	+	.	transcript_id "MSTRG.70500.3"; gene_id "MSTRG.70500";gene_name "LOC100739121"; transcript_type "isolncRNA";
NC_010445.4	StringTie	exon	31133457	31133834	.	+	.	transcript_id "MSTRG.70500.3"; gene_id "MSTRG.70500"; exon_number "1";
NC_010445.4	StringTie	exon	31138096	31139164	.	+	.	transcript_id "MSTRG.70500.3"; gene_id "MSTRG.70500"; exon_number "2";
NC_010445.4	StringTie	transcript	41669811	41673346	.	+	.	transcript_id "MSTRG.72439.3"; gene_id "MSTRG.72439";gene_name "LOC110259960"; transcript_type "lncNAT";
NC_010445.4	StringTie	exon	41669811	41670056	.	+	.	transcript_id "MSTRG.72439.3"; gene_id "MSTRG.72439"; exon_number "1";
NC_010445.4	StringTie	exon	41673259	41673346	.	+	.	transcript_id "MSTRG.72439.3"; gene_id "MSTRG.72439"; exon_number "2";
NC_010445.4	StringTie	transcript	45526187	45546436	.	+	.	transcript_id "MSTRG.73158.1"; gene_id "MSTRG.73158";gene_name "ACOXL"; transcript_type "ilncRNA";
NC_010445.4	StringTie	exon	45526187	45526472	.	+	.	transcript_id "MSTRG.73158.1"; gene_id "MSTRG.73158"; exon_number "1";
NC_010445.4	StringTie	exon	45546239	45546436	.	+	.	transcript_id "MSTRG.73158.1"; gene_id "MSTRG.73158"; exon_number "2";
NC_010445.4	StringTie	transcript	48871047	48900287	.	+	.	transcript_id "MSTRG.73705.2"; gene_id "MSTRG.73705";gene_name "UXS1"; transcript_type "isolncRNA";
NC_010445.4	StringTie	exon	48871047	48871152	.	+	.	transcript_id "MSTRG.73705.2"; gene_id "MSTRG.73705"; exon_number "1";
NC_010445.4	StringTie	exon	48893039	48893066	.	+	.	transcript_id "MSTRG.73705.2"; gene_id "MSTRG.73705"; exon_number "2";
NC_010445.4	StringTie	exon	48894234	48894282	.	+	.	transcript_id "MSTRG.73705.2"; gene_id "MSTRG.73705"; exon_number "3";
NC_010445.4	StringTie	exon	48895583	48895626	.	+	.	transcript_id "MSTRG.73705.2"; gene_id "MSTRG.73705"; exon_number "4";
NC_010445.4	StringTie	exon	48898981	48899041	.	+	.	transcript_id "MSTRG.73705.2"; gene_id "MSTRG.73705"; exon_number "5";
NC_010445.4	StringTie	exon	48900226	48900287	.	+	.	transcript_id "MSTRG.73705.2"; gene_id "MSTRG.73705"; exon_number "6";
NC_010445.4	StringTie	transcript	48893039	48900300	.	+	.	transcript_id "MSTRG.73705.8"; gene_id "MSTRG.73705";gene_name "UXS1"; transcript_type "isolncRNA";
NC_010445.4	StringTie	exon	48893039	48893066	.	+	.	transcript_id "MSTRG.73705.8"; gene_id "MSTRG.73705"; exon_number "1";
NC_010445.4	StringTie	exon	48894234	48894282	.	+	.	transcript_id "MSTRG.73705.8"; gene_id "MSTRG.73705"; exon_number "2";
NC_010445.4	StringTie	exon	48895583	48895626	.	+	.	transcript_id "MSTRG.73705.8"; gene_id "MSTRG.73705"; exon_number "3";
NC_010445.4	StringTie	exon	48896621	48896705	.	+	.	transcript_id "MSTRG.73705.8"; gene_id "MSTRG.73705"; exon_number "4";
NC_010445.4	StringTie	exon	48898981	48899041	.	+	.	transcript_id "MSTRG.73705.8"; gene_id "MSTRG.73705"; exon_number "5";
NC_010445.4	StringTie	exon	48900226	48900300	.	+	.	transcript_id "MSTRG.73705.8"; gene_id "MSTRG.73705"; exon_number "6";
NC_010445.4	StringTie	transcript	56465025	56467533	.	+	.	transcript_id "MSTRG.75024.13"; gene_id "MSTRG.75024";gene_name "TMEM131"; transcript_type "isolncRNA";
NC_010445.4	StringTie	exon	56465025	56465038	.	+	.	transcript_id "MSTRG.75024.13"; gene_id "MSTRG.75024"; exon_number "1";
NC_010445.4	StringTie	exon	56466159	56466280	.	+	.	transcript_id "MSTRG.75024.13"; gene_id "MSTRG.75024"; exon_number "2";
NC_010445.4	StringTie	exon	56466360	56466471	.	+	.	transcript_id "MSTRG.75024.13"; gene_id "MSTRG.75024"; exon_number "3";
NC_010445.4	StringTie	exon	56467466	56467533	.	+	.	transcript_id "MSTRG.75024.13"; gene_id "MSTRG.75024"; exon_number "4";
NC_010445.4	StringTie	transcript	59202438	59220205	.	+	.	transcript_id "MSTRG.75142.4"; gene_id "MSTRG.75142";gene_name "GGCX"; transcript_type "isolncRNA";
NC_010445.4	StringTie	exon	59202438	59202527	.	+	.	transcript_id "MSTRG.75142.4"; gene_id "MSTRG.75142"; exon_number "1";
NC_010445.4	StringTie	exon	59219104	59220205	.	+	.	transcript_id "MSTRG.75142.4"; gene_id "MSTRG.75142"; exon_number "2";
NC_010445.4	StringTie	transcript	76677950	76750461	.	+	.	transcript_id "MSTRG.78134.1"; gene_id "MSTRG.78134";gene_name "ACTR2"; transcript_type "lncNAT";
NC_010445.4	StringTie	exon	76677950	76678310	.	+	.	transcript_id "MSTRG.78134.1"; gene_id "MSTRG.78134"; exon_number "1";
NC_010445.4	StringTie	exon	76750306	76750461	.	+	.	transcript_id "MSTRG.78134.1"; gene_id "MSTRG.78134"; exon_number "2";
NC_010445.4	StringTie	transcript	79025333	79099275	.	+	.	transcript_id "MSTRG.78540.1"; gene_id "MSTRG.78540";gene_name "EHBP1"; transcript_type "lncNAT";
NC_010445.4	StringTie	exon	79025333	79025853	.	+	.	transcript_id "MSTRG.78540.1"; gene_id "MSTRG.78540"; exon_number "1";
NC_010445.4	StringTie	exon	79098226	79099275	.	+	.	transcript_id "MSTRG.78540.1"; gene_id "MSTRG.78540"; exon_number "2";
NC_010445.4	StringTie	transcript	79694761	79703003	.	+	.	transcript_id "MSTRG.78409.2"; gene_id "MSTRG.78409";gene_name "B3GNT2"; transcript_type "ilncRNA";
NC_010445.4	StringTie	exon	79694761	79697542	.	+	.	transcript_id "MSTRG.78409.2"; gene_id "MSTRG.78409"; exon_number "1";
NC_010445.4	StringTie	exon	79700238	79703003	.	+	.	transcript_id "MSTRG.78409.2"; gene_id "MSTRG.78409"; exon_number "2";
NC_010445.4	StringTie	transcript	81267187	81295983	.	+	.	transcript_id "MSTRG.78707.22"; gene_id "MSTRG.78707";gene_name "BCL11A"; transcript_type "isolncRNA";
NC_010445.4	StringTie	exon	81267187	81267344	.	+	.	transcript_id "MSTRG.78707.22"; gene_id "MSTRG.78707"; exon_number "1";
NC_010445.4	StringTie	exon	81285509	81285651	.	+	.	transcript_id "MSTRG.78707.22"; gene_id "MSTRG.78707"; exon_number "2";
NC_010445.4	StringTie	exon	81295654	81295983	.	+	.	transcript_id "MSTRG.78707.22"; gene_id "MSTRG.78707"; exon_number "3";
NC_010445.4	StringTie	transcript	81267239	81295983	.	+	.	transcript_id "MSTRG.78707.23"; gene_id "MSTRG.78707";gene_name "BCL11A"; transcript_type "isolncRNA";
NC_010445.4	StringTie	exon	81267239	81267344	.	+	.	transcript_id "MSTRG.78707.23"; gene_id "MSTRG.78707"; exon_number "1";
NC_010445.4	StringTie	exon	81280149	81280250	.	+	.	transcript_id "MSTRG.78707.23"; gene_id "MSTRG.78707"; exon_number "2";
NC_010445.4	StringTie	exon	81285509	81285651	.	+	.	transcript_id "MSTRG.78707.23"; gene_id "MSTRG.78707"; exon_number "3";
NC_010445.4	StringTie	exon	81295654	81295983	.	+	.	transcript_id "MSTRG.78707.23"; gene_id "MSTRG.78707"; exon_number "4";
NC_010445.4	StringTie	transcript	81270435	81296737	.	+	.	transcript_id "MSTRG.78707.24"; gene_id "MSTRG.78707";gene_name "BCL11A"; transcript_type "isolncRNA";
NC_010445.4	StringTie	exon	81270435	81270496	.	+	.	transcript_id "MSTRG.78707.24"; gene_id "MSTRG.78707"; exon_number "1";
NC_010445.4	StringTie	exon	81280149	81280250	.	+	.	transcript_id "MSTRG.78707.24"; gene_id "MSTRG.78707"; exon_number "2";
NC_010445.4	StringTie	exon	81285509	81285651	.	+	.	transcript_id "MSTRG.78707.24"; gene_id "MSTRG.78707"; exon_number "3";
NC_010445.4	StringTie	exon	81295654	81296737	.	+	.	transcript_id "MSTRG.78707.24"; gene_id "MSTRG.78707"; exon_number "4";
NC_010445.4	StringTie	transcript	81281609	81295983	.	+	.	transcript_id "MSTRG.78707.25"; gene_id "MSTRG.78707";gene_name "BCL11A"; transcript_type "isolncRNA";
NC_010445.4	StringTie	exon	81281609	81281880	.	+	.	transcript_id "MSTRG.78707.25"; gene_id "MSTRG.78707"; exon_number "1";
NC_010445.4	StringTie	exon	81285509	81285651	.	+	.	transcript_id "MSTRG.78707.25"; gene_id "MSTRG.78707"; exon_number "2";
NC_010445.4	StringTie	exon	81295654	81295983	.	+	.	transcript_id "MSTRG.78707.25"; gene_id "MSTRG.78707"; exon_number "3";
NC_010445.4	StringTie	transcript	83349426	83433601	.	+	.	transcript_id "MSTRG.79186.8"; gene_id "MSTRG.79186";gene_name "FANCL"; transcript_type "isolncRNA";
NC_010445.4	StringTie	exon	83349426	83349486	.	+	.	transcript_id "MSTRG.79186.8"; gene_id "MSTRG.79186"; exon_number "1";
NC_010445.4	StringTie	exon	83351612	83351672	.	+	.	transcript_id "MSTRG.79186.8"; gene_id "MSTRG.79186"; exon_number "2";
NC_010445.4	StringTie	exon	83353036	83353228	.	+	.	transcript_id "MSTRG.79186.8"; gene_id "MSTRG.79186"; exon_number "3";
NC_010445.4	StringTie	exon	83354960	83355016	.	+	.	transcript_id "MSTRG.79186.8"; gene_id "MSTRG.79186"; exon_number "4";
NC_010445.4	StringTie	exon	83358884	83358984	.	+	.	transcript_id "MSTRG.79186.8"; gene_id "MSTRG.79186"; exon_number "5";
NC_010445.4	StringTie	exon	83379414	83379510	.	+	.	transcript_id "MSTRG.79186.8"; gene_id "MSTRG.79186"; exon_number "6";
NC_010445.4	StringTie	exon	83384734	83384802	.	+	.	transcript_id "MSTRG.79186.8"; gene_id "MSTRG.79186"; exon_number "7";
NC_010445.4	StringTie	exon	83432729	83432812	.	+	.	transcript_id "MSTRG.79186.8"; gene_id "MSTRG.79186"; exon_number "8";
NC_010445.4	StringTie	exon	83433314	83433359	.	+	.	transcript_id "MSTRG.79186.8"; gene_id "MSTRG.79186"; exon_number "9";
NC_010445.4	StringTie	exon	83433438	83433601	.	+	.	transcript_id "MSTRG.79186.8"; gene_id "MSTRG.79186"; exon_number "10";
NC_010445.4	StringTie	transcript	86274018	86365416	.	+	.	transcript_id "MSTRG.79668.6"; gene_id "MSTRG.79668";gene_name "EML6"; transcript_type "lncNAT";
NC_010445.4	StringTie	exon	86274018	86274075	.	+	.	transcript_id "MSTRG.79668.6"; gene_id "MSTRG.79668"; exon_number "1";
NC_010445.4	StringTie	exon	86278406	86278486	.	+	.	transcript_id "MSTRG.79668.6"; gene_id "MSTRG.79668"; exon_number "2";
NC_010445.4	StringTie	exon	86290039	86290159	.	+	.	transcript_id "MSTRG.79668.6"; gene_id "MSTRG.79668"; exon_number "3";
NC_010445.4	StringTie	exon	86365374	86365416	.	+	.	transcript_id "MSTRG.79668.6"; gene_id "MSTRG.79668"; exon_number "4";
NC_010445.4	StringTie	transcript	107947183	107975407	.	+	.	transcript_id "MSTRG.82313.3"; gene_id "MSTRG.82313";; transcript_type "lincRNA";
NC_010445.4	StringTie	exon	107947183	107953377	.	+	.	transcript_id "MSTRG.82313.3"; gene_id "MSTRG.82313"; exon_number "1";
NC_010445.4	StringTie	exon	107967188	107969250	.	+	.	transcript_id "MSTRG.82313.3"; gene_id "MSTRG.82313"; exon_number "2";
NC_010445.4	StringTie	exon	107975369	107975407	.	+	.	transcript_id "MSTRG.82313.3"; gene_id "MSTRG.82313"; exon_number "3";
NC_010445.4	StringTie	transcript	110787320	110791274	.	+	.	transcript_id "MSTRG.82853.2"; gene_id "MSTRG.82853";; transcript_type "lincRNA";
NC_010445.4	StringTie	exon	110787320	110788192	.	+	.	transcript_id "MSTRG.82853.2"; gene_id "MSTRG.82853"; exon_number "1";
NC_010445.4	StringTie	exon	110789003	110791274	.	+	.	transcript_id "MSTRG.82853.2"; gene_id "MSTRG.82853"; exon_number "2";
NC_010445.4	StringTie	transcript	111771485	111772782	.	+	.	transcript_id "MSTRG.82908.3"; gene_id "MSTRG.82908";gene_name "ZNF513"; transcript_type "isolncRNA";
NC_010445.4	StringTie	exon	111771485	111771665	.	+	.	transcript_id "MSTRG.82908.3"; gene_id "MSTRG.82908"; exon_number "1";
NC_010445.4	StringTie	exon	111771918	111772076	.	+	.	transcript_id "MSTRG.82908.3"; gene_id "MSTRG.82908"; exon_number "2";
NC_010445.4	StringTie	exon	111772675	111772782	.	+	.	transcript_id "MSTRG.82908.3"; gene_id "MSTRG.82908"; exon_number "3";
NC_010445.4	StringTie	transcript	116136607	116140922	.	+	.	transcript_id "MSTRG.83601.2"; gene_id "MSTRG.83601";gene_name "LOC102165887"; transcript_type "ilncRNA";
NC_010445.4	StringTie	exon	116136607	116136645	.	+	.	transcript_id "MSTRG.83601.2"; gene_id "MSTRG.83601"; exon_number "1";
NC_010445.4	StringTie	exon	116140415	116140922	.	+	.	transcript_id "MSTRG.83601.2"; gene_id "MSTRG.83601"; exon_number "2";
NC_010445.4	StringTie	transcript	122089925	122118186	.	+	.	transcript_id "MSTRG.85150.5"; gene_id "MSTRG.85150";gene_name "NBAS"; transcript_type "isolncRNA";
NC_010445.4	StringTie	exon	122089925	122090094	.	+	.	transcript_id "MSTRG.85150.5"; gene_id "MSTRG.85150"; exon_number "1";
NC_010445.4	StringTie	exon	122093734	122093847	.	+	.	transcript_id "MSTRG.85150.5"; gene_id "MSTRG.85150"; exon_number "2";
NC_010445.4	StringTie	exon	122094153	122094251	.	+	.	transcript_id "MSTRG.85150.5"; gene_id "MSTRG.85150"; exon_number "3";
NC_010445.4	StringTie	exon	122118162	122118186	.	+	.	transcript_id "MSTRG.85150.5"; gene_id "MSTRG.85150"; exon_number "4";
NC_010445.4	StringTie	transcript	126798321	126802962	.	+	.	transcript_id "MSTRG.85306.1"; gene_id "MSTRG.85306";gene_name "ADAM17"; transcript_type "ilncRNA";
NC_010445.4	StringTie	exon	126798321	126798444	.	+	.	transcript_id "MSTRG.85306.1"; gene_id "MSTRG.85306"; exon_number "1";
NC_010445.4	StringTie	exon	126802214	126802962	.	+	.	transcript_id "MSTRG.85306.1"; gene_id "MSTRG.85306"; exon_number "2";
NC_010445.4	StringTie	transcript	650625	653832	.	-	.	transcript_id "MSTRG.65524.10"; gene_id "MSTRG.65524";gene_name "C3H7orf50"; transcript_type "isolncRNA";
NC_010445.4	StringTie	exon	650625	651284	.	-	.	transcript_id "MSTRG.65524.10"; gene_id "MSTRG.65524"; exon_number "1";
NC_010445.4	StringTie	exon	653317	653832	.	-	.	transcript_id "MSTRG.65524.10"; gene_id "MSTRG.65524"; exon_number "2";
NC_010445.4	StringTie	transcript	6029188	6092029	.	-	.	transcript_id "MSTRG.66462.1"; gene_id "MSTRG.66462";gene_name "TRRAP"; transcript_type "lncNAT";
NC_010445.4	StringTie	exon	6029188	6029198	.	-	.	transcript_id "MSTRG.66462.1"; gene_id "MSTRG.66462"; exon_number "1";
NC_010445.4	StringTie	exon	6090620	6092029	.	-	.	transcript_id "MSTRG.66462.1"; gene_id "MSTRG.66462"; exon_number "2";
NC_010445.4	StringTie	transcript	7560986	7562874	.	-	.	transcript_id "MSTRG.66412.6"; gene_id "MSTRG.66412";gene_name "RRN3"; transcript_type "isolncRNA";
NC_010445.4	StringTie	exon	7560986	7561037	.	-	.	transcript_id "MSTRG.66412.6"; gene_id "MSTRG.66412"; exon_number "1";
NC_010445.4	StringTie	exon	7561631	7561690	.	-	.	transcript_id "MSTRG.66412.6"; gene_id "MSTRG.66412"; exon_number "2";
NC_010445.4	StringTie	exon	7562379	7562508	.	-	.	transcript_id "MSTRG.66412.6"; gene_id "MSTRG.66412"; exon_number "3";
NC_010445.4	StringTie	exon	7562623	7562712	.	-	.	transcript_id "MSTRG.66412.6"; gene_id "MSTRG.66412"; exon_number "4";
NC_010445.4	StringTie	exon	7562862	7562874	.	-	.	transcript_id "MSTRG.66412.6"; gene_id "MSTRG.66412"; exon_number "5";
NC_010445.4	StringTie	transcript	8856564	8882077	.	-	.	transcript_id "MSTRG.66659.6"; gene_id "MSTRG.66659";gene_name "LOC110259888"; transcript_type "isolncRNA";
NC_010445.4	StringTie	exon	8856564	8856863	.	-	.	transcript_id "MSTRG.66659.6"; gene_id "MSTRG.66659"; exon_number "1";
NC_010445.4	StringTie	exon	8865644	8865719	.	-	.	transcript_id "MSTRG.66659.6"; gene_id "MSTRG.66659"; exon_number "2";
NC_010445.4	StringTie	exon	8868657	8868963	.	-	.	transcript_id "MSTRG.66659.6"; gene_id "MSTRG.66659"; exon_number "3";
NC_010445.4	StringTie	exon	8881635	8882077	.	-	.	transcript_id "MSTRG.66659.6"; gene_id "MSTRG.66659"; exon_number "4";
NC_010445.4	StringTie	transcript	10854171	10869163	.	-	.	transcript_id "MSTRG.66964.6"; gene_id "MSTRG.66964";gene_name "TBL2"; transcript_type "isolncRNA";
NC_010445.4	StringTie	exon	10854171	10854805	.	-	.	transcript_id "MSTRG.66964.6"; gene_id "MSTRG.66964"; exon_number "1";
NC_010445.4	StringTie	exon	10855423	10855519	.	-	.	transcript_id "MSTRG.66964.6"; gene_id "MSTRG.66964"; exon_number "2";
NC_010445.4	StringTie	exon	10866016	10866091	.	-	.	transcript_id "MSTRG.66964.6"; gene_id "MSTRG.66964"; exon_number "3";
NC_010445.4	StringTie	exon	10869053	10869163	.	-	.	transcript_id "MSTRG.66964.6"; gene_id "MSTRG.66964"; exon_number "4";
NC_010445.4	StringTie	transcript	25130150	25151153	.	-	.	transcript_id "MSTRG.69530.2"; gene_id "MSTRG.69530";gene_name "LYRM1"; transcript_type "isolncRNA";
NC_010445.4	StringTie	exon	25130150	25130365	.	-	.	transcript_id "MSTRG.69530.2"; gene_id "MSTRG.69530"; exon_number "1";
NC_010445.4	StringTie	exon	25131796	25131884	.	-	.	transcript_id "MSTRG.69530.2"; gene_id "MSTRG.69530"; exon_number "2";
NC_010445.4	StringTie	exon	25136653	25136811	.	-	.	transcript_id "MSTRG.69530.2"; gene_id "MSTRG.69530"; exon_number "3";
NC_010445.4	StringTie	exon	25150973	25151153	.	-	.	transcript_id "MSTRG.69530.2"; gene_id "MSTRG.69530"; exon_number "4";
NC_010445.4	StringTie	transcript	26007111	26022077	.	-	.	transcript_id "MSTRG.69557.10"; gene_id "MSTRG.69557";gene_name "IQCK"; transcript_type "isolncRNA";
NC_010445.4	StringTie	exon	26007111	26007161	.	-	.	transcript_id "MSTRG.69557.10"; gene_id "MSTRG.69557"; exon_number "1";
NC_010445.4	StringTie	exon	26009515	26009579	.	-	.	transcript_id "MSTRG.69557.10"; gene_id "MSTRG.69557"; exon_number "2";
NC_010445.4	StringTie	exon	26021878	26022077	.	-	.	transcript_id "MSTRG.69557.10"; gene_id "MSTRG.69557"; exon_number "3";
NC_010445.4	StringTie	transcript	26752180	26837031	.	-	.	transcript_id "MSTRG.70103.1"; gene_id "MSTRG.70103";gene_name "SMG1"; transcript_type "lncNAT";
NC_010445.4	StringTie	exon	26752180	26752201	.	-	.	transcript_id "MSTRG.70103.1"; gene_id "MSTRG.70103"; exon_number "1";
NC_010445.4	StringTie	exon	26836743	26837031	.	-	.	transcript_id "MSTRG.70103.1"; gene_id "MSTRG.70103"; exon_number "2";
NC_010445.4	StringTie	transcript	27199031	27201434	.	-	.	transcript_id "MSTRG.69892.1"; gene_id "MSTRG.69892";gene_name "XYLT1"; transcript_type "ilncRNA";
NC_010445.4	StringTie	exon	27199031	27199052	.	-	.	transcript_id "MSTRG.69892.1"; gene_id "MSTRG.69892"; exon_number "1";
NC_010445.4	StringTie	exon	27201057	27201434	.	-	.	transcript_id "MSTRG.69892.1"; gene_id "MSTRG.69892"; exon_number "2";
NC_010445.4	StringTie	transcript	28573053	28576491	.	-	.	transcript_id "MSTRG.70071.2"; gene_id "MSTRG.70071";gene_name "BFAR"; transcript_type "isolncRNA";
NC_010445.4	StringTie	exon	28573053	28573753	.	-	.	transcript_id "MSTRG.70071.2"; gene_id "MSTRG.70071"; exon_number "1";
NC_010445.4	StringTie	exon	28575759	28576032	.	-	.	transcript_id "MSTRG.70071.2"; gene_id "MSTRG.70071"; exon_number "2";
NC_010445.4	StringTie	exon	28576353	28576491	.	-	.	transcript_id "MSTRG.70071.2"; gene_id "MSTRG.70071"; exon_number "3";
NC_010445.4	StringTie	transcript	33885466	33892452	.	-	.	transcript_id "MSTRG.71061.8"; gene_id "MSTRG.71061";gene_name "PMM2"; transcript_type "isolncRNA";
NC_010445.4	StringTie	exon	33885466	33886333	.	-	.	transcript_id "MSTRG.71061.8"; gene_id "MSTRG.71061"; exon_number "1";
NC_010445.4	StringTie	exon	33892317	33892452	.	-	.	transcript_id "MSTRG.71061.8"; gene_id "MSTRG.71061"; exon_number "2";
NC_010445.4	StringTie	transcript	39302365	39303321	.	-	.	transcript_id "MSTRG.72105.3"; gene_id "MSTRG.72105";gene_name "PRSS33"; transcript_type "isolncRNA";
NC_010445.4	StringTie	exon	39302365	39302644	.	-	.	transcript_id "MSTRG.72105.3"; gene_id "MSTRG.72105"; exon_number "1";
NC_010445.4	StringTie	exon	39303266	39303321	.	-	.	transcript_id "MSTRG.72105.3"; gene_id "MSTRG.72105"; exon_number "2";
NC_010445.4	StringTie	transcript	39302367	39302766	.	-	.	transcript_id "MSTRG.72105.4"; gene_id "MSTRG.72105";gene_name "PRSS33"; transcript_type "isolncRNA";
NC_010445.4	StringTie	exon	39302367	39302644	.	-	.	transcript_id "MSTRG.72105.4"; gene_id "MSTRG.72105"; exon_number "1";
NC_010445.4	StringTie	exon	39302728	39302766	.	-	.	transcript_id "MSTRG.72105.4"; gene_id "MSTRG.72105"; exon_number "2";
NC_010445.4	StringTie	transcript	39504913	39512573	.	-	.	transcript_id "MSTRG.72130.6"; gene_id "MSTRG.72130";gene_name "PDPK1"; transcript_type "isolncRNA";
NC_010445.4	StringTie	exon	39504913	39505499	.	-	.	transcript_id "MSTRG.72130.6"; gene_id "MSTRG.72130"; exon_number "1";
NC_010445.4	StringTie	exon	39512461	39512573	.	-	.	transcript_id "MSTRG.72130.6"; gene_id "MSTRG.72130"; exon_number "2";
NC_010445.4	StringTie	transcript	39655035	39673175	.	-	.	transcript_id "MSTRG.72193.1"; gene_id "MSTRG.72193";; transcript_type "lincRNA";
NC_010445.4	StringTie	exon	39655035	39655529	.	-	.	transcript_id "MSTRG.72193.1"; gene_id "MSTRG.72193"; exon_number "1";
NC_010445.4	StringTie	exon	39673078	39673175	.	-	.	transcript_id "MSTRG.72193.1"; gene_id "MSTRG.72193"; exon_number "2";
NC_010445.4	StringTie	transcript	40267417	40268706	.	-	.	transcript_id "MSTRG.72174.5"; gene_id "MSTRG.72174";gene_name "CRAMP1"; transcript_type "isolncRNA";
NC_010445.4	StringTie	exon	40267417	40267472	.	-	.	transcript_id "MSTRG.72174.5"; gene_id "MSTRG.72174"; exon_number "1";
NC_010445.4	StringTie	exon	40268363	40268431	.	-	.	transcript_id "MSTRG.72174.5"; gene_id "MSTRG.72174"; exon_number "2";
NC_010445.4	StringTie	exon	40268523	40268706	.	-	.	transcript_id "MSTRG.72174.5"; gene_id "MSTRG.72174"; exon_number "3";
NC_010445.4	StringTie	transcript	41033194	41035294	.	-	.	transcript_id "MSTRG.72345.1"; gene_id "MSTRG.72345";; transcript_type "lincRNA";
NC_010445.4	StringTie	exon	41033194	41033892	.	-	.	transcript_id "MSTRG.72345.1"; gene_id "MSTRG.72345"; exon_number "1";
NC_010445.4	StringTie	exon	41035266	41035294	.	-	.	transcript_id "MSTRG.72345.1"; gene_id "MSTRG.72345"; exon_number "2";
NC_010445.4	StringTie	transcript	69179661	69188192	.	-	.	transcript_id "MSTRG.76936.4"; gene_id "MSTRG.76936";gene_name "STAMBP"; transcript_type "isolncRNA";
NC_010445.4	StringTie	exon	69179661	69180057	.	-	.	transcript_id "MSTRG.76936.4"; gene_id "MSTRG.76936"; exon_number "1";
NC_010445.4	StringTie	exon	69186064	69186281	.	-	.	transcript_id "MSTRG.76936.4"; gene_id "MSTRG.76936"; exon_number "2";
NC_010445.4	StringTie	exon	69188145	69188192	.	-	.	transcript_id "MSTRG.76936.4"; gene_id "MSTRG.76936"; exon_number "3";
NC_010445.4	StringTie	transcript	73042624	73076354	.	-	.	transcript_id "MSTRG.77531.1"; gene_id "MSTRG.77531";gene_name "GFPT1"; transcript_type "lncNAT";
NC_010445.4	StringTie	exon	73042624	73042649	.	-	.	transcript_id "MSTRG.77531.1"; gene_id "MSTRG.77531"; exon_number "1";
NC_010445.4	StringTie	exon	73075344	73076354	.	-	.	transcript_id "MSTRG.77531.1"; gene_id "MSTRG.77531"; exon_number "2";
NC_010445.4	StringTie	transcript	78003067	78030766	.	-	.	transcript_id "MSTRG.78567.11"; gene_id "MSTRG.78567";gene_name "UGP2"; transcript_type "isolncRNA";
NC_010445.4	StringTie	exon	78003067	78003167	.	-	.	transcript_id "MSTRG.78567.11"; gene_id "MSTRG.78567"; exon_number "1";
NC_010445.4	StringTie	exon	78013714	78013821	.	-	.	transcript_id "MSTRG.78567.11"; gene_id "MSTRG.78567"; exon_number "2";
NC_010445.4	StringTie	exon	78014663	78014790	.	-	.	transcript_id "MSTRG.78567.11"; gene_id "MSTRG.78567"; exon_number "3";
NC_010445.4	StringTie	exon	78030437	78030766	.	-	.	transcript_id "MSTRG.78567.11"; gene_id "MSTRG.78567"; exon_number "4";
NC_010445.4	StringTie	transcript	84412241	84413126	.	-	.	transcript_id "MSTRG.78998.1"; gene_id "MSTRG.78998";; transcript_type "lincRNA";
NC_010445.4	StringTie	exon	84412241	84412272	.	-	.	transcript_id "MSTRG.78998.1"; gene_id "MSTRG.78998"; exon_number "1";
NC_010445.4	StringTie	exon	84412761	84413126	.	-	.	transcript_id "MSTRG.78998.1"; gene_id "MSTRG.78998"; exon_number "2";
NC_010445.4	StringTie	transcript	86578142	86579853	.	-	.	transcript_id "MSTRG.79397.2"; gene_id "MSTRG.79397";gene_name "LOC110260125"; transcript_type "isolncRNA";
NC_010445.4	StringTie	exon	86578142	86578314	.	-	.	transcript_id "MSTRG.79397.2"; gene_id "MSTRG.79397"; exon_number "1";
NC_010445.4	StringTie	exon	86579544	86579853	.	-	.	transcript_id "MSTRG.79397.2"; gene_id "MSTRG.79397"; exon_number "2";
NC_010445.4	StringTie	transcript	87120215	87231281	.	-	.	transcript_id "MSTRG.80300.5"; gene_id "MSTRG.80300";gene_name "ACYP2"; transcript_type "isolncRNA";
NC_010445.4	StringTie	exon	87120215	87120354	.	-	.	transcript_id "MSTRG.80300.5"; gene_id "MSTRG.80300"; exon_number "1";
NC_010445.4	StringTie	exon	87138997	87139116	.	-	.	transcript_id "MSTRG.80300.5"; gene_id "MSTRG.80300"; exon_number "2";
NC_010445.4	StringTie	exon	87149643	87149823	.	-	.	transcript_id "MSTRG.80300.5"; gene_id "MSTRG.80300"; exon_number "3";
NC_010445.4	StringTie	exon	87231185	87231281	.	-	.	transcript_id "MSTRG.80300.5"; gene_id "MSTRG.80300"; exon_number "4";
NC_010445.4	StringTie	transcript	91186221	91195097	.	-	.	transcript_id "MSTRG.79858.2"; gene_id "MSTRG.79858";; transcript_type "lincRNA";
NC_010445.4	StringTie	exon	91186221	91187177	.	-	.	transcript_id "MSTRG.79858.2"; gene_id "MSTRG.79858"; exon_number "1";
NC_010445.4	StringTie	exon	91194985	91195097	.	-	.	transcript_id "MSTRG.79858.2"; gene_id "MSTRG.79858"; exon_number "2";
NC_010445.4	StringTie	transcript	93653457	93668817	.	-	.	transcript_id "MSTRG.80367.2"; gene_id "MSTRG.80367";gene_name "LOC110260019"; transcript_type "isolncRNA";
NC_010445.4	StringTie	exon	93653457	93655760	.	-	.	transcript_id "MSTRG.80367.2"; gene_id "MSTRG.80367"; exon_number "1";
NC_010445.4	StringTie	exon	93656244	93656782	.	-	.	transcript_id "MSTRG.80367.2"; gene_id "MSTRG.80367"; exon_number "2";
NC_010445.4	StringTie	exon	93659733	93659776	.	-	.	transcript_id "MSTRG.80367.2"; gene_id "MSTRG.80367"; exon_number "3";
NC_010445.4	StringTie	exon	93668560	93668817	.	-	.	transcript_id "MSTRG.80367.2"; gene_id "MSTRG.80367"; exon_number "4";
NC_010445.4	StringTie	transcript	93653459	93668817	.	-	.	transcript_id "MSTRG.80367.3"; gene_id "MSTRG.80367";gene_name "LOC110260019"; transcript_type "isolncRNA";
NC_010445.4	StringTie	exon	93653459	93655760	.	-	.	transcript_id "MSTRG.80367.3"; gene_id "MSTRG.80367"; exon_number "1";
NC_010445.4	StringTie	exon	93656244	93656782	.	-	.	transcript_id "MSTRG.80367.3"; gene_id "MSTRG.80367"; exon_number "2";
NC_010445.4	StringTie	exon	93668560	93668817	.	-	.	transcript_id "MSTRG.80367.3"; gene_id "MSTRG.80367"; exon_number "3";
NC_010445.4	StringTie	transcript	93654052	93662602	.	-	.	transcript_id "MSTRG.80367.10"; gene_id "MSTRG.80367";gene_name "LOC110260019"; transcript_type "isolncRNA";
NC_010445.4	StringTie	exon	93654052	93655760	.	-	.	transcript_id "MSTRG.80367.10"; gene_id "MSTRG.80367"; exon_number "1";
NC_010445.4	StringTie	exon	93656244	93656782	.	-	.	transcript_id "MSTRG.80367.10"; gene_id "MSTRG.80367"; exon_number "2";
NC_010445.4	StringTie	exon	93662419	93662602	.	-	.	transcript_id "MSTRG.80367.10"; gene_id "MSTRG.80367"; exon_number "3";
NC_010445.4	StringTie	transcript	93654299	93668811	.	-	.	transcript_id "MSTRG.80367.12"; gene_id "MSTRG.80367";gene_name "LOC110260019"; transcript_type "isolncRNA";
NC_010445.4	StringTie	exon	93654299	93655760	.	-	.	transcript_id "MSTRG.80367.12"; gene_id "MSTRG.80367"; exon_number "1";
NC_010445.4	StringTie	exon	93656244	93656434	.	-	.	transcript_id "MSTRG.80367.12"; gene_id "MSTRG.80367"; exon_number "2";
NC_010445.4	StringTie	exon	93668000	93668208	.	-	.	transcript_id "MSTRG.80367.12"; gene_id "MSTRG.80367"; exon_number "3";
NC_010445.4	StringTie	exon	93668560	93668811	.	-	.	transcript_id "MSTRG.80367.12"; gene_id "MSTRG.80367"; exon_number "4";
NC_010445.4	StringTie	transcript	95114092	95151420	.	-	.	transcript_id "MSTRG.80602.1"; gene_id "MSTRG.80602";gene_name "SRBD1"; transcript_type "lncNAT";
NC_010445.4	StringTie	exon	95114092	95114204	.	-	.	transcript_id "MSTRG.80602.1"; gene_id "MSTRG.80602"; exon_number "1";
NC_010445.4	StringTie	exon	95151084	95151420	.	-	.	transcript_id "MSTRG.80602.1"; gene_id "MSTRG.80602"; exon_number "2";
NC_010445.4	StringTie	transcript	101452657	101458840	.	-	.	transcript_id "MSTRG.81511.4"; gene_id "MSTRG.81511";gene_name "MORN2"; transcript_type "isolncRNA";
NC_010445.4	StringTie	exon	101452657	101452894	.	-	.	transcript_id "MSTRG.81511.4"; gene_id "MSTRG.81511"; exon_number "1";
NC_010445.4	StringTie	exon	101454716	101454822	.	-	.	transcript_id "MSTRG.81511.4"; gene_id "MSTRG.81511"; exon_number "2";
NC_010445.4	StringTie	exon	101458732	101458840	.	-	.	transcript_id "MSTRG.81511.4"; gene_id "MSTRG.81511"; exon_number "3";
NC_010445.4	StringTie	transcript	101452657	101458841	.	-	.	transcript_id "MSTRG.81511.2"; gene_id "MSTRG.81511";gene_name "MORN2"; transcript_type "isolncRNA";
NC_010445.4	StringTie	exon	101452657	101452894	.	-	.	transcript_id "MSTRG.81511.2"; gene_id "MSTRG.81511"; exon_number "1";
NC_010445.4	StringTie	exon	101454716	101454822	.	-	.	transcript_id "MSTRG.81511.2"; gene_id "MSTRG.81511"; exon_number "2";
NC_010445.4	StringTie	exon	101455791	101455841	.	-	.	transcript_id "MSTRG.81511.2"; gene_id "MSTRG.81511"; exon_number "3";
NC_010445.4	StringTie	exon	101458732	101458841	.	-	.	transcript_id "MSTRG.81511.2"; gene_id "MSTRG.81511"; exon_number "4";
NC_010445.4	StringTie	transcript	101452661	101458816	.	-	.	transcript_id "MSTRG.81511.10"; gene_id "MSTRG.81511";gene_name "MORN2"; transcript_type "isolncRNA";
NC_010445.4	StringTie	exon	101452661	101452894	.	-	.	transcript_id "MSTRG.81511.10"; gene_id "MSTRG.81511"; exon_number "1";
NC_010445.4	StringTie	exon	101453893	101453995	.	-	.	transcript_id "MSTRG.81511.10"; gene_id "MSTRG.81511"; exon_number "2";
NC_010445.4	StringTie	exon	101454716	101454822	.	-	.	transcript_id "MSTRG.81511.10"; gene_id "MSTRG.81511"; exon_number "3";
NC_010445.4	StringTie	exon	101458732	101458816	.	-	.	transcript_id "MSTRG.81511.10"; gene_id "MSTRG.81511"; exon_number "4";
NC_010445.4	StringTie	transcript	103102638	103132171	.	-	.	transcript_id "MSTRG.81720.1"; gene_id "MSTRG.81720";gene_name "HEATR5B"; transcript_type "lncNAT";
NC_010445.4	StringTie	exon	103102638	103103101	.	-	.	transcript_id "MSTRG.81720.1"; gene_id "MSTRG.81720"; exon_number "1";
NC_010445.4	StringTie	exon	103132117	103132171	.	-	.	transcript_id "MSTRG.81720.1"; gene_id "MSTRG.81720"; exon_number "2";
NC_010445.4	StringTie	transcript	107931529	107969321	.	-	.	transcript_id "MSTRG.82314.3"; gene_id "MSTRG.82314";; transcript_type "lincRNA";
NC_010445.4	StringTie	exon	107931529	107932704	.	-	.	transcript_id "MSTRG.82314.3"; gene_id "MSTRG.82314"; exon_number "1";
NC_010445.4	StringTie	exon	107940408	107940991	.	-	.	transcript_id "MSTRG.82314.3"; gene_id "MSTRG.82314"; exon_number "2";
NC_010445.4	StringTie	exon	107968821	107969321	.	-	.	transcript_id "MSTRG.82314.3"; gene_id "MSTRG.82314"; exon_number "3";
NC_010445.4	StringTie	transcript	107934156	107969250	.	-	.	transcript_id "MSTRG.82314.4"; gene_id "MSTRG.82314";; transcript_type "lincRNA";
NC_010445.4	StringTie	exon	107934156	107934215	.	-	.	transcript_id "MSTRG.82314.4"; gene_id "MSTRG.82314"; exon_number "1";
NC_010445.4	StringTie	exon	107967344	107969250	.	-	.	transcript_id "MSTRG.82314.4"; gene_id "MSTRG.82314"; exon_number "2";
NC_010445.4	StringTie	transcript	107938766	107969513	.	-	.	transcript_id "MSTRG.82314.5"; gene_id "MSTRG.82314";; transcript_type "lincRNA";
NC_010445.4	StringTie	exon	107938766	107939999	.	-	.	transcript_id "MSTRG.82314.5"; gene_id "MSTRG.82314"; exon_number "1";
NC_010445.4	StringTie	exon	107967344	107969513	.	-	.	transcript_id "MSTRG.82314.5"; gene_id "MSTRG.82314"; exon_number "2";
NC_010445.4	StringTie	transcript	108020346	108021808	.	-	.	transcript_id "MSTRG.82508.1"; gene_id "MSTRG.82508";gene_name "XDH"; transcript_type "lncNAT";
NC_010445.4	StringTie	exon	108020346	108020420	.	-	.	transcript_id "MSTRG.82508.1"; gene_id "MSTRG.82508"; exon_number "1";
NC_010445.4	StringTie	exon	108020445	108021808	.	-	.	transcript_id "MSTRG.82508.1"; gene_id "MSTRG.82508"; exon_number "2";
NC_010445.4	StringTie	transcript	110414917	110425710	.	-	.	transcript_id "MSTRG.82820.7"; gene_id "MSTRG.82820";gene_name "SPDYA"; transcript_type "isolncRNA";
NC_010445.4	StringTie	exon	110414917	110414977	.	-	.	transcript_id "MSTRG.82820.7"; gene_id "MSTRG.82820"; exon_number "1";
NC_010445.4	StringTie	exon	110418171	110418342	.	-	.	transcript_id "MSTRG.82820.7"; gene_id "MSTRG.82820"; exon_number "2";
NC_010445.4	StringTie	exon	110421904	110421989	.	-	.	transcript_id "MSTRG.82820.7"; gene_id "MSTRG.82820"; exon_number "3";
NC_010445.4	StringTie	exon	110425666	110425710	.	-	.	transcript_id "MSTRG.82820.7"; gene_id "MSTRG.82820"; exon_number "4";
NC_010445.4	StringTie	transcript	111213836	111231531	.	-	.	transcript_id "MSTRG.82862.1"; gene_id "MSTRG.82862";gene_name "BABAM2"; transcript_type "ilncRNA";
NC_010445.4	StringTie	exon	111213836	111213854	.	-	.	transcript_id "MSTRG.82862.1"; gene_id "MSTRG.82862"; exon_number "1";
NC_010445.4	StringTie	exon	111228960	111231531	.	-	.	transcript_id "MSTRG.82862.1"; gene_id "MSTRG.82862"; exon_number "2";
NC_010445.4	StringTie	transcript	120949748	120987009	.	-	.	transcript_id "MSTRG.84561.1"; gene_id "MSTRG.84561";gene_name "FAM49A"; transcript_type "lncNAT";
NC_010445.4	StringTie	exon	120949748	120949775	.	-	.	transcript_id "MSTRG.84561.1"; gene_id "MSTRG.84561"; exon_number "1";
NC_010445.4	StringTie	exon	120985130	120987009	.	-	.	transcript_id "MSTRG.84561.1"; gene_id "MSTRG.84561"; exon_number "2";
NC_010446.5	StringTie	transcript	262574	271677	.	+	.	transcript_id "MSTRG.86292.3"; gene_id "MSTRG.86292";gene_name "ARHGAP39"; transcript_type "isolncRNA";
NC_010446.5	StringTie	exon	262574	262968	.	+	.	transcript_id "MSTRG.86292.3"; gene_id "MSTRG.86292"; exon_number "1";
NC_010446.5	StringTie	exon	268741	268833	.	+	.	transcript_id "MSTRG.86292.3"; gene_id "MSTRG.86292"; exon_number "2";
NC_010446.5	StringTie	exon	271612	271677	.	+	.	transcript_id "MSTRG.86292.3"; gene_id "MSTRG.86292"; exon_number "3";
NC_010446.5	StringTie	transcript	1220955	1289029	.	+	.	transcript_id "MSTRG.86550.1"; gene_id "MSTRG.86550";gene_name "GLI4"; transcript_type "lncNAT";
NC_010446.5	StringTie	exon	1220955	1221372	.	+	.	transcript_id "MSTRG.86550.1"; gene_id "MSTRG.86550"; exon_number "1";
NC_010446.5	StringTie	exon	1289020	1289029	.	+	.	transcript_id "MSTRG.86550.1"; gene_id "MSTRG.86550"; exon_number "2";
NC_010446.5	StringTie	transcript	7046621	7076379	.	+	.	transcript_id "MSTRG.87358.6"; gene_id "MSTRG.87358";gene_name "ZFAT"; transcript_type "isolncRNA";
NC_010446.5	StringTie	exon	7046621	7046699	.	+	.	transcript_id "MSTRG.87358.6"; gene_id "MSTRG.87358"; exon_number "1";
NC_010446.5	StringTie	exon	7073990	7074178	.	+	.	transcript_id "MSTRG.87358.6"; gene_id "MSTRG.87358"; exon_number "2";
NC_010446.5	StringTie	exon	7076299	7076379	.	+	.	transcript_id "MSTRG.87358.6"; gene_id "MSTRG.87358"; exon_number "3";
NC_010446.5	StringTie	transcript	8486036	8511805	.	+	.	transcript_id "MSTRG.87639.5"; gene_id "MSTRG.87639";gene_name "TMEM71"; transcript_type "isolncRNA";
NC_010446.5	StringTie	exon	8486036	8486197	.	+	.	transcript_id "MSTRG.87639.5"; gene_id "MSTRG.87639"; exon_number "1";
NC_010446.5	StringTie	exon	8487893	8487969	.	+	.	transcript_id "MSTRG.87639.5"; gene_id "MSTRG.87639"; exon_number "2";
NC_010446.5	StringTie	exon	8489796	8489856	.	+	.	transcript_id "MSTRG.87639.5"; gene_id "MSTRG.87639"; exon_number "3";
NC_010446.5	StringTie	exon	8491948	8492160	.	+	.	transcript_id "MSTRG.87639.5"; gene_id "MSTRG.87639"; exon_number "4";
NC_010446.5	StringTie	exon	8494044	8494262	.	+	.	transcript_id "MSTRG.87639.5"; gene_id "MSTRG.87639"; exon_number "5";
NC_010446.5	StringTie	exon	8505912	8506094	.	+	.	transcript_id "MSTRG.87639.5"; gene_id "MSTRG.87639"; exon_number "6";
NC_010446.5	StringTie	exon	8510075	8510150	.	+	.	transcript_id "MSTRG.87639.5"; gene_id "MSTRG.87639"; exon_number "7";
NC_010446.5	StringTie	exon	8511722	8511805	.	+	.	transcript_id "MSTRG.87639.5"; gene_id "MSTRG.87639"; exon_number "8";
NC_010446.5	StringTie	transcript	14647271	14696873	.	+	.	transcript_id "MSTRG.88829.1"; gene_id "MSTRG.88829";gene_name "SQLE"; transcript_type "lncNAT";
NC_010446.5	StringTie	exon	14647271	14647434	.	+	.	transcript_id "MSTRG.88829.1"; gene_id "MSTRG.88829"; exon_number "1";
NC_010446.5	StringTie	exon	14696517	14696873	.	+	.	transcript_id "MSTRG.88829.1"; gene_id "MSTRG.88829"; exon_number "2";
NC_010446.5	StringTie	transcript	14833558	14863223	.	+	.	transcript_id "MSTRG.88853.2"; gene_id "MSTRG.88853";; transcript_type "lincRNA";
NC_010446.5	StringTie	exon	14833558	14833989	.	+	.	transcript_id "MSTRG.88853.2"; gene_id "MSTRG.88853"; exon_number "1";
NC_010446.5	StringTie	exon	14863211	14863223	.	+	.	transcript_id "MSTRG.88853.2"; gene_id "MSTRG.88853"; exon_number "2";
NC_010446.5	StringTie	transcript	14833647	14869254	.	+	.	transcript_id "MSTRG.88853.3"; gene_id "MSTRG.88853";; transcript_type "lincRNA";
NC_010446.5	StringTie	exon	14833647	14833690	.	+	.	transcript_id "MSTRG.88853.3"; gene_id "MSTRG.88853"; exon_number "1";
NC_010446.5	StringTie	exon	14833794	14833989	.	+	.	transcript_id "MSTRG.88853.3"; gene_id "MSTRG.88853"; exon_number "2";
NC_010446.5	StringTie	exon	14849431	14849540	.	+	.	transcript_id "MSTRG.88853.3"; gene_id "MSTRG.88853"; exon_number "3";
NC_010446.5	StringTie	exon	14863211	14863319	.	+	.	transcript_id "MSTRG.88853.3"; gene_id "MSTRG.88853"; exon_number "4";
NC_010446.5	StringTie	exon	14868141	14869254	.	+	.	transcript_id "MSTRG.88853.3"; gene_id "MSTRG.88853"; exon_number "5";
NC_010446.5	StringTie	transcript	14933320	14939564	.	+	.	transcript_id "MSTRG.88854.9"; gene_id "MSTRG.88854";gene_name "MTSS1"; transcript_type "isolncRNA";
NC_010446.5	StringTie	exon	14933320	14933938	.	+	.	transcript_id "MSTRG.88854.9"; gene_id "MSTRG.88854"; exon_number "1";
NC_010446.5	StringTie	exon	14938868	14938921	.	+	.	transcript_id "MSTRG.88854.9"; gene_id "MSTRG.88854"; exon_number "2";
NC_010446.5	StringTie	exon	14939215	14939564	.	+	.	transcript_id "MSTRG.88854.9"; gene_id "MSTRG.88854"; exon_number "3";
NC_010446.5	StringTie	transcript	17121840	17127951	.	+	.	transcript_id "MSTRG.89334.1"; gene_id "MSTRG.89334";; transcript_type "lincRNA";
NC_010446.5	StringTie	exon	17121840	17122381	.	+	.	transcript_id "MSTRG.89334.1"; gene_id "MSTRG.89334"; exon_number "1";
NC_010446.5	StringTie	exon	17127783	17127951	.	+	.	transcript_id "MSTRG.89334.1"; gene_id "MSTRG.89334"; exon_number "2";
NC_010446.5	StringTie	transcript	22785524	22878140	.	+	.	transcript_id "MSTRG.89436.5"; gene_id "MSTRG.89436";; transcript_type "lincRNA";
NC_010446.5	StringTie	exon	22785524	22785780	.	+	.	transcript_id "MSTRG.89436.5"; gene_id "MSTRG.89436"; exon_number "1";
NC_010446.5	StringTie	exon	22877047	22878140	.	+	.	transcript_id "MSTRG.89436.5"; gene_id "MSTRG.89436"; exon_number "2";
NC_010446.5	StringTie	transcript	22818599	22878433	.	+	.	transcript_id "MSTRG.89436.6"; gene_id "MSTRG.89436";; transcript_type "lincRNA";
NC_010446.5	StringTie	exon	22818599	22818795	.	+	.	transcript_id "MSTRG.89436.6"; gene_id "MSTRG.89436"; exon_number "1";
NC_010446.5	StringTie	exon	22877047	22878433	.	+	.	transcript_id "MSTRG.89436.6"; gene_id "MSTRG.89436"; exon_number "2";
NC_010446.5	StringTie	transcript	35630477	35696115	.	+	.	transcript_id "MSTRG.91283.1"; gene_id "MSTRG.91283";gene_name "LOC110260452"; transcript_type "lncNAT";
NC_010446.5	StringTie	exon	35630477	35631040	.	+	.	transcript_id "MSTRG.91283.1"; gene_id "MSTRG.91283"; exon_number "1";
NC_010446.5	StringTie	exon	35696075	35696115	.	+	.	transcript_id "MSTRG.91283.1"; gene_id "MSTRG.91283"; exon_number "2";
NC_010446.5	StringTie	transcript	36733440	36741756	.	+	.	transcript_id "MSTRG.91494.1"; gene_id "MSTRG.91494";; transcript_type "lincRNA";
NC_010446.5	StringTie	exon	36733440	36733698	.	+	.	transcript_id "MSTRG.91494.1"; gene_id "MSTRG.91494"; exon_number "1";
NC_010446.5	StringTie	exon	36741177	36741756	.	+	.	transcript_id "MSTRG.91494.1"; gene_id "MSTRG.91494"; exon_number "2";
NC_010446.5	StringTie	transcript	38503914	38504403	.	+	.	transcript_id "MSTRG.91637.1"; gene_id "MSTRG.91637";gene_name "NIPAL2"; transcript_type "ilncRNA";
NC_010446.5	StringTie	exon	38503914	38504206	.	+	.	transcript_id "MSTRG.91637.1"; gene_id "MSTRG.91637"; exon_number "1";
NC_010446.5	StringTie	exon	38504344	38504403	.	+	.	transcript_id "MSTRG.91637.1"; gene_id "MSTRG.91637"; exon_number "2";
NC_010446.5	StringTie	transcript	47012193	47058500	.	+	.	transcript_id "MSTRG.92994.1"; gene_id "MSTRG.92994";gene_name "RIPK2"; transcript_type "lncNAT";
NC_010446.5	StringTie	exon	47012193	47012221	.	+	.	transcript_id "MSTRG.92994.1"; gene_id "MSTRG.92994"; exon_number "1";
NC_010446.5	StringTie	exon	47057863	47058500	.	+	.	transcript_id "MSTRG.92994.1"; gene_id "MSTRG.92994"; exon_number "2";
NC_010446.5	StringTie	transcript	51469154	51479506	.	+	.	transcript_id "MSTRG.93586.4"; gene_id "MSTRG.93586";gene_name "C4H8orf59"; transcript_type "isolncRNA";
NC_010446.5	StringTie	exon	51469154	51469319	.	+	.	transcript_id "MSTRG.93586.4"; gene_id "MSTRG.93586"; exon_number "1";
NC_010446.5	StringTie	exon	51472487	51472603	.	+	.	transcript_id "MSTRG.93586.4"; gene_id "MSTRG.93586"; exon_number "2";
NC_010446.5	StringTie	exon	51477904	51478020	.	+	.	transcript_id "MSTRG.93586.4"; gene_id "MSTRG.93586"; exon_number "3";
NC_010446.5	StringTie	exon	51478286	51479506	.	+	.	transcript_id "MSTRG.93586.4"; gene_id "MSTRG.93586"; exon_number "4";
NC_010446.5	StringTie	transcript	81170713	81197694	.	+	.	transcript_id "MSTRG.98626.1"; gene_id "MSTRG.98626";gene_name "C4H1orf112"; transcript_type "lncNAT";
NC_010446.5	StringTie	exon	81170713	81171486	.	+	.	transcript_id "MSTRG.98626.1"; gene_id "MSTRG.98626"; exon_number "1";
NC_010446.5	StringTie	exon	81197625	81197694	.	+	.	transcript_id "MSTRG.98626.1"; gene_id "MSTRG.98626"; exon_number "2";
NC_010446.5	StringTie	transcript	81313292	81348996	.	+	.	transcript_id "MSTRG.98637.4"; gene_id "MSTRG.98637";gene_name "SELL"; transcript_type "isolncRNA";
NC_010446.5	StringTie	exon	81313292	81313426	.	+	.	transcript_id "MSTRG.98637.4"; gene_id "MSTRG.98637"; exon_number "1";
NC_010446.5	StringTie	exon	81314987	81315115	.	+	.	transcript_id "MSTRG.98637.4"; gene_id "MSTRG.98637"; exon_number "2";
NC_010446.5	StringTie	exon	81319145	81319163	.	+	.	transcript_id "MSTRG.98637.4"; gene_id "MSTRG.98637"; exon_number "3";
NC_010446.5	StringTie	exon	81348975	81348996	.	+	.	transcript_id "MSTRG.98637.4"; gene_id "MSTRG.98637"; exon_number "4";
NC_010446.5	StringTie	transcript	88369226	88378275	.	+	.	transcript_id "MSTRG.99670.2"; gene_id "MSTRG.99670";gene_name "C4H1orf226"; transcript_type "ilncRNA";
NC_010446.5	StringTie	exon	88369226	88375515	.	+	.	transcript_id "MSTRG.99670.2"; gene_id "MSTRG.99670"; exon_number "1";
NC_010446.5	StringTie	exon	88375625	88378275	.	+	.	transcript_id "MSTRG.99670.2"; gene_id "MSTRG.99670"; exon_number "2";
NC_010446.5	StringTie	transcript	89019764	89021589	.	+	.	transcript_id "MSTRG.99680.1"; gene_id "MSTRG.99680";; transcript_type "lincRNA";
NC_010446.5	StringTie	exon	89019764	89020267	.	+	.	transcript_id "MSTRG.99680.1"; gene_id "MSTRG.99680"; exon_number "1";
NC_010446.5	StringTie	exon	89020547	89021589	.	+	.	transcript_id "MSTRG.99680.1"; gene_id "MSTRG.99680"; exon_number "2";
NC_010446.5	StringTie	transcript	99054455	99071927	.	+	.	transcript_id "MSTRG.101685.2"; gene_id "MSTRG.101685";gene_name "OTUD7B"; transcript_type "isolncRNA";
NC_010446.5	StringTie	exon	99054455	99054740	.	+	.	transcript_id "MSTRG.101685.2"; gene_id "MSTRG.101685"; exon_number "1";
NC_010446.5	StringTie	exon	99071714	99071927	.	+	.	transcript_id "MSTRG.101685.2"; gene_id "MSTRG.101685"; exon_number "2";
NC_010446.5	StringTie	transcript	99225800	99228359	.	+	.	transcript_id "MSTRG.101727.3"; gene_id "MSTRG.101727";gene_name "LOC100155404"; transcript_type "isolncRNA";
NC_010446.5	StringTie	exon	99225800	99226118	.	+	.	transcript_id "MSTRG.101727.3"; gene_id "MSTRG.101727"; exon_number "1";
NC_010446.5	StringTie	exon	99227232	99228359	.	+	.	transcript_id "MSTRG.101727.3"; gene_id "MSTRG.101727"; exon_number "2";
NC_010446.5	StringTie	transcript	99386795	99436617	.	+	.	transcript_id "MSTRG.101808.1"; gene_id "MSTRG.101808";gene_name "GNRHR2"; transcript_type "lncNAT";
NC_010446.5	StringTie	exon	99386795	99387099	.	+	.	transcript_id "MSTRG.101808.1"; gene_id "MSTRG.101808"; exon_number "1";
NC_010446.5	StringTie	exon	99436282	99436617	.	+	.	transcript_id "MSTRG.101808.1"; gene_id "MSTRG.101808"; exon_number "2";
NC_010446.5	StringTie	transcript	100443774	100452566	.	+	.	transcript_id "MSTRG.101909.4"; gene_id "MSTRG.101909";gene_name "LOC102166500"; transcript_type "isolncRNA";
NC_010446.5	StringTie	exon	100443774	100443809	.	+	.	transcript_id "MSTRG.101909.4"; gene_id "MSTRG.101909"; exon_number "1";
NC_010446.5	StringTie	exon	100446495	100446562	.	+	.	transcript_id "MSTRG.101909.4"; gene_id "MSTRG.101909"; exon_number "2";
NC_010446.5	StringTie	exon	100448730	100449083	.	+	.	transcript_id "MSTRG.101909.4"; gene_id "MSTRG.101909"; exon_number "3";
NC_010446.5	StringTie	exon	100450830	100450896	.	+	.	transcript_id "MSTRG.101909.4"; gene_id "MSTRG.101909"; exon_number "4";
NC_010446.5	StringTie	exon	100451718	100452566	.	+	.	transcript_id "MSTRG.101909.4"; gene_id "MSTRG.101909"; exon_number "5";
NC_010446.5	StringTie	transcript	101830585	101858181	.	+	.	transcript_id "MSTRG.102201.12"; gene_id "MSTRG.102201";gene_name "WARS2"; transcript_type "isolncRNA";
NC_010446.5	StringTie	exon	101830585	101830827	.	+	.	transcript_id "MSTRG.102201.12"; gene_id "MSTRG.102201"; exon_number "1";
NC_010446.5	StringTie	exon	101857999	101858079	.	+	.	transcript_id "MSTRG.102201.12"; gene_id "MSTRG.102201"; exon_number "2";
NC_010446.5	StringTie	exon	101858167	101858181	.	+	.	transcript_id "MSTRG.102201.12"; gene_id "MSTRG.102201"; exon_number "3";
NC_010446.5	StringTie	transcript	108972103	108973222	.	+	.	transcript_id "MSTRG.103176.1"; gene_id "MSTRG.103176";; transcript_type "lincRNA";
NC_010446.5	StringTie	exon	108972103	108972142	.	+	.	transcript_id "MSTRG.103176.1"; gene_id "MSTRG.103176"; exon_number "1";
NC_010446.5	StringTie	exon	108972754	108972877	.	+	.	transcript_id "MSTRG.103176.1"; gene_id "MSTRG.103176"; exon_number "2";
NC_010446.5	StringTie	exon	108973043	108973222	.	+	.	transcript_id "MSTRG.103176.1"; gene_id "MSTRG.103176"; exon_number "3";
NC_010446.5	StringTie	transcript	109907888	109911704	.	+	.	transcript_id "MSTRG.103445.1"; gene_id "MSTRG.103445";gene_name "KCNC4"; transcript_type "lncNAT";
NC_010446.5	StringTie	exon	109907888	109907933	.	+	.	transcript_id "MSTRG.103445.1"; gene_id "MSTRG.103445"; exon_number "1";
NC_010446.5	StringTie	exon	109910582	109911704	.	+	.	transcript_id "MSTRG.103445.1"; gene_id "MSTRG.103445"; exon_number "2";
NC_010446.5	StringTie	transcript	122343556	122425747	.	+	.	transcript_id "MSTRG.105147.16"; gene_id "MSTRG.105147";gene_name "ALG14"; transcript_type "isolncRNA";
NC_010446.5	StringTie	exon	122343556	122343590	.	+	.	transcript_id "MSTRG.105147.16"; gene_id "MSTRG.105147"; exon_number "1";
NC_010446.5	StringTie	exon	122349621	122349772	.	+	.	transcript_id "MSTRG.105147.16"; gene_id "MSTRG.105147"; exon_number "2";
NC_010446.5	StringTie	exon	122384622	122384753	.	+	.	transcript_id "MSTRG.105147.16"; gene_id "MSTRG.105147"; exon_number "3";
NC_010446.5	StringTie	exon	122425730	122425747	.	+	.	transcript_id "MSTRG.105147.16"; gene_id "MSTRG.105147"; exon_number "4";
NC_010446.5	StringTie	transcript	122621646	122753924	.	+	.	transcript_id "MSTRG.105181.1"; gene_id "MSTRG.105181";gene_name "SLC44A3"; transcript_type "lncNAT";
NC_010446.5	StringTie	exon	122621646	122621827	.	+	.	transcript_id "MSTRG.105181.1"; gene_id "MSTRG.105181"; exon_number "1";
NC_010446.5	StringTie	exon	122752450	122752601	.	+	.	transcript_id "MSTRG.105181.1"; gene_id "MSTRG.105181"; exon_number "2";
NC_010446.5	StringTie	exon	122753904	122753924	.	+	.	transcript_id "MSTRG.105181.1"; gene_id "MSTRG.105181"; exon_number "3";
NC_010446.5	StringTie	transcript	122804806	122812420	.	+	.	transcript_id "MSTRG.105196.1"; gene_id "MSTRG.105196";; transcript_type "lincRNA";
NC_010446.5	StringTie	exon	122804806	122808772	.	+	.	transcript_id "MSTRG.105196.1"; gene_id "MSTRG.105196"; exon_number "1";
NC_010446.5	StringTie	exon	122810015	122812420	.	+	.	transcript_id "MSTRG.105196.1"; gene_id "MSTRG.105196"; exon_number "2";
NC_010446.5	StringTie	transcript	153315	159084	.	-	.	transcript_id "MSTRG.86319.3"; gene_id "MSTRG.86319";gene_name "LOC110260418"; transcript_type "isolncRNA";
NC_010446.5	StringTie	exon	153315	153976	.	-	.	transcript_id "MSTRG.86319.3"; gene_id "MSTRG.86319"; exon_number "1";
NC_010446.5	StringTie	exon	157993	158603	.	-	.	transcript_id "MSTRG.86319.3"; gene_id "MSTRG.86319"; exon_number "2";
NC_010446.5	StringTie	exon	158761	159084	.	-	.	transcript_id "MSTRG.86319.3"; gene_id "MSTRG.86319"; exon_number "3";
NC_010446.5	StringTie	transcript	153326	159079	.	-	.	transcript_id "MSTRG.86319.4"; gene_id "MSTRG.86319";gene_name "LOC110260418"; transcript_type "isolncRNA";
NC_010446.5	StringTie	exon	153326	153976	.	-	.	transcript_id "MSTRG.86319.4"; gene_id "MSTRG.86319"; exon_number "1";
NC_010446.5	StringTie	exon	158761	159079	.	-	.	transcript_id "MSTRG.86319.4"; gene_id "MSTRG.86319"; exon_number "2";
NC_010446.5	StringTie	transcript	279389	282384	.	-	.	transcript_id "MSTRG.86322.1"; gene_id "MSTRG.86322";gene_name "LRRC14"; transcript_type "isolncRNA";
NC_010446.5	StringTie	exon	279389	280263	.	-	.	transcript_id "MSTRG.86322.1"; gene_id "MSTRG.86322"; exon_number "1";
NC_010446.5	StringTie	exon	282310	282384	.	-	.	transcript_id "MSTRG.86322.1"; gene_id "MSTRG.86322"; exon_number "2";
NC_010446.5	StringTie	transcript	279761	282015	.	-	.	transcript_id "MSTRG.86322.4"; gene_id "MSTRG.86322";gene_name "LRRC14"; transcript_type "isolncRNA";
NC_010446.5	StringTie	exon	279761	280263	.	-	.	transcript_id "MSTRG.86322.4"; gene_id "MSTRG.86322"; exon_number "1";
NC_010446.5	StringTie	exon	281950	282015	.	-	.	transcript_id "MSTRG.86322.4"; gene_id "MSTRG.86322"; exon_number "2";
NC_010446.5	StringTie	transcript	560217	577124	.	-	.	transcript_id "MSTRG.86383.22"; gene_id "MSTRG.86383";gene_name "MROH1"; transcript_type "isolncRNA";
NC_010446.5	StringTie	exon	560217	560725	.	-	.	transcript_id "MSTRG.86383.22"; gene_id "MSTRG.86383"; exon_number "1";
NC_010446.5	StringTie	exon	565869	566014	.	-	.	transcript_id "MSTRG.86383.22"; gene_id "MSTRG.86383"; exon_number "2";
NC_010446.5	StringTie	exon	567243	567320	.	-	.	transcript_id "MSTRG.86383.22"; gene_id "MSTRG.86383"; exon_number "3";
NC_010446.5	StringTie	exon	568309	568409	.	-	.	transcript_id "MSTRG.86383.22"; gene_id "MSTRG.86383"; exon_number "4";
NC_010446.5	StringTie	exon	576938	577124	.	-	.	transcript_id "MSTRG.86383.22"; gene_id "MSTRG.86383"; exon_number "5";
NC_010446.5	StringTie	transcript	560384	577124	.	-	.	transcript_id "MSTRG.86383.24"; gene_id "MSTRG.86383";gene_name "MROH1"; transcript_type "isolncRNA";
NC_010446.5	StringTie	exon	560384	560565	.	-	.	transcript_id "MSTRG.86383.24"; gene_id "MSTRG.86383"; exon_number "1";
NC_010446.5	StringTie	exon	565869	566014	.	-	.	transcript_id "MSTRG.86383.24"; gene_id "MSTRG.86383"; exon_number "2";
NC_010446.5	StringTie	exon	567243	567320	.	-	.	transcript_id "MSTRG.86383.24"; gene_id "MSTRG.86383"; exon_number "3";
NC_010446.5	StringTie	exon	568309	568409	.	-	.	transcript_id "MSTRG.86383.24"; gene_id "MSTRG.86383"; exon_number "4";
NC_010446.5	StringTie	exon	576938	577124	.	-	.	transcript_id "MSTRG.86383.24"; gene_id "MSTRG.86383"; exon_number "5";
NC_010446.5	StringTie	transcript	4399864	4402987	.	-	.	transcript_id "MSTRG.86898.1"; gene_id "MSTRG.86898";gene_name "FAM135B"; transcript_type "ilncRNA";
NC_010446.5	StringTie	exon	4399864	4400159	.	-	.	transcript_id "MSTRG.86898.1"; gene_id "MSTRG.86898"; exon_number "1";
NC_010446.5	StringTie	exon	4402637	4402987	.	-	.	transcript_id "MSTRG.86898.1"; gene_id "MSTRG.86898"; exon_number "2";
NC_010446.5	StringTie	transcript	12188207	12214612	.	-	.	transcript_id "MSTRG.88065.1"; gene_id "MSTRG.88065";gene_name "LOC106509952"; transcript_type "isolncRNA";
NC_010446.5	StringTie	exon	12188207	12188521	.	-	.	transcript_id "MSTRG.88065.1"; gene_id "MSTRG.88065"; exon_number "1";
NC_010446.5	StringTie	exon	12196548	12196658	.	-	.	transcript_id "MSTRG.88065.1"; gene_id "MSTRG.88065"; exon_number "2";
NC_010446.5	StringTie	exon	12214530	12214612	.	-	.	transcript_id "MSTRG.88065.1"; gene_id "MSTRG.88065"; exon_number "3";
NC_010446.5	StringTie	transcript	12235500	12342581	.	-	.	transcript_id "MSTRG.88065.18"; gene_id "MSTRG.88065";gene_name "LOC106509952"; transcript_type "isolncRNA";
NC_010446.5	StringTie	exon	12235500	12235660	.	-	.	transcript_id "MSTRG.88065.18"; gene_id "MSTRG.88065"; exon_number "1";
NC_010446.5	StringTie	exon	12267823	12267943	.	-	.	transcript_id "MSTRG.88065.18"; gene_id "MSTRG.88065"; exon_number "2";
NC_010446.5	StringTie	exon	12342256	12342581	.	-	.	transcript_id "MSTRG.88065.18"; gene_id "MSTRG.88065"; exon_number "3";
NC_010446.5	StringTie	transcript	12290788	12409018	.	-	.	transcript_id "MSTRG.88065.19"; gene_id "MSTRG.88065";gene_name "LOC106509952"; transcript_type "isolncRNA";
NC_010446.5	StringTie	exon	12290788	12290812	.	-	.	transcript_id "MSTRG.88065.19"; gene_id "MSTRG.88065"; exon_number "1";
NC_010446.5	StringTie	exon	12306122	12306223	.	-	.	transcript_id "MSTRG.88065.19"; gene_id "MSTRG.88065"; exon_number "2";
NC_010446.5	StringTie	exon	12342203	12342596	.	-	.	transcript_id "MSTRG.88065.19"; gene_id "MSTRG.88065"; exon_number "3";
NC_010446.5	StringTie	exon	12408842	12409018	.	-	.	transcript_id "MSTRG.88065.19"; gene_id "MSTRG.88065"; exon_number "4";
NC_010446.5	StringTie	transcript	14026384	14053599	.	-	.	transcript_id "MSTRG.88450.1"; gene_id "MSTRG.88450";gene_name "LOC102165543"; transcript_type "ilncRNA";
NC_010446.5	StringTie	exon	14026384	14026989	.	-	.	transcript_id "MSTRG.88450.1"; gene_id "MSTRG.88450"; exon_number "1";
NC_010446.5	StringTie	exon	14053436	14053599	.	-	.	transcript_id "MSTRG.88450.1"; gene_id "MSTRG.88450"; exon_number "2";
NC_010446.5	StringTie	transcript	14721070	14724574	.	-	.	transcript_id "MSTRG.88838.9"; gene_id "MSTRG.88838";gene_name "ZNF572"; transcript_type "isolncRNA";
NC_010446.5	StringTie	exon	14721070	14721296	.	-	.	transcript_id "MSTRG.88838.9"; gene_id "MSTRG.88838"; exon_number "1";
NC_010446.5	StringTie	exon	14722191	14722304	.	-	.	transcript_id "MSTRG.88838.9"; gene_id "MSTRG.88838"; exon_number "2";
NC_010446.5	StringTie	exon	14724512	14724574	.	-	.	transcript_id "MSTRG.88838.9"; gene_id "MSTRG.88838"; exon_number "3";
NC_010446.5	StringTie	transcript	14722815	14730411	.	-	.	transcript_id "MSTRG.88839.1"; gene_id "MSTRG.88839";; transcript_type "lincRNA";
NC_010446.5	StringTie	exon	14722815	14723028	.	-	.	transcript_id "MSTRG.88839.1"; gene_id "MSTRG.88839"; exon_number "1";
NC_010446.5	StringTie	exon	14730143	14730411	.	-	.	transcript_id "MSTRG.88839.1"; gene_id "MSTRG.88839"; exon_number "2";
NC_010446.5	StringTie	transcript	16845724	17217729	.	-	.	transcript_id "MSTRG.89324.2"; gene_id "MSTRG.89324";gene_name "LOC106507417"; transcript_type "lncNAT";
NC_010446.5	StringTie	exon	16845724	16848175	.	-	.	transcript_id "MSTRG.89324.2"; gene_id "MSTRG.89324"; exon_number "1";
NC_010446.5	StringTie	exon	16862582	16862662	.	-	.	transcript_id "MSTRG.89324.2"; gene_id "MSTRG.89324"; exon_number "2";
NC_010446.5	StringTie	exon	16875262	16875386	.	-	.	transcript_id "MSTRG.89324.2"; gene_id "MSTRG.89324"; exon_number "3";
NC_010446.5	StringTie	exon	16879502	16879623	.	-	.	transcript_id "MSTRG.89324.2"; gene_id "MSTRG.89324"; exon_number "4";
NC_010446.5	StringTie	exon	16901640	16901692	.	-	.	transcript_id "MSTRG.89324.2"; gene_id "MSTRG.89324"; exon_number "5";
NC_010446.5	StringTie	exon	17104614	17104698	.	-	.	transcript_id "MSTRG.89324.2"; gene_id "MSTRG.89324"; exon_number "6";
NC_010446.5	StringTie	exon	17105740	17105870	.	-	.	transcript_id "MSTRG.89324.2"; gene_id "MSTRG.89324"; exon_number "7";
NC_010446.5	StringTie	exon	17112604	17112788	.	-	.	transcript_id "MSTRG.89324.2"; gene_id "MSTRG.89324"; exon_number "8";
NC_010446.5	StringTie	exon	17217478	17217729	.	-	.	transcript_id "MSTRG.89324.2"; gene_id "MSTRG.89324"; exon_number "9";
NC_010446.5	StringTie	transcript	16871508	17217632	.	-	.	transcript_id "MSTRG.89324.45"; gene_id "MSTRG.89324";gene_name "LOC106507417"; transcript_type "lncNAT";
NC_010446.5	StringTie	exon	16871508	16875386	.	-	.	transcript_id "MSTRG.89324.45"; gene_id "MSTRG.89324"; exon_number "1";
NC_010446.5	StringTie	exon	16901640	16901692	.	-	.	transcript_id "MSTRG.89324.45"; gene_id "MSTRG.89324"; exon_number "2";
NC_010446.5	StringTie	exon	17104614	17104698	.	-	.	transcript_id "MSTRG.89324.45"; gene_id "MSTRG.89324"; exon_number "3";
NC_010446.5	StringTie	exon	17105740	17105870	.	-	.	transcript_id "MSTRG.89324.45"; gene_id "MSTRG.89324"; exon_number "4";
NC_010446.5	StringTie	exon	17152411	17152448	.	-	.	transcript_id "MSTRG.89324.45"; gene_id "MSTRG.89324"; exon_number "5";
NC_010446.5	StringTie	exon	17156751	17156937	.	-	.	transcript_id "MSTRG.89324.45"; gene_id "MSTRG.89324"; exon_number "6";
NC_010446.5	StringTie	exon	17161807	17161927	.	-	.	transcript_id "MSTRG.89324.45"; gene_id "MSTRG.89324"; exon_number "7";
NC_010446.5	StringTie	exon	17191517	17191561	.	-	.	transcript_id "MSTRG.89324.45"; gene_id "MSTRG.89324"; exon_number "8";
NC_010446.5	StringTie	exon	17197635	17197700	.	-	.	transcript_id "MSTRG.89324.45"; gene_id "MSTRG.89324"; exon_number "9";
NC_010446.5	StringTie	exon	17216751	17216969	.	-	.	transcript_id "MSTRG.89324.45"; gene_id "MSTRG.89324"; exon_number "10";
NC_010446.5	StringTie	exon	17217478	17217632	.	-	.	transcript_id "MSTRG.89324.45"; gene_id "MSTRG.89324"; exon_number "11";
NC_010446.5	StringTie	transcript	16985951	17216891	.	-	.	transcript_id "MSTRG.89324.69"; gene_id "MSTRG.89324";gene_name "LOC106507417"; transcript_type "lncNAT";
NC_010446.5	StringTie	exon	16985951	16989425	.	-	.	transcript_id "MSTRG.89324.69"; gene_id "MSTRG.89324"; exon_number "1";
NC_010446.5	StringTie	exon	17037297	17037405	.	-	.	transcript_id "MSTRG.89324.69"; gene_id "MSTRG.89324"; exon_number "2";
NC_010446.5	StringTie	exon	17104614	17104698	.	-	.	transcript_id "MSTRG.89324.69"; gene_id "MSTRG.89324"; exon_number "3";
NC_010446.5	StringTie	exon	17105740	17105870	.	-	.	transcript_id "MSTRG.89324.69"; gene_id "MSTRG.89324"; exon_number "4";
NC_010446.5	StringTie	exon	17216751	17216891	.	-	.	transcript_id "MSTRG.89324.69"; gene_id "MSTRG.89324"; exon_number "5";
NC_010446.5	StringTie	transcript	16988408	17152756	.	-	.	transcript_id "MSTRG.89324.70"; gene_id "MSTRG.89324";; transcript_type "lincRNA";
NC_010446.5	StringTie	exon	16988408	16989425	.	-	.	transcript_id "MSTRG.89324.70"; gene_id "MSTRG.89324"; exon_number "1";
NC_010446.5	StringTie	exon	17104614	17104698	.	-	.	transcript_id "MSTRG.89324.70"; gene_id "MSTRG.89324"; exon_number "2";
NC_010446.5	StringTie	exon	17105740	17105870	.	-	.	transcript_id "MSTRG.89324.70"; gene_id "MSTRG.89324"; exon_number "3";
NC_010446.5	StringTie	exon	17152411	17152756	.	-	.	transcript_id "MSTRG.89324.70"; gene_id "MSTRG.89324"; exon_number "4";
NC_010446.5	StringTie	transcript	16999578	17216880	.	-	.	transcript_id "MSTRG.89324.77"; gene_id "MSTRG.89324";gene_name "LOC106507417"; transcript_type "lncNAT";
NC_010446.5	StringTie	exon	16999578	16999887	.	-	.	transcript_id "MSTRG.89324.77"; gene_id "MSTRG.89324"; exon_number "1";
NC_010446.5	StringTie	exon	17037297	17037405	.	-	.	transcript_id "MSTRG.89324.77"; gene_id "MSTRG.89324"; exon_number "2";
NC_010446.5	StringTie	exon	17104614	17104698	.	-	.	transcript_id "MSTRG.89324.77"; gene_id "MSTRG.89324"; exon_number "3";
NC_010446.5	StringTie	exon	17105740	17105870	.	-	.	transcript_id "MSTRG.89324.77"; gene_id "MSTRG.89324"; exon_number "4";
NC_010446.5	StringTie	exon	17152411	17152448	.	-	.	transcript_id "MSTRG.89324.77"; gene_id "MSTRG.89324"; exon_number "5";
NC_010446.5	StringTie	exon	17161807	17161927	.	-	.	transcript_id "MSTRG.89324.77"; gene_id "MSTRG.89324"; exon_number "6";
NC_010446.5	StringTie	exon	17216751	17216880	.	-	.	transcript_id "MSTRG.89324.77"; gene_id "MSTRG.89324"; exon_number "7";
NC_010446.5	StringTie	transcript	17215141	17216889	.	-	.	transcript_id "MSTRG.89324.126"; gene_id "MSTRG.89324";gene_name "LOC106507417"; transcript_type "ilncRNA";
NC_010446.5	StringTie	exon	17215141	17216260	.	-	.	transcript_id "MSTRG.89324.126"; gene_id "MSTRG.89324"; exon_number "1";
NC_010446.5	StringTie	exon	17216751	17216889	.	-	.	transcript_id "MSTRG.89324.126"; gene_id "MSTRG.89324"; exon_number "2";
NC_010446.5	StringTie	transcript	16963281	17039405	.	-	.	transcript_id "MSTRG.89330.1"; gene_id "MSTRG.89330";; transcript_type "lincRNA";
NC_010446.5	StringTie	exon	16963281	16964036	.	-	.	transcript_id "MSTRG.89330.1"; gene_id "MSTRG.89330"; exon_number "1";
NC_010446.5	StringTie	exon	17037936	17039405	.	-	.	transcript_id "MSTRG.89330.1"; gene_id "MSTRG.89330"; exon_number "2";
NC_010446.5	StringTie	transcript	30483553	30489574	.	-	.	transcript_id "MSTRG.90708.1"; gene_id "MSTRG.90708";gene_name "LOC106510004"; transcript_type "lncNAT";
NC_010446.5	StringTie	exon	30483553	30486220	.	-	.	transcript_id "MSTRG.90708.1"; gene_id "MSTRG.90708"; exon_number "1";
NC_010446.5	StringTie	exon	30486484	30486608	.	-	.	transcript_id "MSTRG.90708.1"; gene_id "MSTRG.90708"; exon_number "2";
NC_010446.5	StringTie	exon	30489244	30489324	.	-	.	transcript_id "MSTRG.90708.1"; gene_id "MSTRG.90708"; exon_number "3";
NC_010446.5	StringTie	exon	30489513	30489574	.	-	.	transcript_id "MSTRG.90708.1"; gene_id "MSTRG.90708"; exon_number "4";
NC_010446.5	StringTie	transcript	30705785	30724379	.	-	.	transcript_id "MSTRG.91125.1"; gene_id "MSTRG.91125";gene_name "ABRA"; transcript_type "lncNAT";
NC_010446.5	StringTie	exon	30705785	30705959	.	-	.	transcript_id "MSTRG.91125.1"; gene_id "MSTRG.91125"; exon_number "1";
NC_010446.5	StringTie	exon	30723697	30724379	.	-	.	transcript_id "MSTRG.91125.1"; gene_id "MSTRG.91125"; exon_number "2";
NC_010446.5	StringTie	transcript	33894164	33909194	.	-	.	transcript_id "MSTRG.91167.4"; gene_id "MSTRG.91167";gene_name "BAALC"; transcript_type "isolncRNA";
NC_010446.5	StringTie	exon	33894164	33894350	.	-	.	transcript_id "MSTRG.91167.4"; gene_id "MSTRG.91167"; exon_number "1";
NC_010446.5	StringTie	exon	33908241	33908407	.	-	.	transcript_id "MSTRG.91167.4"; gene_id "MSTRG.91167"; exon_number "2";
NC_010446.5	StringTie	exon	33909100	33909194	.	-	.	transcript_id "MSTRG.91167.4"; gene_id "MSTRG.91167"; exon_number "3";
NC_010446.5	StringTie	transcript	34785323	34823570	.	-	.	transcript_id "MSTRG.91513.4"; gene_id "MSTRG.91513";gene_name "UBR5"; transcript_type "lncNAT";
NC_010446.5	StringTie	exon	34785323	34785395	.	-	.	transcript_id "MSTRG.91513.4"; gene_id "MSTRG.91513"; exon_number "1";
NC_010446.5	StringTie	exon	34791666	34791745	.	-	.	transcript_id "MSTRG.91513.4"; gene_id "MSTRG.91513"; exon_number "2";
NC_010446.5	StringTie	exon	34823374	34823570	.	-	.	transcript_id "MSTRG.91513.4"; gene_id "MSTRG.91513"; exon_number "3";
NC_010446.5	StringTie	transcript	35836599	35838683	.	-	.	transcript_id "MSTRG.91316.2"; gene_id "MSTRG.91316";gene_name "LOC102160303"; transcript_type "ilncRNA";
NC_010446.5	StringTie	exon	35836599	35836996	.	-	.	transcript_id "MSTRG.91316.2"; gene_id "MSTRG.91316"; exon_number "1";
NC_010446.5	StringTie	exon	35838467	35838683	.	-	.	transcript_id "MSTRG.91316.2"; gene_id "MSTRG.91316"; exon_number "2";
NC_010446.5	StringTie	transcript	40054361	40056731	.	-	.	transcript_id "MSTRG.92098.30"; gene_id "MSTRG.92098";gene_name "SDC2"; transcript_type "ilncRNA";
NC_010446.5	StringTie	exon	40054361	40055664	.	-	.	transcript_id "MSTRG.92098.30"; gene_id "MSTRG.92098"; exon_number "1";
NC_010446.5	StringTie	exon	40056353	40056731	.	-	.	transcript_id "MSTRG.92098.30"; gene_id "MSTRG.92098"; exon_number "2";
NC_010446.5	StringTie	transcript	45697374	45710051	.	-	.	transcript_id "MSTRG.92726.1"; gene_id "MSTRG.92726";; transcript_type "lincRNA";
NC_010446.5	StringTie	exon	45697374	45697533	.	-	.	transcript_id "MSTRG.92726.1"; gene_id "MSTRG.92726"; exon_number "1";
NC_010446.5	StringTie	exon	45698335	45698401	.	-	.	transcript_id "MSTRG.92726.1"; gene_id "MSTRG.92726"; exon_number "2";
NC_010446.5	StringTie	exon	45709948	45710051	.	-	.	transcript_id "MSTRG.92726.1"; gene_id "MSTRG.92726"; exon_number "3";
NC_010446.5	StringTie	transcript	46450473	46458797	.	-	.	transcript_id "MSTRG.92807.2"; gene_id "MSTRG.92807";; transcript_type "lincRNA";
NC_010446.5	StringTie	exon	46450473	46451040	.	-	.	transcript_id "MSTRG.92807.2"; gene_id "MSTRG.92807"; exon_number "1";
NC_010446.5	StringTie	exon	46457534	46458797	.	-	.	transcript_id "MSTRG.92807.2"; gene_id "MSTRG.92807"; exon_number "2";
NC_010446.5	StringTie	transcript	62457014	62458377	.	-	.	transcript_id "MSTRG.95354.1"; gene_id "MSTRG.95354";; transcript_type "lincRNA";
NC_010446.5	StringTie	exon	62457014	62457119	.	-	.	transcript_id "MSTRG.95354.1"; gene_id "MSTRG.95354"; exon_number "1";
NC_010446.5	StringTie	exon	62458032	62458377	.	-	.	transcript_id "MSTRG.95354.1"; gene_id "MSTRG.95354"; exon_number "2";
NC_010446.5	StringTie	transcript	66564658	66570003	.	-	.	transcript_id "MSTRG.96287.23"; gene_id "MSTRG.96287";gene_name "C4H8orf34"; transcript_type "isolncRNA";
NC_010446.5	StringTie	exon	66564658	66564730	.	-	.	transcript_id "MSTRG.96287.23"; gene_id "MSTRG.96287"; exon_number "1";
NC_010446.5	StringTie	exon	66566954	66567101	.	-	.	transcript_id "MSTRG.96287.23"; gene_id "MSTRG.96287"; exon_number "2";
NC_010446.5	StringTie	exon	66569886	66570003	.	-	.	transcript_id "MSTRG.96287.23"; gene_id "MSTRG.96287"; exon_number "3";
NC_010446.5	StringTie	transcript	75640679	75646113	.	-	.	transcript_id "MSTRG.97615.5"; gene_id "MSTRG.97615";gene_name "CHCHD7"; transcript_type "isolncRNA";
NC_010446.5	StringTie	exon	75640679	75640817	.	-	.	transcript_id "MSTRG.97615.5"; gene_id "MSTRG.97615"; exon_number "1";
NC_010446.5	StringTie	exon	75641537	75641635	.	-	.	transcript_id "MSTRG.97615.5"; gene_id "MSTRG.97615"; exon_number "2";
NC_010446.5	StringTie	exon	75642944	75643001	.	-	.	transcript_id "MSTRG.97615.5"; gene_id "MSTRG.97615"; exon_number "3";
NC_010446.5	StringTie	exon	75646069	75646113	.	-	.	transcript_id "MSTRG.97615.5"; gene_id "MSTRG.97615"; exon_number "4";
NC_010446.5	StringTie	transcript	82717960	82734317	.	-	.	transcript_id "MSTRG.98651.2"; gene_id "MSTRG.98651";gene_name "SFT2D2"; transcript_type "isolncRNA";
NC_010446.5	StringTie	exon	82717960	82718680	.	-	.	transcript_id "MSTRG.98651.2"; gene_id "MSTRG.98651"; exon_number "1";
NC_010446.5	StringTie	exon	82721049	82721078	.	-	.	transcript_id "MSTRG.98651.2"; gene_id "MSTRG.98651"; exon_number "2";
NC_010446.5	StringTie	exon	82723615	82723670	.	-	.	transcript_id "MSTRG.98651.2"; gene_id "MSTRG.98651"; exon_number "3";
NC_010446.5	StringTie	exon	82723761	82723796	.	-	.	transcript_id "MSTRG.98651.2"; gene_id "MSTRG.98651"; exon_number "4";
NC_010446.5	StringTie	exon	82725431	82725512	.	-	.	transcript_id "MSTRG.98651.2"; gene_id "MSTRG.98651"; exon_number "5";
NC_010446.5	StringTie	exon	82728576	82728661	.	-	.	transcript_id "MSTRG.98651.2"; gene_id "MSTRG.98651"; exon_number "6";
NC_010446.5	StringTie	exon	82728907	82728993	.	-	.	transcript_id "MSTRG.98651.2"; gene_id "MSTRG.98651"; exon_number "7";
NC_010446.5	StringTie	exon	82734141	82734317	.	-	.	transcript_id "MSTRG.98651.2"; gene_id "MSTRG.98651"; exon_number "8";
NC_010446.5	StringTie	transcript	83052068	83056435	.	-	.	transcript_id "MSTRG.98778.1"; gene_id "MSTRG.98778";gene_name "DCAF6"; transcript_type "ilncRNA";
NC_010446.5	StringTie	exon	83052068	83052102	.	-	.	transcript_id "MSTRG.98778.1"; gene_id "MSTRG.98778"; exon_number "1";
NC_010446.5	StringTie	exon	83055826	83056435	.	-	.	transcript_id "MSTRG.98778.1"; gene_id "MSTRG.98778"; exon_number "2";
NC_010446.5	StringTie	transcript	83253731	83256911	.	-	.	transcript_id "MSTRG.98719.9"; gene_id "MSTRG.98719";gene_name "MPZL1"; transcript_type "isolncRNA";
NC_010446.5	StringTie	exon	83253731	83254125	.	-	.	transcript_id "MSTRG.98719.9"; gene_id "MSTRG.98719"; exon_number "1";
NC_010446.5	StringTie	exon	83256793	83256911	.	-	.	transcript_id "MSTRG.98719.9"; gene_id "MSTRG.98719"; exon_number "2";
NC_010446.5	StringTie	transcript	84095821	84111828	.	-	.	transcript_id "MSTRG.98870.12"; gene_id "MSTRG.98870";gene_name "ILDR2"; transcript_type "lncNAT";
NC_010446.5	StringTie	exon	84095821	84095895	.	-	.	transcript_id "MSTRG.98870.12"; gene_id "MSTRG.98870"; exon_number "1";
NC_010446.5	StringTie	exon	84097219	84097417	.	-	.	transcript_id "MSTRG.98870.12"; gene_id "MSTRG.98870"; exon_number "2";
NC_010446.5	StringTie	exon	84111754	84111828	.	-	.	transcript_id "MSTRG.98870.12"; gene_id "MSTRG.98870"; exon_number "3";
NC_010446.5	StringTie	transcript	88485112	88491181	.	-	.	transcript_id "MSTRG.99600.1"; gene_id "MSTRG.99600";; transcript_type "lincRNA";
NC_010446.5	StringTie	exon	88485112	88485127	.	-	.	transcript_id "MSTRG.99600.1"; gene_id "MSTRG.99600"; exon_number "1";
NC_010446.5	StringTie	exon	88490815	88491181	.	-	.	transcript_id "MSTRG.99600.1"; gene_id "MSTRG.99600"; exon_number "2";
NC_010446.5	StringTie	transcript	89016691	89029766	.	-	.	transcript_id "MSTRG.99679.1"; gene_id "MSTRG.99679";gene_name "TRNAD-GUC"; transcript_type "lncNAT";
NC_010446.5	StringTie	exon	89016691	89016789	.	-	.	transcript_id "MSTRG.99679.1"; gene_id "MSTRG.99679"; exon_number "1";
NC_010446.5	StringTie	exon	89028981	89029766	.	-	.	transcript_id "MSTRG.99679.1"; gene_id "MSTRG.99679"; exon_number "2";
NC_010446.5	StringTie	transcript	89277124	89279321	.	-	.	transcript_id "MSTRG.99818.1"; gene_id "MSTRG.99818";gene_name "PPOX"; transcript_type "isolncRNA";
NC_010446.5	StringTie	exon	89277124	89278257	.	-	.	transcript_id "MSTRG.99818.1"; gene_id "MSTRG.99818"; exon_number "1";
NC_010446.5	StringTie	exon	89279248	89279321	.	-	.	transcript_id "MSTRG.99818.1"; gene_id "MSTRG.99818"; exon_number "2";
NC_010446.5	StringTie	transcript	89282065	89283805	.	-	.	transcript_id "MSTRG.99818.6"; gene_id "MSTRG.99818";gene_name "PPOX"; transcript_type "isolncRNA";
NC_010446.5	StringTie	exon	89282065	89282391	.	-	.	transcript_id "MSTRG.99818.6"; gene_id "MSTRG.99818"; exon_number "1";
NC_010446.5	StringTie	exon	89283781	89283805	.	-	.	transcript_id "MSTRG.99818.6"; gene_id "MSTRG.99818"; exon_number "2";
NC_010446.5	StringTie	transcript	95167742	95168857	.	-	.	transcript_id "MSTRG.101080.1"; gene_id "MSTRG.101080";gene_name "ADAR"; transcript_type "ilncRNA";
NC_010446.5	StringTie	exon	95167742	95167985	.	-	.	transcript_id "MSTRG.101080.1"; gene_id "MSTRG.101080"; exon_number "1";
NC_010446.5	StringTie	exon	95168420	95168857	.	-	.	transcript_id "MSTRG.101080.1"; gene_id "MSTRG.101080"; exon_number "2";
NC_010446.5	StringTie	transcript	95484049	95486498	.	-	.	transcript_id "MSTRG.101127.61"; gene_id "MSTRG.101127";gene_name "UBAP2L"; transcript_type "isolncRNA";
NC_010446.5	StringTie	exon	95484049	95484086	.	-	.	transcript_id "MSTRG.101127.61"; gene_id "MSTRG.101127"; exon_number "1";
NC_010446.5	StringTie	exon	95485186	95485258	.	-	.	transcript_id "MSTRG.101127.61"; gene_id "MSTRG.101127"; exon_number "2";
NC_010446.5	StringTie	exon	95485854	95486028	.	-	.	transcript_id "MSTRG.101127.61"; gene_id "MSTRG.101127"; exon_number "3";
NC_010446.5	StringTie	exon	95486442	95486498	.	-	.	transcript_id "MSTRG.101127.61"; gene_id "MSTRG.101127"; exon_number "4";
NC_010446.5	StringTie	transcript	102671674	102672528	.	-	.	transcript_id "MSTRG.102224.1"; gene_id "MSTRG.102224";gene_name "SPAG17"; transcript_type "ilncRNA";
NC_010446.5	StringTie	exon	102671674	102671715	.	-	.	transcript_id "MSTRG.102224.1"; gene_id "MSTRG.102224"; exon_number "1";
NC_010446.5	StringTie	exon	102671986	102672528	.	-	.	transcript_id "MSTRG.102224.1"; gene_id "MSTRG.102224"; exon_number "2";
NC_010446.5	StringTie	transcript	103594625	103636893	.	-	.	transcript_id "MSTRG.102457.1"; gene_id "MSTRG.102457";gene_name "TRIM45"; transcript_type "lncNAT";
NC_010446.5	StringTie	exon	103594625	103594893	.	-	.	transcript_id "MSTRG.102457.1"; gene_id "MSTRG.102457"; exon_number "1";
NC_010446.5	StringTie	exon	103636724	103636893	.	-	.	transcript_id "MSTRG.102457.1"; gene_id "MSTRG.102457"; exon_number "2";
NC_010446.5	StringTie	transcript	120571389	120636331	.	-	.	transcript_id "MSTRG.104950.1"; gene_id "MSTRG.104950";gene_name "DPYD"; transcript_type "lncNAT";
NC_010446.5	StringTie	exon	120571389	120571505	.	-	.	transcript_id "MSTRG.104950.1"; gene_id "MSTRG.104950"; exon_number "1";
NC_010446.5	StringTie	exon	120635703	120636331	.	-	.	transcript_id "MSTRG.104950.1"; gene_id "MSTRG.104950"; exon_number "2";
NC_010446.5	StringTie	transcript	124814384	124816616	.	-	.	transcript_id "MSTRG.105391.3"; gene_id "MSTRG.105391";gene_name "C4H1orf146"; transcript_type "isolncRNA";
NC_010446.5	StringTie	exon	124814384	124814524	.	-	.	transcript_id "MSTRG.105391.3"; gene_id "MSTRG.105391"; exon_number "1";
NC_010446.5	StringTie	exon	124814684	124814852	.	-	.	transcript_id "MSTRG.105391.3"; gene_id "MSTRG.105391"; exon_number "2";
NC_010446.5	StringTie	exon	124816532	124816616	.	-	.	transcript_id "MSTRG.105391.3"; gene_id "MSTRG.105391"; exon_number "3";
NC_010446.5	StringTie	transcript	126483101	126485494	.	-	.	transcript_id "MSTRG.105647.2"; gene_id "MSTRG.105647";; transcript_type "lincRNA";
NC_010446.5	StringTie	exon	126483101	126485061	.	-	.	transcript_id "MSTRG.105647.2"; gene_id "MSTRG.105647"; exon_number "1";
NC_010446.5	StringTie	exon	126485188	126485494	.	-	.	transcript_id "MSTRG.105647.2"; gene_id "MSTRG.105647"; exon_number "2";
NC_010446.5	StringTie	transcript	127413183	127451398	.	-	.	transcript_id "MSTRG.106056.11"; gene_id "MSTRG.106056";gene_name "GBP1"; transcript_type "lncNAT";
NC_010446.5	StringTie	exon	127413183	127414586	.	-	.	transcript_id "MSTRG.106056.11"; gene_id "MSTRG.106056"; exon_number "1";
NC_010446.5	StringTie	exon	127415381	127415598	.	-	.	transcript_id "MSTRG.106056.11"; gene_id "MSTRG.106056"; exon_number "2";
NC_010446.5	StringTie	exon	127444429	127444637	.	-	.	transcript_id "MSTRG.106056.11"; gene_id "MSTRG.106056"; exon_number "3";
NC_010446.5	StringTie	exon	127450284	127450344	.	-	.	transcript_id "MSTRG.106056.11"; gene_id "MSTRG.106056"; exon_number "4";
NC_010446.5	StringTie	exon	127451258	127451398	.	-	.	transcript_id "MSTRG.106056.11"; gene_id "MSTRG.106056"; exon_number "5";
NC_010446.5	StringTie	transcript	130227221	130234349	.	-	.	transcript_id "MSTRG.106142.1"; gene_id "MSTRG.106142";gene_name "COL24A1"; transcript_type "lncNAT";
NC_010446.5	StringTie	exon	130227221	130227560	.	-	.	transcript_id "MSTRG.106142.1"; gene_id "MSTRG.106142"; exon_number "1";
NC_010446.5	StringTie	exon	130228781	130228833	.	-	.	transcript_id "MSTRG.106142.1"; gene_id "MSTRG.106142"; exon_number "2";
NC_010446.5	StringTie	exon	130230211	130230290	.	-	.	transcript_id "MSTRG.106142.1"; gene_id "MSTRG.106142"; exon_number "3";
NC_010446.5	StringTie	exon	130234116	130234349	.	-	.	transcript_id "MSTRG.106142.1"; gene_id "MSTRG.106142"; exon_number "4";
NC_010447.5	StringTie	transcript	5290098	5301594	.	+	.	transcript_id "MSTRG.106970.3"; gene_id "MSTRG.106970";gene_name "EFCAB6"; transcript_type "isolncRNA";
NC_010447.5	StringTie	exon	5290098	5290211	.	+	.	transcript_id "MSTRG.106970.3"; gene_id "MSTRG.106970"; exon_number "1";
NC_010447.5	StringTie	exon	5296179	5296254	.	+	.	transcript_id "MSTRG.106970.3"; gene_id "MSTRG.106970"; exon_number "2";
NC_010447.5	StringTie	exon	5297779	5297947	.	+	.	transcript_id "MSTRG.106970.3"; gene_id "MSTRG.106970"; exon_number "3";
NC_010447.5	StringTie	exon	5301539	5301594	.	+	.	transcript_id "MSTRG.106970.3"; gene_id "MSTRG.106970"; exon_number "4";
NC_010447.5	StringTie	transcript	6562095	6566912	.	+	.	transcript_id "MSTRG.107144.4"; gene_id "MSTRG.107144";gene_name "NDUFA6"; transcript_type "isolncRNA";
NC_010447.5	StringTie	exon	6562095	6562229	.	+	.	transcript_id "MSTRG.107144.4"; gene_id "MSTRG.107144"; exon_number "1";
NC_010447.5	StringTie	exon	6566714	6566912	.	+	.	transcript_id "MSTRG.107144.4"; gene_id "MSTRG.107144"; exon_number "2";
NC_010447.5	StringTie	transcript	7253613	7303888	.	+	.	transcript_id "MSTRG.107266.1"; gene_id "MSTRG.107266";gene_name "L3MBTL2"; transcript_type "lncNAT";
NC_010447.5	StringTie	exon	7253613	7256311	.	+	.	transcript_id "MSTRG.107266.1"; gene_id "MSTRG.107266"; exon_number "1";
NC_010447.5	StringTie	exon	7303870	7303888	.	+	.	transcript_id "MSTRG.107266.1"; gene_id "MSTRG.107266"; exon_number "2";
NC_010447.5	StringTie	transcript	18512681	18516928	.	+	.	transcript_id "MSTRG.108979.3"; gene_id "MSTRG.108979";gene_name "PFDN5"; transcript_type "isolncRNA";
NC_010447.5	StringTie	exon	18512681	18512790	.	+	.	transcript_id "MSTRG.108979.3"; gene_id "MSTRG.108979"; exon_number "1";
NC_010447.5	StringTie	exon	18512997	18513099	.	+	.	transcript_id "MSTRG.108979.3"; gene_id "MSTRG.108979"; exon_number "2";
NC_010447.5	StringTie	exon	18515130	18515235	.	+	.	transcript_id "MSTRG.108979.3"; gene_id "MSTRG.108979"; exon_number "3";
NC_010447.5	StringTie	exon	18516725	18516928	.	+	.	transcript_id "MSTRG.108979.3"; gene_id "MSTRG.108979"; exon_number "4";
NC_010447.5	StringTie	transcript	22257442	22266823	.	+	.	transcript_id "MSTRG.109617.1"; gene_id "MSTRG.109617";gene_name "RDH16"; transcript_type "lncNAT";
NC_010447.5	StringTie	exon	22257442	22257733	.	+	.	transcript_id "MSTRG.109617.1"; gene_id "MSTRG.109617"; exon_number "1";
NC_010447.5	StringTie	exon	22266787	22266823	.	+	.	transcript_id "MSTRG.109617.1"; gene_id "MSTRG.109617"; exon_number "2";
NC_010447.5	StringTie	transcript	24739753	24824762	.	+	.	transcript_id "MSTRG.110250.7"; gene_id "MSTRG.110250";gene_name "SLC16A7"; transcript_type "isolncRNA";
NC_010447.5	StringTie	exon	24739753	24739794	.	+	.	transcript_id "MSTRG.110250.7"; gene_id "MSTRG.110250"; exon_number "1";
NC_010447.5	StringTie	exon	24770425	24770521	.	+	.	transcript_id "MSTRG.110250.7"; gene_id "MSTRG.110250"; exon_number "2";
NC_010447.5	StringTie	exon	24810066	24810196	.	+	.	transcript_id "MSTRG.110250.7"; gene_id "MSTRG.110250"; exon_number "3";
NC_010447.5	StringTie	exon	24813105	24813354	.	+	.	transcript_id "MSTRG.110250.7"; gene_id "MSTRG.110250"; exon_number "4";
NC_010447.5	StringTie	exon	24824054	24824762	.	+	.	transcript_id "MSTRG.110250.7"; gene_id "MSTRG.110250"; exon_number "5";
NC_010447.5	StringTie	transcript	33199921	33208516	.	+	.	transcript_id "MSTRG.111302.3"; gene_id "MSTRG.111302";gene_name "CPM"; transcript_type "ilncRNA";
NC_010447.5	StringTie	exon	33199921	33200671	.	+	.	transcript_id "MSTRG.111302.3"; gene_id "MSTRG.111302"; exon_number "1";
NC_010447.5	StringTie	exon	33208040	33208516	.	+	.	transcript_id "MSTRG.111302.3"; gene_id "MSTRG.111302"; exon_number "2";
NC_010447.5	StringTie	transcript	33379554	33395796	.	+	.	transcript_id "MSTRG.111266.3"; gene_id "MSTRG.111266";; transcript_type "lincRNA";
NC_010447.5	StringTie	exon	33379554	33379769	.	+	.	transcript_id "MSTRG.111266.3"; gene_id "MSTRG.111266"; exon_number "1";
NC_010447.5	StringTie	exon	33380722	33380825	.	+	.	transcript_id "MSTRG.111266.3"; gene_id "MSTRG.111266"; exon_number "2";
NC_010447.5	StringTie	exon	33395354	33395796	.	+	.	transcript_id "MSTRG.111266.3"; gene_id "MSTRG.111266"; exon_number "3";
NC_010447.5	StringTie	transcript	39826385	39894506	.	+	.	transcript_id "MSTRG.112389.1"; gene_id "MSTRG.112389";; transcript_type "lincRNA";
NC_010447.5	StringTie	exon	39826385	39826487	.	+	.	transcript_id "MSTRG.112389.1"; gene_id "MSTRG.112389"; exon_number "1";
NC_010447.5	StringTie	exon	39894272	39894506	.	+	.	transcript_id "MSTRG.112389.1"; gene_id "MSTRG.112389"; exon_number "2";
NC_010447.5	StringTie	transcript	46766293	46778647	.	+	.	transcript_id "MSTRG.113446.6"; gene_id "MSTRG.113446";gene_name "TM7SF3"; transcript_type "isolncRNA";
NC_010447.5	StringTie	exon	46766293	46766339	.	+	.	transcript_id "MSTRG.113446.6"; gene_id "MSTRG.113446"; exon_number "1";
NC_010447.5	StringTie	exon	46770503	46770589	.	+	.	transcript_id "MSTRG.113446.6"; gene_id "MSTRG.113446"; exon_number "2";
NC_010447.5	StringTie	exon	46772110	46772190	.	+	.	transcript_id "MSTRG.113446.6"; gene_id "MSTRG.113446"; exon_number "3";
NC_010447.5	StringTie	exon	46773285	46773437	.	+	.	transcript_id "MSTRG.113446.6"; gene_id "MSTRG.113446"; exon_number "4";
NC_010447.5	StringTie	exon	46778558	46778647	.	+	.	transcript_id "MSTRG.113446.6"; gene_id "MSTRG.113446"; exon_number "5";
NC_010447.5	StringTie	transcript	48288004	48312952	.	+	.	transcript_id "MSTRG.114444.62"; gene_id "MSTRG.114444";gene_name "LMNTD1"; transcript_type "isolncRNA";
NC_010447.5	StringTie	exon	48288004	48288128	.	+	.	transcript_id "MSTRG.114444.62"; gene_id "MSTRG.114444"; exon_number "1";
NC_010447.5	StringTie	exon	48291755	48291969	.	+	.	transcript_id "MSTRG.114444.62"; gene_id "MSTRG.114444"; exon_number "2";
NC_010447.5	StringTie	exon	48292534	48292702	.	+	.	transcript_id "MSTRG.114444.62"; gene_id "MSTRG.114444"; exon_number "3";
NC_010447.5	StringTie	exon	48305783	48305846	.	+	.	transcript_id "MSTRG.114444.62"; gene_id "MSTRG.114444"; exon_number "4";
NC_010447.5	StringTie	exon	48311114	48312952	.	+	.	transcript_id "MSTRG.114444.62"; gene_id "MSTRG.114444"; exon_number "5";
NC_010447.5	StringTie	transcript	57665260	57669329	.	+	.	transcript_id "MSTRG.115050.2"; gene_id "MSTRG.115050";gene_name "MGP"; transcript_type "isolncRNA";
NC_010447.5	StringTie	exon	57665260	57665378	.	+	.	transcript_id "MSTRG.115050.2"; gene_id "MSTRG.115050"; exon_number "1";
NC_010447.5	StringTie	exon	57667980	57668019	.	+	.	transcript_id "MSTRG.115050.2"; gene_id "MSTRG.115050"; exon_number "2";
NC_010447.5	StringTie	exon	57668993	57669329	.	+	.	transcript_id "MSTRG.115050.2"; gene_id "MSTRG.115050"; exon_number "3";
NC_010447.5	StringTie	transcript	57665511	57669360	.	+	.	transcript_id "MSTRG.115050.4"; gene_id "MSTRG.115050";gene_name "MGP"; transcript_type "isolncRNA";
NC_010447.5	StringTie	exon	57665511	57665606	.	+	.	transcript_id "MSTRG.115050.4"; gene_id "MSTRG.115050"; exon_number "1";
NC_010447.5	StringTie	exon	57666819	57666852	.	+	.	transcript_id "MSTRG.115050.4"; gene_id "MSTRG.115050"; exon_number "2";
NC_010447.5	StringTie	exon	57667944	57668019	.	+	.	transcript_id "MSTRG.115050.4"; gene_id "MSTRG.115050"; exon_number "3";
NC_010447.5	StringTie	exon	57668993	57669360	.	+	.	transcript_id "MSTRG.115050.4"; gene_id "MSTRG.115050"; exon_number "4";
NC_010447.5	StringTie	transcript	60927506	60965872	.	+	.	transcript_id "MSTRG.124445.16"; gene_id "MSTRG.124445";gene_name "LOC110260739"; transcript_type "lncNAT";
NC_010447.5	StringTie	exon	60927506	60927515	.	+	.	transcript_id "MSTRG.124445.16"; gene_id "MSTRG.124445"; exon_number "1";
NC_010447.5	StringTie	exon	60964606	60964687	.	+	.	transcript_id "MSTRG.124445.16"; gene_id "MSTRG.124445"; exon_number "2";
NC_010447.5	StringTie	exon	60964754	60964852	.	+	.	transcript_id "MSTRG.124445.16"; gene_id "MSTRG.124445"; exon_number "3";
NC_010447.5	StringTie	exon	60964952	60964984	.	+	.	transcript_id "MSTRG.124445.16"; gene_id "MSTRG.124445"; exon_number "4";
NC_010447.5	StringTie	exon	60965381	60965413	.	+	.	transcript_id "MSTRG.124445.16"; gene_id "MSTRG.124445"; exon_number "5";
NC_010447.5	StringTie	exon	60965645	60965665	.	+	.	transcript_id "MSTRG.124445.16"; gene_id "MSTRG.124445"; exon_number "6";
NC_010447.5	StringTie	exon	60965798	60965872	.	+	.	transcript_id "MSTRG.124445.16"; gene_id "MSTRG.124445"; exon_number "7";
NC_010447.5	StringTie	transcript	60927506	60965872	.	+	.	transcript_id "MSTRG.124445.15"; gene_id "MSTRG.124445";gene_name "LOC110260739"; transcript_type "lncNAT";
NC_010447.5	StringTie	exon	60927506	60927515	.	+	.	transcript_id "MSTRG.124445.15"; gene_id "MSTRG.124445"; exon_number "1";
NC_010447.5	StringTie	exon	60964606	60964687	.	+	.	transcript_id "MSTRG.124445.15"; gene_id "MSTRG.124445"; exon_number "2";
NC_010447.5	StringTie	exon	60964787	60964852	.	+	.	transcript_id "MSTRG.124445.15"; gene_id "MSTRG.124445"; exon_number "3";
NC_010447.5	StringTie	exon	60964952	60964984	.	+	.	transcript_id "MSTRG.124445.15"; gene_id "MSTRG.124445"; exon_number "4";
NC_010447.5	StringTie	exon	60965348	60965413	.	+	.	transcript_id "MSTRG.124445.15"; gene_id "MSTRG.124445"; exon_number "5";
NC_010447.5	StringTie	exon	60965645	60965665	.	+	.	transcript_id "MSTRG.124445.15"; gene_id "MSTRG.124445"; exon_number "6";
NC_010447.5	StringTie	exon	60965798	60965872	.	+	.	transcript_id "MSTRG.124445.15"; gene_id "MSTRG.124445"; exon_number "7";
NC_010447.5	StringTie	transcript	60945718	60965884	.	+	.	transcript_id "MSTRG.124445.24"; gene_id "MSTRG.124445";gene_name "LOC110260739"; transcript_type "lncNAT";
NC_010447.5	StringTie	exon	60945718	60945728	.	+	.	transcript_id "MSTRG.124445.24"; gene_id "MSTRG.124445"; exon_number "1";
NC_010447.5	StringTie	exon	60964373	60964522	.	+	.	transcript_id "MSTRG.124445.24"; gene_id "MSTRG.124445"; exon_number "2";
NC_010447.5	StringTie	exon	60964754	60964786	.	+	.	transcript_id "MSTRG.124445.24"; gene_id "MSTRG.124445"; exon_number "3";
NC_010447.5	StringTie	exon	60965150	60965182	.	+	.	transcript_id "MSTRG.124445.24"; gene_id "MSTRG.124445"; exon_number "4";
NC_010447.5	StringTie	exon	60965579	60965599	.	+	.	transcript_id "MSTRG.124445.24"; gene_id "MSTRG.124445"; exon_number "5";
NC_010447.5	StringTie	exon	60965798	60965884	.	+	.	transcript_id "MSTRG.124445.24"; gene_id "MSTRG.124445"; exon_number "6";
NC_010447.5	StringTie	transcript	60957417	60965884	.	+	.	transcript_id "MSTRG.124445.29"; gene_id "MSTRG.124445";gene_name "LOC110260739"; transcript_type "lncNAT";
NC_010447.5	StringTie	exon	60957417	60957426	.	+	.	transcript_id "MSTRG.124445.29"; gene_id "MSTRG.124445"; exon_number "1";
NC_010447.5	StringTie	exon	60964241	60964477	.	+	.	transcript_id "MSTRG.124445.29"; gene_id "MSTRG.124445"; exon_number "2";
NC_010447.5	StringTie	exon	60965798	60965884	.	+	.	transcript_id "MSTRG.124445.29"; gene_id "MSTRG.124445"; exon_number "3";
NC_010447.5	StringTie	transcript	60964414	60965814	.	+	.	transcript_id "MSTRG.124445.61"; gene_id "MSTRG.124445";gene_name "LOC110260739"; transcript_type "lncNAT";
NC_010447.5	StringTie	exon	60964414	60964522	.	+	.	transcript_id "MSTRG.124445.61"; gene_id "MSTRG.124445"; exon_number "1";
NC_010447.5	StringTie	exon	60964754	60964786	.	+	.	transcript_id "MSTRG.124445.61"; gene_id "MSTRG.124445"; exon_number "2";
NC_010447.5	StringTie	exon	60965612	60965814	.	+	.	transcript_id "MSTRG.124445.61"; gene_id "MSTRG.124445"; exon_number "3";
NC_010447.5	StringTie	transcript	60964447	60965719	.	+	.	transcript_id "MSTRG.124445.70"; gene_id "MSTRG.124445";gene_name "LOC110260739"; transcript_type "lncNAT";
NC_010447.5	StringTie	exon	60964447	60964522	.	+	.	transcript_id "MSTRG.124445.70"; gene_id "MSTRG.124445"; exon_number "1";
NC_010447.5	StringTie	exon	60964853	60964951	.	+	.	transcript_id "MSTRG.124445.70"; gene_id "MSTRG.124445"; exon_number "2";
NC_010447.5	StringTie	exon	60964985	60965017	.	+	.	transcript_id "MSTRG.124445.70"; gene_id "MSTRG.124445"; exon_number "3";
NC_010447.5	StringTie	exon	60965381	60965413	.	+	.	transcript_id "MSTRG.124445.70"; gene_id "MSTRG.124445"; exon_number "4";
NC_010447.5	StringTie	exon	60965645	60965719	.	+	.	transcript_id "MSTRG.124445.70"; gene_id "MSTRG.124445"; exon_number "5";
NC_010447.5	StringTie	transcript	60964448	60965745	.	+	.	transcript_id "MSTRG.124445.77"; gene_id "MSTRG.124445";gene_name "LOC110260739"; transcript_type "lncNAT";
NC_010447.5	StringTie	exon	60964448	60964522	.	+	.	transcript_id "MSTRG.124445.77"; gene_id "MSTRG.124445"; exon_number "1";
NC_010447.5	StringTie	exon	60964754	60964786	.	+	.	transcript_id "MSTRG.124445.77"; gene_id "MSTRG.124445"; exon_number "2";
NC_010447.5	StringTie	exon	60964985	60965017	.	+	.	transcript_id "MSTRG.124445.77"; gene_id "MSTRG.124445"; exon_number "3";
NC_010447.5	StringTie	exon	60965381	60965446	.	+	.	transcript_id "MSTRG.124445.77"; gene_id "MSTRG.124445"; exon_number "4";
NC_010447.5	StringTie	exon	60965645	60965745	.	+	.	transcript_id "MSTRG.124445.77"; gene_id "MSTRG.124445"; exon_number "5";
NC_010447.5	StringTie	transcript	60964448	60965745	.	+	.	transcript_id "MSTRG.124445.81"; gene_id "MSTRG.124445";gene_name "LOC110260739"; transcript_type "lncNAT";
NC_010447.5	StringTie	exon	60964448	60964522	.	+	.	transcript_id "MSTRG.124445.81"; gene_id "MSTRG.124445"; exon_number "1";
NC_010447.5	StringTie	exon	60964754	60964786	.	+	.	transcript_id "MSTRG.124445.81"; gene_id "MSTRG.124445"; exon_number "2";
NC_010447.5	StringTie	exon	60964985	60965017	.	+	.	transcript_id "MSTRG.124445.81"; gene_id "MSTRG.124445"; exon_number "3";
NC_010447.5	StringTie	exon	60965282	60965314	.	+	.	transcript_id "MSTRG.124445.81"; gene_id "MSTRG.124445"; exon_number "4";
NC_010447.5	StringTie	exon	60965348	60965413	.	+	.	transcript_id "MSTRG.124445.81"; gene_id "MSTRG.124445"; exon_number "5";
NC_010447.5	StringTie	exon	60965645	60965745	.	+	.	transcript_id "MSTRG.124445.81"; gene_id "MSTRG.124445"; exon_number "6";
NC_010447.5	StringTie	transcript	60964448	60965745	.	+	.	transcript_id "MSTRG.124445.74"; gene_id "MSTRG.124445";gene_name "LOC110260739"; transcript_type "lncNAT";
NC_010447.5	StringTie	exon	60964448	60964522	.	+	.	transcript_id "MSTRG.124445.74"; gene_id "MSTRG.124445"; exon_number "1";
NC_010447.5	StringTie	exon	60964688	60964786	.	+	.	transcript_id "MSTRG.124445.74"; gene_id "MSTRG.124445"; exon_number "2";
NC_010447.5	StringTie	exon	60965018	60965083	.	+	.	transcript_id "MSTRG.124445.74"; gene_id "MSTRG.124445"; exon_number "3";
NC_010447.5	StringTie	exon	60965645	60965745	.	+	.	transcript_id "MSTRG.124445.74"; gene_id "MSTRG.124445"; exon_number "4";
NC_010447.5	StringTie	transcript	60964450	60965719	.	+	.	transcript_id "MSTRG.124445.140"; gene_id "MSTRG.124445";gene_name "LOC110260739"; transcript_type "lncNAT";
NC_010447.5	StringTie	exon	60964450	60964588	.	+	.	transcript_id "MSTRG.124445.140"; gene_id "MSTRG.124445"; exon_number "1";
NC_010447.5	StringTie	exon	60964688	60964786	.	+	.	transcript_id "MSTRG.124445.140"; gene_id "MSTRG.124445"; exon_number "2";
NC_010447.5	StringTie	exon	60965381	60965413	.	+	.	transcript_id "MSTRG.124445.140"; gene_id "MSTRG.124445"; exon_number "3";
NC_010447.5	StringTie	exon	60965645	60965719	.	+	.	transcript_id "MSTRG.124445.140"; gene_id "MSTRG.124445"; exon_number "4";
NC_010447.5	StringTie	transcript	64408928	64449318	.	+	.	transcript_id "MSTRG.116091.1"; gene_id "MSTRG.116091";gene_name "CD9"; transcript_type "lncNAT";
NC_010447.5	StringTie	exon	64408928	64409295	.	+	.	transcript_id "MSTRG.116091.1"; gene_id "MSTRG.116091"; exon_number "1";
NC_010447.5	StringTie	exon	64448519	64448723	.	+	.	transcript_id "MSTRG.116091.1"; gene_id "MSTRG.116091"; exon_number "2";
NC_010447.5	StringTie	exon	64449039	64449318	.	+	.	transcript_id "MSTRG.116091.1"; gene_id "MSTRG.116091"; exon_number "3";
NC_010447.5	StringTie	transcript	67258310	67313990	.	+	.	transcript_id "MSTRG.116721.1"; gene_id "MSTRG.116721";gene_name "ITFG2"; transcript_type "lncNAT";
NC_010447.5	StringTie	exon	67258310	67258341	.	+	.	transcript_id "MSTRG.116721.1"; gene_id "MSTRG.116721"; exon_number "1";
NC_010447.5	StringTie	exon	67313469	67313990	.	+	.	transcript_id "MSTRG.116721.1"; gene_id "MSTRG.116721"; exon_number "2";
NC_010447.5	StringTie	transcript	67283444	67332022	.	+	.	transcript_id "MSTRG.116724.1"; gene_id "MSTRG.116724";gene_name "ITFG2"; transcript_type "lncNAT";
NC_010447.5	StringTie	exon	67283444	67283780	.	+	.	transcript_id "MSTRG.116724.1"; gene_id "MSTRG.116724"; exon_number "1";
NC_010447.5	StringTie	exon	67331426	67332022	.	+	.	transcript_id "MSTRG.116724.1"; gene_id "MSTRG.116724"; exon_number "2";
NC_010447.5	StringTie	transcript	69622071	69701233	.	+	.	transcript_id "MSTRG.117397.2"; gene_id "MSTRG.117397";gene_name "LOC100737051"; transcript_type "isolncRNA";
NC_010447.5	StringTie	exon	69622071	69622135	.	+	.	transcript_id "MSTRG.117397.2"; gene_id "MSTRG.117397"; exon_number "1";
NC_010447.5	StringTie	exon	69698164	69698258	.	+	.	transcript_id "MSTRG.117397.2"; gene_id "MSTRG.117397"; exon_number "2";
NC_010447.5	StringTie	exon	69699052	69701233	.	+	.	transcript_id "MSTRG.117397.2"; gene_id "MSTRG.117397"; exon_number "3";
NC_010447.5	StringTie	transcript	69698162	69699756	.	+	.	transcript_id "MSTRG.117397.4"; gene_id "MSTRG.117397";gene_name "LOC100737051"; transcript_type "isolncRNA";
NC_010447.5	StringTie	exon	69698162	69698258	.	+	.	transcript_id "MSTRG.117397.4"; gene_id "MSTRG.117397"; exon_number "1";
NC_010447.5	StringTie	exon	69699052	69699221	.	+	.	transcript_id "MSTRG.117397.4"; gene_id "MSTRG.117397"; exon_number "2";
NC_010447.5	StringTie	exon	69699678	69699756	.	+	.	transcript_id "MSTRG.117397.4"; gene_id "MSTRG.117397"; exon_number "3";
NC_010447.5	StringTie	transcript	74118056	74315918	.	+	.	transcript_id "MSTRG.117523.5"; gene_id "MSTRG.117523";gene_name "LOC110260767"; transcript_type "isolncRNA";
NC_010447.5	StringTie	exon	74118056	74118448	.	+	.	transcript_id "MSTRG.117523.5"; gene_id "MSTRG.117523"; exon_number "1";
NC_010447.5	StringTie	exon	74219519	74219573	.	+	.	transcript_id "MSTRG.117523.5"; gene_id "MSTRG.117523"; exon_number "2";
NC_010447.5	StringTie	exon	74233597	74233700	.	+	.	transcript_id "MSTRG.117523.5"; gene_id "MSTRG.117523"; exon_number "3";
NC_010447.5	StringTie	exon	74291032	74291142	.	+	.	transcript_id "MSTRG.117523.5"; gene_id "MSTRG.117523"; exon_number "4";
NC_010447.5	StringTie	exon	74291412	74291447	.	+	.	transcript_id "MSTRG.117523.5"; gene_id "MSTRG.117523"; exon_number "5";
NC_010447.5	StringTie	exon	74315864	74315918	.	+	.	transcript_id "MSTRG.117523.5"; gene_id "MSTRG.117523"; exon_number "6";
NC_010447.5	StringTie	transcript	79210536	79216918	.	+	.	transcript_id "MSTRG.118361.6"; gene_id "MSTRG.118361";gene_name "LALBA"; transcript_type "lncNAT";
NC_010447.5	StringTie	exon	79210536	79210546	.	+	.	transcript_id "MSTRG.118361.6"; gene_id "MSTRG.118361"; exon_number "1";
NC_010447.5	StringTie	exon	79216079	79216140	.	+	.	transcript_id "MSTRG.118361.6"; gene_id "MSTRG.118361"; exon_number "2";
NC_010447.5	StringTie	exon	79216656	79216918	.	+	.	transcript_id "MSTRG.118361.6"; gene_id "MSTRG.118361"; exon_number "3";
NC_010447.5	StringTie	transcript	79213659	79216918	.	+	.	transcript_id "MSTRG.118361.8"; gene_id "MSTRG.118361";gene_name "LALBA"; transcript_type "lncNAT";
NC_010447.5	StringTie	exon	79213659	79214560	.	+	.	transcript_id "MSTRG.118361.8"; gene_id "MSTRG.118361"; exon_number "1";
NC_010447.5	StringTie	exon	79214649	79214746	.	+	.	transcript_id "MSTRG.118361.8"; gene_id "MSTRG.118361"; exon_number "2";
NC_010447.5	StringTie	exon	79216716	79216918	.	+	.	transcript_id "MSTRG.118361.8"; gene_id "MSTRG.118361"; exon_number "3";
NC_010447.5	StringTie	transcript	79213691	79214702	.	+	.	transcript_id "MSTRG.118361.10"; gene_id "MSTRG.118361";gene_name "LALBA"; transcript_type "lncNAT";
NC_010447.5	StringTie	exon	79213691	79214560	.	+	.	transcript_id "MSTRG.118361.10"; gene_id "MSTRG.118361"; exon_number "1";
NC_010447.5	StringTie	exon	79214603	79214702	.	+	.	transcript_id "MSTRG.118361.10"; gene_id "MSTRG.118361"; exon_number "2";
NC_010447.5	StringTie	transcript	79213691	79215314	.	+	.	transcript_id "MSTRG.118361.9"; gene_id "MSTRG.118361";gene_name "LALBA"; transcript_type "lncNAT";
NC_010447.5	StringTie	exon	79213691	79214560	.	+	.	transcript_id "MSTRG.118361.9"; gene_id "MSTRG.118361"; exon_number "1";
NC_010447.5	StringTie	exon	79214596	79214678	.	+	.	transcript_id "MSTRG.118361.9"; gene_id "MSTRG.118361"; exon_number "2";
NC_010447.5	StringTie	exon	79214699	79215314	.	+	.	transcript_id "MSTRG.118361.9"; gene_id "MSTRG.118361"; exon_number "3";
NC_010447.5	StringTie	transcript	82247985	82252453	.	+	.	transcript_id "MSTRG.118938.7"; gene_id "MSTRG.118938";gene_name "WASHC3"; transcript_type "isolncRNA";
NC_010447.5	StringTie	exon	82247985	82248271	.	+	.	transcript_id "MSTRG.118938.7"; gene_id "MSTRG.118938"; exon_number "1";
NC_010447.5	StringTie	exon	82252123	82252453	.	+	.	transcript_id "MSTRG.118938.7"; gene_id "MSTRG.118938"; exon_number "2";
NC_010447.5	StringTie	transcript	89728415	90053530	.	+	.	transcript_id "MSTRG.120246.1"; gene_id "MSTRG.120246";gene_name "LOC110260818"; transcript_type "lncNAT";
NC_010447.5	StringTie	exon	89728415	89728697	.	+	.	transcript_id "MSTRG.120246.1"; gene_id "MSTRG.120246"; exon_number "1";
NC_010447.5	StringTie	exon	89746204	89746331	.	+	.	transcript_id "MSTRG.120246.1"; gene_id "MSTRG.120246"; exon_number "2";
NC_010447.5	StringTie	exon	89884161	89884309	.	+	.	transcript_id "MSTRG.120246.1"; gene_id "MSTRG.120246"; exon_number "3";
NC_010447.5	StringTie	exon	89954285	89954364	.	+	.	transcript_id "MSTRG.120246.1"; gene_id "MSTRG.120246"; exon_number "4";
NC_010447.5	StringTie	exon	90053224	90053530	.	+	.	transcript_id "MSTRG.120246.1"; gene_id "MSTRG.120246"; exon_number "5";
NC_010447.5	StringTie	transcript	89728415	90088305	.	+	.	transcript_id "MSTRG.120246.2"; gene_id "MSTRG.120246";gene_name "LOC102158255"; transcript_type "isolncRNA";
NC_010447.5	StringTie	exon	89728415	89728697	.	+	.	transcript_id "MSTRG.120246.2"; gene_id "MSTRG.120246"; exon_number "1";
NC_010447.5	StringTie	exon	89746204	89746331	.	+	.	transcript_id "MSTRG.120246.2"; gene_id "MSTRG.120246"; exon_number "2";
NC_010447.5	StringTie	exon	89884161	89884309	.	+	.	transcript_id "MSTRG.120246.2"; gene_id "MSTRG.120246"; exon_number "3";
NC_010447.5	StringTie	exon	90053224	90053284	.	+	.	transcript_id "MSTRG.120246.2"; gene_id "MSTRG.120246"; exon_number "4";
NC_010447.5	StringTie	exon	90088194	90088305	.	+	.	transcript_id "MSTRG.120246.2"; gene_id "MSTRG.120246"; exon_number "5";
NC_010447.5	StringTie	transcript	89728420	89892982	.	+	.	transcript_id "MSTRG.120246.3"; gene_id "MSTRG.120246";gene_name "LOC110260818"; transcript_type "lncNAT";
NC_010447.5	StringTie	exon	89728420	89728697	.	+	.	transcript_id "MSTRG.120246.3"; gene_id "MSTRG.120246"; exon_number "1";
NC_010447.5	StringTie	exon	89746204	89746331	.	+	.	transcript_id "MSTRG.120246.3"; gene_id "MSTRG.120246"; exon_number "2";
NC_010447.5	StringTie	exon	89884161	89884309	.	+	.	transcript_id "MSTRG.120246.3"; gene_id "MSTRG.120246"; exon_number "3";
NC_010447.5	StringTie	exon	89892803	89892982	.	+	.	transcript_id "MSTRG.120246.3"; gene_id "MSTRG.120246"; exon_number "4";
NC_010447.5	StringTie	transcript	91069483	91080937	.	+	.	transcript_id "MSTRG.120390.8"; gene_id "MSTRG.120390";gene_name "LOC102159120"; transcript_type "isolncRNA";
NC_010447.5	StringTie	exon	91069483	91070686	.	+	.	transcript_id "MSTRG.120390.8"; gene_id "MSTRG.120390"; exon_number "1";
NC_010447.5	StringTie	exon	91080923	91080937	.	+	.	transcript_id "MSTRG.120390.8"; gene_id "MSTRG.120390"; exon_number "2";
NC_010447.5	StringTie	transcript	91094196	91096850	.	+	.	transcript_id "MSTRG.120390.9"; gene_id "MSTRG.120390";gene_name "LOC102159120"; transcript_type "isolncRNA";
NC_010447.5	StringTie	exon	91094196	91094886	.	+	.	transcript_id "MSTRG.120390.9"; gene_id "MSTRG.120390"; exon_number "1";
NC_010447.5	StringTie	exon	91096571	91096850	.	+	.	transcript_id "MSTRG.120390.9"; gene_id "MSTRG.120390"; exon_number "2";
NC_010447.5	StringTie	transcript	100429499	100462528	.	+	.	transcript_id "MSTRG.121754.8"; gene_id "MSTRG.121754";gene_name "LOC102165555"; transcript_type "isolncRNA";
NC_010447.5	StringTie	exon	100429499	100429584	.	+	.	transcript_id "MSTRG.121754.8"; gene_id "MSTRG.121754"; exon_number "1";
NC_010447.5	StringTie	exon	100433025	100433141	.	+	.	transcript_id "MSTRG.121754.8"; gene_id "MSTRG.121754"; exon_number "2";
NC_010447.5	StringTie	exon	100444460	100444608	.	+	.	transcript_id "MSTRG.121754.8"; gene_id "MSTRG.121754"; exon_number "3";
NC_010447.5	StringTie	exon	100446836	100446948	.	+	.	transcript_id "MSTRG.121754.8"; gene_id "MSTRG.121754"; exon_number "4";
NC_010447.5	StringTie	exon	100452164	100452371	.	+	.	transcript_id "MSTRG.121754.8"; gene_id "MSTRG.121754"; exon_number "5";
NC_010447.5	StringTie	exon	100460776	100462528	.	+	.	transcript_id "MSTRG.121754.8"; gene_id "MSTRG.121754"; exon_number "6";
NC_010447.5	StringTie	transcript	100444492	100461282	.	+	.	transcript_id "MSTRG.121754.10"; gene_id "MSTRG.121754";gene_name "LOC102165555"; transcript_type "isolncRNA";
NC_010447.5	StringTie	exon	100444492	100444608	.	+	.	transcript_id "MSTRG.121754.10"; gene_id "MSTRG.121754"; exon_number "1";
NC_010447.5	StringTie	exon	100446836	100446948	.	+	.	transcript_id "MSTRG.121754.10"; gene_id "MSTRG.121754"; exon_number "2";
NC_010447.5	StringTie	exon	100460776	100461282	.	+	.	transcript_id "MSTRG.121754.10"; gene_id "MSTRG.121754"; exon_number "3";
NC_010447.5	StringTie	transcript	103073208	103149122	.	+	.	transcript_id "MSTRG.121833.1"; gene_id "MSTRG.121833";gene_name "NAV3"; transcript_type "lncNAT";
NC_010447.5	StringTie	exon	103073208	103073339	.	+	.	transcript_id "MSTRG.121833.1"; gene_id "MSTRG.121833"; exon_number "1";
NC_010447.5	StringTie	exon	103148827	103149122	.	+	.	transcript_id "MSTRG.121833.1"; gene_id "MSTRG.121833"; exon_number "2";
NC_010447.5	StringTie	transcript	946506	947099	.	-	.	transcript_id "MSTRG.106382.1"; gene_id "MSTRG.106382";; transcript_type "lincRNA";
NC_010447.5	StringTie	exon	946506	946909	.	-	.	transcript_id "MSTRG.106382.1"; gene_id "MSTRG.106382"; exon_number "1";
NC_010447.5	StringTie	exon	946977	947099	.	-	.	transcript_id "MSTRG.106382.1"; gene_id "MSTRG.106382"; exon_number "2";
NC_010447.5	StringTie	transcript	9871730	9889949	.	-	.	transcript_id "MSTRG.107908.32"; gene_id "MSTRG.107908";; transcript_type "lincRNA";
NC_010447.5	StringTie	exon	9871730	9873145	.	-	.	transcript_id "MSTRG.107908.32"; gene_id "MSTRG.107908"; exon_number "1";
NC_010447.5	StringTie	exon	9889814	9889949	.	-	.	transcript_id "MSTRG.107908.32"; gene_id "MSTRG.107908"; exon_number "2";
NC_010447.5	StringTie	transcript	16147759	16208601	.	-	.	transcript_id "MSTRG.108634.2"; gene_id "MSTRG.108634";gene_name "LARP4"; transcript_type "lncNAT";
NC_010447.5	StringTie	exon	16147759	16148230	.	-	.	transcript_id "MSTRG.108634.2"; gene_id "MSTRG.108634"; exon_number "1";
NC_010447.5	StringTie	exon	16208556	16208601	.	-	.	transcript_id "MSTRG.108634.2"; gene_id "MSTRG.108634"; exon_number "2";
NC_010447.5	StringTie	transcript	19211714	19212563	.	-	.	transcript_id "MSTRG.109102.2"; gene_id "MSTRG.109102";gene_name "HOXC9"; transcript_type "lncNAT";
NC_010447.5	StringTie	exon	19211714	19212053	.	-	.	transcript_id "MSTRG.109102.2"; gene_id "MSTRG.109102"; exon_number "1";
NC_010447.5	StringTie	exon	19212489	19212563	.	-	.	transcript_id "MSTRG.109102.2"; gene_id "MSTRG.109102"; exon_number "2";
NC_010447.5	StringTie	transcript	21404841	21413632	.	-	.	transcript_id "MSTRG.109491.2"; gene_id "MSTRG.109491";gene_name "LOC106508334"; transcript_type "isolncRNA";
NC_010447.5	StringTie	exon	21404841	21405855	.	-	.	transcript_id "MSTRG.109491.2"; gene_id "MSTRG.109491"; exon_number "1";
NC_010447.5	StringTie	exon	21406286	21406442	.	-	.	transcript_id "MSTRG.109491.2"; gene_id "MSTRG.109491"; exon_number "2";
NC_010447.5	StringTie	exon	21406971	21407147	.	-	.	transcript_id "MSTRG.109491.2"; gene_id "MSTRG.109491"; exon_number "3";
NC_010447.5	StringTie	exon	21413601	21413632	.	-	.	transcript_id "MSTRG.109491.2"; gene_id "MSTRG.109491"; exon_number "4";
NC_010447.5	StringTie	transcript	21472079	21474573	.	-	.	transcript_id "MSTRG.109502.2"; gene_id "MSTRG.109502";gene_name "ERBB3"; transcript_type "lncNAT";
NC_010447.5	StringTie	exon	21472079	21473520	.	-	.	transcript_id "MSTRG.109502.2"; gene_id "MSTRG.109502"; exon_number "1";
NC_010447.5	StringTie	exon	21474199	21474258	.	-	.	transcript_id "MSTRG.109502.2"; gene_id "MSTRG.109502"; exon_number "2";
NC_010447.5	StringTie	exon	21474527	21474573	.	-	.	transcript_id "MSTRG.109502.2"; gene_id "MSTRG.109502"; exon_number "3";
NC_010447.5	StringTie	transcript	21472091	21474661	.	-	.	transcript_id "MSTRG.109502.3"; gene_id "MSTRG.109502";gene_name "ERBB3"; transcript_type "lncNAT";
NC_010447.5	StringTie	exon	21472091	21473520	.	-	.	transcript_id "MSTRG.109502.3"; gene_id "MSTRG.109502"; exon_number "1";
NC_010447.5	StringTie	exon	21474199	21474258	.	-	.	transcript_id "MSTRG.109502.3"; gene_id "MSTRG.109502"; exon_number "2";
NC_010447.5	StringTie	exon	21474611	21474661	.	-	.	transcript_id "MSTRG.109502.3"; gene_id "MSTRG.109502"; exon_number "3";
NC_010447.5	StringTie	transcript	25536613	25833843	.	-	.	transcript_id "MSTRG.110443.4"; gene_id "MSTRG.110443";; transcript_type "lincRNA";
NC_010447.5	StringTie	exon	25536613	25536850	.	-	.	transcript_id "MSTRG.110443.4"; gene_id "MSTRG.110443"; exon_number "1";
NC_010447.5	StringTie	exon	25561556	25561674	.	-	.	transcript_id "MSTRG.110443.4"; gene_id "MSTRG.110443"; exon_number "2";
NC_010447.5	StringTie	exon	25587474	25587525	.	-	.	transcript_id "MSTRG.110443.4"; gene_id "MSTRG.110443"; exon_number "3";
NC_010447.5	StringTie	exon	25833348	25833489	.	-	.	transcript_id "MSTRG.110443.4"; gene_id "MSTRG.110443"; exon_number "4";
NC_010447.5	StringTie	exon	25833805	25833843	.	-	.	transcript_id "MSTRG.110443.4"; gene_id "MSTRG.110443"; exon_number "5";
NC_010447.5	StringTie	transcript	30160513	30229569	.	-	.	transcript_id "MSTRG.110834.2"; gene_id "MSTRG.110834";gene_name "HMGA2"; transcript_type "lncNAT";
NC_010447.5	StringTie	exon	30160513	30160585	.	-	.	transcript_id "MSTRG.110834.2"; gene_id "MSTRG.110834"; exon_number "1";
NC_010447.5	StringTie	exon	30228708	30229569	.	-	.	transcript_id "MSTRG.110834.2"; gene_id "MSTRG.110834"; exon_number "2";
NC_010447.5	StringTie	transcript	30332096	30350037	.	-	.	transcript_id "MSTRG.110814.1"; gene_id "MSTRG.110814";gene_name "LOC100738345"; transcript_type "lncNAT";
NC_010447.5	StringTie	exon	30332096	30332806	.	-	.	transcript_id "MSTRG.110814.1"; gene_id "MSTRG.110814"; exon_number "1";
NC_010447.5	StringTie	exon	30350002	30350037	.	-	.	transcript_id "MSTRG.110814.1"; gene_id "MSTRG.110814"; exon_number "2";
NC_010447.5	StringTie	transcript	39820618	39916533	.	-	.	transcript_id "MSTRG.112387.1"; gene_id "MSTRG.112387";; transcript_type "lincRNA";
NC_010447.5	StringTie	exon	39820618	39820661	.	-	.	transcript_id "MSTRG.112387.1"; gene_id "MSTRG.112387"; exon_number "1";
NC_010447.5	StringTie	exon	39913904	39914027	.	-	.	transcript_id "MSTRG.112387.1"; gene_id "MSTRG.112387"; exon_number "2";
NC_010447.5	StringTie	exon	39916403	39916533	.	-	.	transcript_id "MSTRG.112387.1"; gene_id "MSTRG.112387"; exon_number "3";
NC_010447.5	StringTie	transcript	47458239	47462060	.	-	.	transcript_id "MSTRG.113530.1"; gene_id "MSTRG.113530";gene_name "ITPR2"; transcript_type "ilncRNA";
NC_010447.5	StringTie	exon	47458239	47460885	.	-	.	transcript_id "MSTRG.113530.1"; gene_id "MSTRG.113530"; exon_number "1";
NC_010447.5	StringTie	exon	47462002	47462060	.	-	.	transcript_id "MSTRG.113530.1"; gene_id "MSTRG.113530"; exon_number "2";
NC_010447.5	StringTie	transcript	48272211	48274094	.	-	.	transcript_id "MSTRG.114447.2"; gene_id "MSTRG.114447";gene_name "LMNTD1"; transcript_type "ilncRNA";
NC_010447.5	StringTie	exon	48272211	48273237	.	-	.	transcript_id "MSTRG.114447.2"; gene_id "MSTRG.114447"; exon_number "1";
NC_010447.5	StringTie	exon	48273492	48274094	.	-	.	transcript_id "MSTRG.114447.2"; gene_id "MSTRG.114447"; exon_number "2";
NC_010447.5	StringTie	transcript	61042452	61043496	.	-	.	transcript_id "MSTRG.124450.3"; gene_id "MSTRG.124450";gene_name "LOC110260740"; transcript_type "lncNAT";
NC_010447.5	StringTie	exon	61042452	61042526	.	-	.	transcript_id "MSTRG.124450.3"; gene_id "MSTRG.124450"; exon_number "1";
NC_010447.5	StringTie	exon	61043165	61043496	.	-	.	transcript_id "MSTRG.124450.3"; gene_id "MSTRG.124450"; exon_number "2";
NC_010447.5	StringTie	transcript	61082764	61084973	.	-	.	transcript_id "MSTRG.124454.1"; gene_id "MSTRG.124454";; transcript_type "lincRNA";
NC_010447.5	StringTie	exon	61082764	61083606	.	-	.	transcript_id "MSTRG.124454.1"; gene_id "MSTRG.124454"; exon_number "1";
NC_010447.5	StringTie	exon	61083906	61084973	.	-	.	transcript_id "MSTRG.124454.1"; gene_id "MSTRG.124454"; exon_number "2";
NC_010447.5	StringTie	transcript	61195826	61227449	.	-	.	transcript_id "MSTRG.124460.1"; gene_id "MSTRG.124460";; transcript_type "lincRNA";
NC_010447.5	StringTie	exon	61195826	61202202	.	-	.	transcript_id "MSTRG.124460.1"; gene_id "MSTRG.124460"; exon_number "1";
NC_010447.5	StringTie	exon	61223549	61227449	.	-	.	transcript_id "MSTRG.124460.1"; gene_id "MSTRG.124460"; exon_number "2";
NC_010447.5	StringTie	transcript	63223146	63228519	.	-	.	transcript_id "MSTRG.115938.9"; gene_id "MSTRG.115938";gene_name "CLEC4E"; transcript_type "isolncRNA";
NC_010447.5	StringTie	exon	63223146	63223305	.	-	.	transcript_id "MSTRG.115938.9"; gene_id "MSTRG.115938"; exon_number "1";
NC_010447.5	StringTie	exon	63223442	63223624	.	-	.	transcript_id "MSTRG.115938.9"; gene_id "MSTRG.115938"; exon_number "2";
NC_010447.5	StringTie	exon	63228336	63228519	.	-	.	transcript_id "MSTRG.115938.9"; gene_id "MSTRG.115938"; exon_number "3";
NC_010447.5	StringTie	transcript	64430834	64459783	.	-	.	transcript_id "MSTRG.116092.2"; gene_id "MSTRG.116092";gene_name "CD9"; transcript_type "isolncRNA";
NC_010447.5	StringTie	exon	64430834	64431206	.	-	.	transcript_id "MSTRG.116092.2"; gene_id "MSTRG.116092"; exon_number "1";
NC_010447.5	StringTie	exon	64433458	64433560	.	-	.	transcript_id "MSTRG.116092.2"; gene_id "MSTRG.116092"; exon_number "2";
NC_010447.5	StringTie	exon	64459624	64459783	.	-	.	transcript_id "MSTRG.116092.2"; gene_id "MSTRG.116092"; exon_number "3";
NC_010447.5	StringTie	transcript	67444070	67452476	.	-	.	transcript_id "MSTRG.116666.1"; gene_id "MSTRG.116666";gene_name "IQSEC3"; transcript_type "lncNAT";
NC_010447.5	StringTie	exon	67444070	67444101	.	-	.	transcript_id "MSTRG.116666.1"; gene_id "MSTRG.116666"; exon_number "1";
NC_010447.5	StringTie	exon	67447932	67448114	.	-	.	transcript_id "MSTRG.116666.1"; gene_id "MSTRG.116666"; exon_number "2";
NC_010447.5	StringTie	exon	67452367	67452476	.	-	.	transcript_id "MSTRG.116666.1"; gene_id "MSTRG.116666"; exon_number "3";
NC_010447.5	StringTie	transcript	73463597	73482220	.	-	.	transcript_id "MSTRG.117387.13"; gene_id "MSTRG.117387";gene_name "YAF2"; transcript_type "isolncRNA";
NC_010447.5	StringTie	exon	73463597	73463895	.	-	.	transcript_id "MSTRG.117387.13"; gene_id "MSTRG.117387"; exon_number "1";
NC_010447.5	StringTie	exon	73473989	73474088	.	-	.	transcript_id "MSTRG.117387.13"; gene_id "MSTRG.117387"; exon_number "2";
NC_010447.5	StringTie	exon	73474182	73474253	.	-	.	transcript_id "MSTRG.117387.13"; gene_id "MSTRG.117387"; exon_number "3";
NC_010447.5	StringTie	exon	73475008	73475069	.	-	.	transcript_id "MSTRG.117387.13"; gene_id "MSTRG.117387"; exon_number "4";
NC_010447.5	StringTie	exon	73481372	73482220	.	-	.	transcript_id "MSTRG.117387.13"; gene_id "MSTRG.117387"; exon_number "5";
NC_010447.5	StringTie	transcript	82742797	82795537	.	-	.	transcript_id "MSTRG.119247.8"; gene_id "MSTRG.119247";gene_name "SPIC"; transcript_type "isolncRNA";
NC_010447.5	StringTie	exon	82742797	82742878	.	-	.	transcript_id "MSTRG.119247.8"; gene_id "MSTRG.119247"; exon_number "1";
NC_010447.5	StringTie	exon	82754872	82754978	.	-	.	transcript_id "MSTRG.119247.8"; gene_id "MSTRG.119247"; exon_number "2";
NC_010447.5	StringTie	exon	82793386	82793596	.	-	.	transcript_id "MSTRG.119247.8"; gene_id "MSTRG.119247"; exon_number "3";
NC_010447.5	StringTie	exon	82795507	82795537	.	-	.	transcript_id "MSTRG.119247.8"; gene_id "MSTRG.119247"; exon_number "4";
NC_010447.5	StringTie	transcript	83772526	83810409	.	-	.	transcript_id "MSTRG.118997.3"; gene_id "MSTRG.118997";gene_name "SLC17A8"; transcript_type "isolncRNA";
NC_010447.5	StringTie	exon	83772526	83772615	.	-	.	transcript_id "MSTRG.118997.3"; gene_id "MSTRG.118997"; exon_number "1";
NC_010447.5	StringTie	exon	83780169	83780420	.	-	.	transcript_id "MSTRG.118997.3"; gene_id "MSTRG.118997"; exon_number "2";
NC_010447.5	StringTie	exon	83808250	83808353	.	-	.	transcript_id "MSTRG.118997.3"; gene_id "MSTRG.118997"; exon_number "3";
NC_010447.5	StringTie	exon	83809154	83810409	.	-	.	transcript_id "MSTRG.118997.3"; gene_id "MSTRG.118997"; exon_number "4";
NC_010447.5	StringTie	transcript	90683745	90694255	.	-	.	transcript_id "MSTRG.120047.1"; gene_id "MSTRG.120047";; transcript_type "lincRNA";
NC_010447.5	StringTie	exon	90683745	90687069	.	-	.	transcript_id "MSTRG.120047.1"; gene_id "MSTRG.120047"; exon_number "1";
NC_010447.5	StringTie	exon	90690775	90694255	.	-	.	transcript_id "MSTRG.120047.1"; gene_id "MSTRG.120047"; exon_number "2";
NC_010447.5	StringTie	transcript	90888636	90896739	.	-	.	transcript_id "MSTRG.120389.2"; gene_id "MSTRG.120389";; transcript_type "lincRNA";
NC_010447.5	StringTie	exon	90888636	90888767	.	-	.	transcript_id "MSTRG.120389.2"; gene_id "MSTRG.120389"; exon_number "1";
NC_010447.5	StringTie	exon	90888904	90896739	.	-	.	transcript_id "MSTRG.120389.2"; gene_id "MSTRG.120389"; exon_number "2";
NC_010448.4	StringTie	transcript	7094935	7099457	.	+	.	transcript_id "MSTRG.122933.4"; gene_id "MSTRG.122933";gene_name "PKD1L2"; transcript_type "isolncRNA";
NC_010448.4	StringTie	exon	7094935	7095153	.	+	.	transcript_id "MSTRG.122933.4"; gene_id "MSTRG.122933"; exon_number "1";
NC_010448.4	StringTie	exon	7095448	7095497	.	+	.	transcript_id "MSTRG.122933.4"; gene_id "MSTRG.122933"; exon_number "2";
NC_010448.4	StringTie	exon	7097826	7097940	.	+	.	transcript_id "MSTRG.122933.4"; gene_id "MSTRG.122933"; exon_number "3";
NC_010448.4	StringTie	exon	7098748	7099457	.	+	.	transcript_id "MSTRG.122933.4"; gene_id "MSTRG.122933"; exon_number "4";
NC_010448.4	StringTie	transcript	7255168	7278714	.	+	.	transcript_id "MSTRG.122998.4"; gene_id "MSTRG.122998";gene_name "CMC2"; transcript_type "isolncRNA";
NC_010448.4	StringTie	exon	7255168	7255716	.	+	.	transcript_id "MSTRG.122998.4"; gene_id "MSTRG.122998"; exon_number "1";
NC_010448.4	StringTie	exon	7273565	7273636	.	+	.	transcript_id "MSTRG.122998.4"; gene_id "MSTRG.122998"; exon_number "2";
NC_010448.4	StringTie	exon	7278340	7278714	.	+	.	transcript_id "MSTRG.122998.4"; gene_id "MSTRG.122998"; exon_number "3";
NC_010448.4	StringTie	transcript	7661435	7687648	.	+	.	transcript_id "MSTRG.123007.6"; gene_id "MSTRG.123007";gene_name "CDYL2"; transcript_type "isolncRNA";
NC_010448.4	StringTie	exon	7661435	7661559	.	+	.	transcript_id "MSTRG.123007.6"; gene_id "MSTRG.123007"; exon_number "1";
NC_010448.4	StringTie	exon	7670831	7670991	.	+	.	transcript_id "MSTRG.123007.6"; gene_id "MSTRG.123007"; exon_number "2";
NC_010448.4	StringTie	exon	7687513	7687648	.	+	.	transcript_id "MSTRG.123007.6"; gene_id "MSTRG.123007"; exon_number "3";
NC_010448.4	StringTie	transcript	7846500	8010890	.	+	.	transcript_id "MSTRG.123007.9"; gene_id "MSTRG.123007";gene_name "LOC106510465"; transcript_type "isolncRNA";
NC_010448.4	StringTie	exon	7846500	7846895	.	+	.	transcript_id "MSTRG.123007.9"; gene_id "MSTRG.123007"; exon_number "1";
NC_010448.4	StringTie	exon	7932811	7932887	.	+	.	transcript_id "MSTRG.123007.9"; gene_id "MSTRG.123007"; exon_number "2";
NC_010448.4	StringTie	exon	8010726	8010890	.	+	.	transcript_id "MSTRG.123007.9"; gene_id "MSTRG.123007"; exon_number "3";
NC_010448.4	StringTie	transcript	10725697	10759717	.	+	.	transcript_id "MSTRG.123522.3"; gene_id "MSTRG.123522";; transcript_type "lincRNA";
NC_010448.4	StringTie	exon	10725697	10726020	.	+	.	transcript_id "MSTRG.123522.3"; gene_id "MSTRG.123522"; exon_number "1";
NC_010448.4	StringTie	exon	10745569	10745702	.	+	.	transcript_id "MSTRG.123522.3"; gene_id "MSTRG.123522"; exon_number "2";
NC_010448.4	StringTie	exon	10753023	10753108	.	+	.	transcript_id "MSTRG.123522.3"; gene_id "MSTRG.123522"; exon_number "3";
NC_010448.4	StringTie	exon	10759458	10759717	.	+	.	transcript_id "MSTRG.123522.3"; gene_id "MSTRG.123522"; exon_number "4";
NC_010448.4	StringTie	transcript	10725788	10736878	.	+	.	transcript_id "MSTRG.123522.4"; gene_id "MSTRG.123522";; transcript_type "lincRNA";
NC_010448.4	StringTie	exon	10725788	10726020	.	+	.	transcript_id "MSTRG.123522.4"; gene_id "MSTRG.123522"; exon_number "1";
NC_010448.4	StringTie	exon	10736804	10736878	.	+	.	transcript_id "MSTRG.123522.4"; gene_id "MSTRG.123522"; exon_number "2";
NC_010448.4	StringTie	transcript	12609367	12612965	.	+	.	transcript_id "MSTRG.123772.1"; gene_id "MSTRG.123772";gene_name "ZNRF1"; transcript_type "lncNAT";
NC_010448.4	StringTie	exon	12609367	12609402	.	+	.	transcript_id "MSTRG.123772.1"; gene_id "MSTRG.123772"; exon_number "1";
NC_010448.4	StringTie	exon	12612577	12612965	.	+	.	transcript_id "MSTRG.123772.1"; gene_id "MSTRG.123772"; exon_number "2";
NC_010448.4	StringTie	transcript	18131432	18135462	.	+	.	transcript_id "MSTRG.124545.1"; gene_id "MSTRG.124545";gene_name "CDH1"; transcript_type "ilncRNA";
NC_010448.4	StringTie	exon	18131432	18131733	.	+	.	transcript_id "MSTRG.124545.1"; gene_id "MSTRG.124545"; exon_number "1";
NC_010448.4	StringTie	exon	18133823	18135462	.	+	.	transcript_id "MSTRG.124545.1"; gene_id "MSTRG.124545"; exon_number "2";
NC_010448.4	StringTie	transcript	18651023	18657515	.	+	.	transcript_id "MSTRG.124600.3"; gene_id "MSTRG.124600";gene_name "MT1D"; transcript_type "isolncRNA";
NC_010448.4	StringTie	exon	18651023	18651138	.	+	.	transcript_id "MSTRG.124600.3"; gene_id "MSTRG.124600"; exon_number "1";
NC_010448.4	StringTie	exon	18651700	18651765	.	+	.	transcript_id "MSTRG.124600.3"; gene_id "MSTRG.124600"; exon_number "2";
NC_010448.4	StringTie	exon	18657350	18657515	.	+	.	transcript_id "MSTRG.124600.3"; gene_id "MSTRG.124600"; exon_number "3";
NC_010448.4	StringTie	transcript	18656139	18673670	.	+	.	transcript_id "MSTRG.124600.10"; gene_id "MSTRG.124600";gene_name "LOC102166944"; transcript_type "isolncRNA";
NC_010448.4	StringTie	exon	18656139	18656154	.	+	.	transcript_id "MSTRG.124600.10"; gene_id "MSTRG.124600"; exon_number "1";
NC_010448.4	StringTie	exon	18656583	18656648	.	+	.	transcript_id "MSTRG.124600.10"; gene_id "MSTRG.124600"; exon_number "2";
NC_010448.4	StringTie	exon	18661766	18661799	.	+	.	transcript_id "MSTRG.124600.10"; gene_id "MSTRG.124600"; exon_number "3";
NC_010448.4	StringTie	exon	18673476	18673670	.	+	.	transcript_id "MSTRG.124600.10"; gene_id "MSTRG.124600"; exon_number "4";
NC_010448.4	StringTie	transcript	18660793	18673673	.	+	.	transcript_id "MSTRG.124600.14"; gene_id "MSTRG.124600";gene_name "LOC102166944"; transcript_type "isolncRNA";
NC_010448.4	StringTie	exon	18660793	18660943	.	+	.	transcript_id "MSTRG.124600.14"; gene_id "MSTRG.124600"; exon_number "1";
NC_010448.4	StringTie	exon	18661543	18661608	.	+	.	transcript_id "MSTRG.124600.14"; gene_id "MSTRG.124600"; exon_number "2";
NC_010448.4	StringTie	exon	18667427	18667460	.	+	.	transcript_id "MSTRG.124600.14"; gene_id "MSTRG.124600"; exon_number "3";
NC_010448.4	StringTie	exon	18673476	18673673	.	+	.	transcript_id "MSTRG.124600.14"; gene_id "MSTRG.124600"; exon_number "4";
NC_010448.4	StringTie	transcript	18660820	18667617	.	+	.	transcript_id "MSTRG.124600.17"; gene_id "MSTRG.124600";gene_name "LOC102166944"; transcript_type "isolncRNA";
NC_010448.4	StringTie	exon	18660820	18660943	.	+	.	transcript_id "MSTRG.124600.17"; gene_id "MSTRG.124600"; exon_number "1";
NC_010448.4	StringTie	exon	18667427	18667617	.	+	.	transcript_id "MSTRG.124600.17"; gene_id "MSTRG.124600"; exon_number "2";
NC_010448.4	StringTie	transcript	18660820	18673673	.	+	.	transcript_id "MSTRG.124600.19"; gene_id "MSTRG.124600";gene_name "LOC102166944"; transcript_type "isolncRNA";
NC_010448.4	StringTie	exon	18660820	18660943	.	+	.	transcript_id "MSTRG.124600.19"; gene_id "MSTRG.124600"; exon_number "1";
NC_010448.4	StringTie	exon	18667169	18667189	.	+	.	transcript_id "MSTRG.124600.19"; gene_id "MSTRG.124600"; exon_number "2";
NC_010448.4	StringTie	exon	18672710	18672754	.	+	.	transcript_id "MSTRG.124600.19"; gene_id "MSTRG.124600"; exon_number "3";
NC_010448.4	StringTie	exon	18673442	18673673	.	+	.	transcript_id "MSTRG.124600.19"; gene_id "MSTRG.124600"; exon_number "4";
NC_010448.4	StringTie	transcript	18660856	18673673	.	+	.	transcript_id "MSTRG.124600.22"; gene_id "MSTRG.124600";gene_name "LOC102166944"; transcript_type "isolncRNA";
NC_010448.4	StringTie	exon	18660856	18660943	.	+	.	transcript_id "MSTRG.124600.22"; gene_id "MSTRG.124600"; exon_number "1";
NC_010448.4	StringTie	exon	18661543	18661608	.	+	.	transcript_id "MSTRG.124600.22"; gene_id "MSTRG.124600"; exon_number "2";
NC_010448.4	StringTie	exon	18673442	18673673	.	+	.	transcript_id "MSTRG.124600.22"; gene_id "MSTRG.124600"; exon_number "3";
NC_010448.4	StringTie	transcript	18666059	18667612	.	+	.	transcript_id "MSTRG.124600.24"; gene_id "MSTRG.124600";; transcript_type "lincRNA";
NC_010448.4	StringTie	exon	18666059	18666133	.	+	.	transcript_id "MSTRG.124600.24"; gene_id "MSTRG.124600"; exon_number "1";
NC_010448.4	StringTie	exon	18667169	18667233	.	+	.	transcript_id "MSTRG.124600.24"; gene_id "MSTRG.124600"; exon_number "2";
NC_010448.4	StringTie	exon	18667427	18667612	.	+	.	transcript_id "MSTRG.124600.24"; gene_id "MSTRG.124600"; exon_number "3";
NC_010448.4	StringTie	transcript	28469458	28488999	.	+	.	transcript_id "MSTRG.126032.3"; gene_id "MSTRG.126032";gene_name "NUTF2"; transcript_type "isolncRNA";
NC_010448.4	StringTie	exon	28469458	28469557	.	+	.	transcript_id "MSTRG.126032.3"; gene_id "MSTRG.126032"; exon_number "1";
NC_010448.4	StringTie	exon	28482906	28483033	.	+	.	transcript_id "MSTRG.126032.3"; gene_id "MSTRG.126032"; exon_number "2";
NC_010448.4	StringTie	exon	28486411	28486509	.	+	.	transcript_id "MSTRG.126032.3"; gene_id "MSTRG.126032"; exon_number "3";
NC_010448.4	StringTie	exon	28487245	28488999	.	+	.	transcript_id "MSTRG.126032.3"; gene_id "MSTRG.126032"; exon_number "4";
NC_010448.4	StringTie	transcript	30192851	30279690	.	+	.	transcript_id "MSTRG.126358.1"; gene_id "MSTRG.126358";gene_name "IRX6"; transcript_type "lncNAT";
NC_010448.4	StringTie	exon	30192851	30193192	.	+	.	transcript_id "MSTRG.126358.1"; gene_id "MSTRG.126358"; exon_number "1";
NC_010448.4	StringTie	exon	30279658	30279690	.	+	.	transcript_id "MSTRG.126358.1"; gene_id "MSTRG.126358"; exon_number "2";
NC_010448.4	StringTie	transcript	34159768	34173140	.	+	.	transcript_id "MSTRG.127016.1"; gene_id "MSTRG.127016";gene_name "NOD2"; transcript_type "lncNAT";
NC_010448.4	StringTie	exon	34159768	34161520	.	+	.	transcript_id "MSTRG.127016.1"; gene_id "MSTRG.127016"; exon_number "1";
NC_010448.4	StringTie	exon	34161567	34162213	.	+	.	transcript_id "MSTRG.127016.1"; gene_id "MSTRG.127016"; exon_number "2";
NC_010448.4	StringTie	exon	34169602	34173140	.	+	.	transcript_id "MSTRG.127016.1"; gene_id "MSTRG.127016"; exon_number "3";
NC_010448.4	StringTie	transcript	39919690	39923654	.	+	.	transcript_id "MSTRG.128167.2"; gene_id "MSTRG.128167";gene_name "CCNE1"; transcript_type "isolncRNA";
NC_010448.4	StringTie	exon	39919690	39919795	.	+	.	transcript_id "MSTRG.128167.2"; gene_id "MSTRG.128167"; exon_number "1";
NC_010448.4	StringTie	exon	39920281	39920332	.	+	.	transcript_id "MSTRG.128167.2"; gene_id "MSTRG.128167"; exon_number "2";
NC_010448.4	StringTie	exon	39920445	39920532	.	+	.	transcript_id "MSTRG.128167.2"; gene_id "MSTRG.128167"; exon_number "3";
NC_010448.4	StringTie	exon	39920750	39920818	.	+	.	transcript_id "MSTRG.128167.2"; gene_id "MSTRG.128167"; exon_number "4";
NC_010448.4	StringTie	exon	39923277	39923654	.	+	.	transcript_id "MSTRG.128167.2"; gene_id "MSTRG.128167"; exon_number "5";
NC_010448.4	StringTie	transcript	44074143	44097024	.	+	.	transcript_id "MSTRG.128844.3"; gene_id "MSTRG.128844";gene_name "PDCD2L"; transcript_type "isolncRNA";
NC_010448.4	StringTie	exon	44074143	44074265	.	+	.	transcript_id "MSTRG.128844.3"; gene_id "MSTRG.128844"; exon_number "1";
NC_010448.4	StringTie	exon	44074379	44074545	.	+	.	transcript_id "MSTRG.128844.3"; gene_id "MSTRG.128844"; exon_number "2";
NC_010448.4	StringTie	exon	44074687	44074747	.	+	.	transcript_id "MSTRG.128844.3"; gene_id "MSTRG.128844"; exon_number "3";
NC_010448.4	StringTie	exon	44078633	44078743	.	+	.	transcript_id "MSTRG.128844.3"; gene_id "MSTRG.128844"; exon_number "4";
NC_010448.4	StringTie	exon	44085525	44085673	.	+	.	transcript_id "MSTRG.128844.3"; gene_id "MSTRG.128844"; exon_number "5";
NC_010448.4	StringTie	exon	44096892	44097024	.	+	.	transcript_id "MSTRG.128844.3"; gene_id "MSTRG.128844"; exon_number "6";
NC_010448.4	StringTie	transcript	45091932	45102681	.	+	.	transcript_id "MSTRG.129129.6"; gene_id "MSTRG.129129";gene_name "COX6B"; transcript_type "isolncRNA";
NC_010448.4	StringTie	exon	45091932	45091983	.	+	.	transcript_id "MSTRG.129129.6"; gene_id "MSTRG.129129"; exon_number "1";
NC_010448.4	StringTie	exon	45093599	45093829	.	+	.	transcript_id "MSTRG.129129.6"; gene_id "MSTRG.129129"; exon_number "2";
NC_010448.4	StringTie	exon	45102483	45102681	.	+	.	transcript_id "MSTRG.129129.6"; gene_id "MSTRG.129129"; exon_number "3";
NC_010448.4	StringTie	transcript	45091932	45102784	.	+	.	transcript_id "MSTRG.129129.4"; gene_id "MSTRG.129129";gene_name "COX6B"; transcript_type "isolncRNA";
NC_010448.4	StringTie	exon	45091932	45091983	.	+	.	transcript_id "MSTRG.129129.4"; gene_id "MSTRG.129129"; exon_number "1";
NC_010448.4	StringTie	exon	45093713	45093829	.	+	.	transcript_id "MSTRG.129129.4"; gene_id "MSTRG.129129"; exon_number "2";
NC_010448.4	StringTie	exon	45095667	45095767	.	+	.	transcript_id "MSTRG.129129.4"; gene_id "MSTRG.129129"; exon_number "3";
NC_010448.4	StringTie	exon	45102125	45102241	.	+	.	transcript_id "MSTRG.129129.4"; gene_id "MSTRG.129129"; exon_number "4";
NC_010448.4	StringTie	exon	45102483	45102784	.	+	.	transcript_id "MSTRG.129129.4"; gene_id "MSTRG.129129"; exon_number "5";
NC_010448.4	StringTie	transcript	45171853	45174112	.	+	.	transcript_id "MSTRG.129132.2"; gene_id "MSTRG.129132";gene_name "PSENEN"; transcript_type "isolncRNA";
NC_010448.4	StringTie	exon	45171853	45171961	.	+	.	transcript_id "MSTRG.129132.2"; gene_id "MSTRG.129132"; exon_number "1";
NC_010448.4	StringTie	exon	45172334	45172576	.	+	.	transcript_id "MSTRG.129132.2"; gene_id "MSTRG.129132"; exon_number "2";
NC_010448.4	StringTie	exon	45172711	45172866	.	+	.	transcript_id "MSTRG.129132.2"; gene_id "MSTRG.129132"; exon_number "3";
NC_010448.4	StringTie	exon	45173545	45173649	.	+	.	transcript_id "MSTRG.129132.2"; gene_id "MSTRG.129132"; exon_number "4";
NC_010448.4	StringTie	exon	45173836	45174112	.	+	.	transcript_id "MSTRG.129132.2"; gene_id "MSTRG.129132"; exon_number "5";
NC_010448.4	StringTie	transcript	45792413	45807116	.	+	.	transcript_id "MSTRG.129268.1"; gene_id "MSTRG.129268";gene_name "ZNF382"; transcript_type "lncNAT";
NC_010448.4	StringTie	exon	45792413	45792499	.	+	.	transcript_id "MSTRG.129268.1"; gene_id "MSTRG.129268"; exon_number "1";
NC_010448.4	StringTie	exon	45805106	45805281	.	+	.	transcript_id "MSTRG.129268.1"; gene_id "MSTRG.129268"; exon_number "2";
NC_010448.4	StringTie	exon	45805756	45807116	.	+	.	transcript_id "MSTRG.129268.1"; gene_id "MSTRG.129268"; exon_number "3";
NC_010448.4	StringTie	transcript	50650560	50665751	.	+	.	transcript_id "MSTRG.130198.3"; gene_id "MSTRG.130198";gene_name "ZNF283"; transcript_type "isolncRNA";
NC_010448.4	StringTie	exon	50650560	50650634	.	+	.	transcript_id "MSTRG.130198.3"; gene_id "MSTRG.130198"; exon_number "1";
NC_010448.4	StringTie	exon	50660722	50660807	.	+	.	transcript_id "MSTRG.130198.3"; gene_id "MSTRG.130198"; exon_number "2";
NC_010448.4	StringTie	exon	50663985	50664111	.	+	.	transcript_id "MSTRG.130198.3"; gene_id "MSTRG.130198"; exon_number "3";
NC_010448.4	StringTie	exon	50665671	50665751	.	+	.	transcript_id "MSTRG.130198.3"; gene_id "MSTRG.130198"; exon_number "4";
NC_010448.4	StringTie	transcript	54213108	54213937	.	+	.	transcript_id "MSTRG.130801.1"; gene_id "MSTRG.130801";gene_name "DHDH"; transcript_type "ilncRNA";
NC_010448.4	StringTie	exon	54213108	54213284	.	+	.	transcript_id "MSTRG.130801.1"; gene_id "MSTRG.130801"; exon_number "1";
NC_010448.4	StringTie	exon	54213778	54213937	.	+	.	transcript_id "MSTRG.130801.1"; gene_id "MSTRG.130801"; exon_number "2";
NC_010448.4	StringTie	transcript	56456396	56519295	.	+	.	transcript_id "MSTRG.131450.5"; gene_id "MSTRG.131450";gene_name "LOC100620152"; transcript_type "isolncRNA";
NC_010448.4	StringTie	exon	56456396	56456619	.	+	.	transcript_id "MSTRG.131450.5"; gene_id "MSTRG.131450"; exon_number "1";
NC_010448.4	StringTie	exon	56519181	56519295	.	+	.	transcript_id "MSTRG.131450.5"; gene_id "MSTRG.131450"; exon_number "2";
NC_010448.4	StringTie	transcript	57907222	57907903	.	+	.	transcript_id "MSTRG.131425.1"; gene_id "MSTRG.131425";; transcript_type "lincRNA";
NC_010448.4	StringTie	exon	57907222	57907602	.	+	.	transcript_id "MSTRG.131425.1"; gene_id "MSTRG.131425"; exon_number "1";
NC_010448.4	StringTie	exon	57907851	57907903	.	+	.	transcript_id "MSTRG.131425.1"; gene_id "MSTRG.131425"; exon_number "2";
NC_010448.4	StringTie	transcript	58626850	58660716	.	+	.	transcript_id "MSTRG.131644.1"; gene_id "MSTRG.131644";gene_name "LOC100622358"; transcript_type "lncNAT";
NC_010448.4	StringTie	exon	58626850	58627001	.	+	.	transcript_id "MSTRG.131644.1"; gene_id "MSTRG.131644"; exon_number "1";
NC_010448.4	StringTie	exon	58660229	58660716	.	+	.	transcript_id "MSTRG.131644.1"; gene_id "MSTRG.131644"; exon_number "2";
NC_010448.4	StringTie	transcript	58627754	58661281	.	+	.	transcript_id "MSTRG.131645.1"; gene_id "MSTRG.131645";gene_name "LOC100622358"; transcript_type "lncNAT";
NC_010448.4	StringTie	exon	58627754	58627773	.	+	.	transcript_id "MSTRG.131645.1"; gene_id "MSTRG.131645"; exon_number "1";
NC_010448.4	StringTie	exon	58660992	58661281	.	+	.	transcript_id "MSTRG.131645.1"; gene_id "MSTRG.131645"; exon_number "2";
NC_010448.4	StringTie	transcript	58682667	58754127	.	+	.	transcript_id "MSTRG.131655.1"; gene_id "MSTRG.131655";gene_name "LOC110261045"; transcript_type "lncNAT";
NC_010448.4	StringTie	exon	58682667	58682990	.	+	.	transcript_id "MSTRG.131655.1"; gene_id "MSTRG.131655"; exon_number "1";
NC_010448.4	StringTie	exon	58683331	58683848	.	+	.	transcript_id "MSTRG.131655.1"; gene_id "MSTRG.131655"; exon_number "2";
NC_010448.4	StringTie	exon	58753980	58754127	.	+	.	transcript_id "MSTRG.131655.1"; gene_id "MSTRG.131655"; exon_number "3";
NC_010448.4	StringTie	transcript	58852269	58857237	.	+	.	transcript_id "MSTRG.131617.1"; gene_id "MSTRG.131617";gene_name "CDC42EP5"; transcript_type "isolncRNA";
NC_010448.4	StringTie	exon	58852269	58852317	.	+	.	transcript_id "MSTRG.131617.1"; gene_id "MSTRG.131617"; exon_number "1";
NC_010448.4	StringTie	exon	58853204	58853360	.	+	.	transcript_id "MSTRG.131617.1"; gene_id "MSTRG.131617"; exon_number "2";
NC_010448.4	StringTie	exon	58857090	58857237	.	+	.	transcript_id "MSTRG.131617.1"; gene_id "MSTRG.131617"; exon_number "3";
NC_010448.4	StringTie	transcript	69286753	69302453	.	+	.	transcript_id "MSTRG.133553.1"; gene_id "MSTRG.133553";; transcript_type "lincRNA";
NC_010448.4	StringTie	exon	69286753	69291205	.	+	.	transcript_id "MSTRG.133553.1"; gene_id "MSTRG.133553"; exon_number "1";
NC_010448.4	StringTie	exon	69302043	69302453	.	+	.	transcript_id "MSTRG.133553.1"; gene_id "MSTRG.133553"; exon_number "2";
NC_010448.4	StringTie	transcript	70036329	70065882	.	+	.	transcript_id "MSTRG.133537.1"; gene_id "MSTRG.133537";gene_name "PIK3CD"; transcript_type "ilncRNA";
NC_010448.4	StringTie	exon	70036329	70036730	.	+	.	transcript_id "MSTRG.133537.1"; gene_id "MSTRG.133537"; exon_number "1";
NC_010448.4	StringTie	exon	70065838	70065882	.	+	.	transcript_id "MSTRG.133537.1"; gene_id "MSTRG.133537"; exon_number "2";
NC_010448.4	StringTie	transcript	75534553	75542324	.	+	.	transcript_id "MSTRG.134451.3"; gene_id "MSTRG.134451";gene_name "NECAP2"; transcript_type "isolncRNA";
NC_010448.4	StringTie	exon	75534553	75534616	.	+	.	transcript_id "MSTRG.134451.3"; gene_id "MSTRG.134451"; exon_number "1";
NC_010448.4	StringTie	exon	75536528	75536705	.	+	.	transcript_id "MSTRG.134451.3"; gene_id "MSTRG.134451"; exon_number "2";
NC_010448.4	StringTie	exon	75540409	75540493	.	+	.	transcript_id "MSTRG.134451.3"; gene_id "MSTRG.134451"; exon_number "3";
NC_010448.4	StringTie	exon	75541959	75542324	.	+	.	transcript_id "MSTRG.134451.3"; gene_id "MSTRG.134451"; exon_number "4";
NC_010448.4	StringTie	transcript	76245391	76298672	.	+	.	transcript_id "MSTRG.134480.1"; gene_id "MSTRG.134480";; transcript_type "lincRNA";
NC_010448.4	StringTie	exon	76245391	76245590	.	+	.	transcript_id "MSTRG.134480.1"; gene_id "MSTRG.134480"; exon_number "1";
NC_010448.4	StringTie	exon	76298493	76298672	.	+	.	transcript_id "MSTRG.134480.1"; gene_id "MSTRG.134480"; exon_number "2";
NC_010448.4	StringTie	transcript	77485124	77519205	.	+	.	transcript_id "MSTRG.134726.1"; gene_id "MSTRG.134726";; transcript_type "lincRNA";
NC_010448.4	StringTie	exon	77485124	77485537	.	+	.	transcript_id "MSTRG.134726.1"; gene_id "MSTRG.134726"; exon_number "1";
NC_010448.4	StringTie	exon	77519154	77519205	.	+	.	transcript_id "MSTRG.134726.1"; gene_id "MSTRG.134726"; exon_number "2";
NC_010448.4	StringTie	transcript	78824248	78840357	.	+	.	transcript_id "MSTRG.134981.11"; gene_id "MSTRG.134981";gene_name "CDA"; transcript_type "isolncRNA";
NC_010448.4	StringTie	exon	78824248	78824455	.	+	.	transcript_id "MSTRG.134981.11"; gene_id "MSTRG.134981"; exon_number "1";
NC_010448.4	StringTie	exon	78834411	78834953	.	+	.	transcript_id "MSTRG.134981.11"; gene_id "MSTRG.134981"; exon_number "2";
NC_010448.4	StringTie	exon	78838955	78840357	.	+	.	transcript_id "MSTRG.134981.11"; gene_id "MSTRG.134981"; exon_number "3";
NC_010448.4	StringTie	transcript	78824289	78833918	.	+	.	transcript_id "MSTRG.134981.13"; gene_id "MSTRG.134981";gene_name "CDA"; transcript_type "isolncRNA";
NC_010448.4	StringTie	exon	78824289	78824455	.	+	.	transcript_id "MSTRG.134981.13"; gene_id "MSTRG.134981"; exon_number "1";
NC_010448.4	StringTie	exon	78833788	78833918	.	+	.	transcript_id "MSTRG.134981.13"; gene_id "MSTRG.134981"; exon_number "2";
NC_010448.4	StringTie	transcript	78841066	78849535	.	+	.	transcript_id "MSTRG.134981.15"; gene_id "MSTRG.134981";gene_name "CDA"; transcript_type "isolncRNA";
NC_010448.4	StringTie	exon	78841066	78841710	.	+	.	transcript_id "MSTRG.134981.15"; gene_id "MSTRG.134981"; exon_number "1";
[truncated: 3,298 more rows]
