# Supplementary material for: Characterization and comparative analysis of transcriptional profiles of porcine colostrum and mature milk at different parities
Source: BMC Genom Data. 2021 Aug 10;22:25. doi: 10.1186/s12863-021-00980-5 (PMC8353812; doi:10.1186/s12863-021-00980-5)
Supplement: Supplementary file 4 — Additional file 4: Table S4. Novel mRNA annotation. Annotation is given in GTF format. [file 12863_2021_980_MOESM4_ESM.xlsx]

## Sheet: Sheet1
Supplemental Table 4: The annotation of novel mRNA in gtf format.
NC_010443.5	StringTie	transcript	24113	40032	.	+	.	transcript_id "MSTRG.30.2"; gene_id "MSTRG.30";gene_name "PSMB1";
NC_010443.5	StringTie	exon	24113	24144	.	+	.	transcript_id "MSTRG.30.2"; gene_id "MSTRG.30"; exon_number "1";
NC_010443.5	StringTie	exon	27360	27467	.	+	.	transcript_id "MSTRG.30.2"; gene_id "MSTRG.30"; exon_number "2";
NC_010443.5	StringTie	exon	30768	30849	.	+	.	transcript_id "MSTRG.30.2"; gene_id "MSTRG.30"; exon_number "3";
NC_010443.5	StringTie	exon	33300	33429	.	+	.	transcript_id "MSTRG.30.2"; gene_id "MSTRG.30"; exon_number "4";
NC_010443.5	StringTie	exon	38651	38757	.	+	.	transcript_id "MSTRG.30.2"; gene_id "MSTRG.30"; exon_number "5";
NC_010443.5	StringTie	exon	39746	40032	.	+	.	transcript_id "MSTRG.30.2"; gene_id "MSTRG.30"; exon_number "6";
NC_010443.5	StringTie	transcript	27297	40033	.	+	.	transcript_id "MSTRG.30.3"; gene_id "MSTRG.30";gene_name "PSMB1";
NC_010443.5	StringTie	exon	27297	27467	.	+	.	transcript_id "MSTRG.30.3"; gene_id "MSTRG.30"; exon_number "1";
NC_010443.5	StringTie	exon	30768	30849	.	+	.	transcript_id "MSTRG.30.3"; gene_id "MSTRG.30"; exon_number "2";
NC_010443.5	StringTie	exon	33300	33429	.	+	.	transcript_id "MSTRG.30.3"; gene_id "MSTRG.30"; exon_number "3";
NC_010443.5	StringTie	exon	36971	37094	.	+	.	transcript_id "MSTRG.30.3"; gene_id "MSTRG.30"; exon_number "4";
NC_010443.5	StringTie	exon	38651	38757	.	+	.	transcript_id "MSTRG.30.3"; gene_id "MSTRG.30"; exon_number "5";
NC_010443.5	StringTie	exon	39746	40033	.	+	.	transcript_id "MSTRG.30.3"; gene_id "MSTRG.30"; exon_number "6";
NC_010443.5	StringTie	transcript	557265	576713	.	+	.	transcript_id "MSTRG.157.8"; gene_id "MSTRG.157";gene_name "PHF10";
NC_010443.5	StringTie	exon	557265	557438	.	+	.	transcript_id "MSTRG.157.8"; gene_id "MSTRG.157"; exon_number "1";
NC_010443.5	StringTie	exon	559999	560105	.	+	.	transcript_id "MSTRG.157.8"; gene_id "MSTRG.157"; exon_number "2";
NC_010443.5	StringTie	exon	563367	563497	.	+	.	transcript_id "MSTRG.157.8"; gene_id "MSTRG.157"; exon_number "3";
NC_010443.5	StringTie	exon	564097	564180	.	+	.	transcript_id "MSTRG.157.8"; gene_id "MSTRG.157"; exon_number "4";
NC_010443.5	StringTie	exon	565194	565327	.	+	.	transcript_id "MSTRG.157.8"; gene_id "MSTRG.157"; exon_number "5";
NC_010443.5	StringTie	exon	565417	565566	.	+	.	transcript_id "MSTRG.157.8"; gene_id "MSTRG.157"; exon_number "6";
NC_010443.5	StringTie	exon	566064	566173	.	+	.	transcript_id "MSTRG.157.8"; gene_id "MSTRG.157"; exon_number "7";
NC_010443.5	StringTie	exon	567699	567852	.	+	.	transcript_id "MSTRG.157.8"; gene_id "MSTRG.157"; exon_number "8";
NC_010443.5	StringTie	exon	570481	570636	.	+	.	transcript_id "MSTRG.157.8"; gene_id "MSTRG.157"; exon_number "9";
NC_010443.5	StringTie	exon	574881	574989	.	+	.	transcript_id "MSTRG.157.8"; gene_id "MSTRG.157"; exon_number "10";
NC_010443.5	StringTie	exon	575258	575446	.	+	.	transcript_id "MSTRG.157.8"; gene_id "MSTRG.157"; exon_number "11";
NC_010443.5	StringTie	exon	576521	576713	.	+	.	transcript_id "MSTRG.157.8"; gene_id "MSTRG.157"; exon_number "12";
NC_010443.5	StringTie	transcript	557430	576760	.	+	.	transcript_id "MSTRG.157.9"; gene_id "MSTRG.157";gene_name "PHF10";
NC_010443.5	StringTie	exon	557430	557489	.	+	.	transcript_id "MSTRG.157.9"; gene_id "MSTRG.157"; exon_number "1";
NC_010443.5	StringTie	exon	559999	560105	.	+	.	transcript_id "MSTRG.157.9"; gene_id "MSTRG.157"; exon_number "2";
NC_010443.5	StringTie	exon	563367	563497	.	+	.	transcript_id "MSTRG.157.9"; gene_id "MSTRG.157"; exon_number "3";
NC_010443.5	StringTie	exon	564097	564180	.	+	.	transcript_id "MSTRG.157.9"; gene_id "MSTRG.157"; exon_number "4";
NC_010443.5	StringTie	exon	565194	565327	.	+	.	transcript_id "MSTRG.157.9"; gene_id "MSTRG.157"; exon_number "5";
NC_010443.5	StringTie	exon	565417	565566	.	+	.	transcript_id "MSTRG.157.9"; gene_id "MSTRG.157"; exon_number "6";
NC_010443.5	StringTie	exon	566064	566173	.	+	.	transcript_id "MSTRG.157.9"; gene_id "MSTRG.157"; exon_number "7";
NC_010443.5	StringTie	exon	567699	567852	.	+	.	transcript_id "MSTRG.157.9"; gene_id "MSTRG.157"; exon_number "8";
NC_010443.5	StringTie	exon	570481	570636	.	+	.	transcript_id "MSTRG.157.9"; gene_id "MSTRG.157"; exon_number "9";
NC_010443.5	StringTie	exon	574881	574989	.	+	.	transcript_id "MSTRG.157.9"; gene_id "MSTRG.157"; exon_number "10";
NC_010443.5	StringTie	exon	575258	575446	.	+	.	transcript_id "MSTRG.157.9"; gene_id "MSTRG.157"; exon_number "11";
NC_010443.5	StringTie	exon	576521	576760	.	+	.	transcript_id "MSTRG.157.9"; gene_id "MSTRG.157"; exon_number "12";
NC_010443.5	StringTie	transcript	561142	719971	.	+	.	transcript_id "MSTRG.159.1"; gene_id "MSTRG.159";gene_name "WDR27";
NC_010443.5	StringTie	exon	561142	561195	.	+	.	transcript_id "MSTRG.159.1"; gene_id "MSTRG.159"; exon_number "1";
NC_010443.5	StringTie	exon	593018	593156	.	+	.	transcript_id "MSTRG.159.1"; gene_id "MSTRG.159"; exon_number "2";
NC_010443.5	StringTie	exon	598025	598149	.	+	.	transcript_id "MSTRG.159.1"; gene_id "MSTRG.159"; exon_number "3";
NC_010443.5	StringTie	exon	608276	608357	.	+	.	transcript_id "MSTRG.159.1"; gene_id "MSTRG.159"; exon_number "4";
NC_010443.5	StringTie	exon	609238	609329	.	+	.	transcript_id "MSTRG.159.1"; gene_id "MSTRG.159"; exon_number "5";
NC_010443.5	StringTie	exon	610175	610242	.	+	.	transcript_id "MSTRG.159.1"; gene_id "MSTRG.159"; exon_number "6";
NC_010443.5	StringTie	exon	610473	610594	.	+	.	transcript_id "MSTRG.159.1"; gene_id "MSTRG.159"; exon_number "7";
NC_010443.5	StringTie	exon	611258	611340	.	+	.	transcript_id "MSTRG.159.1"; gene_id "MSTRG.159"; exon_number "8";
NC_010443.5	StringTie	exon	617145	617223	.	+	.	transcript_id "MSTRG.159.1"; gene_id "MSTRG.159"; exon_number "9";
NC_010443.5	StringTie	exon	618934	619011	.	+	.	transcript_id "MSTRG.159.1"; gene_id "MSTRG.159"; exon_number "10";
NC_010443.5	StringTie	exon	626317	626414	.	+	.	transcript_id "MSTRG.159.1"; gene_id "MSTRG.159"; exon_number "11";
NC_010443.5	StringTie	exon	627725	627814	.	+	.	transcript_id "MSTRG.159.1"; gene_id "MSTRG.159"; exon_number "12";
NC_010443.5	StringTie	exon	641934	642031	.	+	.	transcript_id "MSTRG.159.1"; gene_id "MSTRG.159"; exon_number "13";
NC_010443.5	StringTie	exon	643375	643477	.	+	.	transcript_id "MSTRG.159.1"; gene_id "MSTRG.159"; exon_number "14";
NC_010443.5	StringTie	exon	653585	653683	.	+	.	transcript_id "MSTRG.159.1"; gene_id "MSTRG.159"; exon_number "15";
NC_010443.5	StringTie	exon	719872	719971	.	+	.	transcript_id "MSTRG.159.1"; gene_id "MSTRG.159"; exon_number "16";
NC_010443.5	StringTie	transcript	578534	719927	.	+	.	transcript_id "MSTRG.159.4"; gene_id "MSTRG.159";gene_name "WDR27";
NC_010443.5	StringTie	exon	578534	578588	.	+	.	transcript_id "MSTRG.159.4"; gene_id "MSTRG.159"; exon_number "1";
NC_010443.5	StringTie	exon	586692	586887	.	+	.	transcript_id "MSTRG.159.4"; gene_id "MSTRG.159"; exon_number "2";
NC_010443.5	StringTie	exon	593018	593156	.	+	.	transcript_id "MSTRG.159.4"; gene_id "MSTRG.159"; exon_number "3";
NC_010443.5	StringTie	exon	598025	598149	.	+	.	transcript_id "MSTRG.159.4"; gene_id "MSTRG.159"; exon_number "4";
NC_010443.5	StringTie	exon	608276	608357	.	+	.	transcript_id "MSTRG.159.4"; gene_id "MSTRG.159"; exon_number "5";
NC_010443.5	StringTie	exon	609238	609329	.	+	.	transcript_id "MSTRG.159.4"; gene_id "MSTRG.159"; exon_number "6";
NC_010443.5	StringTie	exon	610175	610242	.	+	.	transcript_id "MSTRG.159.4"; gene_id "MSTRG.159"; exon_number "7";
NC_010443.5	StringTie	exon	610473	610594	.	+	.	transcript_id "MSTRG.159.4"; gene_id "MSTRG.159"; exon_number "8";
NC_010443.5	StringTie	exon	611258	611340	.	+	.	transcript_id "MSTRG.159.4"; gene_id "MSTRG.159"; exon_number "9";
NC_010443.5	StringTie	exon	617145	617223	.	+	.	transcript_id "MSTRG.159.4"; gene_id "MSTRG.159"; exon_number "10";
NC_010443.5	StringTie	exon	618934	619011	.	+	.	transcript_id "MSTRG.159.4"; gene_id "MSTRG.159"; exon_number "11";
NC_010443.5	StringTie	exon	626317	626414	.	+	.	transcript_id "MSTRG.159.4"; gene_id "MSTRG.159"; exon_number "12";
NC_010443.5	StringTie	exon	627722	627814	.	+	.	transcript_id "MSTRG.159.4"; gene_id "MSTRG.159"; exon_number "13";
NC_010443.5	StringTie	exon	641934	642031	.	+	.	transcript_id "MSTRG.159.4"; gene_id "MSTRG.159"; exon_number "14";
NC_010443.5	StringTie	exon	643375	643477	.	+	.	transcript_id "MSTRG.159.4"; gene_id "MSTRG.159"; exon_number "15";
NC_010443.5	StringTie	exon	653585	653683	.	+	.	transcript_id "MSTRG.159.4"; gene_id "MSTRG.159"; exon_number "16";
NC_010443.5	StringTie	exon	719872	719927	.	+	.	transcript_id "MSTRG.159.4"; gene_id "MSTRG.159"; exon_number "17";
NC_010443.5	StringTie	transcript	578536	653675	.	+	.	transcript_id "MSTRG.159.5"; gene_id "MSTRG.159";gene_name "WDR27";
NC_010443.5	StringTie	exon	578536	578666	.	+	.	transcript_id "MSTRG.159.5"; gene_id "MSTRG.159"; exon_number "1";
NC_010443.5	StringTie	exon	586692	586744	.	+	.	transcript_id "MSTRG.159.5"; gene_id "MSTRG.159"; exon_number "2";
NC_010443.5	StringTie	exon	586841	586887	.	+	.	transcript_id "MSTRG.159.5"; gene_id "MSTRG.159"; exon_number "3";
NC_010443.5	StringTie	exon	593018	593156	.	+	.	transcript_id "MSTRG.159.5"; gene_id "MSTRG.159"; exon_number "4";
NC_010443.5	StringTie	exon	598025	598149	.	+	.	transcript_id "MSTRG.159.5"; gene_id "MSTRG.159"; exon_number "5";
NC_010443.5	StringTie	exon	608276	608357	.	+	.	transcript_id "MSTRG.159.5"; gene_id "MSTRG.159"; exon_number "6";
NC_010443.5	StringTie	exon	609238	609329	.	+	.	transcript_id "MSTRG.159.5"; gene_id "MSTRG.159"; exon_number "7";
NC_010443.5	StringTie	exon	610175	610242	.	+	.	transcript_id "MSTRG.159.5"; gene_id "MSTRG.159"; exon_number "8";
NC_010443.5	StringTie	exon	610473	610594	.	+	.	transcript_id "MSTRG.159.5"; gene_id "MSTRG.159"; exon_number "9";
NC_010443.5	StringTie	exon	611258	611340	.	+	.	transcript_id "MSTRG.159.5"; gene_id "MSTRG.159"; exon_number "10";
NC_010443.5	StringTie	exon	627722	627814	.	+	.	transcript_id "MSTRG.159.5"; gene_id "MSTRG.159"; exon_number "11";
NC_010443.5	StringTie	exon	641934	642031	.	+	.	transcript_id "MSTRG.159.5"; gene_id "MSTRG.159"; exon_number "12";
NC_010443.5	StringTie	exon	643375	643477	.	+	.	transcript_id "MSTRG.159.5"; gene_id "MSTRG.159"; exon_number "13";
NC_010443.5	StringTie	exon	653585	653675	.	+	.	transcript_id "MSTRG.159.5"; gene_id "MSTRG.159"; exon_number "14";
NC_010443.5	StringTie	transcript	585689	699169	.	+	.	transcript_id "MSTRG.159.6"; gene_id "MSTRG.159";gene_name "WDR27";
NC_010443.5	StringTie	exon	585689	585746	.	+	.	transcript_id "MSTRG.159.6"; gene_id "MSTRG.159"; exon_number "1";
NC_010443.5	StringTie	exon	586692	586887	.	+	.	transcript_id "MSTRG.159.6"; gene_id "MSTRG.159"; exon_number "2";
NC_010443.5	StringTie	exon	593018	593156	.	+	.	transcript_id "MSTRG.159.6"; gene_id "MSTRG.159"; exon_number "3";
NC_010443.5	StringTie	exon	598025	598149	.	+	.	transcript_id "MSTRG.159.6"; gene_id "MSTRG.159"; exon_number "4";
NC_010443.5	StringTie	exon	608276	608357	.	+	.	transcript_id "MSTRG.159.6"; gene_id "MSTRG.159"; exon_number "5";
NC_010443.5	StringTie	exon	609238	609329	.	+	.	transcript_id "MSTRG.159.6"; gene_id "MSTRG.159"; exon_number "6";
NC_010443.5	StringTie	exon	610175	610242	.	+	.	transcript_id "MSTRG.159.6"; gene_id "MSTRG.159"; exon_number "7";
NC_010443.5	StringTie	exon	610473	610594	.	+	.	transcript_id "MSTRG.159.6"; gene_id "MSTRG.159"; exon_number "8";
NC_010443.5	StringTie	exon	611258	611340	.	+	.	transcript_id "MSTRG.159.6"; gene_id "MSTRG.159"; exon_number "9";
NC_010443.5	StringTie	exon	617145	617223	.	+	.	transcript_id "MSTRG.159.6"; gene_id "MSTRG.159"; exon_number "10";
NC_010443.5	StringTie	exon	618934	619011	.	+	.	transcript_id "MSTRG.159.6"; gene_id "MSTRG.159"; exon_number "11";
NC_010443.5	StringTie	exon	641934	642031	.	+	.	transcript_id "MSTRG.159.6"; gene_id "MSTRG.159"; exon_number "12";
NC_010443.5	StringTie	exon	643375	643477	.	+	.	transcript_id "MSTRG.159.6"; gene_id "MSTRG.159"; exon_number "13";
NC_010443.5	StringTie	exon	653585	653683	.	+	.	transcript_id "MSTRG.159.6"; gene_id "MSTRG.159"; exon_number "14";
NC_010443.5	StringTie	exon	699159	699169	.	+	.	transcript_id "MSTRG.159.6"; gene_id "MSTRG.159"; exon_number "15";
NC_010443.5	StringTie	transcript	593016	664127	.	+	.	transcript_id "MSTRG.159.8"; gene_id "MSTRG.159";gene_name "WDR27";
NC_010443.5	StringTie	exon	593016	593156	.	+	.	transcript_id "MSTRG.159.8"; gene_id "MSTRG.159"; exon_number "1";
NC_010443.5	StringTie	exon	598025	598149	.	+	.	transcript_id "MSTRG.159.8"; gene_id "MSTRG.159"; exon_number "2";
NC_010443.5	StringTie	exon	608276	608357	.	+	.	transcript_id "MSTRG.159.8"; gene_id "MSTRG.159"; exon_number "3";
NC_010443.5	StringTie	exon	609238	609329	.	+	.	transcript_id "MSTRG.159.8"; gene_id "MSTRG.159"; exon_number "4";
NC_010443.5	StringTie	exon	610175	610242	.	+	.	transcript_id "MSTRG.159.8"; gene_id "MSTRG.159"; exon_number "5";
NC_010443.5	StringTie	exon	610473	610594	.	+	.	transcript_id "MSTRG.159.8"; gene_id "MSTRG.159"; exon_number "6";
NC_010443.5	StringTie	exon	611258	611340	.	+	.	transcript_id "MSTRG.159.8"; gene_id "MSTRG.159"; exon_number "7";
NC_010443.5	StringTie	exon	617145	617223	.	+	.	transcript_id "MSTRG.159.8"; gene_id "MSTRG.159"; exon_number "8";
NC_010443.5	StringTie	exon	618934	619011	.	+	.	transcript_id "MSTRG.159.8"; gene_id "MSTRG.159"; exon_number "9";
NC_010443.5	StringTie	exon	641934	642031	.	+	.	transcript_id "MSTRG.159.8"; gene_id "MSTRG.159"; exon_number "10";
NC_010443.5	StringTie	exon	643375	643477	.	+	.	transcript_id "MSTRG.159.8"; gene_id "MSTRG.159"; exon_number "11";
NC_010443.5	StringTie	exon	653585	653683	.	+	.	transcript_id "MSTRG.159.8"; gene_id "MSTRG.159"; exon_number "12";
NC_010443.5	StringTie	exon	664110	664127	.	+	.	transcript_id "MSTRG.159.8"; gene_id "MSTRG.159"; exon_number "13";
NC_010443.5	StringTie	transcript	593017	619010	.	+	.	transcript_id "MSTRG.159.10"; gene_id "MSTRG.159";gene_name "WDR27";
NC_010443.5	StringTie	exon	593017	593156	.	+	.	transcript_id "MSTRG.159.10"; gene_id "MSTRG.159"; exon_number "1";
NC_010443.5	StringTie	exon	598030	598149	.	+	.	transcript_id "MSTRG.159.10"; gene_id "MSTRG.159"; exon_number "2";
NC_010443.5	StringTie	exon	608276	608357	.	+	.	transcript_id "MSTRG.159.10"; gene_id "MSTRG.159"; exon_number "3";
NC_010443.5	StringTie	exon	609238	609329	.	+	.	transcript_id "MSTRG.159.10"; gene_id "MSTRG.159"; exon_number "4";
NC_010443.5	StringTie	exon	610175	610242	.	+	.	transcript_id "MSTRG.159.10"; gene_id "MSTRG.159"; exon_number "5";
NC_010443.5	StringTie	exon	610473	610594	.	+	.	transcript_id "MSTRG.159.10"; gene_id "MSTRG.159"; exon_number "6";
NC_010443.5	StringTie	exon	611258	611340	.	+	.	transcript_id "MSTRG.159.10"; gene_id "MSTRG.159"; exon_number "7";
NC_010443.5	StringTie	exon	617145	617223	.	+	.	transcript_id "MSTRG.159.10"; gene_id "MSTRG.159"; exon_number "8";
NC_010443.5	StringTie	exon	618934	619010	.	+	.	transcript_id "MSTRG.159.10"; gene_id "MSTRG.159"; exon_number "9";
NC_010443.5	StringTie	transcript	593017	627804	.	+	.	transcript_id "MSTRG.159.9"; gene_id "MSTRG.159";gene_name "WDR27";
NC_010443.5	StringTie	exon	593017	593156	.	+	.	transcript_id "MSTRG.159.9"; gene_id "MSTRG.159"; exon_number "1";
NC_010443.5	StringTie	exon	598025	598149	.	+	.	transcript_id "MSTRG.159.9"; gene_id "MSTRG.159"; exon_number "2";
NC_010443.5	StringTie	exon	608276	608357	.	+	.	transcript_id "MSTRG.159.9"; gene_id "MSTRG.159"; exon_number "3";
NC_010443.5	StringTie	exon	609238	609329	.	+	.	transcript_id "MSTRG.159.9"; gene_id "MSTRG.159"; exon_number "4";
NC_010443.5	StringTie	exon	610175	610242	.	+	.	transcript_id "MSTRG.159.9"; gene_id "MSTRG.159"; exon_number "5";
NC_010443.5	StringTie	exon	610473	610594	.	+	.	transcript_id "MSTRG.159.9"; gene_id "MSTRG.159"; exon_number "6";
NC_010443.5	StringTie	exon	611258	611340	.	+	.	transcript_id "MSTRG.159.9"; gene_id "MSTRG.159"; exon_number "7";
NC_010443.5	StringTie	exon	617145	617223	.	+	.	transcript_id "MSTRG.159.9"; gene_id "MSTRG.159"; exon_number "8";
NC_010443.5	StringTie	exon	618934	619011	.	+	.	transcript_id "MSTRG.159.9"; gene_id "MSTRG.159"; exon_number "9";
NC_010443.5	StringTie	exon	627725	627804	.	+	.	transcript_id "MSTRG.159.9"; gene_id "MSTRG.159"; exon_number "10";
NC_010443.5	StringTie	transcript	593043	653684	.	+	.	transcript_id "MSTRG.159.12"; gene_id "MSTRG.159";gene_name "WDR27";
NC_010443.5	StringTie	exon	593043	593156	.	+	.	transcript_id "MSTRG.159.12"; gene_id "MSTRG.159"; exon_number "1";
NC_010443.5	StringTie	exon	598025	598149	.	+	.	transcript_id "MSTRG.159.12"; gene_id "MSTRG.159"; exon_number "2";
NC_010443.5	StringTie	exon	608276	608357	.	+	.	transcript_id "MSTRG.159.12"; gene_id "MSTRG.159"; exon_number "3";
NC_010443.5	StringTie	exon	609238	609329	.	+	.	transcript_id "MSTRG.159.12"; gene_id "MSTRG.159"; exon_number "4";
NC_010443.5	StringTie	exon	610175	610242	.	+	.	transcript_id "MSTRG.159.12"; gene_id "MSTRG.159"; exon_number "5";
NC_010443.5	StringTie	exon	610473	610594	.	+	.	transcript_id "MSTRG.159.12"; gene_id "MSTRG.159"; exon_number "6";
NC_010443.5	StringTie	exon	611258	611340	.	+	.	transcript_id "MSTRG.159.12"; gene_id "MSTRG.159"; exon_number "7";
NC_010443.5	StringTie	exon	617145	617223	.	+	.	transcript_id "MSTRG.159.12"; gene_id "MSTRG.159"; exon_number "8";
NC_010443.5	StringTie	exon	618934	619011	.	+	.	transcript_id "MSTRG.159.12"; gene_id "MSTRG.159"; exon_number "9";
NC_010443.5	StringTie	exon	626317	626974	.	+	.	transcript_id "MSTRG.159.12"; gene_id "MSTRG.159"; exon_number "10";
NC_010443.5	StringTie	exon	627725	627814	.	+	.	transcript_id "MSTRG.159.12"; gene_id "MSTRG.159"; exon_number "11";
NC_010443.5	StringTie	exon	641934	642031	.	+	.	transcript_id "MSTRG.159.12"; gene_id "MSTRG.159"; exon_number "12";
NC_010443.5	StringTie	exon	643375	643477	.	+	.	transcript_id "MSTRG.159.12"; gene_id "MSTRG.159"; exon_number "13";
NC_010443.5	StringTie	exon	653585	653684	.	+	.	transcript_id "MSTRG.159.12"; gene_id "MSTRG.159"; exon_number "14";
NC_010443.5	StringTie	transcript	595694	619011	.	+	.	transcript_id "MSTRG.159.13"; gene_id "MSTRG.159";gene_name "WDR27";
NC_010443.5	StringTie	exon	595694	595757	.	+	.	transcript_id "MSTRG.159.13"; gene_id "MSTRG.159"; exon_number "1";
NC_010443.5	StringTie	exon	598025	598149	.	+	.	transcript_id "MSTRG.159.13"; gene_id "MSTRG.159"; exon_number "2";
NC_010443.5	StringTie	exon	608276	608357	.	+	.	transcript_id "MSTRG.159.13"; gene_id "MSTRG.159"; exon_number "3";
NC_010443.5	StringTie	exon	609238	609329	.	+	.	transcript_id "MSTRG.159.13"; gene_id "MSTRG.159"; exon_number "4";
NC_010443.5	StringTie	exon	610175	610242	.	+	.	transcript_id "MSTRG.159.13"; gene_id "MSTRG.159"; exon_number "5";
NC_010443.5	StringTie	exon	610473	610594	.	+	.	transcript_id "MSTRG.159.13"; gene_id "MSTRG.159"; exon_number "6";
NC_010443.5	StringTie	exon	611258	611340	.	+	.	transcript_id "MSTRG.159.13"; gene_id "MSTRG.159"; exon_number "7";
NC_010443.5	StringTie	exon	617145	617223	.	+	.	transcript_id "MSTRG.159.13"; gene_id "MSTRG.159"; exon_number "8";
NC_010443.5	StringTie	exon	618934	619011	.	+	.	transcript_id "MSTRG.159.13"; gene_id "MSTRG.159"; exon_number "9";
NC_010443.5	StringTie	transcript	604260	643889	.	+	.	transcript_id "MSTRG.159.14"; gene_id "MSTRG.159";gene_name "WDR27";
NC_010443.5	StringTie	exon	604260	604355	.	+	.	transcript_id "MSTRG.159.14"; gene_id "MSTRG.159"; exon_number "1";
NC_010443.5	StringTie	exon	608276	608357	.	+	.	transcript_id "MSTRG.159.14"; gene_id "MSTRG.159"; exon_number "2";
NC_010443.5	StringTie	exon	609238	609329	.	+	.	transcript_id "MSTRG.159.14"; gene_id "MSTRG.159"; exon_number "3";
NC_010443.5	StringTie	exon	610175	610242	.	+	.	transcript_id "MSTRG.159.14"; gene_id "MSTRG.159"; exon_number "4";
NC_010443.5	StringTie	exon	610473	610594	.	+	.	transcript_id "MSTRG.159.14"; gene_id "MSTRG.159"; exon_number "5";
NC_010443.5	StringTie	exon	611258	611340	.	+	.	transcript_id "MSTRG.159.14"; gene_id "MSTRG.159"; exon_number "6";
NC_010443.5	StringTie	exon	617145	617223	.	+	.	transcript_id "MSTRG.159.14"; gene_id "MSTRG.159"; exon_number "7";
NC_010443.5	StringTie	exon	618934	619011	.	+	.	transcript_id "MSTRG.159.14"; gene_id "MSTRG.159"; exon_number "8";
NC_010443.5	StringTie	exon	641934	642031	.	+	.	transcript_id "MSTRG.159.14"; gene_id "MSTRG.159"; exon_number "9";
NC_010443.5	StringTie	exon	643375	643477	.	+	.	transcript_id "MSTRG.159.14"; gene_id "MSTRG.159"; exon_number "10";
NC_010443.5	StringTie	exon	643827	643889	.	+	.	transcript_id "MSTRG.159.14"; gene_id "MSTRG.159"; exon_number "11";
NC_010443.5	StringTie	transcript	604287	720072	.	+	.	transcript_id "MSTRG.159.15"; gene_id "MSTRG.159";gene_name "WDR27";
NC_010443.5	StringTie	exon	604287	604355	.	+	.	transcript_id "MSTRG.159.15"; gene_id "MSTRG.159"; exon_number "1";
NC_010443.5	StringTie	exon	608279	608357	.	+	.	transcript_id "MSTRG.159.15"; gene_id "MSTRG.159"; exon_number "2";
NC_010443.5	StringTie	exon	609238	609329	.	+	.	transcript_id "MSTRG.159.15"; gene_id "MSTRG.159"; exon_number "3";
NC_010443.5	StringTie	exon	610175	610242	.	+	.	transcript_id "MSTRG.159.15"; gene_id "MSTRG.159"; exon_number "4";
NC_010443.5	StringTie	exon	610473	610594	.	+	.	transcript_id "MSTRG.159.15"; gene_id "MSTRG.159"; exon_number "5";
NC_010443.5	StringTie	exon	611258	611340	.	+	.	transcript_id "MSTRG.159.15"; gene_id "MSTRG.159"; exon_number "6";
NC_010443.5	StringTie	exon	617145	617223	.	+	.	transcript_id "MSTRG.159.15"; gene_id "MSTRG.159"; exon_number "7";
NC_010443.5	StringTie	exon	618934	619011	.	+	.	transcript_id "MSTRG.159.15"; gene_id "MSTRG.159"; exon_number "8";
NC_010443.5	StringTie	exon	641934	642031	.	+	.	transcript_id "MSTRG.159.15"; gene_id "MSTRG.159"; exon_number "9";
NC_010443.5	StringTie	exon	643375	643477	.	+	.	transcript_id "MSTRG.159.15"; gene_id "MSTRG.159"; exon_number "10";
NC_010443.5	StringTie	exon	653585	653683	.	+	.	transcript_id "MSTRG.159.15"; gene_id "MSTRG.159"; exon_number "11";
NC_010443.5	StringTie	exon	719872	720072	.	+	.	transcript_id "MSTRG.159.15"; gene_id "MSTRG.159"; exon_number "12";
NC_010443.5	StringTie	transcript	1698025	1700234	.	+	.	transcript_id "MSTRG.644.1"; gene_id "MSTRG.644";gene_name "AFDN";
NC_010443.5	StringTie	exon	1698025	1698223	.	+	.	transcript_id "MSTRG.644.1"; gene_id "MSTRG.644"; exon_number "1";
NC_010443.5	StringTie	exon	1699917	1700234	.	+	.	transcript_id "MSTRG.644.1"; gene_id "MSTRG.644"; exon_number "2";
NC_010443.5	StringTie	transcript	1777436	1804031	.	+	.	transcript_id "MSTRG.219.1"; gene_id "MSTRG.219";;
NC_010443.5	StringTie	exon	1777436	1779605	.	+	.	transcript_id "MSTRG.219.1"; gene_id "MSTRG.219"; exon_number "1";
NC_010443.5	StringTie	exon	1801692	1804031	.	+	.	transcript_id "MSTRG.219.1"; gene_id "MSTRG.219"; exon_number "2";
NC_010443.5	StringTie	transcript	1777501	1803722	.	+	.	transcript_id "MSTRG.219.2"; gene_id "MSTRG.219";;
NC_010443.5	StringTie	exon	1777501	1779605	.	+	.	transcript_id "MSTRG.219.2"; gene_id "MSTRG.219"; exon_number "1";
NC_010443.5	StringTie	exon	1789717	1790062	.	+	.	transcript_id "MSTRG.219.2"; gene_id "MSTRG.219"; exon_number "2";
NC_010443.5	StringTie	exon	1801692	1803722	.	+	.	transcript_id "MSTRG.219.2"; gene_id "MSTRG.219"; exon_number "3";
NC_010443.5	StringTie	transcript	1777510	1820802	.	+	.	transcript_id "MSTRG.219.3"; gene_id "MSTRG.219";gene_name "LOC106506295";
NC_010443.5	StringTie	exon	1777510	1779079	.	+	.	transcript_id "MSTRG.219.3"; gene_id "MSTRG.219"; exon_number "1";
NC_010443.5	StringTie	exon	1820628	1820802	.	+	.	transcript_id "MSTRG.219.3"; gene_id "MSTRG.219"; exon_number "2";
NC_010443.5	StringTie	transcript	1778938	1804010	.	+	.	transcript_id "MSTRG.219.5"; gene_id "MSTRG.219";;
NC_010443.5	StringTie	exon	1778938	1779605	.	+	.	transcript_id "MSTRG.219.5"; gene_id "MSTRG.219"; exon_number "1";
NC_010443.5	StringTie	exon	1779801	1779863	.	+	.	transcript_id "MSTRG.219.5"; gene_id "MSTRG.219"; exon_number "2";
NC_010443.5	StringTie	exon	1789717	1790062	.	+	.	transcript_id "MSTRG.219.5"; gene_id "MSTRG.219"; exon_number "3";
NC_010443.5	StringTie	exon	1801692	1804010	.	+	.	transcript_id "MSTRG.219.5"; gene_id "MSTRG.219"; exon_number "4";
NC_010443.5	StringTie	transcript	1778938	1805115	.	+	.	transcript_id "MSTRG.219.4"; gene_id "MSTRG.219";;
NC_010443.5	StringTie	exon	1778938	1779605	.	+	.	transcript_id "MSTRG.219.4"; gene_id "MSTRG.219"; exon_number "1";
NC_010443.5	StringTie	exon	1779801	1779863	.	+	.	transcript_id "MSTRG.219.4"; gene_id "MSTRG.219"; exon_number "2";
NC_010443.5	StringTie	exon	1801692	1805115	.	+	.	transcript_id "MSTRG.219.4"; gene_id "MSTRG.219"; exon_number "3";
NC_010443.5	StringTie	transcript	1779353	1803782	.	+	.	transcript_id "MSTRG.219.6"; gene_id "MSTRG.219";;
NC_010443.5	StringTie	exon	1779353	1779605	.	+	.	transcript_id "MSTRG.219.6"; gene_id "MSTRG.219"; exon_number "1";
NC_010443.5	StringTie	exon	1789094	1790062	.	+	.	transcript_id "MSTRG.219.6"; gene_id "MSTRG.219"; exon_number "2";
NC_010443.5	StringTie	exon	1801692	1803782	.	+	.	transcript_id "MSTRG.219.6"; gene_id "MSTRG.219"; exon_number "3";
NC_010443.5	StringTie	transcript	1779423	1793807	.	+	.	transcript_id "MSTRG.219.7"; gene_id "MSTRG.219";;
NC_010443.5	StringTie	exon	1779423	1779605	.	+	.	transcript_id "MSTRG.219.7"; gene_id "MSTRG.219"; exon_number "1";
NC_010443.5	StringTie	exon	1789094	1789490	.	+	.	transcript_id "MSTRG.219.7"; gene_id "MSTRG.219"; exon_number "2";
NC_010443.5	StringTie	exon	1789717	1793807	.	+	.	transcript_id "MSTRG.219.7"; gene_id "MSTRG.219"; exon_number "3";
NC_010443.5	StringTie	transcript	1779450	1787559	.	+	.	transcript_id "MSTRG.219.8"; gene_id "MSTRG.219";;
NC_010443.5	StringTie	exon	1779450	1779605	.	+	.	transcript_id "MSTRG.219.8"; gene_id "MSTRG.219"; exon_number "1";
NC_010443.5	StringTie	exon	1786416	1787559	.	+	.	transcript_id "MSTRG.219.8"; gene_id "MSTRG.219"; exon_number "2";
NC_010443.5	StringTie	transcript	1779783	1798068	.	+	.	transcript_id "MSTRG.219.9"; gene_id "MSTRG.219";;
NC_010443.5	StringTie	exon	1779783	1779863	.	+	.	transcript_id "MSTRG.219.9"; gene_id "MSTRG.219"; exon_number "1";
NC_010443.5	StringTie	exon	1796843	1798068	.	+	.	transcript_id "MSTRG.219.9"; gene_id "MSTRG.219"; exon_number "2";
NC_010443.5	StringTie	transcript	1779785	1794357	.	+	.	transcript_id "MSTRG.219.11"; gene_id "MSTRG.219";;
NC_010443.5	StringTie	exon	1779785	1779863	.	+	.	transcript_id "MSTRG.219.11"; gene_id "MSTRG.219"; exon_number "1";
NC_010443.5	StringTie	exon	1789094	1789490	.	+	.	transcript_id "MSTRG.219.11"; gene_id "MSTRG.219"; exon_number "2";
NC_010443.5	StringTie	exon	1789717	1794357	.	+	.	transcript_id "MSTRG.219.11"; gene_id "MSTRG.219"; exon_number "3";
NC_010443.5	StringTie	transcript	1779785	1803795	.	+	.	transcript_id "MSTRG.219.12"; gene_id "MSTRG.219";;
NC_010443.5	StringTie	exon	1779785	1779821	.	+	.	transcript_id "MSTRG.219.12"; gene_id "MSTRG.219"; exon_number "1";
NC_010443.5	StringTie	exon	1801692	1803795	.	+	.	transcript_id "MSTRG.219.12"; gene_id "MSTRG.219"; exon_number "2";
NC_010443.5	StringTie	transcript	1779785	1804302	.	+	.	transcript_id "MSTRG.219.10"; gene_id "MSTRG.219";;
NC_010443.5	StringTie	exon	1779785	1779863	.	+	.	transcript_id "MSTRG.219.10"; gene_id "MSTRG.219"; exon_number "1";
NC_010443.5	StringTie	exon	1789094	1790062	.	+	.	transcript_id "MSTRG.219.10"; gene_id "MSTRG.219"; exon_number "2";
NC_010443.5	StringTie	exon	1801692	1804302	.	+	.	transcript_id "MSTRG.219.10"; gene_id "MSTRG.219"; exon_number "3";
NC_010443.5	StringTie	transcript	1779788	1803918	.	+	.	transcript_id "MSTRG.219.13"; gene_id "MSTRG.219";;
NC_010443.5	StringTie	exon	1779788	1779863	.	+	.	transcript_id "MSTRG.219.13"; gene_id "MSTRG.219"; exon_number "1";
NC_010443.5	StringTie	exon	1789717	1790062	.	+	.	transcript_id "MSTRG.219.13"; gene_id "MSTRG.219"; exon_number "2";
NC_010443.5	StringTie	exon	1801692	1801783	.	+	.	transcript_id "MSTRG.219.13"; gene_id "MSTRG.219"; exon_number "3";
NC_010443.5	StringTie	exon	1801895	1803918	.	+	.	transcript_id "MSTRG.219.13"; gene_id "MSTRG.219"; exon_number "4";
NC_010443.5	StringTie	transcript	1831310	1835173	.	+	.	transcript_id "MSTRG.223.12"; gene_id "MSTRG.223";gene_name "LOC106506286";
NC_010443.5	StringTie	exon	1831310	1833130	.	+	.	transcript_id "MSTRG.223.12"; gene_id "MSTRG.223"; exon_number "1";
NC_010443.5	StringTie	exon	1833989	1834094	.	+	.	transcript_id "MSTRG.223.12"; gene_id "MSTRG.223"; exon_number "2";
NC_010443.5	StringTie	exon	1834290	1835173	.	+	.	transcript_id "MSTRG.223.12"; gene_id "MSTRG.223"; exon_number "3";
NC_010443.5	StringTie	transcript	2119116	2133498	.	+	.	transcript_id "MSTRG.245.1"; gene_id "MSTRG.245";gene_name "FGFR1OP";
NC_010443.5	StringTie	exon	2119116	2119651	.	+	.	transcript_id "MSTRG.245.1"; gene_id "MSTRG.245"; exon_number "1";
NC_010443.5	StringTie	exon	2133452	2133498	.	+	.	transcript_id "MSTRG.245.1"; gene_id "MSTRG.245"; exon_number "2";
NC_010443.5	StringTie	transcript	2146526	2164764	.	+	.	transcript_id "MSTRG.249.1"; gene_id "MSTRG.249";gene_name "RNASET2";
NC_010443.5	StringTie	exon	2146526	2146634	.	+	.	transcript_id "MSTRG.249.1"; gene_id "MSTRG.249"; exon_number "1";
NC_010443.5	StringTie	exon	2147154	2147318	.	+	.	transcript_id "MSTRG.249.1"; gene_id "MSTRG.249"; exon_number "2";
NC_010443.5	StringTie	exon	2149553	2149613	.	+	.	transcript_id "MSTRG.249.1"; gene_id "MSTRG.249"; exon_number "3";
NC_010443.5	StringTie	exon	2151808	2151863	.	+	.	transcript_id "MSTRG.249.1"; gene_id "MSTRG.249"; exon_number "4";
NC_010443.5	StringTie	exon	2153173	2153230	.	+	.	transcript_id "MSTRG.249.1"; gene_id "MSTRG.249"; exon_number "5";
NC_010443.5	StringTie	exon	2155846	2155919	.	+	.	transcript_id "MSTRG.249.1"; gene_id "MSTRG.249"; exon_number "6";
NC_010443.5	StringTie	exon	2159165	2159278	.	+	.	transcript_id "MSTRG.249.1"; gene_id "MSTRG.249"; exon_number "7";
NC_010443.5	StringTie	exon	2161091	2161136	.	+	.	transcript_id "MSTRG.249.1"; gene_id "MSTRG.249"; exon_number "8";
NC_010443.5	StringTie	exon	2162926	2163000	.	+	.	transcript_id "MSTRG.249.1"; gene_id "MSTRG.249"; exon_number "9";
NC_010443.5	StringTie	exon	2163684	2164764	.	+	.	transcript_id "MSTRG.249.1"; gene_id "MSTRG.249"; exon_number "10";
NC_010443.5	StringTie	transcript	2146836	2164760	.	+	.	transcript_id "MSTRG.249.3"; gene_id "MSTRG.249";gene_name "RNASET2";
NC_010443.5	StringTie	exon	2146836	2146922	.	+	.	transcript_id "MSTRG.249.3"; gene_id "MSTRG.249"; exon_number "1";
NC_010443.5	StringTie	exon	2147154	2147318	.	+	.	transcript_id "MSTRG.249.3"; gene_id "MSTRG.249"; exon_number "2";
NC_010443.5	StringTie	exon	2149553	2149613	.	+	.	transcript_id "MSTRG.249.3"; gene_id "MSTRG.249"; exon_number "3";
NC_010443.5	StringTie	exon	2151808	2151863	.	+	.	transcript_id "MSTRG.249.3"; gene_id "MSTRG.249"; exon_number "4";
NC_010443.5	StringTie	exon	2155846	2155919	.	+	.	transcript_id "MSTRG.249.3"; gene_id "MSTRG.249"; exon_number "5";
NC_010443.5	StringTie	exon	2159165	2159278	.	+	.	transcript_id "MSTRG.249.3"; gene_id "MSTRG.249"; exon_number "6";
NC_010443.5	StringTie	exon	2161091	2161136	.	+	.	transcript_id "MSTRG.249.3"; gene_id "MSTRG.249"; exon_number "7";
NC_010443.5	StringTie	exon	2162926	2163000	.	+	.	transcript_id "MSTRG.249.3"; gene_id "MSTRG.249"; exon_number "8";
NC_010443.5	StringTie	exon	2163684	2164760	.	+	.	transcript_id "MSTRG.249.3"; gene_id "MSTRG.249"; exon_number "9";
NC_010443.5	StringTie	transcript	2163403	2164763	.	+	.	transcript_id "MSTRG.249.5"; gene_id "MSTRG.249";gene_name "RNASET2";
NC_010443.5	StringTie	exon	2163403	2163570	.	+	.	transcript_id "MSTRG.249.5"; gene_id "MSTRG.249"; exon_number "1";
NC_010443.5	StringTie	exon	2163684	2164763	.	+	.	transcript_id "MSTRG.249.5"; gene_id "MSTRG.249"; exon_number "2";
NC_010443.5	StringTie	transcript	2541378	2552949	.	+	.	transcript_id "MSTRG.518.1"; gene_id "MSTRG.518";gene_name "MPC1";
NC_010443.5	StringTie	exon	2541378	2541699	.	+	.	transcript_id "MSTRG.518.1"; gene_id "MSTRG.518"; exon_number "1";
NC_010443.5	StringTie	exon	2551897	2552029	.	+	.	transcript_id "MSTRG.518.1"; gene_id "MSTRG.518"; exon_number "2";
NC_010443.5	StringTie	exon	2552364	2552949	.	+	.	transcript_id "MSTRG.518.1"; gene_id "MSTRG.518"; exon_number "3";
NC_010443.5	StringTie	transcript	2541403	2552896	.	+	.	transcript_id "MSTRG.518.2"; gene_id "MSTRG.518";gene_name "MPC1";
NC_010443.5	StringTie	exon	2541403	2541699	.	+	.	transcript_id "MSTRG.518.2"; gene_id "MSTRG.518"; exon_number "1";
NC_010443.5	StringTie	exon	2549024	2549201	.	+	.	transcript_id "MSTRG.518.2"; gene_id "MSTRG.518"; exon_number "2";
NC_010443.5	StringTie	exon	2551158	2551254	.	+	.	transcript_id "MSTRG.518.2"; gene_id "MSTRG.518"; exon_number "3";
NC_010443.5	StringTie	exon	2551897	2552029	.	+	.	transcript_id "MSTRG.518.2"; gene_id "MSTRG.518"; exon_number "4";
NC_010443.5	StringTie	exon	2552364	2552896	.	+	.	transcript_id "MSTRG.518.2"; gene_id "MSTRG.518"; exon_number "5";
NC_010443.5	StringTie	transcript	2541477	2552833	.	+	.	transcript_id "MSTRG.518.4"; gene_id "MSTRG.518";gene_name "MPC1";
NC_010443.5	StringTie	exon	2541477	2541699	.	+	.	transcript_id "MSTRG.518.4"; gene_id "MSTRG.518"; exon_number "1";
NC_010443.5	StringTie	exon	2548998	2549201	.	+	.	transcript_id "MSTRG.518.4"; gene_id "MSTRG.518"; exon_number "2";
NC_010443.5	StringTie	exon	2551158	2551254	.	+	.	transcript_id "MSTRG.518.4"; gene_id "MSTRG.518"; exon_number "3";
NC_010443.5	StringTie	exon	2551897	2552029	.	+	.	transcript_id "MSTRG.518.4"; gene_id "MSTRG.518"; exon_number "4";
NC_010443.5	StringTie	exon	2552364	2552833	.	+	.	transcript_id "MSTRG.518.4"; gene_id "MSTRG.518"; exon_number "5";
NC_010443.5	StringTie	transcript	2541481	2552921	.	+	.	transcript_id "MSTRG.518.5"; gene_id "MSTRG.518";gene_name "MPC1";
NC_010443.5	StringTie	exon	2541481	2541699	.	+	.	transcript_id "MSTRG.518.5"; gene_id "MSTRG.518"; exon_number "1";
NC_010443.5	StringTie	exon	2549127	2549201	.	+	.	transcript_id "MSTRG.518.5"; gene_id "MSTRG.518"; exon_number "2";
NC_010443.5	StringTie	exon	2551158	2551254	.	+	.	transcript_id "MSTRG.518.5"; gene_id "MSTRG.518"; exon_number "3";
NC_010443.5	StringTie	exon	2551897	2552029	.	+	.	transcript_id "MSTRG.518.5"; gene_id "MSTRG.518"; exon_number "4";
NC_010443.5	StringTie	exon	2552364	2552921	.	+	.	transcript_id "MSTRG.518.5"; gene_id "MSTRG.518"; exon_number "5";
NC_010443.5	StringTie	transcript	2541501	2552899	.	+	.	transcript_id "MSTRG.518.9"; gene_id "MSTRG.518";gene_name "MPC1";
NC_010443.5	StringTie	exon	2541501	2541699	.	+	.	transcript_id "MSTRG.518.9"; gene_id "MSTRG.518"; exon_number "1";
NC_010443.5	StringTie	exon	2551158	2551254	.	+	.	transcript_id "MSTRG.518.9"; gene_id "MSTRG.518"; exon_number "2";
NC_010443.5	StringTie	exon	2551897	2552029	.	+	.	transcript_id "MSTRG.518.9"; gene_id "MSTRG.518"; exon_number "3";
NC_010443.5	StringTie	exon	2552364	2552899	.	+	.	transcript_id "MSTRG.518.9"; gene_id "MSTRG.518"; exon_number "4";
NC_010443.5	StringTie	transcript	2573316	2575981	.	+	.	transcript_id "MSTRG.523.1"; gene_id "MSTRG.523";;
NC_010443.5	StringTie	exon	2573316	2573848	.	+	.	transcript_id "MSTRG.523.1"; gene_id "MSTRG.523"; exon_number "1";
NC_010443.5	StringTie	exon	2575769	2575981	.	+	.	transcript_id "MSTRG.523.1"; gene_id "MSTRG.523"; exon_number "2";
NC_010443.5	StringTie	transcript	2576815	2593177	.	+	.	transcript_id "MSTRG.524.4"; gene_id "MSTRG.524";gene_name "SFT2D1";
NC_010443.5	StringTie	exon	2576815	2576954	.	+	.	transcript_id "MSTRG.524.4"; gene_id "MSTRG.524"; exon_number "1";
NC_010443.5	StringTie	exon	2585689	2585775	.	+	.	transcript_id "MSTRG.524.4"; gene_id "MSTRG.524"; exon_number "2";
NC_010443.5	StringTie	exon	2586620	2586702	.	+	.	transcript_id "MSTRG.524.4"; gene_id "MSTRG.524"; exon_number "3";
NC_010443.5	StringTie	exon	2587778	2587859	.	+	.	transcript_id "MSTRG.524.4"; gene_id "MSTRG.524"; exon_number "4";
NC_010443.5	StringTie	exon	2588779	2588814	.	+	.	transcript_id "MSTRG.524.4"; gene_id "MSTRG.524"; exon_number "5";
NC_010443.5	StringTie	exon	2590421	2590479	.	+	.	transcript_id "MSTRG.524.4"; gene_id "MSTRG.524"; exon_number "6";
NC_010443.5	StringTie	exon	2591685	2591714	.	+	.	transcript_id "MSTRG.524.4"; gene_id "MSTRG.524"; exon_number "7";
NC_010443.5	StringTie	exon	2593001	2593177	.	+	.	transcript_id "MSTRG.524.4"; gene_id "MSTRG.524"; exon_number "8";
NC_010443.5	StringTie	transcript	2576815	2593177	.	+	.	transcript_id "MSTRG.524.3"; gene_id "MSTRG.524";gene_name "SFT2D1";
NC_010443.5	StringTie	exon	2576815	2576954	.	+	.	transcript_id "MSTRG.524.3"; gene_id "MSTRG.524"; exon_number "1";
NC_010443.5	StringTie	exon	2585689	2585775	.	+	.	transcript_id "MSTRG.524.3"; gene_id "MSTRG.524"; exon_number "2";
NC_010443.5	StringTie	exon	2586620	2586702	.	+	.	transcript_id "MSTRG.524.3"; gene_id "MSTRG.524"; exon_number "3";
NC_010443.5	StringTie	exon	2587778	2587859	.	+	.	transcript_id "MSTRG.524.3"; gene_id "MSTRG.524"; exon_number "4";
NC_010443.5	StringTie	exon	2590421	2590479	.	+	.	transcript_id "MSTRG.524.3"; gene_id "MSTRG.524"; exon_number "5";
NC_010443.5	StringTie	exon	2591685	2591714	.	+	.	transcript_id "MSTRG.524.3"; gene_id "MSTRG.524"; exon_number "6";
NC_010443.5	StringTie	exon	2592993	2593177	.	+	.	transcript_id "MSTRG.524.3"; gene_id "MSTRG.524"; exon_number "7";
NC_010443.5	StringTie	transcript	2576815	2593500	.	+	.	transcript_id "MSTRG.524.5"; gene_id "MSTRG.524";gene_name "SFT2D1";
NC_010443.5	StringTie	exon	2576815	2576954	.	+	.	transcript_id "MSTRG.524.5"; gene_id "MSTRG.524"; exon_number "1";
NC_010443.5	StringTie	exon	2585689	2585748	.	+	.	transcript_id "MSTRG.524.5"; gene_id "MSTRG.524"; exon_number "2";
NC_010443.5	StringTie	exon	2586620	2586702	.	+	.	transcript_id "MSTRG.524.5"; gene_id "MSTRG.524"; exon_number "3";
NC_010443.5	StringTie	exon	2587778	2587859	.	+	.	transcript_id "MSTRG.524.5"; gene_id "MSTRG.524"; exon_number "4";
NC_010443.5	StringTie	exon	2588779	2588814	.	+	.	transcript_id "MSTRG.524.5"; gene_id "MSTRG.524"; exon_number "5";
NC_010443.5	StringTie	exon	2590421	2590479	.	+	.	transcript_id "MSTRG.524.5"; gene_id "MSTRG.524"; exon_number "6";
NC_010443.5	StringTie	exon	2591685	2591714	.	+	.	transcript_id "MSTRG.524.5"; gene_id "MSTRG.524"; exon_number "7";
NC_010443.5	StringTie	exon	2592993	2593500	.	+	.	transcript_id "MSTRG.524.5"; gene_id "MSTRG.524"; exon_number "8";
NC_010443.5	StringTie	transcript	2578288	2593499	.	+	.	transcript_id "MSTRG.524.6"; gene_id "MSTRG.524";gene_name "SFT2D1";
NC_010443.5	StringTie	exon	2578288	2578410	.	+	.	transcript_id "MSTRG.524.6"; gene_id "MSTRG.524"; exon_number "1";
NC_010443.5	StringTie	exon	2585689	2585775	.	+	.	transcript_id "MSTRG.524.6"; gene_id "MSTRG.524"; exon_number "2";
NC_010443.5	StringTie	exon	2586620	2586702	.	+	.	transcript_id "MSTRG.524.6"; gene_id "MSTRG.524"; exon_number "3";
NC_010443.5	StringTie	exon	2587778	2587859	.	+	.	transcript_id "MSTRG.524.6"; gene_id "MSTRG.524"; exon_number "4";
NC_010443.5	StringTie	exon	2588779	2588814	.	+	.	transcript_id "MSTRG.524.6"; gene_id "MSTRG.524"; exon_number "5";
NC_010443.5	StringTie	exon	2590421	2590479	.	+	.	transcript_id "MSTRG.524.6"; gene_id "MSTRG.524"; exon_number "6";
NC_010443.5	StringTie	exon	2591685	2591714	.	+	.	transcript_id "MSTRG.524.6"; gene_id "MSTRG.524"; exon_number "7";
NC_010443.5	StringTie	exon	2592993	2593499	.	+	.	transcript_id "MSTRG.524.6"; gene_id "MSTRG.524"; exon_number "8";
NC_010443.5	StringTie	transcript	2891901	2892512	.	+	.	transcript_id "MSTRG.384.1"; gene_id "MSTRG.384";gene_name "LOC110256592";
NC_010443.5	StringTie	exon	2891901	2892227	.	+	.	transcript_id "MSTRG.384.1"; gene_id "MSTRG.384"; exon_number "1";
NC_010443.5	StringTie	exon	2892413	2892512	.	+	.	transcript_id "MSTRG.384.1"; gene_id "MSTRG.384"; exon_number "2";
NC_010443.5	StringTie	transcript	3120524	3409242	.	+	.	transcript_id "MSTRG.632.2"; gene_id "MSTRG.632";gene_name "PDE10A";
NC_010443.5	StringTie	exon	3120524	3121132	.	+	.	transcript_id "MSTRG.632.2"; gene_id "MSTRG.632"; exon_number "1";
NC_010443.5	StringTie	exon	3238764	3238892	.	+	.	transcript_id "MSTRG.632.2"; gene_id "MSTRG.632"; exon_number "2";
NC_010443.5	StringTie	exon	3285109	3285137	.	+	.	transcript_id "MSTRG.632.2"; gene_id "MSTRG.632"; exon_number "3";
NC_010443.5	StringTie	exon	3302132	3302252	.	+	.	transcript_id "MSTRG.632.2"; gene_id "MSTRG.632"; exon_number "4";
NC_010443.5	StringTie	exon	3302753	3302802	.	+	.	transcript_id "MSTRG.632.2"; gene_id "MSTRG.632"; exon_number "5";
NC_010443.5	StringTie	exon	3314472	3314612	.	+	.	transcript_id "MSTRG.632.2"; gene_id "MSTRG.632"; exon_number "6";
NC_010443.5	StringTie	exon	3319774	3319929	.	+	.	transcript_id "MSTRG.632.2"; gene_id "MSTRG.632"; exon_number "7";
NC_010443.5	StringTie	exon	3321371	3321421	.	+	.	transcript_id "MSTRG.632.2"; gene_id "MSTRG.632"; exon_number "8";
NC_010443.5	StringTie	exon	3322209	3322267	.	+	.	transcript_id "MSTRG.632.2"; gene_id "MSTRG.632"; exon_number "9";
NC_010443.5	StringTie	exon	3324413	3324464	.	+	.	transcript_id "MSTRG.632.2"; gene_id "MSTRG.632"; exon_number "10";
NC_010443.5	StringTie	exon	3331636	3331778	.	+	.	transcript_id "MSTRG.632.2"; gene_id "MSTRG.632"; exon_number "11";
NC_010443.5	StringTie	exon	3334391	3334483	.	+	.	transcript_id "MSTRG.632.2"; gene_id "MSTRG.632"; exon_number "12";
NC_010443.5	StringTie	exon	3337271	3337457	.	+	.	transcript_id "MSTRG.632.2"; gene_id "MSTRG.632"; exon_number "13";
NC_010443.5	StringTie	exon	3351466	3351608	.	+	.	transcript_id "MSTRG.632.2"; gene_id "MSTRG.632"; exon_number "14";
NC_010443.5	StringTie	exon	3353940	3354023	.	+	.	transcript_id "MSTRG.632.2"; gene_id "MSTRG.632"; exon_number "15";
NC_010443.5	StringTie	exon	3355459	3355609	.	+	.	transcript_id "MSTRG.632.2"; gene_id "MSTRG.632"; exon_number "16";
NC_010443.5	StringTie	exon	3359195	3359350	.	+	.	transcript_id "MSTRG.632.2"; gene_id "MSTRG.632"; exon_number "17";
NC_010443.5	StringTie	exon	3368367	3368539	.	+	.	transcript_id "MSTRG.632.2"; gene_id "MSTRG.632"; exon_number "18";
NC_010443.5	StringTie	exon	3383387	3383497	.	+	.	transcript_id "MSTRG.632.2"; gene_id "MSTRG.632"; exon_number "19";
NC_010443.5	StringTie	exon	3386468	3386548	.	+	.	transcript_id "MSTRG.632.2"; gene_id "MSTRG.632"; exon_number "20";
NC_010443.5	StringTie	exon	3389640	3389728	.	+	.	transcript_id "MSTRG.632.2"; gene_id "MSTRG.632"; exon_number "21";
NC_010443.5	StringTie	exon	3409182	3409242	.	+	.	transcript_id "MSTRG.632.2"; gene_id "MSTRG.632"; exon_number "22";
NC_010443.5	StringTie	transcript	3150473	3337400	.	+	.	transcript_id "MSTRG.632.3"; gene_id "MSTRG.632";gene_name "PDE10A";
NC_010443.5	StringTie	exon	3150473	3150526	.	+	.	transcript_id "MSTRG.632.3"; gene_id "MSTRG.632"; exon_number "1";
NC_010443.5	StringTie	exon	3238764	3238892	.	+	.	transcript_id "MSTRG.632.3"; gene_id "MSTRG.632"; exon_number "2";
NC_010443.5	StringTie	exon	3285109	3285137	.	+	.	transcript_id "MSTRG.632.3"; gene_id "MSTRG.632"; exon_number "3";
NC_010443.5	StringTie	exon	3302132	3302252	.	+	.	transcript_id "MSTRG.632.3"; gene_id "MSTRG.632"; exon_number "4";
NC_010443.5	StringTie	exon	3302753	3302802	.	+	.	transcript_id "MSTRG.632.3"; gene_id "MSTRG.632"; exon_number "5";
NC_010443.5	StringTie	exon	3314472	3314612	.	+	.	transcript_id "MSTRG.632.3"; gene_id "MSTRG.632"; exon_number "6";
NC_010443.5	StringTie	exon	3319774	3319929	.	+	.	transcript_id "MSTRG.632.3"; gene_id "MSTRG.632"; exon_number "7";
NC_010443.5	StringTie	exon	3321371	3321421	.	+	.	transcript_id "MSTRG.632.3"; gene_id "MSTRG.632"; exon_number "8";
NC_010443.5	StringTie	exon	3322209	3322267	.	+	.	transcript_id "MSTRG.632.3"; gene_id "MSTRG.632"; exon_number "9";
NC_010443.5	StringTie	exon	3324413	3324464	.	+	.	transcript_id "MSTRG.632.3"; gene_id "MSTRG.632"; exon_number "10";
NC_010443.5	StringTie	exon	3331636	3331778	.	+	.	transcript_id "MSTRG.632.3"; gene_id "MSTRG.632"; exon_number "11";
NC_010443.5	StringTie	exon	3331905	3332055	.	+	.	transcript_id "MSTRG.632.3"; gene_id "MSTRG.632"; exon_number "12";
NC_010443.5	StringTie	exon	3334391	3334483	.	+	.	transcript_id "MSTRG.632.3"; gene_id "MSTRG.632"; exon_number "13";
NC_010443.5	StringTie	exon	3337271	3337400	.	+	.	transcript_id "MSTRG.632.3"; gene_id "MSTRG.632"; exon_number "14";
NC_010443.5	StringTie	transcript	3319897	3337371	.	+	.	transcript_id "MSTRG.632.5"; gene_id "MSTRG.632";gene_name "PDE10A";
NC_010443.5	StringTie	exon	3319897	3319929	.	+	.	transcript_id "MSTRG.632.5"; gene_id "MSTRG.632"; exon_number "1";
NC_010443.5	StringTie	exon	3322209	3322267	.	+	.	transcript_id "MSTRG.632.5"; gene_id "MSTRG.632"; exon_number "2";
NC_010443.5	StringTie	exon	3324413	3324464	.	+	.	transcript_id "MSTRG.632.5"; gene_id "MSTRG.632"; exon_number "3";
NC_010443.5	StringTie	exon	3331636	3331778	.	+	.	transcript_id "MSTRG.632.5"; gene_id "MSTRG.632"; exon_number "4";
NC_010443.5	StringTie	exon	3334391	3334483	.	+	.	transcript_id "MSTRG.632.5"; gene_id "MSTRG.632"; exon_number "5";
NC_010443.5	StringTie	exon	3337271	3337371	.	+	.	transcript_id "MSTRG.632.5"; gene_id "MSTRG.632"; exon_number "6";
NC_010443.5	StringTie	transcript	3351424	3411685	.	+	.	transcript_id "MSTRG.632.6"; gene_id "MSTRG.632";gene_name "PDE10A";
NC_010443.5	StringTie	exon	3351424	3351608	.	+	.	transcript_id "MSTRG.632.6"; gene_id "MSTRG.632"; exon_number "1";
NC_010443.5	StringTie	exon	3353940	3354023	.	+	.	transcript_id "MSTRG.632.6"; gene_id "MSTRG.632"; exon_number "2";
NC_010443.5	StringTie	exon	3355459	3355609	.	+	.	transcript_id "MSTRG.632.6"; gene_id "MSTRG.632"; exon_number "3";
NC_010443.5	StringTie	exon	3359195	3359350	.	+	.	transcript_id "MSTRG.632.6"; gene_id "MSTRG.632"; exon_number "4";
NC_010443.5	StringTie	exon	3368367	3368539	.	+	.	transcript_id "MSTRG.632.6"; gene_id "MSTRG.632"; exon_number "5";
NC_010443.5	StringTie	exon	3383387	3383497	.	+	.	transcript_id "MSTRG.632.6"; gene_id "MSTRG.632"; exon_number "6";
NC_010443.5	StringTie	exon	3386468	3386548	.	+	.	transcript_id "MSTRG.632.6"; gene_id "MSTRG.632"; exon_number "7";
NC_010443.5	StringTie	exon	3389640	3389728	.	+	.	transcript_id "MSTRG.632.6"; gene_id "MSTRG.632"; exon_number "8";
NC_010443.5	StringTie	exon	3411626	3411685	.	+	.	transcript_id "MSTRG.632.6"; gene_id "MSTRG.632"; exon_number "9";
NC_010443.5	StringTie	transcript	3354910	3390125	.	+	.	transcript_id "MSTRG.632.7"; gene_id "MSTRG.632";gene_name "PDE10A";
NC_010443.5	StringTie	exon	3354910	3354968	.	+	.	transcript_id "MSTRG.632.7"; gene_id "MSTRG.632"; exon_number "1";
NC_010443.5	StringTie	exon	3355459	3355609	.	+	.	transcript_id "MSTRG.632.7"; gene_id "MSTRG.632"; exon_number "2";
NC_010443.5	StringTie	exon	3359195	3359350	.	+	.	transcript_id "MSTRG.632.7"; gene_id "MSTRG.632"; exon_number "3";
NC_010443.5	StringTie	exon	3368367	3368539	.	+	.	transcript_id "MSTRG.632.7"; gene_id "MSTRG.632"; exon_number "4";
NC_010443.5	StringTie	exon	3383387	3383497	.	+	.	transcript_id "MSTRG.632.7"; gene_id "MSTRG.632"; exon_number "5";
NC_010443.5	StringTie	exon	3386468	3386548	.	+	.	transcript_id "MSTRG.632.7"; gene_id "MSTRG.632"; exon_number "6";
NC_010443.5	StringTie	exon	3389640	3389728	.	+	.	transcript_id "MSTRG.632.7"; gene_id "MSTRG.632"; exon_number "7";
NC_010443.5	StringTie	exon	3390108	3390125	.	+	.	transcript_id "MSTRG.632.7"; gene_id "MSTRG.632"; exon_number "8";
NC_010443.5	StringTie	transcript	3354943	3394225	.	+	.	transcript_id "MSTRG.632.8"; gene_id "MSTRG.632";gene_name "PDE10A";
NC_010443.5	StringTie	exon	3354943	3354968	.	+	.	transcript_id "MSTRG.632.8"; gene_id "MSTRG.632"; exon_number "1";
NC_010443.5	StringTie	exon	3355459	3355609	.	+	.	transcript_id "MSTRG.632.8"; gene_id "MSTRG.632"; exon_number "2";
NC_010443.5	StringTie	exon	3359195	3359350	.	+	.	transcript_id "MSTRG.632.8"; gene_id "MSTRG.632"; exon_number "3";
NC_010443.5	StringTie	exon	3368367	3368539	.	+	.	transcript_id "MSTRG.632.8"; gene_id "MSTRG.632"; exon_number "4";
NC_010443.5	StringTie	exon	3383387	3383497	.	+	.	transcript_id "MSTRG.632.8"; gene_id "MSTRG.632"; exon_number "5";
NC_010443.5	StringTie	exon	3386468	3386548	.	+	.	transcript_id "MSTRG.632.8"; gene_id "MSTRG.632"; exon_number "6";
NC_010443.5	StringTie	exon	3389640	3389728	.	+	.	transcript_id "MSTRG.632.8"; gene_id "MSTRG.632"; exon_number "7";
NC_010443.5	StringTie	exon	3392541	3394225	.	+	.	transcript_id "MSTRG.632.8"; gene_id "MSTRG.632"; exon_number "8";
NC_010443.5	StringTie	transcript	4685794	4772092	.	+	.	transcript_id "MSTRG.703.1"; gene_id "MSTRG.703";gene_name "QKI";
NC_010443.5	StringTie	exon	4685794	4685809	.	+	.	transcript_id "MSTRG.703.1"; gene_id "MSTRG.703"; exon_number "1";
NC_010443.5	StringTie	exon	4767458	4772092	.	+	.	transcript_id "MSTRG.703.1"; gene_id "MSTRG.703"; exon_number "2";
NC_010443.5	StringTie	transcript	5465352	6539430	.	+	.	transcript_id "MSTRG.851.1"; gene_id "MSTRG.851";gene_name "PRKN";
NC_010443.5	StringTie	exon	5465352	5465517	.	+	.	transcript_id "MSTRG.851.1"; gene_id "MSTRG.851"; exon_number "1";
NC_010443.5	StringTie	exon	5698510	5698673	.	+	.	transcript_id "MSTRG.851.1"; gene_id "MSTRG.851"; exon_number "2";
NC_010443.5	StringTie	exon	5858870	5859098	.	+	.	transcript_id "MSTRG.851.1"; gene_id "MSTRG.851"; exon_number "3";
NC_010443.5	StringTie	exon	5922524	5922642	.	+	.	transcript_id "MSTRG.851.1"; gene_id "MSTRG.851"; exon_number "4";
NC_010443.5	StringTie	exon	6068632	6068715	.	+	.	transcript_id "MSTRG.851.1"; gene_id "MSTRG.851"; exon_number "5";
NC_010443.5	StringTie	exon	6138012	6138127	.	+	.	transcript_id "MSTRG.851.1"; gene_id "MSTRG.851"; exon_number "6";
NC_010443.5	StringTie	exon	6291153	6291289	.	+	.	transcript_id "MSTRG.851.1"; gene_id "MSTRG.851"; exon_number "7";
NC_010443.5	StringTie	exon	6511282	6511343	.	+	.	transcript_id "MSTRG.851.1"; gene_id "MSTRG.851"; exon_number "8";
NC_010443.5	StringTie	exon	6525103	6525252	.	+	.	transcript_id "MSTRG.851.1"; gene_id "MSTRG.851"; exon_number "9";
NC_010443.5	StringTie	exon	6539336	6539430	.	+	.	transcript_id "MSTRG.851.1"; gene_id "MSTRG.851"; exon_number "10";
NC_010443.5	StringTie	transcript	5465381	6731899	.	+	.	transcript_id "MSTRG.851.3"; gene_id "MSTRG.851";gene_name "PRKN";
NC_010443.5	StringTie	exon	5465381	5465517	.	+	.	transcript_id "MSTRG.851.3"; gene_id "MSTRG.851"; exon_number "1";
NC_010443.5	StringTie	exon	5698510	5698673	.	+	.	transcript_id "MSTRG.851.3"; gene_id "MSTRG.851"; exon_number "2";
NC_010443.5	StringTie	exon	5858870	5859098	.	+	.	transcript_id "MSTRG.851.3"; gene_id "MSTRG.851"; exon_number "3";
NC_010443.5	StringTie	exon	5922524	5922642	.	+	.	transcript_id "MSTRG.851.3"; gene_id "MSTRG.851"; exon_number "4";
NC_010443.5	StringTie	exon	6068632	6068715	.	+	.	transcript_id "MSTRG.851.3"; gene_id "MSTRG.851"; exon_number "5";
NC_010443.5	StringTie	exon	6138012	6138127	.	+	.	transcript_id "MSTRG.851.3"; gene_id "MSTRG.851"; exon_number "6";
NC_010443.5	StringTie	exon	6291153	6291289	.	+	.	transcript_id "MSTRG.851.3"; gene_id "MSTRG.851"; exon_number "7";
NC_010443.5	StringTie	exon	6511282	6511343	.	+	.	transcript_id "MSTRG.851.3"; gene_id "MSTRG.851"; exon_number "8";
NC_010443.5	StringTie	exon	6525103	6525252	.	+	.	transcript_id "MSTRG.851.3"; gene_id "MSTRG.851"; exon_number "9";
NC_010443.5	StringTie	exon	6692615	6692698	.	+	.	transcript_id "MSTRG.851.3"; gene_id "MSTRG.851"; exon_number "10";
NC_010443.5	StringTie	exon	6724333	6724450	.	+	.	transcript_id "MSTRG.851.3"; gene_id "MSTRG.851"; exon_number "11";
NC_010443.5	StringTie	exon	6729734	6731899	.	+	.	transcript_id "MSTRG.851.3"; gene_id "MSTRG.851"; exon_number "12";
NC_010443.5	StringTie	transcript	6129601	6731898	.	+	.	transcript_id "MSTRG.851.10"; gene_id "MSTRG.851";gene_name "PRKN";
NC_010443.5	StringTie	exon	6129601	6129999	.	+	.	transcript_id "MSTRG.851.10"; gene_id "MSTRG.851"; exon_number "1";
NC_010443.5	StringTie	exon	6138012	6138127	.	+	.	transcript_id "MSTRG.851.10"; gene_id "MSTRG.851"; exon_number "2";
NC_010443.5	StringTie	exon	6291153	6291289	.	+	.	transcript_id "MSTRG.851.10"; gene_id "MSTRG.851"; exon_number "3";
NC_010443.5	StringTie	exon	6511282	6511343	.	+	.	transcript_id "MSTRG.851.10"; gene_id "MSTRG.851"; exon_number "4";
NC_010443.5	StringTie	exon	6525103	6525252	.	+	.	transcript_id "MSTRG.851.10"; gene_id "MSTRG.851"; exon_number "5";
NC_010443.5	StringTie	exon	6692615	6692698	.	+	.	transcript_id "MSTRG.851.10"; gene_id "MSTRG.851"; exon_number "6";
NC_010443.5	StringTie	exon	6724333	6724450	.	+	.	transcript_id "MSTRG.851.10"; gene_id "MSTRG.851"; exon_number "7";
NC_010443.5	StringTie	exon	6729734	6731898	.	+	.	transcript_id "MSTRG.851.10"; gene_id "MSTRG.851"; exon_number "8";
NC_010443.5	StringTie	transcript	7590140	7600712	.	+	.	transcript_id "MSTRG.874.1"; gene_id "MSTRG.874";gene_name "TCP1";
NC_010443.5	StringTie	exon	7590140	7590388	.	+	.	transcript_id "MSTRG.874.1"; gene_id "MSTRG.874"; exon_number "1";
NC_010443.5	StringTie	exon	7590765	7590909	.	+	.	transcript_id "MSTRG.874.1"; gene_id "MSTRG.874"; exon_number "2";
NC_010443.5	StringTie	exon	7591547	7591632	.	+	.	transcript_id "MSTRG.874.1"; gene_id "MSTRG.874"; exon_number "3";
NC_010443.5	StringTie	exon	7591843	7591971	.	+	.	transcript_id "MSTRG.874.1"; gene_id "MSTRG.874"; exon_number "4";
NC_010443.5	StringTie	exon	7592915	7593012	.	+	.	transcript_id "MSTRG.874.1"; gene_id "MSTRG.874"; exon_number "5";
NC_010443.5	StringTie	exon	7593401	7593511	.	+	.	transcript_id "MSTRG.874.1"; gene_id "MSTRG.874"; exon_number "6";
NC_010443.5	StringTie	exon	7593807	7593988	.	+	.	transcript_id "MSTRG.874.1"; gene_id "MSTRG.874"; exon_number "7";
NC_010443.5	StringTie	exon	7594612	7594738	.	+	.	transcript_id "MSTRG.874.1"; gene_id "MSTRG.874"; exon_number "8";
NC_010443.5	StringTie	exon	7598206	7598381	.	+	.	transcript_id "MSTRG.874.1"; gene_id "MSTRG.874"; exon_number "9";
NC_010443.5	StringTie	exon	7598843	7598966	.	+	.	transcript_id "MSTRG.874.1"; gene_id "MSTRG.874"; exon_number "10";
NC_010443.5	StringTie	exon	7599266	7599458	.	+	.	transcript_id "MSTRG.874.1"; gene_id "MSTRG.874"; exon_number "11";
NC_010443.5	StringTie	exon	7599610	7599773	.	+	.	transcript_id "MSTRG.874.1"; gene_id "MSTRG.874"; exon_number "12";
NC_010443.5	StringTie	exon	7600413	7600712	.	+	.	transcript_id "MSTRG.874.1"; gene_id "MSTRG.874"; exon_number "13";
NC_010443.5	StringTie	transcript	7679571	7691737	.	+	.	transcript_id "MSTRG.899.2"; gene_id "MSTRG.899";gene_name "SOD2";
NC_010443.5	StringTie	exon	7679571	7679693	.	+	.	transcript_id "MSTRG.899.2"; gene_id "MSTRG.899"; exon_number "1";
NC_010443.5	StringTie	exon	7680048	7680250	.	+	.	transcript_id "MSTRG.899.2"; gene_id "MSTRG.899"; exon_number "2";
NC_010443.5	StringTie	exon	7686761	7686940	.	+	.	transcript_id "MSTRG.899.2"; gene_id "MSTRG.899"; exon_number "3";
NC_010443.5	StringTie	exon	7688735	7691737	.	+	.	transcript_id "MSTRG.899.2"; gene_id "MSTRG.899"; exon_number "4";
NC_010443.5	StringTie	transcript	7679588	7693513	.	+	.	transcript_id "MSTRG.899.3"; gene_id "MSTRG.899";gene_name "SOD2";
NC_010443.5	StringTie	exon	7679588	7679693	.	+	.	transcript_id "MSTRG.899.3"; gene_id "MSTRG.899"; exon_number "1";
NC_010443.5	StringTie	exon	7680057	7680250	.	+	.	transcript_id "MSTRG.899.3"; gene_id "MSTRG.899"; exon_number "2";
NC_010443.5	StringTie	exon	7684076	7684192	.	+	.	transcript_id "MSTRG.899.3"; gene_id "MSTRG.899"; exon_number "3";
NC_010443.5	StringTie	exon	7686761	7686940	.	+	.	transcript_id "MSTRG.899.3"; gene_id "MSTRG.899"; exon_number "4";
NC_010443.5	StringTie	exon	7688735	7693513	.	+	.	transcript_id "MSTRG.899.3"; gene_id "MSTRG.899"; exon_number "5";
NC_010443.5	StringTie	transcript	7687592	7691679	.	+	.	transcript_id "MSTRG.899.4"; gene_id "MSTRG.899";gene_name "SOD2";
NC_010443.5	StringTie	exon	7687592	7687814	.	+	.	transcript_id "MSTRG.899.4"; gene_id "MSTRG.899"; exon_number "1";
NC_010443.5	StringTie	exon	7688735	7691679	.	+	.	transcript_id "MSTRG.899.4"; gene_id "MSTRG.899"; exon_number "2";
NC_010443.5	StringTie	transcript	8209298	8217993	.	+	.	transcript_id "MSTRG.1039.5"; gene_id "MSTRG.1039";gene_name "TAGAP";
NC_010443.5	StringTie	exon	8209298	8209408	.	+	.	transcript_id "MSTRG.1039.5"; gene_id "MSTRG.1039"; exon_number "1";
NC_010443.5	StringTie	exon	8210009	8210093	.	+	.	transcript_id "MSTRG.1039.5"; gene_id "MSTRG.1039"; exon_number "2";
NC_010443.5	StringTie	exon	8210181	8210234	.	+	.	transcript_id "MSTRG.1039.5"; gene_id "MSTRG.1039"; exon_number "3";
NC_010443.5	StringTie	exon	8210541	8210607	.	+	.	transcript_id "MSTRG.1039.5"; gene_id "MSTRG.1039"; exon_number "4";
NC_010443.5	StringTie	exon	8212223	8212389	.	+	.	transcript_id "MSTRG.1039.5"; gene_id "MSTRG.1039"; exon_number "5";
NC_010443.5	StringTie	exon	8213048	8213209	.	+	.	transcript_id "MSTRG.1039.5"; gene_id "MSTRG.1039"; exon_number "6";
NC_010443.5	StringTie	exon	8213696	8213939	.	+	.	transcript_id "MSTRG.1039.5"; gene_id "MSTRG.1039"; exon_number "7";
NC_010443.5	StringTie	exon	8215204	8215399	.	+	.	transcript_id "MSTRG.1039.5"; gene_id "MSTRG.1039"; exon_number "8";
NC_010443.5	StringTie	exon	8215953	8217993	.	+	.	transcript_id "MSTRG.1039.5"; gene_id "MSTRG.1039"; exon_number "9";
NC_010443.5	StringTie	transcript	8244169	8250088	.	+	.	transcript_id "MSTRG.1029.2"; gene_id "MSTRG.1029";gene_name "RSPH3";
NC_010443.5	StringTie	exon	8244169	8244410	.	+	.	transcript_id "MSTRG.1029.2"; gene_id "MSTRG.1029"; exon_number "1";
NC_010443.5	StringTie	exon	8249318	8249405	.	+	.	transcript_id "MSTRG.1029.2"; gene_id "MSTRG.1029"; exon_number "2";
NC_010443.5	StringTie	exon	8250053	8250088	.	+	.	transcript_id "MSTRG.1029.2"; gene_id "MSTRG.1029"; exon_number "3";
NC_010443.5	StringTie	transcript	8935101	9002771	.	+	.	transcript_id "MSTRG.1153.3"; gene_id "MSTRG.1153";gene_name "SERAC1";
NC_010443.5	StringTie	exon	8935101	8935179	.	+	.	transcript_id "MSTRG.1153.3"; gene_id "MSTRG.1153"; exon_number "1";
NC_010443.5	StringTie	exon	8949349	8949446	.	+	.	transcript_id "MSTRG.1153.3"; gene_id "MSTRG.1153"; exon_number "2";
NC_010443.5	StringTie	exon	8952066	8952102	.	+	.	transcript_id "MSTRG.1153.3"; gene_id "MSTRG.1153"; exon_number "3";
NC_010443.5	StringTie	exon	8954955	8955091	.	+	.	transcript_id "MSTRG.1153.3"; gene_id "MSTRG.1153"; exon_number "4";
NC_010443.5	StringTie	exon	8958083	8958172	.	+	.	transcript_id "MSTRG.1153.3"; gene_id "MSTRG.1153"; exon_number "5";
NC_010443.5	StringTie	exon	8959767	8959898	.	+	.	transcript_id "MSTRG.1153.3"; gene_id "MSTRG.1153"; exon_number "6";
NC_010443.5	StringTie	exon	8962419	8962540	.	+	.	transcript_id "MSTRG.1153.3"; gene_id "MSTRG.1153"; exon_number "7";
NC_010443.5	StringTie	exon	8964037	8964165	.	+	.	transcript_id "MSTRG.1153.3"; gene_id "MSTRG.1153"; exon_number "8";
NC_010443.5	StringTie	exon	8975156	8975269	.	+	.	transcript_id "MSTRG.1153.3"; gene_id "MSTRG.1153"; exon_number "9";
NC_010443.5	StringTie	exon	8977547	8977709	.	+	.	transcript_id "MSTRG.1153.3"; gene_id "MSTRG.1153"; exon_number "10";
NC_010443.5	StringTie	exon	8991774	8991924	.	+	.	transcript_id "MSTRG.1153.3"; gene_id "MSTRG.1153"; exon_number "11";
NC_010443.5	StringTie	exon	8993130	8993271	.	+	.	transcript_id "MSTRG.1153.3"; gene_id "MSTRG.1153"; exon_number "12";
NC_010443.5	StringTie	exon	8994214	8994308	.	+	.	transcript_id "MSTRG.1153.3"; gene_id "MSTRG.1153"; exon_number "13";
NC_010443.5	StringTie	exon	8995821	8995918	.	+	.	transcript_id "MSTRG.1153.3"; gene_id "MSTRG.1153"; exon_number "14";
NC_010443.5	StringTie	exon	8997083	8997265	.	+	.	transcript_id "MSTRG.1153.3"; gene_id "MSTRG.1153"; exon_number "15";
NC_010443.5	StringTie	exon	8998332	8998475	.	+	.	transcript_id "MSTRG.1153.3"; gene_id "MSTRG.1153"; exon_number "16";
NC_010443.5	StringTie	exon	9000092	9002013	.	+	.	transcript_id "MSTRG.1153.3"; gene_id "MSTRG.1153"; exon_number "17";
NC_010443.5	StringTie	exon	9002040	9002771	.	+	.	transcript_id "MSTRG.1153.3"; gene_id "MSTRG.1153"; exon_number "18";
NC_010443.5	StringTie	transcript	8935120	8964756	.	+	.	transcript_id "MSTRG.1153.6"; gene_id "MSTRG.1153";gene_name "SERAC1";
NC_010443.5	StringTie	exon	8935120	8935179	.	+	.	transcript_id "MSTRG.1153.6"; gene_id "MSTRG.1153"; exon_number "1";
NC_010443.5	StringTie	exon	8949349	8949446	.	+	.	transcript_id "MSTRG.1153.6"; gene_id "MSTRG.1153"; exon_number "2";
NC_010443.5	StringTie	exon	8952066	8952102	.	+	.	transcript_id "MSTRG.1153.6"; gene_id "MSTRG.1153"; exon_number "3";
NC_010443.5	StringTie	exon	8954955	8955091	.	+	.	transcript_id "MSTRG.1153.6"; gene_id "MSTRG.1153"; exon_number "4";
NC_010443.5	StringTie	exon	8958083	8958172	.	+	.	transcript_id "MSTRG.1153.6"; gene_id "MSTRG.1153"; exon_number "5";
NC_010443.5	StringTie	exon	8959767	8959898	.	+	.	transcript_id "MSTRG.1153.6"; gene_id "MSTRG.1153"; exon_number "6";
NC_010443.5	StringTie	exon	8962419	8962540	.	+	.	transcript_id "MSTRG.1153.6"; gene_id "MSTRG.1153"; exon_number "7";
NC_010443.5	StringTie	exon	8964037	8964165	.	+	.	transcript_id "MSTRG.1153.6"; gene_id "MSTRG.1153"; exon_number "8";
NC_010443.5	StringTie	exon	8964348	8964756	.	+	.	transcript_id "MSTRG.1153.6"; gene_id "MSTRG.1153"; exon_number "9";
NC_010443.5	StringTie	transcript	8962360	9002681	.	+	.	transcript_id "MSTRG.1153.9"; gene_id "MSTRG.1153";gene_name "SERAC1";
NC_010443.5	StringTie	exon	8962360	8962540	.	+	.	transcript_id "MSTRG.1153.9"; gene_id "MSTRG.1153"; exon_number "1";
NC_010443.5	StringTie	exon	8964037	8964165	.	+	.	transcript_id "MSTRG.1153.9"; gene_id "MSTRG.1153"; exon_number "2";
NC_010443.5	StringTie	exon	8975156	8975269	.	+	.	transcript_id "MSTRG.1153.9"; gene_id "MSTRG.1153"; exon_number "3";
NC_010443.5	StringTie	exon	8991774	8991924	.	+	.	transcript_id "MSTRG.1153.9"; gene_id "MSTRG.1153"; exon_number "4";
NC_010443.5	StringTie	exon	8993130	8993271	.	+	.	transcript_id "MSTRG.1153.9"; gene_id "MSTRG.1153"; exon_number "5";
NC_010443.5	StringTie	exon	8994214	8994308	.	+	.	transcript_id "MSTRG.1153.9"; gene_id "MSTRG.1153"; exon_number "6";
NC_010443.5	StringTie	exon	8995821	8995918	.	+	.	transcript_id "MSTRG.1153.9"; gene_id "MSTRG.1153"; exon_number "7";
NC_010443.5	StringTie	exon	8997083	8997265	.	+	.	transcript_id "MSTRG.1153.9"; gene_id "MSTRG.1153"; exon_number "8";
NC_010443.5	StringTie	exon	8998332	8998475	.	+	.	transcript_id "MSTRG.1153.9"; gene_id "MSTRG.1153"; exon_number "9";
NC_010443.5	StringTie	exon	9000092	9002681	.	+	.	transcript_id "MSTRG.1153.9"; gene_id "MSTRG.1153"; exon_number "10";
NC_010443.5	StringTie	transcript	9199213	9286884	.	+	.	transcript_id "MSTRG.1170.1"; gene_id "MSTRG.1170";gene_name "SNX9";
NC_010443.5	StringTie	exon	9199213	9203371	.	+	.	transcript_id "MSTRG.1170.1"; gene_id "MSTRG.1170"; exon_number "1";
NC_010443.5	StringTie	exon	9286837	9286884	.	+	.	transcript_id "MSTRG.1170.1"; gene_id "MSTRG.1170"; exon_number "2";
NC_010443.5	StringTie	transcript	10027314	10043533	.	+	.	transcript_id "MSTRG.1469.1"; gene_id "MSTRG.1469";gene_name "ARID1B";
NC_010443.5	StringTie	exon	10027314	10031694	.	+	.	transcript_id "MSTRG.1469.1"; gene_id "MSTRG.1469"; exon_number "1";
NC_010443.5	StringTie	exon	10037922	10043533	.	+	.	transcript_id "MSTRG.1469.1"; gene_id "MSTRG.1469"; exon_number "2";
NC_010443.5	StringTie	transcript	11566184	11650637	.	+	.	transcript_id "MSTRG.1680.1"; gene_id "MSTRG.1680";gene_name "TFB1M";
NC_010443.5	StringTie	exon	11566184	11566195	.	+	.	transcript_id "MSTRG.1680.1"; gene_id "MSTRG.1680"; exon_number "1";
NC_010443.5	StringTie	exon	11569081	11569232	.	+	.	transcript_id "MSTRG.1680.1"; gene_id "MSTRG.1680"; exon_number "2";
NC_010443.5	StringTie	exon	11584817	11584925	.	+	.	transcript_id "MSTRG.1680.1"; gene_id "MSTRG.1680"; exon_number "3";
NC_010443.5	StringTie	exon	11586274	11586425	.	+	.	transcript_id "MSTRG.1680.1"; gene_id "MSTRG.1680"; exon_number "4";
NC_010443.5	StringTie	exon	11595994	11596113	.	+	.	transcript_id "MSTRG.1680.1"; gene_id "MSTRG.1680"; exon_number "5";
NC_010443.5	StringTie	exon	11639846	11639973	.	+	.	transcript_id "MSTRG.1680.1"; gene_id "MSTRG.1680"; exon_number "6";
NC_010443.5	StringTie	exon	11648138	11650637	.	+	.	transcript_id "MSTRG.1680.1"; gene_id "MSTRG.1680"; exon_number "7";
NC_010443.5	StringTie	transcript	11566231	11648504	.	+	.	transcript_id "MSTRG.1680.3"; gene_id "MSTRG.1680";gene_name "TFB1M";
NC_010443.5	StringTie	exon	11566231	11566276	.	+	.	transcript_id "MSTRG.1680.3"; gene_id "MSTRG.1680"; exon_number "1";
NC_010443.5	StringTie	exon	11569081	11569232	.	+	.	transcript_id "MSTRG.1680.3"; gene_id "MSTRG.1680"; exon_number "2";
NC_010443.5	StringTie	exon	11584817	11584925	.	+	.	transcript_id "MSTRG.1680.3"; gene_id "MSTRG.1680"; exon_number "3";
NC_010443.5	StringTie	exon	11586274	11586425	.	+	.	transcript_id "MSTRG.1680.3"; gene_id "MSTRG.1680"; exon_number "4";
NC_010443.5	StringTie	exon	11595994	11596113	.	+	.	transcript_id "MSTRG.1680.3"; gene_id "MSTRG.1680"; exon_number "5";
NC_010443.5	StringTie	exon	11648138	11648504	.	+	.	transcript_id "MSTRG.1680.3"; gene_id "MSTRG.1680"; exon_number "6";
NC_010443.5	StringTie	transcript	11566305	11650656	.	+	.	transcript_id "MSTRG.1680.6"; gene_id "MSTRG.1680";gene_name "TFB1M";
NC_010443.5	StringTie	exon	11566305	11566437	.	+	.	transcript_id "MSTRG.1680.6"; gene_id "MSTRG.1680"; exon_number "1";
NC_010443.5	StringTie	exon	11569081	11569232	.	+	.	transcript_id "MSTRG.1680.6"; gene_id "MSTRG.1680"; exon_number "2";
NC_010443.5	StringTie	exon	11584833	11584925	.	+	.	transcript_id "MSTRG.1680.6"; gene_id "MSTRG.1680"; exon_number "3";
NC_010443.5	StringTie	exon	11586274	11586425	.	+	.	transcript_id "MSTRG.1680.6"; gene_id "MSTRG.1680"; exon_number "4";
NC_010443.5	StringTie	exon	11595994	11596113	.	+	.	transcript_id "MSTRG.1680.6"; gene_id "MSTRG.1680"; exon_number "5";
NC_010443.5	StringTie	exon	11639846	11639973	.	+	.	transcript_id "MSTRG.1680.6"; gene_id "MSTRG.1680"; exon_number "6";
NC_010443.5	StringTie	exon	11648138	11650656	.	+	.	transcript_id "MSTRG.1680.6"; gene_id "MSTRG.1680"; exon_number "7";
NC_010443.5	StringTie	transcript	11566305	11650656	.	+	.	transcript_id "MSTRG.1680.5"; gene_id "MSTRG.1680";gene_name "TFB1M";
NC_010443.5	StringTie	exon	11566305	11566437	.	+	.	transcript_id "MSTRG.1680.5"; gene_id "MSTRG.1680"; exon_number "1";
NC_010443.5	StringTie	exon	11569081	11569232	.	+	.	transcript_id "MSTRG.1680.5"; gene_id "MSTRG.1680"; exon_number "2";
NC_010443.5	StringTie	exon	11584817	11584925	.	+	.	transcript_id "MSTRG.1680.5"; gene_id "MSTRG.1680"; exon_number "3";
NC_010443.5	StringTie	exon	11586274	11586425	.	+	.	transcript_id "MSTRG.1680.5"; gene_id "MSTRG.1680"; exon_number "4";
NC_010443.5	StringTie	exon	11595994	11596113	.	+	.	transcript_id "MSTRG.1680.5"; gene_id "MSTRG.1680"; exon_number "5";
NC_010443.5	StringTie	exon	11648138	11650656	.	+	.	transcript_id "MSTRG.1680.5"; gene_id "MSTRG.1680"; exon_number "6";
NC_010443.5	StringTie	transcript	11584815	11617799	.	+	.	transcript_id "MSTRG.1680.7"; gene_id "MSTRG.1680";gene_name "TFB1M";
NC_010443.5	StringTie	exon	11584815	11584925	.	+	.	transcript_id "MSTRG.1680.7"; gene_id "MSTRG.1680"; exon_number "1";
NC_010443.5	StringTie	exon	11586274	11586425	.	+	.	transcript_id "MSTRG.1680.7"; gene_id "MSTRG.1680"; exon_number "2";
NC_010443.5	StringTie	exon	11595994	11596113	.	+	.	transcript_id "MSTRG.1680.7"; gene_id "MSTRG.1680"; exon_number "3";
NC_010443.5	StringTie	exon	11617710	11617799	.	+	.	transcript_id "MSTRG.1680.7"; gene_id "MSTRG.1680"; exon_number "4";
NC_010443.5	StringTie	transcript	11850911	11901614	.	+	.	transcript_id "MSTRG.1686.1"; gene_id "MSTRG.1686";gene_name "SCAF8";
NC_010443.5	StringTie	exon	11850911	11851293	.	+	.	transcript_id "MSTRG.1686.1"; gene_id "MSTRG.1686"; exon_number "1";
NC_010443.5	StringTie	exon	11901135	11901614	.	+	.	transcript_id "MSTRG.1686.1"; gene_id "MSTRG.1686"; exon_number "2";
NC_010443.5	StringTie	transcript	12297644	12392696	.	+	.	transcript_id "MSTRG.1570.1"; gene_id "MSTRG.1570";gene_name "CNKSR3";
NC_010443.5	StringTie	exon	12297644	12298225	.	+	.	transcript_id "MSTRG.1570.1"; gene_id "MSTRG.1570"; exon_number "1";
NC_010443.5	StringTie	exon	12353964	12354127	.	+	.	transcript_id "MSTRG.1570.1"; gene_id "MSTRG.1570"; exon_number "2";
NC_010443.5	StringTie	exon	12361987	12362189	.	+	.	transcript_id "MSTRG.1570.1"; gene_id "MSTRG.1570"; exon_number "3";
NC_010443.5	StringTie	exon	12362707	12362794	.	+	.	transcript_id "MSTRG.1570.1"; gene_id "MSTRG.1570"; exon_number "4";
NC_010443.5	StringTie	exon	12369903	12369944	.	+	.	transcript_id "MSTRG.1570.1"; gene_id "MSTRG.1570"; exon_number "5";
NC_010443.5	StringTie	exon	12373577	12373696	.	+	.	transcript_id "MSTRG.1570.1"; gene_id "MSTRG.1570"; exon_number "6";
NC_010443.5	StringTie	exon	12381442	12381510	.	+	.	transcript_id "MSTRG.1570.1"; gene_id "MSTRG.1570"; exon_number "7";
NC_010443.5	StringTie	exon	12382021	12382167	.	+	.	transcript_id "MSTRG.1570.1"; gene_id "MSTRG.1570"; exon_number "8";
NC_010443.5	StringTie	exon	12387963	12388087	.	+	.	transcript_id "MSTRG.1570.1"; gene_id "MSTRG.1570"; exon_number "9";
NC_010443.5	StringTie	exon	12391906	12392114	.	+	.	transcript_id "MSTRG.1570.1"; gene_id "MSTRG.1570"; exon_number "10";
NC_010443.5	StringTie	exon	12392605	12392696	.	+	.	transcript_id "MSTRG.1570.1"; gene_id "MSTRG.1570"; exon_number "11";
NC_010443.5	StringTie	transcript	12297740	12396929	.	+	.	transcript_id "MSTRG.1570.3"; gene_id "MSTRG.1570";gene_name "CNKSR3";
NC_010443.5	StringTie	exon	12297740	12298225	.	+	.	transcript_id "MSTRG.1570.3"; gene_id "MSTRG.1570"; exon_number "1";
NC_010443.5	StringTie	exon	12353964	12354127	.	+	.	transcript_id "MSTRG.1570.3"; gene_id "MSTRG.1570"; exon_number "2";
NC_010443.5	StringTie	exon	12361987	12362189	.	+	.	transcript_id "MSTRG.1570.3"; gene_id "MSTRG.1570"; exon_number "3";
NC_010443.5	StringTie	exon	12362707	12362794	.	+	.	transcript_id "MSTRG.1570.3"; gene_id "MSTRG.1570"; exon_number "4";
NC_010443.5	StringTie	exon	12369903	12369944	.	+	.	transcript_id "MSTRG.1570.3"; gene_id "MSTRG.1570"; exon_number "5";
NC_010443.5	StringTie	exon	12373577	12373696	.	+	.	transcript_id "MSTRG.1570.3"; gene_id "MSTRG.1570"; exon_number "6";
NC_010443.5	StringTie	exon	12391906	12392114	.	+	.	transcript_id "MSTRG.1570.3"; gene_id "MSTRG.1570"; exon_number "7";
NC_010443.5	StringTie	exon	12392605	12392694	.	+	.	transcript_id "MSTRG.1570.3"; gene_id "MSTRG.1570"; exon_number "8";
NC_010443.5	StringTie	exon	12395389	12396929	.	+	.	transcript_id "MSTRG.1570.3"; gene_id "MSTRG.1570"; exon_number "9";
NC_010443.5	StringTie	transcript	12297781	12396980	.	+	.	transcript_id "MSTRG.1570.4"; gene_id "MSTRG.1570";gene_name "CNKSR3";
NC_010443.5	StringTie	exon	12297781	12298225	.	+	.	transcript_id "MSTRG.1570.4"; gene_id "MSTRG.1570"; exon_number "1";
NC_010443.5	StringTie	exon	12353964	12354127	.	+	.	transcript_id "MSTRG.1570.4"; gene_id "MSTRG.1570"; exon_number "2";
NC_010443.5	StringTie	exon	12361987	12362189	.	+	.	transcript_id "MSTRG.1570.4"; gene_id "MSTRG.1570"; exon_number "3";
NC_010443.5	StringTie	exon	12362707	12362794	.	+	.	transcript_id "MSTRG.1570.4"; gene_id "MSTRG.1570"; exon_number "4";
NC_010443.5	StringTie	exon	12369903	12369944	.	+	.	transcript_id "MSTRG.1570.4"; gene_id "MSTRG.1570"; exon_number "5";
NC_010443.5	StringTie	exon	12373577	12373696	.	+	.	transcript_id "MSTRG.1570.4"; gene_id "MSTRG.1570"; exon_number "6";
NC_010443.5	StringTie	exon	12376070	12376129	.	+	.	transcript_id "MSTRG.1570.4"; gene_id "MSTRG.1570"; exon_number "7";
NC_010443.5	StringTie	exon	12381442	12381510	.	+	.	transcript_id "MSTRG.1570.4"; gene_id "MSTRG.1570"; exon_number "8";
NC_010443.5	StringTie	exon	12382021	12382167	.	+	.	transcript_id "MSTRG.1570.4"; gene_id "MSTRG.1570"; exon_number "9";
NC_010443.5	StringTie	exon	12387963	12388087	.	+	.	transcript_id "MSTRG.1570.4"; gene_id "MSTRG.1570"; exon_number "10";
NC_010443.5	StringTie	exon	12391906	12392114	.	+	.	transcript_id "MSTRG.1570.4"; gene_id "MSTRG.1570"; exon_number "11";
NC_010443.5	StringTie	exon	12392605	12392694	.	+	.	transcript_id "MSTRG.1570.4"; gene_id "MSTRG.1570"; exon_number "12";
NC_010443.5	StringTie	exon	12395417	12396980	.	+	.	transcript_id "MSTRG.1570.4"; gene_id "MSTRG.1570"; exon_number "13";
NC_010443.5	StringTie	transcript	13446507	13458243	.	+	.	transcript_id "MSTRG.1645.3"; gene_id "MSTRG.1645";gene_name "MTRF1L";
NC_010443.5	StringTie	exon	13446507	13446790	.	+	.	transcript_id "MSTRG.1645.3"; gene_id "MSTRG.1645"; exon_number "1";
NC_010443.5	StringTie	exon	13449721	13449800	.	+	.	transcript_id "MSTRG.1645.3"; gene_id "MSTRG.1645"; exon_number "2";
NC_010443.5	StringTie	exon	13452688	13452744	.	+	.	transcript_id "MSTRG.1645.3"; gene_id "MSTRG.1645"; exon_number "3";
NC_010443.5	StringTie	exon	13453395	13453558	.	+	.	transcript_id "MSTRG.1645.3"; gene_id "MSTRG.1645"; exon_number "4";
NC_010443.5	StringTie	exon	13455609	13455726	.	+	.	transcript_id "MSTRG.1645.3"; gene_id "MSTRG.1645"; exon_number "5";
NC_010443.5	StringTie	exon	13456863	13456999	.	+	.	transcript_id "MSTRG.1645.3"; gene_id "MSTRG.1645"; exon_number "6";
NC_010443.5	StringTie	exon	13457928	13458243	.	+	.	transcript_id "MSTRG.1645.3"; gene_id "MSTRG.1645"; exon_number "7";
NC_010443.5	StringTie	transcript	13716358	13901892	.	+	.	transcript_id "MSTRG.2316.5"; gene_id "MSTRG.2316";gene_name "SYNE1";
NC_010443.5	StringTie	exon	13716358	13716533	.	+	.	transcript_id "MSTRG.2316.5"; gene_id "MSTRG.2316"; exon_number "1";
NC_010443.5	StringTie	exon	13723161	13723447	.	+	.	transcript_id "MSTRG.2316.5"; gene_id "MSTRG.2316"; exon_number "2";
NC_010443.5	StringTie	exon	13803995	13804056	.	+	.	transcript_id "MSTRG.2316.5"; gene_id "MSTRG.2316"; exon_number "3";
NC_010443.5	StringTie	exon	13827081	13827176	.	+	.	transcript_id "MSTRG.2316.5"; gene_id "MSTRG.2316"; exon_number "4";
NC_010443.5	StringTie	exon	13834563	13834646	.	+	.	transcript_id "MSTRG.2316.5"; gene_id "MSTRG.2316"; exon_number "5";
NC_010443.5	StringTie	exon	13841701	13841793	.	+	.	transcript_id "MSTRG.2316.5"; gene_id "MSTRG.2316"; exon_number "6";
NC_010443.5	StringTie	exon	13842706	13842884	.	+	.	transcript_id "MSTRG.2316.5"; gene_id "MSTRG.2316"; exon_number "7";
NC_010443.5	StringTie	exon	13847997	13848193	.	+	.	transcript_id "MSTRG.2316.5"; gene_id "MSTRG.2316"; exon_number "8";
NC_010443.5	StringTie	exon	13851599	13851708	.	+	.	transcript_id "MSTRG.2316.5"; gene_id "MSTRG.2316"; exon_number "9";
NC_010443.5	StringTie	exon	13859888	13859995	.	+	.	transcript_id "MSTRG.2316.5"; gene_id "MSTRG.2316"; exon_number "10";
NC_010443.5	StringTie	exon	13862926	13863063	.	+	.	transcript_id "MSTRG.2316.5"; gene_id "MSTRG.2316"; exon_number "11";
NC_010443.5	StringTie	exon	13864582	13864746	.	+	.	transcript_id "MSTRG.2316.5"; gene_id "MSTRG.2316"; exon_number "12";
NC_010443.5	StringTie	exon	13872511	13872623	.	+	.	transcript_id "MSTRG.2316.5"; gene_id "MSTRG.2316"; exon_number "13";
NC_010443.5	StringTie	exon	13873159	13873327	.	+	.	transcript_id "MSTRG.2316.5"; gene_id "MSTRG.2316"; exon_number "14";
NC_010443.5	StringTie	exon	13878491	13878587	.	+	.	transcript_id "MSTRG.2316.5"; gene_id "MSTRG.2316"; exon_number "15";
NC_010443.5	StringTie	exon	13879848	13880050	.	+	.	transcript_id "MSTRG.2316.5"; gene_id "MSTRG.2316"; exon_number "16";
NC_010443.5	StringTie	exon	13882413	13882577	.	+	.	transcript_id "MSTRG.2316.5"; gene_id "MSTRG.2316"; exon_number "17";
NC_010443.5	StringTie	exon	13883039	13883191	.	+	.	transcript_id "MSTRG.2316.5"; gene_id "MSTRG.2316"; exon_number "18";
NC_010443.5	StringTie	exon	13884171	13884314	.	+	.	transcript_id "MSTRG.2316.5"; gene_id "MSTRG.2316"; exon_number "19";
NC_010443.5	StringTie	exon	13887076	13887249	.	+	.	transcript_id "MSTRG.2316.5"; gene_id "MSTRG.2316"; exon_number "20";
NC_010443.5	StringTie	exon	13889963	13890121	.	+	.	transcript_id "MSTRG.2316.5"; gene_id "MSTRG.2316"; exon_number "21";
NC_010443.5	StringTie	exon	13890420	13890584	.	+	.	transcript_id "MSTRG.2316.5"; gene_id "MSTRG.2316"; exon_number "22";
NC_010443.5	StringTie	exon	13892795	13892929	.	+	.	transcript_id "MSTRG.2316.5"; gene_id "MSTRG.2316"; exon_number "23";
NC_010443.5	StringTie	exon	13895564	13895722	.	+	.	transcript_id "MSTRG.2316.5"; gene_id "MSTRG.2316"; exon_number "24";
NC_010443.5	StringTie	exon	13895922	13896130	.	+	.	transcript_id "MSTRG.2316.5"; gene_id "MSTRG.2316"; exon_number "25";
NC_010443.5	StringTie	exon	13896772	13896880	.	+	.	transcript_id "MSTRG.2316.5"; gene_id "MSTRG.2316"; exon_number "26";
NC_010443.5	StringTie	exon	13898685	13898849	.	+	.	transcript_id "MSTRG.2316.5"; gene_id "MSTRG.2316"; exon_number "27";
NC_010443.5	StringTie	exon	13899803	13899970	.	+	.	transcript_id "MSTRG.2316.5"; gene_id "MSTRG.2316"; exon_number "28";
NC_010443.5	StringTie	exon	13901732	13901892	.	+	.	transcript_id "MSTRG.2316.5"; gene_id "MSTRG.2316"; exon_number "29";
NC_010443.5	StringTie	transcript	14038693	14073194	.	+	.	transcript_id "MSTRG.2316.6"; gene_id "MSTRG.2316";gene_name "SYNE1";
NC_010443.5	StringTie	exon	14038693	14038852	.	+	.	transcript_id "MSTRG.2316.6"; gene_id "MSTRG.2316"; exon_number "1";
NC_010443.5	StringTie	exon	14046058	14046252	.	+	.	transcript_id "MSTRG.2316.6"; gene_id "MSTRG.2316"; exon_number "2";
NC_010443.5	StringTie	exon	14047750	14047923	.	+	.	transcript_id "MSTRG.2316.6"; gene_id "MSTRG.2316"; exon_number "3";
NC_010443.5	StringTie	exon	14061715	14061846	.	+	.	transcript_id "MSTRG.2316.6"; gene_id "MSTRG.2316"; exon_number "4";
NC_010443.5	StringTie	exon	14062783	14062892	.	+	.	transcript_id "MSTRG.2316.6"; gene_id "MSTRG.2316"; exon_number "5";
NC_010443.5	StringTie	exon	14069211	14069367	.	+	.	transcript_id "MSTRG.2316.6"; gene_id "MSTRG.2316"; exon_number "6";
NC_010443.5	StringTie	exon	14073062	14073194	.	+	.	transcript_id "MSTRG.2316.6"; gene_id "MSTRG.2316"; exon_number "7";
NC_010443.5	StringTie	transcript	14490731	14514794	.	+	.	transcript_id "MSTRG.1755.1"; gene_id "MSTRG.1755";gene_name "ESR1";
NC_010443.5	StringTie	exon	14490731	14490772	.	+	.	transcript_id "MSTRG.1755.1"; gene_id "MSTRG.1755"; exon_number "1";
NC_010443.5	StringTie	exon	14514284	14514794	.	+	.	transcript_id "MSTRG.1755.1"; gene_id "MSTRG.1755"; exon_number "2";
NC_010443.5	StringTie	transcript	14795706	14825399	.	+	.	transcript_id "MSTRG.1741.5"; gene_id "MSTRG.1741";gene_name "RMND1";
NC_010443.5	StringTie	exon	14795706	14795885	.	+	.	transcript_id "MSTRG.1741.5"; gene_id "MSTRG.1741"; exon_number "1";
NC_010443.5	StringTie	exon	14800957	14801447	.	+	.	transcript_id "MSTRG.1741.5"; gene_id "MSTRG.1741"; exon_number "2";
NC_010443.5	StringTie	exon	14810160	14810294	.	+	.	transcript_id "MSTRG.1741.5"; gene_id "MSTRG.1741"; exon_number "3";
NC_010443.5	StringTie	exon	14813380	14813455	.	+	.	transcript_id "MSTRG.1741.5"; gene_id "MSTRG.1741"; exon_number "4";
NC_010443.5	StringTie	exon	14815782	14815821	.	+	.	transcript_id "MSTRG.1741.5"; gene_id "MSTRG.1741"; exon_number "5";
NC_010443.5	StringTie	exon	14817548	14817648	.	+	.	transcript_id "MSTRG.1741.5"; gene_id "MSTRG.1741"; exon_number "6";
NC_010443.5	StringTie	exon	14820203	14820309	.	+	.	transcript_id "MSTRG.1741.5"; gene_id "MSTRG.1741"; exon_number "7";
NC_010443.5	StringTie	exon	14821701	14821765	.	+	.	transcript_id "MSTRG.1741.5"; gene_id "MSTRG.1741"; exon_number "8";
NC_010443.5	StringTie	exon	14822526	14822602	.	+	.	transcript_id "MSTRG.1741.5"; gene_id "MSTRG.1741"; exon_number "9";
NC_010443.5	StringTie	exon	14825277	14825399	.	+	.	transcript_id "MSTRG.1741.5"; gene_id "MSTRG.1741"; exon_number "10";
NC_010443.5	StringTie	transcript	14795710	14852025	.	+	.	transcript_id "MSTRG.1741.7"; gene_id "MSTRG.1741";gene_name "RMND1";
NC_010443.5	StringTie	exon	14795710	14795782	.	+	.	transcript_id "MSTRG.1741.7"; gene_id "MSTRG.1741"; exon_number "1";
NC_010443.5	StringTie	exon	14800957	14801447	.	+	.	transcript_id "MSTRG.1741.7"; gene_id "MSTRG.1741"; exon_number "2";
NC_010443.5	StringTie	exon	14810160	14810268	.	+	.	transcript_id "MSTRG.1741.7"; gene_id "MSTRG.1741"; exon_number "3";
NC_010443.5	StringTie	exon	14813380	14813455	.	+	.	transcript_id "MSTRG.1741.7"; gene_id "MSTRG.1741"; exon_number "4";
NC_010443.5	StringTie	exon	14815782	14815821	.	+	.	transcript_id "MSTRG.1741.7"; gene_id "MSTRG.1741"; exon_number "5";
NC_010443.5	StringTie	exon	14817548	14817648	.	+	.	transcript_id "MSTRG.1741.7"; gene_id "MSTRG.1741"; exon_number "6";
NC_010443.5	StringTie	exon	14820203	14820309	.	+	.	transcript_id "MSTRG.1741.7"; gene_id "MSTRG.1741"; exon_number "7";
NC_010443.5	StringTie	exon	14821701	14821765	.	+	.	transcript_id "MSTRG.1741.7"; gene_id "MSTRG.1741"; exon_number "8";
NC_010443.5	StringTie	exon	14822526	14822602	.	+	.	transcript_id "MSTRG.1741.7"; gene_id "MSTRG.1741"; exon_number "9";
NC_010443.5	StringTie	exon	14838508	14838628	.	+	.	transcript_id "MSTRG.1741.7"; gene_id "MSTRG.1741"; exon_number "10";
NC_010443.5	StringTie	exon	14851059	14851175	.	+	.	transcript_id "MSTRG.1741.7"; gene_id "MSTRG.1741"; exon_number "11";
NC_010443.5	StringTie	exon	14851807	14852025	.	+	.	transcript_id "MSTRG.1741.7"; gene_id "MSTRG.1741"; exon_number "12";
NC_010443.5	StringTie	transcript	14795710	14852347	.	+	.	transcript_id "MSTRG.1741.6"; gene_id "MSTRG.1741";gene_name "RMND1";
NC_010443.5	StringTie	exon	14795710	14795885	.	+	.	transcript_id "MSTRG.1741.6"; gene_id "MSTRG.1741"; exon_number "1";
NC_010443.5	StringTie	exon	14800957	14801447	.	+	.	transcript_id "MSTRG.1741.6"; gene_id "MSTRG.1741"; exon_number "2";
NC_010443.5	StringTie	exon	14810160	14810268	.	+	.	transcript_id "MSTRG.1741.6"; gene_id "MSTRG.1741"; exon_number "3";
NC_010443.5	StringTie	exon	14813380	14813455	.	+	.	transcript_id "MSTRG.1741.6"; gene_id "MSTRG.1741"; exon_number "4";
NC_010443.5	StringTie	exon	14815782	14815821	.	+	.	transcript_id "MSTRG.1741.6"; gene_id "MSTRG.1741"; exon_number "5";
NC_010443.5	StringTie	exon	14817548	14817648	.	+	.	transcript_id "MSTRG.1741.6"; gene_id "MSTRG.1741"; exon_number "6";
NC_010443.5	StringTie	exon	14820203	14820309	.	+	.	transcript_id "MSTRG.1741.6"; gene_id "MSTRG.1741"; exon_number "7";
NC_010443.5	StringTie	exon	14821701	14821765	.	+	.	transcript_id "MSTRG.1741.6"; gene_id "MSTRG.1741"; exon_number "8";
NC_010443.5	StringTie	exon	14822526	14822602	.	+	.	transcript_id "MSTRG.1741.6"; gene_id "MSTRG.1741"; exon_number "9";
NC_010443.5	StringTie	exon	14838508	14838628	.	+	.	transcript_id "MSTRG.1741.6"; gene_id "MSTRG.1741"; exon_number "10";
NC_010443.5	StringTie	exon	14851059	14851175	.	+	.	transcript_id "MSTRG.1741.6"; gene_id "MSTRG.1741"; exon_number "11";
NC_010443.5	StringTie	exon	14851807	14852031	.	+	.	transcript_id "MSTRG.1741.6"; gene_id "MSTRG.1741"; exon_number "12";
NC_010443.5	StringTie	exon	14852323	14852347	.	+	.	transcript_id "MSTRG.1741.6"; gene_id "MSTRG.1741"; exon_number "13";
NC_010443.5	StringTie	transcript	14866843	14894956	.	+	.	transcript_id "MSTRG.1700.4"; gene_id "MSTRG.1700";gene_name "ZBTB2";
NC_010443.5	StringTie	exon	14866843	14866881	.	+	.	transcript_id "MSTRG.1700.4"; gene_id "MSTRG.1700"; exon_number "1";
NC_010443.5	StringTie	exon	14885960	14886144	.	+	.	transcript_id "MSTRG.1700.4"; gene_id "MSTRG.1700"; exon_number "2";
NC_010443.5	StringTie	exon	14892181	14894956	.	+	.	transcript_id "MSTRG.1700.4"; gene_id "MSTRG.1700"; exon_number "3";
NC_010443.5	StringTie	transcript	16022304	16027259	.	+	.	transcript_id "MSTRG.1868.2"; gene_id "MSTRG.1868";gene_name "LOC100521647";
NC_010443.5	StringTie	exon	16022304	16022729	.	+	.	transcript_id "MSTRG.1868.2"; gene_id "MSTRG.1868"; exon_number "1";
NC_010443.5	StringTie	exon	16023975	16024158	.	+	.	transcript_id "MSTRG.1868.2"; gene_id "MSTRG.1868"; exon_number "2";
NC_010443.5	StringTie	exon	16024725	16024975	.	+	.	transcript_id "MSTRG.1868.2"; gene_id "MSTRG.1868"; exon_number "3";
NC_010443.5	StringTie	exon	16025197	16025478	.	+	.	transcript_id "MSTRG.1868.2"; gene_id "MSTRG.1868"; exon_number "4";
NC_010443.5	StringTie	exon	16026127	16026285	.	+	.	transcript_id "MSTRG.1868.2"; gene_id "MSTRG.1868"; exon_number "5";
NC_010443.5	StringTie	exon	16026660	16027259	.	+	.	transcript_id "MSTRG.1868.2"; gene_id "MSTRG.1868"; exon_number "6";
NC_010443.5	StringTie	transcript	16249665	16267633	.	+	.	transcript_id "MSTRG.2110.4"; gene_id "MSTRG.2110";gene_name "NUP43";
NC_010443.5	StringTie	exon	16249665	16249920	.	+	.	transcript_id "MSTRG.2110.4"; gene_id "MSTRG.2110"; exon_number "1";
NC_010443.5	StringTie	exon	16251571	16251959	.	+	.	transcript_id "MSTRG.2110.4"; gene_id "MSTRG.2110"; exon_number "2";
NC_010443.5	StringTie	exon	16252266	16252388	.	+	.	transcript_id "MSTRG.2110.4"; gene_id "MSTRG.2110"; exon_number "3";
NC_010443.5	StringTie	exon	16253242	16253319	.	+	.	transcript_id "MSTRG.2110.4"; gene_id "MSTRG.2110"; exon_number "4";
NC_010443.5	StringTie	exon	16255230	16255410	.	+	.	transcript_id "MSTRG.2110.4"; gene_id "MSTRG.2110"; exon_number "5";
NC_010443.5	StringTie	exon	16256790	16256925	.	+	.	transcript_id "MSTRG.2110.4"; gene_id "MSTRG.2110"; exon_number "6";
NC_010443.5	StringTie	exon	16258380	16258531	.	+	.	transcript_id "MSTRG.2110.4"; gene_id "MSTRG.2110"; exon_number "7";
NC_010443.5	StringTie	exon	16261563	16261685	.	+	.	transcript_id "MSTRG.2110.4"; gene_id "MSTRG.2110"; exon_number "8";
NC_010443.5	StringTie	exon	16265089	16267633	.	+	.	transcript_id "MSTRG.2110.4"; gene_id "MSTRG.2110"; exon_number "9";
NC_010443.5	StringTie	transcript	16275556	16320971	.	+	.	transcript_id "MSTRG.2110.6"; gene_id "MSTRG.2110";gene_name "LATS1";
NC_010443.5	StringTie	exon	16275556	16275578	.	+	.	transcript_id "MSTRG.2110.6"; gene_id "MSTRG.2110"; exon_number "1";
NC_010443.5	StringTie	exon	16282640	16283114	.	+	.	transcript_id "MSTRG.2110.6"; gene_id "MSTRG.2110"; exon_number "2";
NC_010443.5	StringTie	exon	16290202	16290349	.	+	.	transcript_id "MSTRG.2110.6"; gene_id "MSTRG.2110"; exon_number "3";
NC_010443.5	StringTie	exon	16299708	16301218	.	+	.	transcript_id "MSTRG.2110.6"; gene_id "MSTRG.2110"; exon_number "4";
NC_010443.5	StringTie	exon	16303725	16304307	.	+	.	transcript_id "MSTRG.2110.6"; gene_id "MSTRG.2110"; exon_number "5";
NC_010443.5	StringTie	exon	16307508	16307690	.	+	.	transcript_id "MSTRG.2110.6"; gene_id "MSTRG.2110"; exon_number "6";
NC_010443.5	StringTie	exon	16307887	16307993	.	+	.	transcript_id "MSTRG.2110.6"; gene_id "MSTRG.2110"; exon_number "7";
NC_010443.5	StringTie	exon	16316808	16320971	.	+	.	transcript_id "MSTRG.2110.6"; gene_id "MSTRG.2110"; exon_number "8";
NC_010443.5	StringTie	transcript	16330878	16360801	.	+	.	transcript_id "MSTRG.2114.2"; gene_id "MSTRG.2114";gene_name "KATNA1";
NC_010443.5	StringTie	exon	16330878	16331173	.	+	.	transcript_id "MSTRG.2114.2"; gene_id "MSTRG.2114"; exon_number "1";
NC_010443.5	StringTie	exon	16335745	16335919	.	+	.	transcript_id "MSTRG.2114.2"; gene_id "MSTRG.2114"; exon_number "2";
NC_010443.5	StringTie	exon	16337729	16337886	.	+	.	transcript_id "MSTRG.2114.2"; gene_id "MSTRG.2114"; exon_number "3";
NC_010443.5	StringTie	exon	16341534	16341714	.	+	.	transcript_id "MSTRG.2114.2"; gene_id "MSTRG.2114"; exon_number "4";
NC_010443.5	StringTie	exon	16352299	16352420	.	+	.	transcript_id "MSTRG.2114.2"; gene_id "MSTRG.2114"; exon_number "5";
NC_010443.5	StringTie	exon	16354443	16354548	.	+	.	transcript_id "MSTRG.2114.2"; gene_id "MSTRG.2114"; exon_number "6";
NC_010443.5	StringTie	exon	16355945	16356103	.	+	.	transcript_id "MSTRG.2114.2"; gene_id "MSTRG.2114"; exon_number "7";
NC_010443.5	StringTie	exon	16357014	16357140	.	+	.	transcript_id "MSTRG.2114.2"; gene_id "MSTRG.2114"; exon_number "8";
NC_010443.5	StringTie	exon	16357848	16357982	.	+	.	transcript_id "MSTRG.2114.2"; gene_id "MSTRG.2114"; exon_number "9";
NC_010443.5	StringTie	exon	16360451	16360801	.	+	.	transcript_id "MSTRG.2114.2"; gene_id "MSTRG.2114"; exon_number "10";
NC_010443.5	StringTie	transcript	16331128	16360801	.	+	.	transcript_id "MSTRG.2114.4"; gene_id "MSTRG.2114";gene_name "KATNA1";
NC_010443.5	StringTie	exon	16331128	16331173	.	+	.	transcript_id "MSTRG.2114.4"; gene_id "MSTRG.2114"; exon_number "1";
NC_010443.5	StringTie	exon	16335745	16335919	.	+	.	transcript_id "MSTRG.2114.4"; gene_id "MSTRG.2114"; exon_number "2";
NC_010443.5	StringTie	exon	16341534	16341714	.	+	.	transcript_id "MSTRG.2114.4"; gene_id "MSTRG.2114"; exon_number "3";
NC_010443.5	StringTie	exon	16352299	16352420	.	+	.	transcript_id "MSTRG.2114.4"; gene_id "MSTRG.2114"; exon_number "4";
NC_010443.5	StringTie	exon	16354443	16354548	.	+	.	transcript_id "MSTRG.2114.4"; gene_id "MSTRG.2114"; exon_number "5";
NC_010443.5	StringTie	exon	16355945	16356103	.	+	.	transcript_id "MSTRG.2114.4"; gene_id "MSTRG.2114"; exon_number "6";
NC_010443.5	StringTie	exon	16357014	16357140	.	+	.	transcript_id "MSTRG.2114.4"; gene_id "MSTRG.2114"; exon_number "7";
NC_010443.5	StringTie	exon	16360451	16360801	.	+	.	transcript_id "MSTRG.2114.4"; gene_id "MSTRG.2114"; exon_number "8";
NC_010443.5	StringTie	transcript	16400968	16446858	.	+	.	transcript_id "MSTRG.2120.2"; gene_id "MSTRG.2120";gene_name "PPIL4";
NC_010443.5	StringTie	exon	16400968	16401087	.	+	.	transcript_id "MSTRG.2120.2"; gene_id "MSTRG.2120"; exon_number "1";
NC_010443.5	StringTie	exon	16406024	16406108	.	+	.	transcript_id "MSTRG.2120.2"; gene_id "MSTRG.2120"; exon_number "2";
NC_010443.5	StringTie	exon	16406194	16406258	.	+	.	transcript_id "MSTRG.2120.2"; gene_id "MSTRG.2120"; exon_number "3";
NC_010443.5	StringTie	exon	16406808	16406925	.	+	.	transcript_id "MSTRG.2120.2"; gene_id "MSTRG.2120"; exon_number "4";
NC_010443.5	StringTie	exon	16407562	16407704	.	+	.	transcript_id "MSTRG.2120.2"; gene_id "MSTRG.2120"; exon_number "5";
NC_010443.5	StringTie	exon	16409726	16409822	.	+	.	transcript_id "MSTRG.2120.2"; gene_id "MSTRG.2120"; exon_number "6";
NC_010443.5	StringTie	exon	16410579	16410695	.	+	.	transcript_id "MSTRG.2120.2"; gene_id "MSTRG.2120"; exon_number "7";
NC_010443.5	StringTie	exon	16413832	16413956	.	+	.	transcript_id "MSTRG.2120.2"; gene_id "MSTRG.2120"; exon_number "8";
NC_010443.5	StringTie	exon	16415661	16415727	.	+	.	transcript_id "MSTRG.2120.2"; gene_id "MSTRG.2120"; exon_number "9";
NC_010443.5	StringTie	exon	16420173	16420284	.	+	.	transcript_id "MSTRG.2120.2"; gene_id "MSTRG.2120"; exon_number "10";
NC_010443.5	StringTie	exon	16423843	16423939	.	+	.	transcript_id "MSTRG.2120.2"; gene_id "MSTRG.2120"; exon_number "11";
NC_010443.5	StringTie	exon	16429101	16429248	.	+	.	transcript_id "MSTRG.2120.2"; gene_id "MSTRG.2120"; exon_number "12";
NC_010443.5	StringTie	exon	16442857	16446858	.	+	.	transcript_id "MSTRG.2120.2"; gene_id "MSTRG.2120"; exon_number "13";
NC_010443.5	StringTie	transcript	16400998	16424040	.	+	.	transcript_id "MSTRG.2120.3"; gene_id "MSTRG.2120";gene_name "PPIL4";
NC_010443.5	StringTie	exon	16400998	16401087	.	+	.	transcript_id "MSTRG.2120.3"; gene_id "MSTRG.2120"; exon_number "1";
NC_010443.5	StringTie	exon	16406041	16406108	.	+	.	transcript_id "MSTRG.2120.3"; gene_id "MSTRG.2120"; exon_number "2";
NC_010443.5	StringTie	exon	16406194	16406258	.	+	.	transcript_id "MSTRG.2120.3"; gene_id "MSTRG.2120"; exon_number "3";
NC_010443.5	StringTie	exon	16407562	16407704	.	+	.	transcript_id "MSTRG.2120.3"; gene_id "MSTRG.2120"; exon_number "4";
NC_010443.5	StringTie	exon	16409726	16409822	.	+	.	transcript_id "MSTRG.2120.3"; gene_id "MSTRG.2120"; exon_number "5";
NC_010443.5	StringTie	exon	16410579	16410695	.	+	.	transcript_id "MSTRG.2120.3"; gene_id "MSTRG.2120"; exon_number "6";
NC_010443.5	StringTie	exon	16413832	16413956	.	+	.	transcript_id "MSTRG.2120.3"; gene_id "MSTRG.2120"; exon_number "7";
NC_010443.5	StringTie	exon	16415661	16415727	.	+	.	transcript_id "MSTRG.2120.3"; gene_id "MSTRG.2120"; exon_number "8";
NC_010443.5	StringTie	exon	16420173	16420284	.	+	.	transcript_id "MSTRG.2120.3"; gene_id "MSTRG.2120"; exon_number "9";
NC_010443.5	StringTie	exon	16423843	16424040	.	+	.	transcript_id "MSTRG.2120.3"; gene_id "MSTRG.2120"; exon_number "10";
NC_010443.5	StringTie	transcript	19621568	19635229	.	+	.	transcript_id "MSTRG.2587.6"; gene_id "MSTRG.2587";gene_name "SHPRH";
NC_010443.5	StringTie	exon	19621568	19622162	.	+	.	transcript_id "MSTRG.2587.6"; gene_id "MSTRG.2587"; exon_number "1";
NC_010443.5	StringTie	exon	19623598	19623727	.	+	.	transcript_id "MSTRG.2587.6"; gene_id "MSTRG.2587"; exon_number "2";
NC_010443.5	StringTie	exon	19625903	19626121	.	+	.	transcript_id "MSTRG.2587.6"; gene_id "MSTRG.2587"; exon_number "3";
NC_010443.5	StringTie	exon	19630341	19630419	.	+	.	transcript_id "MSTRG.2587.6"; gene_id "MSTRG.2587"; exon_number "4";
NC_010443.5	StringTie	exon	19631063	19631213	.	+	.	transcript_id "MSTRG.2587.6"; gene_id "MSTRG.2587"; exon_number "5";
NC_010443.5	StringTie	exon	19632339	19632447	.	+	.	transcript_id "MSTRG.2587.6"; gene_id "MSTRG.2587"; exon_number "6";
NC_010443.5	StringTie	exon	19633244	19633341	.	+	.	transcript_id "MSTRG.2587.6"; gene_id "MSTRG.2587"; exon_number "7";
NC_010443.5	StringTie	exon	19634798	19635229	.	+	.	transcript_id "MSTRG.2587.6"; gene_id "MSTRG.2587"; exon_number "8";
NC_010443.5	StringTie	transcript	19638123	19697011	.	+	.	transcript_id "MSTRG.2587.9"; gene_id "MSTRG.2587";gene_name "SHPRH";
NC_010443.5	StringTie	exon	19638123	19638176	.	+	.	transcript_id "MSTRG.2587.9"; gene_id "MSTRG.2587"; exon_number "1";
NC_010443.5	StringTie	exon	19641982	19642145	.	+	.	transcript_id "MSTRG.2587.9"; gene_id "MSTRG.2587"; exon_number "2";
NC_010443.5	StringTie	exon	19642277	19642533	.	+	.	transcript_id "MSTRG.2587.9"; gene_id "MSTRG.2587"; exon_number "3";
NC_010443.5	StringTie	exon	19643979	19644107	.	+	.	transcript_id "MSTRG.2587.9"; gene_id "MSTRG.2587"; exon_number "4";
NC_010443.5	StringTie	exon	19652432	19652520	.	+	.	transcript_id "MSTRG.2587.9"; gene_id "MSTRG.2587"; exon_number "5";
NC_010443.5	StringTie	exon	19654180	19654272	.	+	.	transcript_id "MSTRG.2587.9"; gene_id "MSTRG.2587"; exon_number "6";
NC_010443.5	StringTie	exon	19659818	19659925	.	+	.	transcript_id "MSTRG.2587.9"; gene_id "MSTRG.2587"; exon_number "7";
NC_010443.5	StringTie	exon	19660889	19661031	.	+	.	transcript_id "MSTRG.2587.9"; gene_id "MSTRG.2587"; exon_number "8";
NC_010443.5	StringTie	exon	19664525	19664698	.	+	.	transcript_id "MSTRG.2587.9"; gene_id "MSTRG.2587"; exon_number "9";
NC_010443.5	StringTie	exon	19664999	19665061	.	+	.	transcript_id "MSTRG.2587.9"; gene_id "MSTRG.2587"; exon_number "10";
NC_010443.5	StringTie	exon	19665974	19666199	.	+	.	transcript_id "MSTRG.2587.9"; gene_id "MSTRG.2587"; exon_number "11";
NC_010443.5	StringTie	exon	19668157	19668300	.	+	.	transcript_id "MSTRG.2587.9"; gene_id "MSTRG.2587"; exon_number "12";
NC_010443.5	StringTie	exon	19669677	19669778	.	+	.	transcript_id "MSTRG.2587.9"; gene_id "MSTRG.2587"; exon_number "13";
NC_010443.5	StringTie	exon	19671110	19671181	.	+	.	transcript_id "MSTRG.2587.9"; gene_id "MSTRG.2587"; exon_number "14";
NC_010443.5	StringTie	exon	19672733	19672921	.	+	.	transcript_id "MSTRG.2587.9"; gene_id "MSTRG.2587"; exon_number "15";
NC_010443.5	StringTie	exon	19686879	19686971	.	+	.	transcript_id "MSTRG.2587.9"; gene_id "MSTRG.2587"; exon_number "16";
NC_010443.5	StringTie	exon	19688506	19688592	.	+	.	transcript_id "MSTRG.2587.9"; gene_id "MSTRG.2587"; exon_number "17";
NC_010443.5	StringTie	exon	19689335	19689513	.	+	.	transcript_id "MSTRG.2587.9"; gene_id "MSTRG.2587"; exon_number "18";
NC_010443.5	StringTie	exon	19691702	19691782	.	+	.	transcript_id "MSTRG.2587.9"; gene_id "MSTRG.2587"; exon_number "19";
NC_010443.5	StringTie	exon	19693306	19697011	.	+	.	transcript_id "MSTRG.2587.9"; gene_id "MSTRG.2587"; exon_number "20";
NC_010443.5	StringTie	transcript	22240968	22436940	.	+	.	transcript_id "MSTRG.3088.3"; gene_id "MSTRG.3088";gene_name "HIVEP2";
NC_010443.5	StringTie	exon	22240968	22241059	.	+	.	transcript_id "MSTRG.3088.3"; gene_id "MSTRG.3088"; exon_number "1";
NC_010443.5	StringTie	exon	22405525	22405615	.	+	.	transcript_id "MSTRG.3088.3"; gene_id "MSTRG.3088"; exon_number "2";
NC_010443.5	StringTie	exon	22412044	22412088	.	+	.	transcript_id "MSTRG.3088.3"; gene_id "MSTRG.3088"; exon_number "3";
NC_010443.5	StringTie	exon	22412795	22418348	.	+	.	transcript_id "MSTRG.3088.3"; gene_id "MSTRG.3088"; exon_number "4";
NC_010443.5	StringTie	exon	22419456	22419610	.	+	.	transcript_id "MSTRG.3088.3"; gene_id "MSTRG.3088"; exon_number "5";
NC_010443.5	StringTie	exon	22423186	22423361	.	+	.	transcript_id "MSTRG.3088.3"; gene_id "MSTRG.3088"; exon_number "6";
NC_010443.5	StringTie	exon	22427255	22427356	.	+	.	transcript_id "MSTRG.3088.3"; gene_id "MSTRG.3088"; exon_number "7";
NC_010443.5	StringTie	exon	22428142	22429037	.	+	.	transcript_id "MSTRG.3088.3"; gene_id "MSTRG.3088"; exon_number "8";
NC_010443.5	StringTie	exon	22434482	22436940	.	+	.	transcript_id "MSTRG.3088.3"; gene_id "MSTRG.3088"; exon_number "9";
NC_010443.5	StringTie	transcript	22241357	22336349	.	+	.	transcript_id "MSTRG.3088.5"; gene_id "MSTRG.3088";gene_name "HIVEP2";
NC_010443.5	StringTie	exon	22241357	22241526	.	+	.	transcript_id "MSTRG.3088.5"; gene_id "MSTRG.3088"; exon_number "1";
NC_010443.5	StringTie	exon	22285747	22285821	.	+	.	transcript_id "MSTRG.3088.5"; gene_id "MSTRG.3088"; exon_number "2";
NC_010443.5	StringTie	exon	22318163	22336349	.	+	.	transcript_id "MSTRG.3088.5"; gene_id "MSTRG.3088"; exon_number "3";
NC_010443.5	StringTie	transcript	22274679	22436940	.	+	.	transcript_id "MSTRG.3088.19"; gene_id "MSTRG.3088";gene_name "HIVEP2";
NC_010443.5	StringTie	exon	22274679	22281670	.	+	.	transcript_id "MSTRG.3088.19"; gene_id "MSTRG.3088"; exon_number "1";
NC_010443.5	StringTie	exon	22285744	22285821	.	+	.	transcript_id "MSTRG.3088.19"; gene_id "MSTRG.3088"; exon_number "2";
NC_010443.5	StringTie	exon	22352136	22352249	.	+	.	transcript_id "MSTRG.3088.19"; gene_id "MSTRG.3088"; exon_number "3";
NC_010443.5	StringTie	exon	22405525	22405615	.	+	.	transcript_id "MSTRG.3088.19"; gene_id "MSTRG.3088"; exon_number "4";
NC_010443.5	StringTie	exon	22412044	22412088	.	+	.	transcript_id "MSTRG.3088.19"; gene_id "MSTRG.3088"; exon_number "5";
NC_010443.5	StringTie	exon	22412795	22418348	.	+	.	transcript_id "MSTRG.3088.19"; gene_id "MSTRG.3088"; exon_number "6";
NC_010443.5	StringTie	exon	22419456	22419610	.	+	.	transcript_id "MSTRG.3088.19"; gene_id "MSTRG.3088"; exon_number "7";
NC_010443.5	StringTie	exon	22423186	22423361	.	+	.	transcript_id "MSTRG.3088.19"; gene_id "MSTRG.3088"; exon_number "8";
NC_010443.5	StringTie	exon	22427255	22427356	.	+	.	transcript_id "MSTRG.3088.19"; gene_id "MSTRG.3088"; exon_number "9";
NC_010443.5	StringTie	exon	22428142	22429037	.	+	.	transcript_id "MSTRG.3088.19"; gene_id "MSTRG.3088"; exon_number "10";
NC_010443.5	StringTie	exon	22434482	22436940	.	+	.	transcript_id "MSTRG.3088.19"; gene_id "MSTRG.3088"; exon_number "11";
NC_010443.5	StringTie	transcript	22336854	22436903	.	+	.	transcript_id "MSTRG.3088.20"; gene_id "MSTRG.3088";gene_name "HIVEP2";
NC_010443.5	StringTie	exon	22336854	22339331	.	+	.	transcript_id "MSTRG.3088.20"; gene_id "MSTRG.3088"; exon_number "1";
NC_010443.5	StringTie	exon	22341390	22344237	.	+	.	transcript_id "MSTRG.3088.20"; gene_id "MSTRG.3088"; exon_number "2";
NC_010443.5	StringTie	exon	22352136	22352249	.	+	.	transcript_id "MSTRG.3088.20"; gene_id "MSTRG.3088"; exon_number "3";
NC_010443.5	StringTie	exon	22405525	22405615	.	+	.	transcript_id "MSTRG.3088.20"; gene_id "MSTRG.3088"; exon_number "4";
NC_010443.5	StringTie	exon	22412044	22412088	.	+	.	transcript_id "MSTRG.3088.20"; gene_id "MSTRG.3088"; exon_number "5";
NC_010443.5	StringTie	exon	22412795	22418348	.	+	.	transcript_id "MSTRG.3088.20"; gene_id "MSTRG.3088"; exon_number "6";
NC_010443.5	StringTie	exon	22419456	22419610	.	+	.	transcript_id "MSTRG.3088.20"; gene_id "MSTRG.3088"; exon_number "7";
NC_010443.5	StringTie	exon	22423186	22423361	.	+	.	transcript_id "MSTRG.3088.20"; gene_id "MSTRG.3088"; exon_number "8";
NC_010443.5	StringTie	exon	22427255	22427356	.	+	.	transcript_id "MSTRG.3088.20"; gene_id "MSTRG.3088"; exon_number "9";
NC_010443.5	StringTie	exon	22428142	22429037	.	+	.	transcript_id "MSTRG.3088.20"; gene_id "MSTRG.3088"; exon_number "10";
NC_010443.5	StringTie	exon	22434482	22436903	.	+	.	transcript_id "MSTRG.3088.20"; gene_id "MSTRG.3088"; exon_number "11";
NC_010443.5	StringTie	transcript	22352166	22436678	.	+	.	transcript_id "MSTRG.3088.21"; gene_id "MSTRG.3088";gene_name "HIVEP2";
NC_010443.5	StringTie	exon	22352166	22352249	.	+	.	transcript_id "MSTRG.3088.21"; gene_id "MSTRG.3088"; exon_number "1";
NC_010443.5	StringTie	exon	22361967	22362018	.	+	.	transcript_id "MSTRG.3088.21"; gene_id "MSTRG.3088"; exon_number "2";
NC_010443.5	StringTie	exon	22405525	22405615	.	+	.	transcript_id "MSTRG.3088.21"; gene_id "MSTRG.3088"; exon_number "3";
NC_010443.5	StringTie	exon	22412044	22412088	.	+	.	transcript_id "MSTRG.3088.21"; gene_id "MSTRG.3088"; exon_number "4";
NC_010443.5	StringTie	exon	22412795	22418348	.	+	.	transcript_id "MSTRG.3088.21"; gene_id "MSTRG.3088"; exon_number "5";
NC_010443.5	StringTie	exon	22419456	22419610	.	+	.	transcript_id "MSTRG.3088.21"; gene_id "MSTRG.3088"; exon_number "6";
NC_010443.5	StringTie	exon	22423186	22423361	.	+	.	transcript_id "MSTRG.3088.21"; gene_id "MSTRG.3088"; exon_number "7";
NC_010443.5	StringTie	exon	22427255	22427356	.	+	.	transcript_id "MSTRG.3088.21"; gene_id "MSTRG.3088"; exon_number "8";
NC_010443.5	StringTie	exon	22428142	22429037	.	+	.	transcript_id "MSTRG.3088.21"; gene_id "MSTRG.3088"; exon_number "9";
NC_010443.5	StringTie	exon	22434482	22436678	.	+	.	transcript_id "MSTRG.3088.21"; gene_id "MSTRG.3088"; exon_number "10";
NC_010443.5	StringTie	transcript	25155118	25158517	.	+	.	transcript_id "MSTRG.3211.1"; gene_id "MSTRG.3211";gene_name "CITED2";
NC_010443.5	StringTie	exon	25155118	25155308	.	+	.	transcript_id "MSTRG.3211.1"; gene_id "MSTRG.3211"; exon_number "1";
NC_010443.5	StringTie	exon	25155686	25155908	.	+	.	transcript_id "MSTRG.3211.1"; gene_id "MSTRG.3211"; exon_number "2";
NC_010443.5	StringTie	exon	25156371	25158517	.	+	.	transcript_id "MSTRG.3211.1"; gene_id "MSTRG.3211"; exon_number "3";
NC_010443.5	StringTie	transcript	25155239	25161748	.	+	.	transcript_id "MSTRG.3211.2"; gene_id "MSTRG.3211";gene_name "CITED2";
NC_010443.5	StringTie	exon	25155239	25156194	.	+	.	transcript_id "MSTRG.3211.2"; gene_id "MSTRG.3211"; exon_number "1";
NC_010443.5	StringTie	exon	25156371	25156587	.	+	.	transcript_id "MSTRG.3211.2"; gene_id "MSTRG.3211"; exon_number "2";
NC_010443.5	StringTie	exon	25156806	25161748	.	+	.	transcript_id "MSTRG.3211.2"; gene_id "MSTRG.3211"; exon_number "3";
NC_010443.5	StringTie	transcript	25155652	25162194	.	+	.	transcript_id "MSTRG.3211.3"; gene_id "MSTRG.3211";gene_name "CITED2";
NC_010443.5	StringTie	exon	25155652	25155908	.	+	.	transcript_id "MSTRG.3211.3"; gene_id "MSTRG.3211"; exon_number "1";
NC_010443.5	StringTie	exon	25156806	25162194	.	+	.	transcript_id "MSTRG.3211.3"; gene_id "MSTRG.3211"; exon_number "2";
NC_010443.5	StringTie	transcript	25482410	25565228	.	+	.	transcript_id "MSTRG.3290.9"; gene_id "MSTRG.3290";gene_name "REPS1";
NC_010443.5	StringTie	exon	25482410	25482548	.	+	.	transcript_id "MSTRG.3290.9"; gene_id "MSTRG.3290"; exon_number "1";
NC_010443.5	StringTie	exon	25523036	25523159	.	+	.	transcript_id "MSTRG.3290.9"; gene_id "MSTRG.3290"; exon_number "2";
NC_010443.5	StringTie	exon	25524892	25525088	.	+	.	transcript_id "MSTRG.3290.9"; gene_id "MSTRG.3290"; exon_number "3";
NC_010443.5	StringTie	exon	25525205	25525358	.	+	.	transcript_id "MSTRG.3290.9"; gene_id "MSTRG.3290"; exon_number "4";
NC_010443.5	StringTie	exon	25526210	25526334	.	+	.	transcript_id "MSTRG.3290.9"; gene_id "MSTRG.3290"; exon_number "5";
NC_010443.5	StringTie	exon	25526858	25527020	.	+	.	transcript_id "MSTRG.3290.9"; gene_id "MSTRG.3290"; exon_number "6";
NC_010443.5	StringTie	exon	25527299	25527362	.	+	.	transcript_id "MSTRG.3290.9"; gene_id "MSTRG.3290"; exon_number "7";
NC_010443.5	StringTie	exon	25528510	25528664	.	+	.	transcript_id "MSTRG.3290.9"; gene_id "MSTRG.3290"; exon_number "8";
NC_010443.5	StringTie	exon	25540027	25540148	.	+	.	transcript_id "MSTRG.3290.9"; gene_id "MSTRG.3290"; exon_number "9";
NC_010443.5	StringTie	exon	25543790	25543870	.	+	.	transcript_id "MSTRG.3290.9"; gene_id "MSTRG.3290"; exon_number "10";
NC_010443.5	StringTie	exon	25550473	25550560	.	+	.	transcript_id "MSTRG.3290.9"; gene_id "MSTRG.3290"; exon_number "11";
NC_010443.5	StringTie	exon	25551296	25551397	.	+	.	transcript_id "MSTRG.3290.9"; gene_id "MSTRG.3290"; exon_number "12";
NC_010443.5	StringTie	exon	25553562	25553631	.	+	.	transcript_id "MSTRG.3290.9"; gene_id "MSTRG.3290"; exon_number "13";
NC_010443.5	StringTie	exon	25554842	25554960	.	+	.	transcript_id "MSTRG.3290.9"; gene_id "MSTRG.3290"; exon_number "14";
NC_010443.5	StringTie	exon	25555902	25555966	.	+	.	transcript_id "MSTRG.3290.9"; gene_id "MSTRG.3290"; exon_number "15";
NC_010443.5	StringTie	exon	25558571	25558753	.	+	.	transcript_id "MSTRG.3290.9"; gene_id "MSTRG.3290"; exon_number "16";
NC_010443.5	StringTie	exon	25559890	25559985	.	+	.	transcript_id "MSTRG.3290.9"; gene_id "MSTRG.3290"; exon_number "17";
NC_010443.5	StringTie	exon	25561829	25561977	.	+	.	transcript_id "MSTRG.3290.9"; gene_id "MSTRG.3290"; exon_number "18";
NC_010443.5	StringTie	exon	25563012	25563117	.	+	.	transcript_id "MSTRG.3290.9"; gene_id "MSTRG.3290"; exon_number "19";
NC_010443.5	StringTie	exon	25565012	25565228	.	+	.	transcript_id "MSTRG.3290.9"; gene_id "MSTRG.3290"; exon_number "20";
NC_010443.5	StringTie	transcript	25482410	25565228	.	+	.	transcript_id "MSTRG.3290.8"; gene_id "MSTRG.3290";gene_name "REPS1";
NC_010443.5	StringTie	exon	25482410	25482548	.	+	.	transcript_id "MSTRG.3290.8"; gene_id "MSTRG.3290"; exon_number "1";
NC_010443.5	StringTie	exon	25523036	25523159	.	+	.	transcript_id "MSTRG.3290.8"; gene_id "MSTRG.3290"; exon_number "2";
NC_010443.5	StringTie	exon	25524892	25525088	.	+	.	transcript_id "MSTRG.3290.8"; gene_id "MSTRG.3290"; exon_number "3";
NC_010443.5	StringTie	exon	25525205	25525358	.	+	.	transcript_id "MSTRG.3290.8"; gene_id "MSTRG.3290"; exon_number "4";
NC_010443.5	StringTie	exon	25526210	25526334	.	+	.	transcript_id "MSTRG.3290.8"; gene_id "MSTRG.3290"; exon_number "5";
NC_010443.5	StringTie	exon	25526858	25527020	.	+	.	transcript_id "MSTRG.3290.8"; gene_id "MSTRG.3290"; exon_number "6";
NC_010443.5	StringTie	exon	25527299	25527362	.	+	.	transcript_id "MSTRG.3290.8"; gene_id "MSTRG.3290"; exon_number "7";
NC_010443.5	StringTie	exon	25528510	25528664	.	+	.	transcript_id "MSTRG.3290.8"; gene_id "MSTRG.3290"; exon_number "8";
NC_010443.5	StringTie	exon	25540027	25540148	.	+	.	transcript_id "MSTRG.3290.8"; gene_id "MSTRG.3290"; exon_number "9";
NC_010443.5	StringTie	exon	25543790	25543870	.	+	.	transcript_id "MSTRG.3290.8"; gene_id "MSTRG.3290"; exon_number "10";
NC_010443.5	StringTie	exon	25550473	25550560	.	+	.	transcript_id "MSTRG.3290.8"; gene_id "MSTRG.3290"; exon_number "11";
NC_010443.5	StringTie	exon	25551296	25551397	.	+	.	transcript_id "MSTRG.3290.8"; gene_id "MSTRG.3290"; exon_number "12";
NC_010443.5	StringTie	exon	25553559	25553631	.	+	.	transcript_id "MSTRG.3290.8"; gene_id "MSTRG.3290"; exon_number "13";
NC_010443.5	StringTie	exon	25554842	25554960	.	+	.	transcript_id "MSTRG.3290.8"; gene_id "MSTRG.3290"; exon_number "14";
NC_010443.5	StringTie	exon	25555902	25555966	.	+	.	transcript_id "MSTRG.3290.8"; gene_id "MSTRG.3290"; exon_number "15";
NC_010443.5	StringTie	exon	25558571	25558753	.	+	.	transcript_id "MSTRG.3290.8"; gene_id "MSTRG.3290"; exon_number "16";
NC_010443.5	StringTie	exon	25559890	25559985	.	+	.	transcript_id "MSTRG.3290.8"; gene_id "MSTRG.3290"; exon_number "17";
NC_010443.5	StringTie	exon	25561829	25561977	.	+	.	transcript_id "MSTRG.3290.8"; gene_id "MSTRG.3290"; exon_number "18";
NC_010443.5	StringTie	exon	25563012	25563117	.	+	.	transcript_id "MSTRG.3290.8"; gene_id "MSTRG.3290"; exon_number "19";
NC_010443.5	StringTie	exon	25565012	25565228	.	+	.	transcript_id "MSTRG.3290.8"; gene_id "MSTRG.3290"; exon_number "20";
NC_010443.5	StringTie	transcript	27036599	27061073	.	+	.	transcript_id "MSTRG.3628.2"; gene_id "MSTRG.3628";gene_name "IFNGR1";
NC_010443.5	StringTie	exon	27036599	27037012	.	+	.	transcript_id "MSTRG.3628.2"; gene_id "MSTRG.3628"; exon_number "1";
NC_010443.5	StringTie	exon	27037405	27037698	.	+	.	transcript_id "MSTRG.3628.2"; gene_id "MSTRG.3628"; exon_number "2";
NC_010443.5	StringTie	exon	27046256	27046370	.	+	.	transcript_id "MSTRG.3628.2"; gene_id "MSTRG.3628"; exon_number "3";
NC_010443.5	StringTie	exon	27047051	27047214	.	+	.	transcript_id "MSTRG.3628.2"; gene_id "MSTRG.3628"; exon_number "4";
NC_010443.5	StringTie	exon	27049553	27049728	.	+	.	transcript_id "MSTRG.3628.2"; gene_id "MSTRG.3628"; exon_number "5";
NC_010443.5	StringTie	exon	27051697	27051886	.	+	.	transcript_id "MSTRG.3628.2"; gene_id "MSTRG.3628"; exon_number "6";
NC_010443.5	StringTie	exon	27055033	27055160	.	+	.	transcript_id "MSTRG.3628.2"; gene_id "MSTRG.3628"; exon_number "7";
NC_010443.5	StringTie	exon	27057091	27061073	.	+	.	transcript_id "MSTRG.3628.2"; gene_id "MSTRG.3628"; exon_number "8";
NC_010443.5	StringTie	transcript	27037250	27052504	.	+	.	transcript_id "MSTRG.3628.7"; gene_id "MSTRG.3628";gene_name "IFNGR1";
NC_010443.5	StringTie	exon	27037250	27037285	.	+	.	transcript_id "MSTRG.3628.7"; gene_id "MSTRG.3628"; exon_number "1";
NC_010443.5	StringTie	exon	27037405	27037698	.	+	.	transcript_id "MSTRG.3628.7"; gene_id "MSTRG.3628"; exon_number "2";
NC_010443.5	StringTie	exon	27046256	27046370	.	+	.	transcript_id "MSTRG.3628.7"; gene_id "MSTRG.3628"; exon_number "3";
NC_010443.5	StringTie	exon	27047051	27047214	.	+	.	transcript_id "MSTRG.3628.7"; gene_id "MSTRG.3628"; exon_number "4";
NC_010443.5	StringTie	exon	27049553	27052504	.	+	.	transcript_id "MSTRG.3628.7"; gene_id "MSTRG.3628"; exon_number "5";
NC_010443.5	StringTie	transcript	27380905	27473914	.	+	.	transcript_id "MSTRG.4312.3"; gene_id "MSTRG.4312";gene_name "MAP3K5";
NC_010443.5	StringTie	exon	27380905	27381285	.	+	.	transcript_id "MSTRG.4312.3"; gene_id "MSTRG.4312"; exon_number "1";
NC_010443.5	StringTie	exon	27465973	27465996	.	+	.	transcript_id "MSTRG.4312.3"; gene_id "MSTRG.4312"; exon_number "2";
NC_010443.5	StringTie	exon	27472676	27472869	.	+	.	transcript_id "MSTRG.4312.3"; gene_id "MSTRG.4312"; exon_number "3";
NC_010443.5	StringTie	exon	27473761	27473914	.	+	.	transcript_id "MSTRG.4312.3"; gene_id "MSTRG.4312"; exon_number "4";
NC_010443.5	StringTie	transcript	27418537	27564708	.	+	.	transcript_id "MSTRG.4312.5"; gene_id "MSTRG.4312";gene_name "MAP3K5";
NC_010443.5	StringTie	exon	27418537	27419722	.	+	.	transcript_id "MSTRG.4312.5"; gene_id "MSTRG.4312"; exon_number "1";
NC_010443.5	StringTie	exon	27450521	27450660	.	+	.	transcript_id "MSTRG.4312.5"; gene_id "MSTRG.4312"; exon_number "2";
NC_010443.5	StringTie	exon	27465973	27465996	.	+	.	transcript_id "MSTRG.4312.5"; gene_id "MSTRG.4312"; exon_number "3";
NC_010443.5	StringTie	exon	27472676	27472869	.	+	.	transcript_id "MSTRG.4312.5"; gene_id "MSTRG.4312"; exon_number "4";
NC_010443.5	StringTie	exon	27473761	27473929	.	+	.	transcript_id "MSTRG.4312.5"; gene_id "MSTRG.4312"; exon_number "5";
NC_010443.5	StringTie	exon	27475372	27475478	.	+	.	transcript_id "MSTRG.4312.5"; gene_id "MSTRG.4312"; exon_number "6";
NC_010443.5	StringTie	exon	27478090	27478260	.	+	.	transcript_id "MSTRG.4312.5"; gene_id "MSTRG.4312"; exon_number "7";
NC_010443.5	StringTie	exon	27499706	27499818	.	+	.	transcript_id "MSTRG.4312.5"; gene_id "MSTRG.4312"; exon_number "8";
NC_010443.5	StringTie	exon	27507106	27507265	.	+	.	transcript_id "MSTRG.4312.5"; gene_id "MSTRG.4312"; exon_number "9";
NC_010443.5	StringTie	exon	27509740	27509893	.	+	.	transcript_id "MSTRG.4312.5"; gene_id "MSTRG.4312"; exon_number "10";
NC_010443.5	StringTie	exon	27516348	27516455	.	+	.	transcript_id "MSTRG.4312.5"; gene_id "MSTRG.4312"; exon_number "11";
NC_010443.5	StringTie	exon	27523054	27523103	.	+	.	transcript_id "MSTRG.4312.5"; gene_id "MSTRG.4312"; exon_number "12";
NC_010443.5	StringTie	exon	27525584	27525679	.	+	.	transcript_id "MSTRG.4312.5"; gene_id "MSTRG.4312"; exon_number "13";
NC_010443.5	StringTie	exon	27530282	27530363	.	+	.	transcript_id "MSTRG.4312.5"; gene_id "MSTRG.4312"; exon_number "14";
NC_010443.5	StringTie	exon	27544011	27544144	.	+	.	transcript_id "MSTRG.4312.5"; gene_id "MSTRG.4312"; exon_number "15";
NC_010443.5	StringTie	exon	27550707	27550834	.	+	.	transcript_id "MSTRG.4312.5"; gene_id "MSTRG.4312"; exon_number "16";
NC_010443.5	StringTie	exon	27551482	27551618	.	+	.	transcript_id "MSTRG.4312.5"; gene_id "MSTRG.4312"; exon_number "17";
NC_010443.5	StringTie	exon	27553627	27553732	.	+	.	transcript_id "MSTRG.4312.5"; gene_id "MSTRG.4312"; exon_number "18";
NC_010443.5	StringTie	exon	27561270	27561427	.	+	.	transcript_id "MSTRG.4312.5"; gene_id "MSTRG.4312"; exon_number "19";
NC_010443.5	StringTie	exon	27563594	27564708	.	+	.	transcript_id "MSTRG.4312.5"; gene_id "MSTRG.4312"; exon_number "20";
NC_010443.5	StringTie	transcript	27450245	27600500	.	+	.	transcript_id "MSTRG.4312.7"; gene_id "MSTRG.4312";gene_name "MAP3K5";
NC_010443.5	StringTie	exon	27450245	27450660	.	+	.	transcript_id "MSTRG.4312.7"; gene_id "MSTRG.4312"; exon_number "1";
NC_010443.5	StringTie	exon	27459314	27459490	.	+	.	transcript_id "MSTRG.4312.7"; gene_id "MSTRG.4312"; exon_number "2";
NC_010443.5	StringTie	exon	27465973	27465996	.	+	.	transcript_id "MSTRG.4312.7"; gene_id "MSTRG.4312"; exon_number "3";
NC_010443.5	StringTie	exon	27472676	27472869	.	+	.	transcript_id "MSTRG.4312.7"; gene_id "MSTRG.4312"; exon_number "4";
NC_010443.5	StringTie	exon	27473761	27473929	.	+	.	transcript_id "MSTRG.4312.7"; gene_id "MSTRG.4312"; exon_number "5";
NC_010443.5	StringTie	exon	27475372	27475478	.	+	.	transcript_id "MSTRG.4312.7"; gene_id "MSTRG.4312"; exon_number "6";
NC_010443.5	StringTie	exon	27478090	27478260	.	+	.	transcript_id "MSTRG.4312.7"; gene_id "MSTRG.4312"; exon_number "7";
NC_010443.5	StringTie	exon	27499706	27499818	.	+	.	transcript_id "MSTRG.4312.7"; gene_id "MSTRG.4312"; exon_number "8";
NC_010443.5	StringTie	exon	27507106	27507265	.	+	.	transcript_id "MSTRG.4312.7"; gene_id "MSTRG.4312"; exon_number "9";
NC_010443.5	StringTie	exon	27509740	27509893	.	+	.	transcript_id "MSTRG.4312.7"; gene_id "MSTRG.4312"; exon_number "10";
NC_010443.5	StringTie	exon	27516348	27516455	.	+	.	transcript_id "MSTRG.4312.7"; gene_id "MSTRG.4312"; exon_number "11";
NC_010443.5	StringTie	exon	27523054	27523103	.	+	.	transcript_id "MSTRG.4312.7"; gene_id "MSTRG.4312"; exon_number "12";
NC_010443.5	StringTie	exon	27525584	27525679	.	+	.	transcript_id "MSTRG.4312.7"; gene_id "MSTRG.4312"; exon_number "13";
NC_010443.5	StringTie	exon	27530282	27530363	.	+	.	transcript_id "MSTRG.4312.7"; gene_id "MSTRG.4312"; exon_number "14";
NC_010443.5	StringTie	exon	27544011	27544144	.	+	.	transcript_id "MSTRG.4312.7"; gene_id "MSTRG.4312"; exon_number "15";
NC_010443.5	StringTie	exon	27550707	27550834	.	+	.	transcript_id "MSTRG.4312.7"; gene_id "MSTRG.4312"; exon_number "16";
NC_010443.5	StringTie	exon	27551482	27551618	.	+	.	transcript_id "MSTRG.4312.7"; gene_id "MSTRG.4312"; exon_number "17";
NC_010443.5	StringTie	exon	27553627	27553732	.	+	.	transcript_id "MSTRG.4312.7"; gene_id "MSTRG.4312"; exon_number "18";
NC_010443.5	StringTie	exon	27561270	27561427	.	+	.	transcript_id "MSTRG.4312.7"; gene_id "MSTRG.4312"; exon_number "19";
NC_010443.5	StringTie	exon	27563594	27563771	.	+	.	transcript_id "MSTRG.4312.7"; gene_id "MSTRG.4312"; exon_number "20";
NC_010443.5	StringTie	exon	27564834	27564854	.	+	.	transcript_id "MSTRG.4312.7"; gene_id "MSTRG.4312"; exon_number "21";
NC_010443.5	StringTie	exon	27568044	27568221	.	+	.	transcript_id "MSTRG.4312.7"; gene_id "MSTRG.4312"; exon_number "22";
NC_010443.5	StringTie	exon	27568310	27568478	.	+	.	transcript_id "MSTRG.4312.7"; gene_id "MSTRG.4312"; exon_number "23";
NC_010443.5	StringTie	exon	27574604	27574789	.	+	.	transcript_id "MSTRG.4312.7"; gene_id "MSTRG.4312"; exon_number "24";
NC_010443.5	StringTie	exon	27578295	27578400	.	+	.	transcript_id "MSTRG.4312.7"; gene_id "MSTRG.4312"; exon_number "25";
NC_010443.5	StringTie	exon	27589739	27589982	.	+	.	transcript_id "MSTRG.4312.7"; gene_id "MSTRG.4312"; exon_number "26";
NC_010443.5	StringTie	exon	27595098	27595210	.	+	.	transcript_id "MSTRG.4312.7"; gene_id "MSTRG.4312"; exon_number "27";
NC_010443.5	StringTie	exon	27597175	27597287	.	+	.	transcript_id "MSTRG.4312.7"; gene_id "MSTRG.4312"; exon_number "28";
NC_010443.5	StringTie	exon	27598952	27599028	.	+	.	transcript_id "MSTRG.4312.7"; gene_id "MSTRG.4312"; exon_number "29";
NC_010443.5	StringTie	exon	27599732	27600500	.	+	.	transcript_id "MSTRG.4312.7"; gene_id "MSTRG.4312"; exon_number "30";
NC_010443.5	StringTie	transcript	27506143	27590143	.	+	.	transcript_id "MSTRG.4312.9"; gene_id "MSTRG.4312";gene_name "MAP3K5";
NC_010443.5	StringTie	exon	27506143	27506188	.	+	.	transcript_id "MSTRG.4312.9"; gene_id "MSTRG.4312"; exon_number "1";
NC_010443.5	StringTie	exon	27567787	27568221	.	+	.	transcript_id "MSTRG.4312.9"; gene_id "MSTRG.4312"; exon_number "2";
NC_010443.5	StringTie	exon	27568310	27568478	.	+	.	transcript_id "MSTRG.4312.9"; gene_id "MSTRG.4312"; exon_number "3";
NC_010443.5	StringTie	exon	27574604	27574789	.	+	.	transcript_id "MSTRG.4312.9"; gene_id "MSTRG.4312"; exon_number "4";
NC_010443.5	StringTie	exon	27578295	27578400	.	+	.	transcript_id "MSTRG.4312.9"; gene_id "MSTRG.4312"; exon_number "5";
NC_010443.5	StringTie	exon	27589739	27590143	.	+	.	transcript_id "MSTRG.4312.9"; gene_id "MSTRG.4312"; exon_number "6";
NC_010443.5	StringTie	transcript	27872187	27889597	.	+	.	transcript_id "MSTRG.4330.9"; gene_id "MSTRG.4330";gene_name "BCLAF1";
NC_010443.5	StringTie	exon	27872187	27872316	.	+	.	transcript_id "MSTRG.4330.9"; gene_id "MSTRG.4330"; exon_number "1";
NC_010443.5	StringTie	exon	27878432	27878535	.	+	.	transcript_id "MSTRG.4330.9"; gene_id "MSTRG.4330"; exon_number "2";
NC_010443.5	StringTie	exon	27880543	27880656	.	+	.	transcript_id "MSTRG.4330.9"; gene_id "MSTRG.4330"; exon_number "3";
NC_010443.5	StringTie	exon	27881483	27882394	.	+	.	transcript_id "MSTRG.4330.9"; gene_id "MSTRG.4330"; exon_number "4";
NC_010443.5	StringTie	exon	27883607	27884272	.	+	.	transcript_id "MSTRG.4330.9"; gene_id "MSTRG.4330"; exon_number "5";
NC_010443.5	StringTie	exon	27884425	27884594	.	+	.	transcript_id "MSTRG.4330.9"; gene_id "MSTRG.4330"; exon_number "6";
NC_010443.5	StringTie	exon	27887001	27887106	.	+	.	transcript_id "MSTRG.4330.9"; gene_id "MSTRG.4330"; exon_number "7";
NC_010443.5	StringTie	exon	27888691	27888775	.	+	.	transcript_id "MSTRG.4330.9"; gene_id "MSTRG.4330"; exon_number "8";
NC_010443.5	StringTie	exon	27889075	27889597	.	+	.	transcript_id "MSTRG.4330.9"; gene_id "MSTRG.4330"; exon_number "9";
NC_010443.5	StringTie	transcript	27884785	27891683	.	+	.	transcript_id "MSTRG.4330.14"; gene_id "MSTRG.4330";gene_name "BCLAF1";
NC_010443.5	StringTie	exon	27884785	27886233	.	+	.	transcript_id "MSTRG.4330.14"; gene_id "MSTRG.4330"; exon_number "1";
NC_010443.5	StringTie	exon	27887001	27887106	.	+	.	transcript_id "MSTRG.4330.14"; gene_id "MSTRG.4330"; exon_number "2";
NC_010443.5	StringTie	exon	27888691	27888775	.	+	.	transcript_id "MSTRG.4330.14"; gene_id "MSTRG.4330"; exon_number "3";
NC_010443.5	StringTie	exon	27891100	27891275	.	+	.	transcript_id "MSTRG.4330.14"; gene_id "MSTRG.4330"; exon_number "4";
NC_010443.5	StringTie	exon	27891409	27891683	.	+	.	transcript_id "MSTRG.4330.14"; gene_id "MSTRG.4330"; exon_number "5";
NC_010443.5	StringTie	transcript	28566454	28589844	.	+	.	transcript_id "MSTRG.3782.3"; gene_id "MSTRG.3782";gene_name "AHI1";
NC_010443.5	StringTie	exon	28566454	28566530	.	+	.	transcript_id "MSTRG.3782.3"; gene_id "MSTRG.3782"; exon_number "1";
NC_010443.5	StringTie	exon	28566908	28566970	.	+	.	transcript_id "MSTRG.3782.3"; gene_id "MSTRG.3782"; exon_number "2";
NC_010443.5	StringTie	exon	28586522	28587077	.	+	.	transcript_id "MSTRG.3782.3"; gene_id "MSTRG.3782"; exon_number "3";
NC_010443.5	StringTie	exon	28589709	28589844	.	+	.	transcript_id "MSTRG.3782.3"; gene_id "MSTRG.3782"; exon_number "4";
NC_010443.5	StringTie	transcript	28566494	28621819	.	+	.	transcript_id "MSTRG.3782.4"; gene_id "MSTRG.3782";gene_name "AHI1";
NC_010443.5	StringTie	exon	28566494	28566530	.	+	.	transcript_id "MSTRG.3782.4"; gene_id "MSTRG.3782"; exon_number "1";
NC_010443.5	StringTie	exon	28566908	28566970	.	+	.	transcript_id "MSTRG.3782.4"; gene_id "MSTRG.3782"; exon_number "2";
NC_010443.5	StringTie	exon	28572083	28572150	.	+	.	transcript_id "MSTRG.3782.4"; gene_id "MSTRG.3782"; exon_number "3";
NC_010443.5	StringTie	exon	28573888	28574012	.	+	.	transcript_id "MSTRG.3782.4"; gene_id "MSTRG.3782"; exon_number "4";
NC_010443.5	StringTie	exon	28586522	28587077	.	+	.	transcript_id "MSTRG.3782.4"; gene_id "MSTRG.3782"; exon_number "5";
NC_010443.5	StringTie	exon	28589709	28589887	.	+	.	transcript_id "MSTRG.3782.4"; gene_id "MSTRG.3782"; exon_number "6";
NC_010443.5	StringTie	exon	28597065	28597121	.	+	.	transcript_id "MSTRG.3782.4"; gene_id "MSTRG.3782"; exon_number "7";
NC_010443.5	StringTie	exon	28597971	28598190	.	+	.	transcript_id "MSTRG.3782.4"; gene_id "MSTRG.3782"; exon_number "8";
NC_010443.5	StringTie	exon	28599398	28599590	.	+	.	transcript_id "MSTRG.3782.4"; gene_id "MSTRG.3782"; exon_number "9";
NC_010443.5	StringTie	exon	28602875	28602970	.	+	.	transcript_id "MSTRG.3782.4"; gene_id "MSTRG.3782"; exon_number "10";
NC_010443.5	StringTie	exon	28606544	28606729	.	+	.	transcript_id "MSTRG.3782.4"; gene_id "MSTRG.3782"; exon_number "11";
NC_010443.5	StringTie	exon	28608494	28608640	.	+	.	transcript_id "MSTRG.3782.4"; gene_id "MSTRG.3782"; exon_number "12";
NC_010443.5	StringTie	exon	28610292	28610424	.	+	.	transcript_id "MSTRG.3782.4"; gene_id "MSTRG.3782"; exon_number "13";
NC_010443.5	StringTie	exon	28614346	28614469	.	+	.	transcript_id "MSTRG.3782.4"; gene_id "MSTRG.3782"; exon_number "14";
NC_010443.5	StringTie	exon	28619629	28619858	.	+	.	transcript_id "MSTRG.3782.4"; gene_id "MSTRG.3782"; exon_number "15";
NC_010443.5	StringTie	exon	28621712	28621819	.	+	.	transcript_id "MSTRG.3782.4"; gene_id "MSTRG.3782"; exon_number "16";
NC_010443.5	StringTie	transcript	28566777	28608638	.	+	.	transcript_id "MSTRG.3782.5"; gene_id "MSTRG.3782";gene_name "AHI1";
NC_010443.5	StringTie	exon	28566777	28566970	.	+	.	transcript_id "MSTRG.3782.5"; gene_id "MSTRG.3782"; exon_number "1";
NC_010443.5	StringTie	exon	28572083	28572150	.	+	.	transcript_id "MSTRG.3782.5"; gene_id "MSTRG.3782"; exon_number "2";
NC_010443.5	StringTie	exon	28573888	28574012	.	+	.	transcript_id "MSTRG.3782.5"; gene_id "MSTRG.3782"; exon_number "3";
NC_010443.5	StringTie	exon	28586522	28587077	.	+	.	transcript_id "MSTRG.3782.5"; gene_id "MSTRG.3782"; exon_number "4";
NC_010443.5	StringTie	exon	28589709	28589887	.	+	.	transcript_id "MSTRG.3782.5"; gene_id "MSTRG.3782"; exon_number "5";
NC_010443.5	StringTie	exon	28597017	28597121	.	+	.	transcript_id "MSTRG.3782.5"; gene_id "MSTRG.3782"; exon_number "6";
NC_010443.5	StringTie	exon	28597971	28598190	.	+	.	transcript_id "MSTRG.3782.5"; gene_id "MSTRG.3782"; exon_number "7";
NC_010443.5	StringTie	exon	28599398	28599590	.	+	.	transcript_id "MSTRG.3782.5"; gene_id "MSTRG.3782"; exon_number "8";
NC_010443.5	StringTie	exon	28602875	28602970	.	+	.	transcript_id "MSTRG.3782.5"; gene_id "MSTRG.3782"; exon_number "9";
NC_010443.5	StringTie	exon	28606544	28606729	.	+	.	transcript_id "MSTRG.3782.5"; gene_id "MSTRG.3782"; exon_number "10";
NC_010443.5	StringTie	exon	28608494	28608638	.	+	.	transcript_id "MSTRG.3782.5"; gene_id "MSTRG.3782"; exon_number "11";
NC_010443.5	StringTie	transcript	28627432	28645011	.	+	.	transcript_id "MSTRG.3782.6"; gene_id "MSTRG.3782";gene_name "AHI1";
NC_010443.5	StringTie	exon	28627432	28627654	.	+	.	transcript_id "MSTRG.3782.6"; gene_id "MSTRG.3782"; exon_number "1";
NC_010443.5	StringTie	exon	28629245	28629385	.	+	.	transcript_id "MSTRG.3782.6"; gene_id "MSTRG.3782"; exon_number "2";
NC_010443.5	StringTie	exon	28641447	28641643	.	+	.	transcript_id "MSTRG.3782.6"; gene_id "MSTRG.3782"; exon_number "3";
NC_010443.5	StringTie	exon	28644912	28645011	.	+	.	transcript_id "MSTRG.3782.6"; gene_id "MSTRG.3782"; exon_number "4";
NC_010443.5	StringTie	transcript	28968787	29052425	.	+	.	transcript_id "MSTRG.3852.2"; gene_id "MSTRG.3852";gene_name "HBS1L";
NC_010443.5	StringTie	exon	28968787	28969001	.	+	.	transcript_id "MSTRG.3852.2"; gene_id "MSTRG.3852"; exon_number "1";
NC_010443.5	StringTie	exon	28972317	28972382	.	+	.	transcript_id "MSTRG.3852.2"; gene_id "MSTRG.3852"; exon_number "2";
NC_010443.5	StringTie	exon	28978668	28978796	.	+	.	transcript_id "MSTRG.3852.2"; gene_id "MSTRG.3852"; exon_number "3";
NC_010443.5	StringTie	exon	28982360	28982554	.	+	.	transcript_id "MSTRG.3852.2"; gene_id "MSTRG.3852"; exon_number "4";
NC_010443.5	StringTie	exon	28984019	28984234	.	+	.	transcript_id "MSTRG.3852.2"; gene_id "MSTRG.3852"; exon_number "5";
NC_010443.5	StringTie	exon	29018351	29018459	.	+	.	transcript_id "MSTRG.3852.2"; gene_id "MSTRG.3852"; exon_number "6";
NC_010443.5	StringTie	exon	29023526	29023788	.	+	.	transcript_id "MSTRG.3852.2"; gene_id "MSTRG.3852"; exon_number "7";
NC_010443.5	StringTie	exon	29024263	29024428	.	+	.	transcript_id "MSTRG.3852.2"; gene_id "MSTRG.3852"; exon_number "8";
NC_010443.5	StringTie	exon	29027848	29027965	.	+	.	transcript_id "MSTRG.3852.2"; gene_id "MSTRG.3852"; exon_number "9";
NC_010443.5	StringTie	exon	29033573	29033719	.	+	.	transcript_id "MSTRG.3852.2"; gene_id "MSTRG.3852"; exon_number "10";
NC_010443.5	StringTie	exon	29034790	29034864	.	+	.	transcript_id "MSTRG.3852.2"; gene_id "MSTRG.3852"; exon_number "11";
NC_010443.5	StringTie	exon	29035382	29035499	.	+	.	transcript_id "MSTRG.3852.2"; gene_id "MSTRG.3852"; exon_number "12";
NC_010443.5	StringTie	exon	29035901	29035969	.	+	.	transcript_id "MSTRG.3852.2"; gene_id "MSTRG.3852"; exon_number "13";
NC_010443.5	StringTie	exon	29038673	29038777	.	+	.	transcript_id "MSTRG.3852.2"; gene_id "MSTRG.3852"; exon_number "14";
NC_010443.5	StringTie	exon	29042017	29042107	.	+	.	transcript_id "MSTRG.3852.2"; gene_id "MSTRG.3852"; exon_number "15";
NC_010443.5	StringTie	exon	29042536	29042644	.	+	.	transcript_id "MSTRG.3852.2"; gene_id "MSTRG.3852"; exon_number "16";
NC_010443.5	StringTie	exon	29046643	29046743	.	+	.	transcript_id "MSTRG.3852.2"; gene_id "MSTRG.3852"; exon_number "17";
NC_010443.5	StringTie	exon	29048708	29048851	.	+	.	transcript_id "MSTRG.3852.2"; gene_id "MSTRG.3852"; exon_number "18";
NC_010443.5	StringTie	exon	29051753	29052425	.	+	.	transcript_id "MSTRG.3852.2"; gene_id "MSTRG.3852"; exon_number "19";
NC_010443.5	StringTie	transcript	28968824	29052421	.	+	.	transcript_id "MSTRG.3852.5"; gene_id "MSTRG.3852";gene_name "HBS1L";
NC_010443.5	StringTie	exon	28968824	28969001	.	+	.	transcript_id "MSTRG.3852.5"; gene_id "MSTRG.3852"; exon_number "1";
NC_010443.5	StringTie	exon	28972317	28972382	.	+	.	transcript_id "MSTRG.3852.5"; gene_id "MSTRG.3852"; exon_number "2";
NC_010443.5	StringTie	exon	28978668	28978796	.	+	.	transcript_id "MSTRG.3852.5"; gene_id "MSTRG.3852"; exon_number "3";
NC_010443.5	StringTie	exon	28982360	28982554	.	+	.	transcript_id "MSTRG.3852.5"; gene_id "MSTRG.3852"; exon_number "4";
NC_010443.5	StringTie	exon	29018363	29018459	.	+	.	transcript_id "MSTRG.3852.5"; gene_id "MSTRG.3852"; exon_number "5";
NC_010443.5	StringTie	exon	29023526	29023788	.	+	.	transcript_id "MSTRG.3852.5"; gene_id "MSTRG.3852"; exon_number "6";
NC_010443.5	StringTie	exon	29024263	29024428	.	+	.	transcript_id "MSTRG.3852.5"; gene_id "MSTRG.3852"; exon_number "7";
NC_010443.5	StringTie	exon	29027848	29027965	.	+	.	transcript_id "MSTRG.3852.5"; gene_id "MSTRG.3852"; exon_number "8";
NC_010443.5	StringTie	exon	29033573	29033719	.	+	.	transcript_id "MSTRG.3852.5"; gene_id "MSTRG.3852"; exon_number "9";
NC_010443.5	StringTie	exon	29034790	29034864	.	+	.	transcript_id "MSTRG.3852.5"; gene_id "MSTRG.3852"; exon_number "10";
NC_010443.5	StringTie	exon	29035382	29035499	.	+	.	transcript_id "MSTRG.3852.5"; gene_id "MSTRG.3852"; exon_number "11";
NC_010443.5	StringTie	exon	29035901	29035969	.	+	.	transcript_id "MSTRG.3852.5"; gene_id "MSTRG.3852"; exon_number "12";
NC_010443.5	StringTie	exon	29038673	29038777	.	+	.	transcript_id "MSTRG.3852.5"; gene_id "MSTRG.3852"; exon_number "13";
NC_010443.5	StringTie	exon	29042017	29042107	.	+	.	transcript_id "MSTRG.3852.5"; gene_id "MSTRG.3852"; exon_number "14";
NC_010443.5	StringTie	exon	29042536	29042644	.	+	.	transcript_id "MSTRG.3852.5"; gene_id "MSTRG.3852"; exon_number "15";
NC_010443.5	StringTie	exon	29046643	29046743	.	+	.	transcript_id "MSTRG.3852.5"; gene_id "MSTRG.3852"; exon_number "16";
NC_010443.5	StringTie	exon	29048708	29048851	.	+	.	transcript_id "MSTRG.3852.5"; gene_id "MSTRG.3852"; exon_number "17";
NC_010443.5	StringTie	exon	29051753	29052421	.	+	.	transcript_id "MSTRG.3852.5"; gene_id "MSTRG.3852"; exon_number "18";
NC_010443.5	StringTie	transcript	28968852	29025918	.	+	.	transcript_id "MSTRG.3852.7"; gene_id "MSTRG.3852";gene_name "HBS1L";
NC_010443.5	StringTie	exon	28968852	28969001	.	+	.	transcript_id "MSTRG.3852.7"; gene_id "MSTRG.3852"; exon_number "1";
NC_010443.5	StringTie	exon	28972317	28972382	.	+	.	transcript_id "MSTRG.3852.7"; gene_id "MSTRG.3852"; exon_number "2";
NC_010443.5	StringTie	exon	28978668	28978796	.	+	.	transcript_id "MSTRG.3852.7"; gene_id "MSTRG.3852"; exon_number "3";
NC_010443.5	StringTie	exon	28982360	28982554	.	+	.	transcript_id "MSTRG.3852.7"; gene_id "MSTRG.3852"; exon_number "4";
NC_010443.5	StringTie	exon	29018363	29018459	.	+	.	transcript_id "MSTRG.3852.7"; gene_id "MSTRG.3852"; exon_number "5";
NC_010443.5	StringTie	exon	29023526	29023788	.	+	.	transcript_id "MSTRG.3852.7"; gene_id "MSTRG.3852"; exon_number "6";
NC_010443.5	StringTie	exon	29024263	29024428	.	+	.	transcript_id "MSTRG.3852.7"; gene_id "MSTRG.3852"; exon_number "7";
NC_010443.5	StringTie	exon	29025822	29025918	.	+	.	transcript_id "MSTRG.3852.7"; gene_id "MSTRG.3852"; exon_number "8";
NC_010443.5	StringTie	transcript	28983957	29033872	.	+	.	transcript_id "MSTRG.3852.8"; gene_id "MSTRG.3852";gene_name "HBS1L";
NC_010443.5	StringTie	exon	28983957	28984013	.	+	.	transcript_id "MSTRG.3852.8"; gene_id "MSTRG.3852"; exon_number "1";
NC_010443.5	StringTie	exon	29018351	29018459	.	+	.	transcript_id "MSTRG.3852.8"; gene_id "MSTRG.3852"; exon_number "2";
NC_010443.5	StringTie	exon	29023526	29023788	.	+	.	transcript_id "MSTRG.3852.8"; gene_id "MSTRG.3852"; exon_number "3";
NC_010443.5	StringTie	exon	29024263	29024428	.	+	.	transcript_id "MSTRG.3852.8"; gene_id "MSTRG.3852"; exon_number "4";
NC_010443.5	StringTie	exon	29027848	29027965	.	+	.	transcript_id "MSTRG.3852.8"; gene_id "MSTRG.3852"; exon_number "5";
NC_010443.5	StringTie	exon	29033573	29033872	.	+	.	transcript_id "MSTRG.3852.8"; gene_id "MSTRG.3852"; exon_number "6";
NC_010443.5	StringTie	transcript	29745092	29756972	.	+	.	transcript_id "MSTRG.4259.3"; gene_id "MSTRG.4259";gene_name "SGK1";
NC_010443.5	StringTie	exon	29745092	29747097	.	+	.	transcript_id "MSTRG.4259.3"; gene_id "MSTRG.4259"; exon_number "1";
NC_010443.5	StringTie	exon	29748159	29748234	.	+	.	transcript_id "MSTRG.4259.3"; gene_id "MSTRG.4259"; exon_number "2";
NC_010443.5	StringTie	exon	29748690	29748765	.	+	.	transcript_id "MSTRG.4259.3"; gene_id "MSTRG.4259"; exon_number "3";
NC_010443.5	StringTie	exon	29749177	29749281	.	+	.	transcript_id "MSTRG.4259.3"; gene_id "MSTRG.4259"; exon_number "4";
NC_010443.5	StringTie	exon	29749386	29749469	.	+	.	transcript_id "MSTRG.4259.3"; gene_id "MSTRG.4259"; exon_number "5";
NC_010443.5	StringTie	exon	29749585	29749716	.	+	.	transcript_id "MSTRG.4259.3"; gene_id "MSTRG.4259"; exon_number "6";
NC_010443.5	StringTie	exon	29749980	29750092	.	+	.	transcript_id "MSTRG.4259.3"; gene_id "MSTRG.4259"; exon_number "7";
NC_010443.5	StringTie	exon	29750444	29750567	.	+	.	transcript_id "MSTRG.4259.3"; gene_id "MSTRG.4259"; exon_number "8";
NC_010443.5	StringTie	exon	29751021	29751116	.	+	.	transcript_id "MSTRG.4259.3"; gene_id "MSTRG.4259"; exon_number "9";
NC_010443.5	StringTie	exon	29751593	29751748	.	+	.	transcript_id "MSTRG.4259.3"; gene_id "MSTRG.4259"; exon_number "10";
NC_010443.5	StringTie	exon	29751855	29751944	.	+	.	transcript_id "MSTRG.4259.3"; gene_id "MSTRG.4259"; exon_number "11";
NC_010443.5	StringTie	exon	29752393	29756972	.	+	.	transcript_id "MSTRG.4259.3"; gene_id "MSTRG.4259"; exon_number "12";
NC_010443.5	StringTie	transcript	30961550	30970938	.	+	.	transcript_id "MSTRG.4151.3"; gene_id "MSTRG.4151";gene_name "VNN2";
NC_010443.5	StringTie	exon	30961550	30961606	.	+	.	transcript_id "MSTRG.4151.3"; gene_id "MSTRG.4151"; exon_number "1";
NC_010443.5	StringTie	exon	30961935	30962081	.	+	.	transcript_id "MSTRG.4151.3"; gene_id "MSTRG.4151"; exon_number "2";
NC_010443.5	StringTie	exon	30962694	30962924	.	+	.	transcript_id "MSTRG.4151.3"; gene_id "MSTRG.4151"; exon_number "3";
NC_010443.5	StringTie	exon	30963045	30963175	.	+	.	transcript_id "MSTRG.4151.3"; gene_id "MSTRG.4151"; exon_number "4";
NC_010443.5	StringTie	exon	30963713	30963905	.	+	.	transcript_id "MSTRG.4151.3"; gene_id "MSTRG.4151"; exon_number "5";
NC_010443.5	StringTie	exon	30965595	30965883	.	+	.	transcript_id "MSTRG.4151.3"; gene_id "MSTRG.4151"; exon_number "6";
NC_010443.5	StringTie	exon	30967075	30967447	.	+	.	transcript_id "MSTRG.4151.3"; gene_id "MSTRG.4151"; exon_number "7";
NC_010443.5	StringTie	exon	30968965	30969135	.	+	.	transcript_id "MSTRG.4151.3"; gene_id "MSTRG.4151"; exon_number "8";
NC_010443.5	StringTie	exon	30970350	30970938	.	+	.	transcript_id "MSTRG.4151.3"; gene_id "MSTRG.4151"; exon_number "9";
NC_010443.5	StringTie	transcript	31002778	31025103	.	+	.	transcript_id "MSTRG.4152.2"; gene_id "MSTRG.4152";gene_name "VNN1";
NC_010443.5	StringTie	exon	31002778	31003044	.	+	.	transcript_id "MSTRG.4152.2"; gene_id "MSTRG.4152"; exon_number "1";
NC_010443.5	StringTie	exon	31003340	31003570	.	+	.	transcript_id "MSTRG.4152.2"; gene_id "MSTRG.4152"; exon_number "2";
NC_010443.5	StringTie	exon	31005324	31005454	.	+	.	transcript_id "MSTRG.4152.2"; gene_id "MSTRG.4152"; exon_number "3";
NC_010443.5	StringTie	exon	31016299	31016590	.	+	.	transcript_id "MSTRG.4152.2"; gene_id "MSTRG.4152"; exon_number "4";
NC_010443.5	StringTie	exon	31017731	31018088	.	+	.	transcript_id "MSTRG.4152.2"; gene_id "MSTRG.4152"; exon_number "5";
NC_010443.5	StringTie	exon	31021427	31021597	.	+	.	transcript_id "MSTRG.4152.2"; gene_id "MSTRG.4152"; exon_number "6";
NC_010443.5	StringTie	exon	31023463	31025103	.	+	.	transcript_id "MSTRG.4152.2"; gene_id "MSTRG.4152"; exon_number "7";
NC_010443.5	StringTie	transcript	31184949	31237052	.	+	.	transcript_id "MSTRG.4177.3"; gene_id "MSTRG.4177";gene_name "STX7";
NC_010443.5	StringTie	exon	31184949	31185047	.	+	.	transcript_id "MSTRG.4177.3"; gene_id "MSTRG.4177"; exon_number "1";
NC_010443.5	StringTie	exon	31192393	31192543	.	+	.	transcript_id "MSTRG.4177.3"; gene_id "MSTRG.4177"; exon_number "2";
NC_010443.5	StringTie	exon	31220029	31220098	.	+	.	transcript_id "MSTRG.4177.3"; gene_id "MSTRG.4177"; exon_number "3";
NC_010443.5	StringTie	exon	31222029	31222122	.	+	.	transcript_id "MSTRG.4177.3"; gene_id "MSTRG.4177"; exon_number "4";
NC_010443.5	StringTie	exon	31225621	31225758	.	+	.	transcript_id "MSTRG.4177.3"; gene_id "MSTRG.4177"; exon_number "5";
NC_010443.5	StringTie	exon	31226494	31226546	.	+	.	transcript_id "MSTRG.4177.3"; gene_id "MSTRG.4177"; exon_number "6";
NC_010443.5	StringTie	exon	31227352	31227448	.	+	.	transcript_id "MSTRG.4177.3"; gene_id "MSTRG.4177"; exon_number "7";
NC_010443.5	StringTie	exon	31228299	31228371	.	+	.	transcript_id "MSTRG.4177.3"; gene_id "MSTRG.4177"; exon_number "8";
NC_010443.5	StringTie	exon	31235707	31237052	.	+	.	transcript_id "MSTRG.4177.3"; gene_id "MSTRG.4177"; exon_number "9";
NC_010443.5	StringTie	transcript	31973087	31978854	.	+	.	transcript_id "MSTRG.4520.4"; gene_id "MSTRG.4520";gene_name "MED23";
NC_010443.5	StringTie	exon	31973087	31973647	.	+	.	transcript_id "MSTRG.4520.4"; gene_id "MSTRG.4520"; exon_number "1";
NC_010443.5	StringTie	exon	31977473	31978854	.	+	.	transcript_id "MSTRG.4520.4"; gene_id "MSTRG.4520"; exon_number "2";
NC_010443.5	StringTie	transcript	31979579	31986974	.	+	.	transcript_id "MSTRG.4520.5"; gene_id "MSTRG.4520";gene_name "MED23";
NC_010443.5	StringTie	exon	31979579	31979658	.	+	.	transcript_id "MSTRG.4520.5"; gene_id "MSTRG.4520"; exon_number "1";
NC_010443.5	StringTie	exon	31980772	31980917	.	+	.	transcript_id "MSTRG.4520.5"; gene_id "MSTRG.4520"; exon_number "2";
NC_010443.5	StringTie	exon	31981850	31982095	.	+	.	transcript_id "MSTRG.4520.5"; gene_id "MSTRG.4520"; exon_number "3";
NC_010443.5	StringTie	exon	31984462	31984604	.	+	.	transcript_id "MSTRG.4520.5"; gene_id "MSTRG.4520"; exon_number "4";
NC_010443.5	StringTie	exon	31985853	31986022	.	+	.	transcript_id "MSTRG.4520.5"; gene_id "MSTRG.4520"; exon_number "5";
NC_010443.5	StringTie	exon	31986709	31986974	.	+	.	transcript_id "MSTRG.4520.5"; gene_id "MSTRG.4520"; exon_number "6";
NC_010443.5	StringTie	transcript	32435302	32613004	.	+	.	transcript_id "MSTRG.4523.32"; gene_id "MSTRG.4523";gene_name "EPB41L2";
NC_010443.5	StringTie	exon	32435302	32435606	.	+	.	transcript_id "MSTRG.4523.32"; gene_id "MSTRG.4523"; exon_number "1";
NC_010443.5	StringTie	exon	32520013	32520497	.	+	.	transcript_id "MSTRG.4523.32"; gene_id "MSTRG.4523"; exon_number "2";
NC_010443.5	StringTie	exon	32522218	32522430	.	+	.	transcript_id "MSTRG.4523.32"; gene_id "MSTRG.4523"; exon_number "3";
NC_010443.5	StringTie	exon	32552782	32552886	.	+	.	transcript_id "MSTRG.4523.32"; gene_id "MSTRG.4523"; exon_number "4";
NC_010443.5	StringTie	exon	32562897	32562939	.	+	.	transcript_id "MSTRG.4523.32"; gene_id "MSTRG.4523"; exon_number "5";
NC_010443.5	StringTie	exon	32567213	32567288	.	+	.	transcript_id "MSTRG.4523.32"; gene_id "MSTRG.4523"; exon_number "6";
NC_010443.5	StringTie	exon	32570719	32570937	.	+	.	transcript_id "MSTRG.4523.32"; gene_id "MSTRG.4523"; exon_number "7";
NC_010443.5	StringTie	exon	32572480	32572567	.	+	.	transcript_id "MSTRG.4523.32"; gene_id "MSTRG.4523"; exon_number "8";
NC_010443.5	StringTie	exon	32577057	32577209	.	+	.	transcript_id "MSTRG.4523.32"; gene_id "MSTRG.4523"; exon_number "9";
NC_010443.5	StringTie	exon	32577818	32577915	.	+	.	transcript_id "MSTRG.4523.32"; gene_id "MSTRG.4523"; exon_number "10";
NC_010443.5	StringTie	exon	32581455	32581627	.	+	.	transcript_id "MSTRG.4523.32"; gene_id "MSTRG.4523"; exon_number "11";
NC_010443.5	StringTie	exon	32586011	32586183	.	+	.	transcript_id "MSTRG.4523.32"; gene_id "MSTRG.4523"; exon_number "12";
NC_010443.5	StringTie	exon	32600543	32601100	.	+	.	transcript_id "MSTRG.4523.32"; gene_id "MSTRG.4523"; exon_number "13";
NC_010443.5	StringTie	exon	32603074	32603196	.	+	.	transcript_id "MSTRG.4523.32"; gene_id "MSTRG.4523"; exon_number "14";
NC_010443.5	StringTie	exon	32604999	32605097	.	+	.	transcript_id "MSTRG.4523.32"; gene_id "MSTRG.4523"; exon_number "15";
NC_010443.5	StringTie	exon	32607381	32607461	.	+	.	transcript_id "MSTRG.4523.32"; gene_id "MSTRG.4523"; exon_number "16";
NC_010443.5	StringTie	exon	32612877	32613004	.	+	.	transcript_id "MSTRG.4523.32"; gene_id "MSTRG.4523"; exon_number "17";
NC_010443.5	StringTie	transcript	33583404	33717977	.	+	.	transcript_id "MSTRG.4844.5"; gene_id "MSTRG.4844";gene_name "ARHGAP18";
NC_010443.5	StringTie	exon	33583404	33583605	.	+	.	transcript_id "MSTRG.4844.5"; gene_id "MSTRG.4844"; exon_number "1";
NC_010443.5	StringTie	exon	33638800	33638874	.	+	.	transcript_id "MSTRG.4844.5"; gene_id "MSTRG.4844"; exon_number "2";
NC_010443.5	StringTie	exon	33651342	33651535	.	+	.	transcript_id "MSTRG.4844.5"; gene_id "MSTRG.4844"; exon_number "3";
NC_010443.5	StringTie	exon	33654817	33655055	.	+	.	transcript_id "MSTRG.4844.5"; gene_id "MSTRG.4844"; exon_number "4";
NC_010443.5	StringTie	exon	33659805	33659868	.	+	.	transcript_id "MSTRG.4844.5"; gene_id "MSTRG.4844"; exon_number "5";
NC_010443.5	StringTie	exon	33664669	33664847	.	+	.	transcript_id "MSTRG.4844.5"; gene_id "MSTRG.4844"; exon_number "6";
NC_010443.5	StringTie	exon	33672928	33673093	.	+	.	transcript_id "MSTRG.4844.5"; gene_id "MSTRG.4844"; exon_number "7";
NC_010443.5	StringTie	exon	33675972	33676063	.	+	.	transcript_id "MSTRG.4844.5"; gene_id "MSTRG.4844"; exon_number "8";
NC_010443.5	StringTie	exon	33681293	33681370	.	+	.	transcript_id "MSTRG.4844.5"; gene_id "MSTRG.4844"; exon_number "9";
NC_010443.5	StringTie	exon	33685344	33685503	.	+	.	transcript_id "MSTRG.4844.5"; gene_id "MSTRG.4844"; exon_number "10";
NC_010443.5	StringTie	exon	33688451	33688533	.	+	.	transcript_id "MSTRG.4844.5"; gene_id "MSTRG.4844"; exon_number "11";
NC_010443.5	StringTie	exon	33694827	33695033	.	+	.	transcript_id "MSTRG.4844.5"; gene_id "MSTRG.4844"; exon_number "12";
NC_010443.5	StringTie	exon	33695980	33696120	.	+	.	transcript_id "MSTRG.4844.5"; gene_id "MSTRG.4844"; exon_number "13";
NC_010443.5	StringTie	exon	33710370	33710494	.	+	.	transcript_id "MSTRG.4844.5"; gene_id "MSTRG.4844"; exon_number "14";
NC_010443.5	StringTie	exon	33714967	33715028	.	+	.	transcript_id "MSTRG.4844.5"; gene_id "MSTRG.4844"; exon_number "15";
NC_010443.5	StringTie	exon	33716455	33717977	.	+	.	transcript_id "MSTRG.4844.5"; gene_id "MSTRG.4844"; exon_number "16";
NC_010443.5	StringTie	transcript	33583404	33717977	.	+	.	transcript_id "MSTRG.4844.4"; gene_id "MSTRG.4844";gene_name "ARHGAP18";
NC_010443.5	StringTie	exon	33583404	33583729	.	+	.	transcript_id "MSTRG.4844.4"; gene_id "MSTRG.4844"; exon_number "1";
NC_010443.5	StringTie	exon	33651342	33651535	.	+	.	transcript_id "MSTRG.4844.4"; gene_id "MSTRG.4844"; exon_number "2";
NC_010443.5	StringTie	exon	33654817	33655055	.	+	.	transcript_id "MSTRG.4844.4"; gene_id "MSTRG.4844"; exon_number "3";
NC_010443.5	StringTie	exon	33659805	33659868	.	+	.	transcript_id "MSTRG.4844.4"; gene_id "MSTRG.4844"; exon_number "4";
NC_010443.5	StringTie	exon	33664669	33664847	.	+	.	transcript_id "MSTRG.4844.4"; gene_id "MSTRG.4844"; exon_number "5";
NC_010443.5	StringTie	exon	33672928	33673093	.	+	.	transcript_id "MSTRG.4844.4"; gene_id "MSTRG.4844"; exon_number "6";
NC_010443.5	StringTie	exon	33675972	33676063	.	+	.	transcript_id "MSTRG.4844.4"; gene_id "MSTRG.4844"; exon_number "7";
NC_010443.5	StringTie	exon	33681293	33681370	.	+	.	transcript_id "MSTRG.4844.4"; gene_id "MSTRG.4844"; exon_number "8";
NC_010443.5	StringTie	exon	33685344	33685503	.	+	.	transcript_id "MSTRG.4844.4"; gene_id "MSTRG.4844"; exon_number "9";
NC_010443.5	StringTie	exon	33688451	33688533	.	+	.	transcript_id "MSTRG.4844.4"; gene_id "MSTRG.4844"; exon_number "10";
NC_010443.5	StringTie	exon	33694827	33695033	.	+	.	transcript_id "MSTRG.4844.4"; gene_id "MSTRG.4844"; exon_number "11";
NC_010443.5	StringTie	exon	33695980	33696120	.	+	.	transcript_id "MSTRG.4844.4"; gene_id "MSTRG.4844"; exon_number "12";
NC_010443.5	StringTie	exon	33710370	33710494	.	+	.	transcript_id "MSTRG.4844.4"; gene_id "MSTRG.4844"; exon_number "13";
NC_010443.5	StringTie	exon	33714967	33715028	.	+	.	transcript_id "MSTRG.4844.4"; gene_id "MSTRG.4844"; exon_number "14";
NC_010443.5	StringTie	exon	33716455	33717977	.	+	.	transcript_id "MSTRG.4844.4"; gene_id "MSTRG.4844"; exon_number "15";
NC_010443.5	StringTie	transcript	33583419	33717977	.	+	.	transcript_id "MSTRG.4844.7"; gene_id "MSTRG.4844";gene_name "ARHGAP18";
NC_010443.5	StringTie	exon	33583419	33583740	.	+	.	transcript_id "MSTRG.4844.7"; gene_id "MSTRG.4844"; exon_number "1";
NC_010443.5	StringTie	exon	33651342	33651535	.	+	.	transcript_id "MSTRG.4844.7"; gene_id "MSTRG.4844"; exon_number "2";
NC_010443.5	StringTie	exon	33654817	33655055	.	+	.	transcript_id "MSTRG.4844.7"; gene_id "MSTRG.4844"; exon_number "3";
NC_010443.5	StringTie	exon	33659805	33659868	.	+	.	transcript_id "MSTRG.4844.7"; gene_id "MSTRG.4844"; exon_number "4";
NC_010443.5	StringTie	exon	33664669	33664847	.	+	.	transcript_id "MSTRG.4844.7"; gene_id "MSTRG.4844"; exon_number "5";
NC_010443.5	StringTie	exon	33672928	33673093	.	+	.	transcript_id "MSTRG.4844.7"; gene_id "MSTRG.4844"; exon_number "6";
NC_010443.5	StringTie	exon	33675972	33676063	.	+	.	transcript_id "MSTRG.4844.7"; gene_id "MSTRG.4844"; exon_number "7";
NC_010443.5	StringTie	exon	33681293	33681370	.	+	.	transcript_id "MSTRG.4844.7"; gene_id "MSTRG.4844"; exon_number "8";
NC_010443.5	StringTie	exon	33685344	33685503	.	+	.	transcript_id "MSTRG.4844.7"; gene_id "MSTRG.4844"; exon_number "9";
NC_010443.5	StringTie	exon	33688451	33688533	.	+	.	transcript_id "MSTRG.4844.7"; gene_id "MSTRG.4844"; exon_number "10";
NC_010443.5	StringTie	exon	33694827	33695033	.	+	.	transcript_id "MSTRG.4844.7"; gene_id "MSTRG.4844"; exon_number "11";
NC_010443.5	StringTie	exon	33695980	33696120	.	+	.	transcript_id "MSTRG.4844.7"; gene_id "MSTRG.4844"; exon_number "12";
NC_010443.5	StringTie	exon	33710370	33710494	.	+	.	transcript_id "MSTRG.4844.7"; gene_id "MSTRG.4844"; exon_number "13";
NC_010443.5	StringTie	exon	33714967	33715028	.	+	.	transcript_id "MSTRG.4844.7"; gene_id "MSTRG.4844"; exon_number "14";
NC_010443.5	StringTie	exon	33716455	33717977	.	+	.	transcript_id "MSTRG.4844.7"; gene_id "MSTRG.4844"; exon_number "15";
NC_010443.5	StringTie	transcript	33583683	33717893	.	+	.	transcript_id "MSTRG.4844.9"; gene_id "MSTRG.4844";gene_name "ARHGAP18";
NC_010443.5	StringTie	exon	33583683	33583729	.	+	.	transcript_id "MSTRG.4844.9"; gene_id "MSTRG.4844"; exon_number "1";
NC_010443.5	StringTie	exon	33651342	33651535	.	+	.	transcript_id "MSTRG.4844.9"; gene_id "MSTRG.4844"; exon_number "2";
NC_010443.5	StringTie	exon	33654817	33655055	.	+	.	transcript_id "MSTRG.4844.9"; gene_id "MSTRG.4844"; exon_number "3";
NC_010443.5	StringTie	exon	33659805	33659868	.	+	.	transcript_id "MSTRG.4844.9"; gene_id "MSTRG.4844"; exon_number "4";
NC_010443.5	StringTie	exon	33664669	33664847	.	+	.	transcript_id "MSTRG.4844.9"; gene_id "MSTRG.4844"; exon_number "5";
NC_010443.5	StringTie	exon	33672928	33673093	.	+	.	transcript_id "MSTRG.4844.9"; gene_id "MSTRG.4844"; exon_number "6";
NC_010443.5	StringTie	exon	33675972	33676063	.	+	.	transcript_id "MSTRG.4844.9"; gene_id "MSTRG.4844"; exon_number "7";
NC_010443.5	StringTie	exon	33681293	33681370	.	+	.	transcript_id "MSTRG.4844.9"; gene_id "MSTRG.4844"; exon_number "8";
NC_010443.5	StringTie	exon	33685344	33685503	.	+	.	transcript_id "MSTRG.4844.9"; gene_id "MSTRG.4844"; exon_number "9";
NC_010443.5	StringTie	exon	33688451	33688533	.	+	.	transcript_id "MSTRG.4844.9"; gene_id "MSTRG.4844"; exon_number "10";
NC_010443.5	StringTie	exon	33694827	33695033	.	+	.	transcript_id "MSTRG.4844.9"; gene_id "MSTRG.4844"; exon_number "11";
NC_010443.5	StringTie	exon	33695980	33696120	.	+	.	transcript_id "MSTRG.4844.9"; gene_id "MSTRG.4844"; exon_number "12";
NC_010443.5	StringTie	exon	33710370	33710494	.	+	.	transcript_id "MSTRG.4844.9"; gene_id "MSTRG.4844"; exon_number "13";
NC_010443.5	StringTie	exon	33714964	33715028	.	+	.	transcript_id "MSTRG.4844.9"; gene_id "MSTRG.4844"; exon_number "14";
NC_010443.5	StringTie	exon	33716455	33717893	.	+	.	transcript_id "MSTRG.4844.9"; gene_id "MSTRG.4844"; exon_number "15";
NC_010443.5	StringTie	transcript	33719002	33736598	.	+	.	transcript_id "MSTRG.4857.1"; gene_id "MSTRG.4857";;
NC_010443.5	StringTie	exon	33719002	33732501	.	+	.	transcript_id "MSTRG.4857.1"; gene_id "MSTRG.4857"; exon_number "1";
NC_010443.5	StringTie	exon	33735652	33736598	.	+	.	transcript_id "MSTRG.4857.1"; gene_id "MSTRG.4857"; exon_number "2";
NC_010443.5	StringTie	transcript	34820883	35258696	.	+	.	transcript_id "MSTRG.4991.18"; gene_id "MSTRG.4991";gene_name "PTPRK";
NC_010443.5	StringTie	exon	34820883	34821008	.	+	.	transcript_id "MSTRG.4991.18"; gene_id "MSTRG.4991"; exon_number "1";
NC_010443.5	StringTie	exon	34896732	34897003	.	+	.	transcript_id "MSTRG.4991.18"; gene_id "MSTRG.4991"; exon_number "2";
NC_010443.5	StringTie	exon	34973379	34973460	.	+	.	transcript_id "MSTRG.4991.18"; gene_id "MSTRG.4991"; exon_number "3";
NC_010443.5	StringTie	exon	34976038	34976153	.	+	.	transcript_id "MSTRG.4991.18"; gene_id "MSTRG.4991"; exon_number "4";
NC_010443.5	StringTie	exon	35005532	35005706	.	+	.	transcript_id "MSTRG.4991.18"; gene_id "MSTRG.4991"; exon_number "5";
NC_010443.5	StringTie	exon	35034679	35034972	.	+	.	transcript_id "MSTRG.4991.18"; gene_id "MSTRG.4991"; exon_number "6";
NC_010443.5	StringTie	exon	35131947	35132249	.	+	.	transcript_id "MSTRG.4991.18"; gene_id "MSTRG.4991"; exon_number "7";
NC_010443.5	StringTie	exon	35138980	35139089	.	+	.	transcript_id "MSTRG.4991.18"; gene_id "MSTRG.4991"; exon_number "8";
NC_010443.5	StringTie	exon	35143191	35143392	.	+	.	transcript_id "MSTRG.4991.18"; gene_id "MSTRG.4991"; exon_number "9";
NC_010443.5	StringTie	exon	35145373	35145478	.	+	.	transcript_id "MSTRG.4991.18"; gene_id "MSTRG.4991"; exon_number "10";
NC_010443.5	StringTie	exon	35158921	35158957	.	+	.	transcript_id "MSTRG.4991.18"; gene_id "MSTRG.4991"; exon_number "11";
NC_010443.5	StringTie	exon	35208262	35208400	.	+	.	transcript_id "MSTRG.4991.18"; gene_id "MSTRG.4991"; exon_number "12";
NC_010443.5	StringTie	exon	35216340	35216500	.	+	.	transcript_id "MSTRG.4991.18"; gene_id "MSTRG.4991"; exon_number "13";
NC_010443.5	StringTie	exon	35222874	35223058	.	+	.	transcript_id "MSTRG.4991.18"; gene_id "MSTRG.4991"; exon_number "14";
NC_010443.5	StringTie	exon	35224728	35224815	.	+	.	transcript_id "MSTRG.4991.18"; gene_id "MSTRG.4991"; exon_number "15";
NC_010443.5	StringTie	exon	35225873	35225949	.	+	.	transcript_id "MSTRG.4991.18"; gene_id "MSTRG.4991"; exon_number "16";
NC_010443.5	StringTie	exon	35228661	35228697	.	+	.	transcript_id "MSTRG.4991.18"; gene_id "MSTRG.4991"; exon_number "17";
NC_010443.5	StringTie	exon	35229991	35230088	.	+	.	transcript_id "MSTRG.4991.18"; gene_id "MSTRG.4991"; exon_number "18";
NC_010443.5	StringTie	exon	35230465	35230581	.	+	.	transcript_id "MSTRG.4991.18"; gene_id "MSTRG.4991"; exon_number "19";
NC_010443.5	StringTie	exon	35242921	35243075	.	+	.	transcript_id "MSTRG.4991.18"; gene_id "MSTRG.4991"; exon_number "20";
NC_010443.5	StringTie	exon	35245212	35245347	.	+	.	transcript_id "MSTRG.4991.18"; gene_id "MSTRG.4991"; exon_number "21";
NC_010443.5	StringTie	exon	35246336	35246485	.	+	.	transcript_id "MSTRG.4991.18"; gene_id "MSTRG.4991"; exon_number "22";
NC_010443.5	StringTie	exon	35247347	35247520	.	+	.	transcript_id "MSTRG.4991.18"; gene_id "MSTRG.4991"; exon_number "23";
NC_010443.5	StringTie	exon	35250405	35250536	.	+	.	transcript_id "MSTRG.4991.18"; gene_id "MSTRG.4991"; exon_number "24";
NC_010443.5	StringTie	exon	35250678	35250803	.	+	.	transcript_id "MSTRG.4991.18"; gene_id "MSTRG.4991"; exon_number "25";
NC_010443.5	StringTie	exon	35253548	35253711	.	+	.	transcript_id "MSTRG.4991.18"; gene_id "MSTRG.4991"; exon_number "26";
NC_010443.5	StringTie	exon	35254234	35254369	.	+	.	transcript_id "MSTRG.4991.18"; gene_id "MSTRG.4991"; exon_number "27";
NC_010443.5	StringTie	exon	35257221	35258696	.	+	.	transcript_id "MSTRG.4991.18"; gene_id "MSTRG.4991"; exon_number "28";
NC_010443.5	StringTie	transcript	34820892	35211985	.	+	.	transcript_id "MSTRG.4991.19"; gene_id "MSTRG.4991";gene_name "PTPRK";
NC_010443.5	StringTie	exon	34820892	34821008	.	+	.	transcript_id "MSTRG.4991.19"; gene_id "MSTRG.4991"; exon_number "1";
NC_010443.5	StringTie	exon	34896732	34897003	.	+	.	transcript_id "MSTRG.4991.19"; gene_id "MSTRG.4991"; exon_number "2";
NC_010443.5	StringTie	exon	34973379	34973460	.	+	.	transcript_id "MSTRG.4991.19"; gene_id "MSTRG.4991"; exon_number "3";
NC_010443.5	StringTie	exon	34976038	34976153	.	+	.	transcript_id "MSTRG.4991.19"; gene_id "MSTRG.4991"; exon_number "4";
NC_010443.5	StringTie	exon	35005532	35005706	.	+	.	transcript_id "MSTRG.4991.19"; gene_id "MSTRG.4991"; exon_number "5";
NC_010443.5	StringTie	exon	35034679	35034972	.	+	.	transcript_id "MSTRG.4991.19"; gene_id "MSTRG.4991"; exon_number "6";
NC_010443.5	StringTie	exon	35131947	35132249	.	+	.	transcript_id "MSTRG.4991.19"; gene_id "MSTRG.4991"; exon_number "7";
NC_010443.5	StringTie	exon	35138980	35139089	.	+	.	transcript_id "MSTRG.4991.19"; gene_id "MSTRG.4991"; exon_number "8";
NC_010443.5	StringTie	exon	35143191	35143392	.	+	.	transcript_id "MSTRG.4991.19"; gene_id "MSTRG.4991"; exon_number "9";
NC_010443.5	StringTie	exon	35145373	35145478	.	+	.	transcript_id "MSTRG.4991.19"; gene_id "MSTRG.4991"; exon_number "10";
NC_010443.5	StringTie	exon	35158921	35158957	.	+	.	transcript_id "MSTRG.4991.19"; gene_id "MSTRG.4991"; exon_number "11";
NC_010443.5	StringTie	exon	35208265	35208400	.	+	.	transcript_id "MSTRG.4991.19"; gene_id "MSTRG.4991"; exon_number "12";
NC_010443.5	StringTie	exon	35211445	35211474	.	+	.	transcript_id "MSTRG.4991.19"; gene_id "MSTRG.4991"; exon_number "13";
NC_010443.5	StringTie	exon	35211970	35211985	.	+	.	transcript_id "MSTRG.4991.19"; gene_id "MSTRG.4991"; exon_number "14";
NC_010443.5	StringTie	transcript	34850825	35052563	.	+	.	transcript_id "MSTRG.4991.20"; gene_id "MSTRG.4991";gene_name "PTPRK";
NC_010443.5	StringTie	exon	34850825	34856524	.	+	.	transcript_id "MSTRG.4991.20"; gene_id "MSTRG.4991"; exon_number "1";
NC_010443.5	StringTie	exon	34896732	34897003	.	+	.	transcript_id "MSTRG.4991.20"; gene_id "MSTRG.4991"; exon_number "2";
NC_010443.5	StringTie	exon	34973379	34973460	.	+	.	transcript_id "MSTRG.4991.20"; gene_id "MSTRG.4991"; exon_number "3";
NC_010443.5	StringTie	exon	34976038	34976153	.	+	.	transcript_id "MSTRG.4991.20"; gene_id "MSTRG.4991"; exon_number "4";
NC_010443.5	StringTie	exon	35005532	35005706	.	+	.	transcript_id "MSTRG.4991.20"; gene_id "MSTRG.4991"; exon_number "5";
NC_010443.5	StringTie	exon	35034679	35034972	.	+	.	transcript_id "MSTRG.4991.20"; gene_id "MSTRG.4991"; exon_number "6";
NC_010443.5	StringTie	exon	35049729	35052563	.	+	.	transcript_id "MSTRG.4991.20"; gene_id "MSTRG.4991"; exon_number "7";
NC_010443.5	StringTie	transcript	34856399	35258678	.	+	.	transcript_id "MSTRG.4991.21"; gene_id "MSTRG.4991";gene_name "PTPRK";
NC_010443.5	StringTie	exon	34856399	34856524	.	+	.	transcript_id "MSTRG.4991.21"; gene_id "MSTRG.4991"; exon_number "1";
NC_010443.5	StringTie	exon	34896732	34897003	.	+	.	transcript_id "MSTRG.4991.21"; gene_id "MSTRG.4991"; exon_number "2";
NC_010443.5	StringTie	exon	34973379	34973460	.	+	.	transcript_id "MSTRG.4991.21"; gene_id "MSTRG.4991"; exon_number "3";
NC_010443.5	StringTie	exon	34976038	34976153	.	+	.	transcript_id "MSTRG.4991.21"; gene_id "MSTRG.4991"; exon_number "4";
NC_010443.5	StringTie	exon	35005532	35005706	.	+	.	transcript_id "MSTRG.4991.21"; gene_id "MSTRG.4991"; exon_number "5";
NC_010443.5	StringTie	exon	35034679	35034972	.	+	.	transcript_id "MSTRG.4991.21"; gene_id "MSTRG.4991"; exon_number "6";
NC_010443.5	StringTie	exon	35131947	35132249	.	+	.	transcript_id "MSTRG.4991.21"; gene_id "MSTRG.4991"; exon_number "7";
NC_010443.5	StringTie	exon	35138980	35139089	.	+	.	transcript_id "MSTRG.4991.21"; gene_id "MSTRG.4991"; exon_number "8";
NC_010443.5	StringTie	exon	35143191	35143392	.	+	.	transcript_id "MSTRG.4991.21"; gene_id "MSTRG.4991"; exon_number "9";
NC_010443.5	StringTie	exon	35145373	35145478	.	+	.	transcript_id "MSTRG.4991.21"; gene_id "MSTRG.4991"; exon_number "10";
NC_010443.5	StringTie	exon	35155358	35155631	.	+	.	transcript_id "MSTRG.4991.21"; gene_id "MSTRG.4991"; exon_number "11";
NC_010443.5	StringTie	exon	35158921	35158957	.	+	.	transcript_id "MSTRG.4991.21"; gene_id "MSTRG.4991"; exon_number "12";
NC_010443.5	StringTie	exon	35208265	35208400	.	+	.	transcript_id "MSTRG.4991.21"; gene_id "MSTRG.4991"; exon_number "13";
NC_010443.5	StringTie	exon	35216340	35216500	.	+	.	transcript_id "MSTRG.4991.21"; gene_id "MSTRG.4991"; exon_number "14";
NC_010443.5	StringTie	exon	35222874	35223058	.	+	.	transcript_id "MSTRG.4991.21"; gene_id "MSTRG.4991"; exon_number "15";
NC_010443.5	StringTie	exon	35224728	35224815	.	+	.	transcript_id "MSTRG.4991.21"; gene_id "MSTRG.4991"; exon_number "16";
NC_010443.5	StringTie	exon	35225873	35225949	.	+	.	transcript_id "MSTRG.4991.21"; gene_id "MSTRG.4991"; exon_number "17";
NC_010443.5	StringTie	exon	35228661	35228697	.	+	.	transcript_id "MSTRG.4991.21"; gene_id "MSTRG.4991"; exon_number "18";
NC_010443.5	StringTie	exon	35229991	35230088	.	+	.	transcript_id "MSTRG.4991.21"; gene_id "MSTRG.4991"; exon_number "19";
NC_010443.5	StringTie	exon	35230465	35230581	.	+	.	transcript_id "MSTRG.4991.21"; gene_id "MSTRG.4991"; exon_number "20";
NC_010443.5	StringTie	exon	35242921	35243075	.	+	.	transcript_id "MSTRG.4991.21"; gene_id "MSTRG.4991"; exon_number "21";
NC_010443.5	StringTie	exon	35245212	35245347	.	+	.	transcript_id "MSTRG.4991.21"; gene_id "MSTRG.4991"; exon_number "22";
NC_010443.5	StringTie	exon	35246336	35246485	.	+	.	transcript_id "MSTRG.4991.21"; gene_id "MSTRG.4991"; exon_number "23";
NC_010443.5	StringTie	exon	35247347	35247520	.	+	.	transcript_id "MSTRG.4991.21"; gene_id "MSTRG.4991"; exon_number "24";
NC_010443.5	StringTie	exon	35250405	35250536	.	+	.	transcript_id "MSTRG.4991.21"; gene_id "MSTRG.4991"; exon_number "25";
NC_010443.5	StringTie	exon	35250678	35250803	.	+	.	transcript_id "MSTRG.4991.21"; gene_id "MSTRG.4991"; exon_number "26";
NC_010443.5	StringTie	exon	35253548	35253711	.	+	.	transcript_id "MSTRG.4991.21"; gene_id "MSTRG.4991"; exon_number "27";
NC_010443.5	StringTie	exon	35254234	35254369	.	+	.	transcript_id "MSTRG.4991.21"; gene_id "MSTRG.4991"; exon_number "28";
NC_010443.5	StringTie	exon	35257221	35258678	.	+	.	transcript_id "MSTRG.4991.21"; gene_id "MSTRG.4991"; exon_number "29";
NC_010443.5	StringTie	transcript	34856488	35208533	.	+	.	transcript_id "MSTRG.4991.22"; gene_id "MSTRG.4991";gene_name "PTPRK";
NC_010443.5	StringTie	exon	34856488	34856524	.	+	.	transcript_id "MSTRG.4991.22"; gene_id "MSTRG.4991"; exon_number "1";
NC_010443.5	StringTie	exon	34896732	34897003	.	+	.	transcript_id "MSTRG.4991.22"; gene_id "MSTRG.4991"; exon_number "2";
NC_010443.5	StringTie	exon	34973379	34973460	.	+	.	transcript_id "MSTRG.4991.22"; gene_id "MSTRG.4991"; exon_number "3";
NC_010443.5	StringTie	exon	34976038	34976153	.	+	.	transcript_id "MSTRG.4991.22"; gene_id "MSTRG.4991"; exon_number "4";
NC_010443.5	StringTie	exon	35005532	35005706	.	+	.	transcript_id "MSTRG.4991.22"; gene_id "MSTRG.4991"; exon_number "5";
NC_010443.5	StringTie	exon	35034679	35034972	.	+	.	transcript_id "MSTRG.4991.22"; gene_id "MSTRG.4991"; exon_number "6";
NC_010443.5	StringTie	exon	35131947	35132249	.	+	.	transcript_id "MSTRG.4991.22"; gene_id "MSTRG.4991"; exon_number "7";
NC_010443.5	StringTie	exon	35138980	35139089	.	+	.	transcript_id "MSTRG.4991.22"; gene_id "MSTRG.4991"; exon_number "8";
NC_010443.5	StringTie	exon	35143191	35143392	.	+	.	transcript_id "MSTRG.4991.22"; gene_id "MSTRG.4991"; exon_number "9";
NC_010443.5	StringTie	exon	35145373	35145478	.	+	.	transcript_id "MSTRG.4991.22"; gene_id "MSTRG.4991"; exon_number "10";
NC_010443.5	StringTie	exon	35155358	35155631	.	+	.	transcript_id "MSTRG.4991.22"; gene_id "MSTRG.4991"; exon_number "11";
NC_010443.5	StringTie	exon	35158921	35158957	.	+	.	transcript_id "MSTRG.4991.22"; gene_id "MSTRG.4991"; exon_number "12";
NC_010443.5	StringTie	exon	35208262	35208533	.	+	.	transcript_id "MSTRG.4991.22"; gene_id "MSTRG.4991"; exon_number "13";
NC_010443.5	StringTie	transcript	34859289	35049842	.	+	.	transcript_id "MSTRG.4991.23"; gene_id "MSTRG.4991";gene_name "PTPRK";
NC_010443.5	StringTie	exon	34859289	34860333	.	+	.	transcript_id "MSTRG.4991.23"; gene_id "MSTRG.4991"; exon_number "1";
NC_010443.5	StringTie	exon	34896732	34897003	.	+	.	transcript_id "MSTRG.4991.23"; gene_id "MSTRG.4991"; exon_number "2";
NC_010443.5	StringTie	exon	34973379	34973460	.	+	.	transcript_id "MSTRG.4991.23"; gene_id "MSTRG.4991"; exon_number "3";
NC_010443.5	StringTie	exon	34976038	34976153	.	+	.	transcript_id "MSTRG.4991.23"; gene_id "MSTRG.4991"; exon_number "4";
NC_010443.5	StringTie	exon	35005532	35005706	.	+	.	transcript_id "MSTRG.4991.23"; gene_id "MSTRG.4991"; exon_number "5";
NC_010443.5	StringTie	exon	35034679	35034972	.	+	.	transcript_id "MSTRG.4991.23"; gene_id "MSTRG.4991"; exon_number "6";
NC_010443.5	StringTie	exon	35049729	35049842	.	+	.	transcript_id "MSTRG.4991.23"; gene_id "MSTRG.4991"; exon_number "7";
NC_010443.5	StringTie	transcript	34876113	35139663	.	+	.	transcript_id "MSTRG.4991.24"; gene_id "MSTRG.4991";gene_name "PTPRK";
NC_010443.5	StringTie	exon	34876113	34882499	.	+	.	transcript_id "MSTRG.4991.24"; gene_id "MSTRG.4991"; exon_number "1";
NC_010443.5	StringTie	exon	34896732	34897003	.	+	.	transcript_id "MSTRG.4991.24"; gene_id "MSTRG.4991"; exon_number "2";
NC_010443.5	StringTie	exon	34973379	34973460	.	+	.	transcript_id "MSTRG.4991.24"; gene_id "MSTRG.4991"; exon_number "3";
NC_010443.5	StringTie	exon	34976038	34976153	.	+	.	transcript_id "MSTRG.4991.24"; gene_id "MSTRG.4991"; exon_number "4";
NC_010443.5	StringTie	exon	35005532	35005706	.	+	.	transcript_id "MSTRG.4991.24"; gene_id "MSTRG.4991"; exon_number "5";
NC_010443.5	StringTie	exon	35034679	35034972	.	+	.	transcript_id "MSTRG.4991.24"; gene_id "MSTRG.4991"; exon_number "6";
NC_010443.5	StringTie	exon	35131947	35132249	.	+	.	transcript_id "MSTRG.4991.24"; gene_id "MSTRG.4991"; exon_number "7";
NC_010443.5	StringTie	exon	35138980	35139663	.	+	.	transcript_id "MSTRG.4991.24"; gene_id "MSTRG.4991"; exon_number "8";
NC_010443.5	StringTie	transcript	34896728	35208480	.	+	.	transcript_id "MSTRG.4991.25"; gene_id "MSTRG.4991";gene_name "PTPRK";
NC_010443.5	StringTie	exon	34896728	34897003	.	+	.	transcript_id "MSTRG.4991.25"; gene_id "MSTRG.4991"; exon_number "1";
NC_010443.5	StringTie	exon	34973379	34973460	.	+	.	transcript_id "MSTRG.4991.25"; gene_id "MSTRG.4991"; exon_number "2";
NC_010443.5	StringTie	exon	34974948	34975008	.	+	.	transcript_id "MSTRG.4991.25"; gene_id "MSTRG.4991"; exon_number "3";
NC_010443.5	StringTie	exon	34976038	34976153	.	+	.	transcript_id "MSTRG.4991.25"; gene_id "MSTRG.4991"; exon_number "4";
NC_010443.5	StringTie	exon	35005532	35005706	.	+	.	transcript_id "MSTRG.4991.25"; gene_id "MSTRG.4991"; exon_number "5";
NC_010443.5	StringTie	exon	35034679	35034972	.	+	.	transcript_id "MSTRG.4991.25"; gene_id "MSTRG.4991"; exon_number "6";
NC_010443.5	StringTie	exon	35131947	35132249	.	+	.	transcript_id "MSTRG.4991.25"; gene_id "MSTRG.4991"; exon_number "7";
NC_010443.5	StringTie	exon	35138980	35139089	.	+	.	transcript_id "MSTRG.4991.25"; gene_id "MSTRG.4991"; exon_number "8";
NC_010443.5	StringTie	exon	35143191	35143392	.	+	.	transcript_id "MSTRG.4991.25"; gene_id "MSTRG.4991"; exon_number "9";
NC_010443.5	StringTie	exon	35145373	35145478	.	+	.	transcript_id "MSTRG.4991.25"; gene_id "MSTRG.4991"; exon_number "10";
NC_010443.5	StringTie	exon	35155358	35155631	.	+	.	transcript_id "MSTRG.4991.25"; gene_id "MSTRG.4991"; exon_number "11";
NC_010443.5	StringTie	exon	35158921	35158957	.	+	.	transcript_id "MSTRG.4991.25"; gene_id "MSTRG.4991"; exon_number "12";
NC_010443.5	StringTie	exon	35208265	35208480	.	+	.	transcript_id "MSTRG.4991.25"; gene_id "MSTRG.4991"; exon_number "13";
NC_010443.5	StringTie	transcript	35852977	35920108	.	+	.	transcript_id "MSTRG.4792.2"; gene_id "MSTRG.4792";gene_name "ECHDC1";
NC_010443.5	StringTie	exon	35852977	35853330	.	+	.	transcript_id "MSTRG.4792.2"; gene_id "MSTRG.4792"; exon_number "1";
NC_010443.5	StringTie	exon	35880952	35881170	.	+	.	transcript_id "MSTRG.4792.2"; gene_id "MSTRG.4792"; exon_number "2";
NC_010443.5	StringTie	exon	35883784	35883926	.	+	.	transcript_id "MSTRG.4792.2"; gene_id "MSTRG.4792"; exon_number "3";
NC_010443.5	StringTie	exon	35889823	35889875	.	+	.	transcript_id "MSTRG.4792.2"; gene_id "MSTRG.4792"; exon_number "4";
NC_010443.5	StringTie	exon	35891781	35894073	.	+	.	transcript_id "MSTRG.4792.2"; gene_id "MSTRG.4792"; exon_number "5";
NC_010443.5	StringTie	exon	35920062	35920108	.	+	.	transcript_id "MSTRG.4792.2"; gene_id "MSTRG.4792"; exon_number "6";
NC_010443.5	StringTie	transcript	35863250	35909314	.	+	.	transcript_id "MSTRG.4792.4"; gene_id "MSTRG.4792";gene_name "ECHDC1";
NC_010443.5	StringTie	exon	35863250	35863430	.	+	.	transcript_id "MSTRG.4792.4"; gene_id "MSTRG.4792"; exon_number "1";
NC_010443.5	StringTie	exon	35880952	35881170	.	+	.	transcript_id "MSTRG.4792.4"; gene_id "MSTRG.4792"; exon_number "2";
NC_010443.5	StringTie	exon	35883784	35883926	.	+	.	transcript_id "MSTRG.4792.4"; gene_id "MSTRG.4792"; exon_number "3";
NC_010443.5	StringTie	exon	35889823	35889875	.	+	.	transcript_id "MSTRG.4792.4"; gene_id "MSTRG.4792"; exon_number "4";
NC_010443.5	StringTie	exon	35891781	35894073	.	+	.	transcript_id "MSTRG.4792.4"; gene_id "MSTRG.4792"; exon_number "5";
NC_010443.5	StringTie	exon	35907514	35909314	.	+	.	transcript_id "MSTRG.4792.4"; gene_id "MSTRG.4792"; exon_number "6";
NC_010443.5	StringTie	transcript	37640628	37660400	.	+	.	transcript_id "MSTRG.5106.2"; gene_id "MSTRG.5106";gene_name "HDDC2";
NC_010443.5	StringTie	exon	37640628	37640780	.	+	.	transcript_id "MSTRG.5106.2"; gene_id "MSTRG.5106"; exon_number "1";
NC_010443.5	StringTie	exon	37642136	37642257	.	+	.	transcript_id "MSTRG.5106.2"; gene_id "MSTRG.5106"; exon_number "2";
NC_010443.5	StringTie	exon	37643710	37643886	.	+	.	transcript_id "MSTRG.5106.2"; gene_id "MSTRG.5106"; exon_number "3";
NC_010443.5	StringTie	exon	37644217	37644319	.	+	.	transcript_id "MSTRG.5106.2"; gene_id "MSTRG.5106"; exon_number "4";
NC_010443.5	StringTie	exon	37649567	37649635	.	+	.	transcript_id "MSTRG.5106.2"; gene_id "MSTRG.5106"; exon_number "5";
NC_010443.5	StringTie	exon	37656182	37656320	.	+	.	transcript_id "MSTRG.5106.2"; gene_id "MSTRG.5106"; exon_number "6";
NC_010443.5	StringTie	exon	37659980	37660400	.	+	.	transcript_id "MSTRG.5106.2"; gene_id "MSTRG.5106"; exon_number "7";
NC_010443.5	StringTie	transcript	37640628	37660734	.	+	.	transcript_id "MSTRG.5106.1"; gene_id "MSTRG.5106";gene_name "HDDC2";
NC_010443.5	StringTie	exon	37640628	37640780	.	+	.	transcript_id "MSTRG.5106.1"; gene_id "MSTRG.5106"; exon_number "1";
NC_010443.5	StringTie	exon	37642136	37642257	.	+	.	transcript_id "MSTRG.5106.1"; gene_id "MSTRG.5106"; exon_number "2";
NC_010443.5	StringTie	exon	37649567	37649635	.	+	.	transcript_id "MSTRG.5106.1"; gene_id "MSTRG.5106"; exon_number "3";
NC_010443.5	StringTie	exon	37656182	37656320	.	+	.	transcript_id "MSTRG.5106.1"; gene_id "MSTRG.5106"; exon_number "4";
NC_010443.5	StringTie	exon	37659980	37660734	.	+	.	transcript_id "MSTRG.5106.1"; gene_id "MSTRG.5106"; exon_number "5";
NC_010443.5	StringTie	transcript	40022800	40138189	.	+	.	transcript_id "MSTRG.5474.1"; gene_id "MSTRG.5474";gene_name "SERINC1";
NC_010443.5	StringTie	exon	40022800	40022921	.	+	.	transcript_id "MSTRG.5474.1"; gene_id "MSTRG.5474"; exon_number "1";
NC_010443.5	StringTie	exon	40028865	40028989	.	+	.	transcript_id "MSTRG.5474.1"; gene_id "MSTRG.5474"; exon_number "2";
NC_010443.5	StringTie	exon	40068154	40068254	.	+	.	transcript_id "MSTRG.5474.1"; gene_id "MSTRG.5474"; exon_number "3";
NC_010443.5	StringTie	exon	40089508	40089603	.	+	.	transcript_id "MSTRG.5474.1"; gene_id "MSTRG.5474"; exon_number "4";
NC_010443.5	StringTie	exon	40116745	40116906	.	+	.	transcript_id "MSTRG.5474.1"; gene_id "MSTRG.5474"; exon_number "5";
NC_010443.5	StringTie	exon	40119735	40119904	.	+	.	transcript_id "MSTRG.5474.1"; gene_id "MSTRG.5474"; exon_number "6";
NC_010443.5	StringTie	exon	40132191	40132270	.	+	.	transcript_id "MSTRG.5474.1"; gene_id "MSTRG.5474"; exon_number "7";
NC_010443.5	StringTie	exon	40132493	40132630	.	+	.	transcript_id "MSTRG.5474.1"; gene_id "MSTRG.5474"; exon_number "8";
NC_010443.5	StringTie	exon	40134576	40134745	.	+	.	transcript_id "MSTRG.5474.1"; gene_id "MSTRG.5474"; exon_number "9";
NC_010443.5	StringTie	exon	40134849	40134939	.	+	.	transcript_id "MSTRG.5474.1"; gene_id "MSTRG.5474"; exon_number "10";
NC_010443.5	StringTie	exon	40137413	40137557	.	+	.	transcript_id "MSTRG.5474.1"; gene_id "MSTRG.5474"; exon_number "11";
NC_010443.5	StringTie	exon	40137669	40138189	.	+	.	transcript_id "MSTRG.5474.1"; gene_id "MSTRG.5474"; exon_number "12";
NC_010443.5	StringTie	transcript	40099354	40141543	.	+	.	transcript_id "MSTRG.5474.5"; gene_id "MSTRG.5474";gene_name "SERINC1";
NC_010443.5	StringTie	exon	40099354	40099492	.	+	.	transcript_id "MSTRG.5474.5"; gene_id "MSTRG.5474"; exon_number "1";
NC_010443.5	StringTie	exon	40116745	40116906	.	+	.	transcript_id "MSTRG.5474.5"; gene_id "MSTRG.5474"; exon_number "2";
NC_010443.5	StringTie	exon	40119735	40119904	.	+	.	transcript_id "MSTRG.5474.5"; gene_id "MSTRG.5474"; exon_number "3";
NC_010443.5	StringTie	exon	40132191	40132270	.	+	.	transcript_id "MSTRG.5474.5"; gene_id "MSTRG.5474"; exon_number "4";
NC_010443.5	StringTie	exon	40132493	40132630	.	+	.	transcript_id "MSTRG.5474.5"; gene_id "MSTRG.5474"; exon_number "5";
NC_010443.5	StringTie	exon	40134576	40134745	.	+	.	transcript_id "MSTRG.5474.5"; gene_id "MSTRG.5474"; exon_number "6";
NC_010443.5	StringTie	exon	40134849	40134939	.	+	.	transcript_id "MSTRG.5474.5"; gene_id "MSTRG.5474"; exon_number "7";
NC_010443.5	StringTie	exon	40137413	40137557	.	+	.	transcript_id "MSTRG.5474.5"; gene_id "MSTRG.5474"; exon_number "8";
NC_010443.5	StringTie	exon	40137669	40137899	.	+	.	transcript_id "MSTRG.5474.5"; gene_id "MSTRG.5474"; exon_number "9";
NC_010443.5	StringTie	exon	40139910	40141543	.	+	.	transcript_id "MSTRG.5474.5"; gene_id "MSTRG.5474"; exon_number "10";
NC_010443.5	StringTie	transcript	41057782	41267073	.	+	.	transcript_id "MSTRG.6043.1"; gene_id "MSTRG.6043";gene_name "TBC1D32";
NC_010443.5	StringTie	exon	41057782	41057942	.	+	.	transcript_id "MSTRG.6043.1"; gene_id "MSTRG.6043"; exon_number "1";
NC_010443.5	StringTie	exon	41058105	41058262	.	+	.	transcript_id "MSTRG.6043.1"; gene_id "MSTRG.6043"; exon_number "2";
NC_010443.5	StringTie	exon	41076032	41076193	.	+	.	transcript_id "MSTRG.6043.1"; gene_id "MSTRG.6043"; exon_number "3";
NC_010443.5	StringTie	exon	41083415	41083592	.	+	.	transcript_id "MSTRG.6043.1"; gene_id "MSTRG.6043"; exon_number "4";
NC_010443.5	StringTie	exon	41095324	41095392	.	+	.	transcript_id "MSTRG.6043.1"; gene_id "MSTRG.6043"; exon_number "5";
NC_010443.5	StringTie	exon	41097713	41097838	.	+	.	transcript_id "MSTRG.6043.1"; gene_id "MSTRG.6043"; exon_number "6";
NC_010443.5	StringTie	exon	41100725	41100803	.	+	.	transcript_id "MSTRG.6043.1"; gene_id "MSTRG.6043"; exon_number "7";
NC_010443.5	StringTie	exon	41100908	41101011	.	+	.	transcript_id "MSTRG.6043.1"; gene_id "MSTRG.6043"; exon_number "8";
NC_010443.5	StringTie	exon	41101105	41101166	.	+	.	transcript_id "MSTRG.6043.1"; gene_id "MSTRG.6043"; exon_number "9";
NC_010443.5	StringTie	exon	41101994	41102138	.	+	.	transcript_id "MSTRG.6043.1"; gene_id "MSTRG.6043"; exon_number "10";
NC_010443.5	StringTie	exon	41104284	41104343	.	+	.	transcript_id "MSTRG.6043.1"; gene_id "MSTRG.6043"; exon_number "11";
NC_010443.5	StringTie	exon	41112991	41113081	.	+	.	transcript_id "MSTRG.6043.1"; gene_id "MSTRG.6043"; exon_number "12";
NC_010443.5	StringTie	exon	41116274	41116414	.	+	.	transcript_id "MSTRG.6043.1"; gene_id "MSTRG.6043"; exon_number "13";
NC_010443.5	StringTie	exon	41119052	41119144	.	+	.	transcript_id "MSTRG.6043.1"; gene_id "MSTRG.6043"; exon_number "14";
NC_010443.5	StringTie	exon	41120890	41121032	.	+	.	transcript_id "MSTRG.6043.1"; gene_id "MSTRG.6043"; exon_number "15";
NC_010443.5	StringTie	exon	41125474	41125601	.	+	.	transcript_id "MSTRG.6043.1"; gene_id "MSTRG.6043"; exon_number "16";
NC_010443.5	StringTie	exon	41135588	41135789	.	+	.	transcript_id "MSTRG.6043.1"; gene_id "MSTRG.6043"; exon_number "17";
NC_010443.5	StringTie	exon	41136379	41136461	.	+	.	transcript_id "MSTRG.6043.1"; gene_id "MSTRG.6043"; exon_number "18";
NC_010443.5	StringTie	exon	41144282	41144420	.	+	.	transcript_id "MSTRG.6043.1"; gene_id "MSTRG.6043"; exon_number "19";
NC_010443.5	StringTie	exon	41146931	41147018	.	+	.	transcript_id "MSTRG.6043.1"; gene_id "MSTRG.6043"; exon_number "20";
NC_010443.5	StringTie	exon	41149136	41149254	.	+	.	transcript_id "MSTRG.6043.1"; gene_id "MSTRG.6043"; exon_number "21";
NC_010443.5	StringTie	exon	41156312	41156428	.	+	.	transcript_id "MSTRG.6043.1"; gene_id "MSTRG.6043"; exon_number "22";
NC_010443.5	StringTie	exon	41164008	41164096	.	+	.	transcript_id "MSTRG.6043.1"; gene_id "MSTRG.6043"; exon_number "23";
NC_010443.5	StringTie	exon	41177344	41177466	.	+	.	transcript_id "MSTRG.6043.1"; gene_id "MSTRG.6043"; exon_number "24";
NC_010443.5	StringTie	exon	41178748	41178856	.	+	.	transcript_id "MSTRG.6043.1"; gene_id "MSTRG.6043"; exon_number "25";
NC_010443.5	StringTie	exon	41180826	41180922	.	+	.	transcript_id "MSTRG.6043.1"; gene_id "MSTRG.6043"; exon_number "26";
NC_010443.5	StringTie	exon	41199752	41199877	.	+	.	transcript_id "MSTRG.6043.1"; gene_id "MSTRG.6043"; exon_number "27";
NC_010443.5	StringTie	exon	41207318	41207401	.	+	.	transcript_id "MSTRG.6043.1"; gene_id "MSTRG.6043"; exon_number "28";
NC_010443.5	StringTie	exon	41219696	41219765	.	+	.	transcript_id "MSTRG.6043.1"; gene_id "MSTRG.6043"; exon_number "29";
NC_010443.5	StringTie	exon	41221508	41221623	.	+	.	transcript_id "MSTRG.6043.1"; gene_id "MSTRG.6043"; exon_number "30";
NC_010443.5	StringTie	exon	41222867	41223021	.	+	.	transcript_id "MSTRG.6043.1"; gene_id "MSTRG.6043"; exon_number "31";
NC_010443.5	StringTie	exon	41230262	41230402	.	+	.	transcript_id "MSTRG.6043.1"; gene_id "MSTRG.6043"; exon_number "32";
NC_010443.5	StringTie	exon	41247778	41247966	.	+	.	transcript_id "MSTRG.6043.1"; gene_id "MSTRG.6043"; exon_number "33";
NC_010443.5	StringTie	exon	41260173	41260281	.	+	.	transcript_id "MSTRG.6043.1"; gene_id "MSTRG.6043"; exon_number "34";
NC_010443.5	StringTie	exon	41261739	41267073	.	+	.	transcript_id "MSTRG.6043.1"; gene_id "MSTRG.6043"; exon_number "35";
NC_010443.5	StringTie	transcript	41057818	41097054	.	+	.	transcript_id "MSTRG.6043.5"; gene_id "MSTRG.6043";gene_name "TBC1D32";
NC_010443.5	StringTie	exon	41057818	41057942	.	+	.	transcript_id "MSTRG.6043.5"; gene_id "MSTRG.6043"; exon_number "1";
NC_010443.5	StringTie	exon	41058105	41058262	.	+	.	transcript_id "MSTRG.6043.5"; gene_id "MSTRG.6043"; exon_number "2";
NC_010443.5	StringTie	exon	41076032	41076193	.	+	.	transcript_id "MSTRG.6043.5"; gene_id "MSTRG.6043"; exon_number "3";
NC_010443.5	StringTie	exon	41083415	41083592	.	+	.	transcript_id "MSTRG.6043.5"; gene_id "MSTRG.6043"; exon_number "4";
NC_010443.5	StringTie	exon	41095324	41095392	.	+	.	transcript_id "MSTRG.6043.5"; gene_id "MSTRG.6043"; exon_number "5";
NC_010443.5	StringTie	exon	41096915	41097054	.	+	.	transcript_id "MSTRG.6043.5"; gene_id "MSTRG.6043"; exon_number "6";
NC_010443.5	StringTie	transcript	41057834	41184140	.	+	.	transcript_id "MSTRG.6043.6"; gene_id "MSTRG.6043";gene_name "TBC1D32";
NC_010443.5	StringTie	exon	41057834	41057942	.	+	.	transcript_id "MSTRG.6043.6"; gene_id "MSTRG.6043"; exon_number "1";
NC_010443.5	StringTie	exon	41058105	41058262	.	+	.	transcript_id "MSTRG.6043.6"; gene_id "MSTRG.6043"; exon_number "2";
NC_010443.5	StringTie	exon	41076032	41076193	.	+	.	transcript_id "MSTRG.6043.6"; gene_id "MSTRG.6043"; exon_number "3";
NC_010443.5	StringTie	exon	41083415	41083592	.	+	.	transcript_id "MSTRG.6043.6"; gene_id "MSTRG.6043"; exon_number "4";
NC_010443.5	StringTie	exon	41095324	41095392	.	+	.	transcript_id "MSTRG.6043.6"; gene_id "MSTRG.6043"; exon_number "5";
NC_010443.5	StringTie	exon	41097713	41097838	.	+	.	transcript_id "MSTRG.6043.6"; gene_id "MSTRG.6043"; exon_number "6";
NC_010443.5	StringTie	exon	41100725	41100803	.	+	.	transcript_id "MSTRG.6043.6"; gene_id "MSTRG.6043"; exon_number "7";
NC_010443.5	StringTie	exon	41100908	41101011	.	+	.	transcript_id "MSTRG.6043.6"; gene_id "MSTRG.6043"; exon_number "8";
NC_010443.5	StringTie	exon	41101105	41101166	.	+	.	transcript_id "MSTRG.6043.6"; gene_id "MSTRG.6043"; exon_number "9";
NC_010443.5	StringTie	exon	41101994	41102138	.	+	.	transcript_id "MSTRG.6043.6"; gene_id "MSTRG.6043"; exon_number "10";
NC_010443.5	StringTie	exon	41104284	41104343	.	+	.	transcript_id "MSTRG.6043.6"; gene_id "MSTRG.6043"; exon_number "11";
NC_010443.5	StringTie	exon	41112991	41113081	.	+	.	transcript_id "MSTRG.6043.6"; gene_id "MSTRG.6043"; exon_number "12";
NC_010443.5	StringTie	exon	41116274	41116414	.	+	.	transcript_id "MSTRG.6043.6"; gene_id "MSTRG.6043"; exon_number "13";
NC_010443.5	StringTie	exon	41119052	41119144	.	+	.	transcript_id "MSTRG.6043.6"; gene_id "MSTRG.6043"; exon_number "14";
NC_010443.5	StringTie	exon	41120890	41121032	.	+	.	transcript_id "MSTRG.6043.6"; gene_id "MSTRG.6043"; exon_number "15";
NC_010443.5	StringTie	exon	41125474	41125601	.	+	.	transcript_id "MSTRG.6043.6"; gene_id "MSTRG.6043"; exon_number "16";
NC_010443.5	StringTie	exon	41135588	41135789	.	+	.	transcript_id "MSTRG.6043.6"; gene_id "MSTRG.6043"; exon_number "17";
NC_010443.5	StringTie	exon	41136379	41136461	.	+	.	transcript_id "MSTRG.6043.6"; gene_id "MSTRG.6043"; exon_number "18";
NC_010443.5	StringTie	exon	41144282	41144420	.	+	.	transcript_id "MSTRG.6043.6"; gene_id "MSTRG.6043"; exon_number "19";
NC_010443.5	StringTie	exon	41146931	41147018	.	+	.	transcript_id "MSTRG.6043.6"; gene_id "MSTRG.6043"; exon_number "20";
NC_010443.5	StringTie	exon	41149136	41149254	.	+	.	transcript_id "MSTRG.6043.6"; gene_id "MSTRG.6043"; exon_number "21";
NC_010443.5	StringTie	exon	41156312	41156428	.	+	.	transcript_id "MSTRG.6043.6"; gene_id "MSTRG.6043"; exon_number "22";
NC_010443.5	StringTie	exon	41164008	41164096	.	+	.	transcript_id "MSTRG.6043.6"; gene_id "MSTRG.6043"; exon_number "23";
NC_010443.5	StringTie	exon	41177344	41177466	.	+	.	transcript_id "MSTRG.6043.6"; gene_id "MSTRG.6043"; exon_number "24";
NC_010443.5	StringTie	exon	41178748	41178856	.	+	.	transcript_id "MSTRG.6043.6"; gene_id "MSTRG.6043"; exon_number "25";
NC_010443.5	StringTie	exon	41180826	41180922	.	+	.	transcript_id "MSTRG.6043.6"; gene_id "MSTRG.6043"; exon_number "26";
NC_010443.5	StringTie	exon	41184023	41184140	.	+	.	transcript_id "MSTRG.6043.6"; gene_id "MSTRG.6043"; exon_number "27";
NC_010443.5	StringTie	transcript	41057835	41134816	.	+	.	transcript_id "MSTRG.6043.7"; gene_id "MSTRG.6043";gene_name "TBC1D32";
NC_010443.5	StringTie	exon	41057835	41057942	.	+	.	transcript_id "MSTRG.6043.7"; gene_id "MSTRG.6043"; exon_number "1";
NC_010443.5	StringTie	exon	41058105	41058262	.	+	.	transcript_id "MSTRG.6043.7"; gene_id "MSTRG.6043"; exon_number "2";
NC_010443.5	StringTie	exon	41076032	41076193	.	+	.	transcript_id "MSTRG.6043.7"; gene_id "MSTRG.6043"; exon_number "3";
NC_010443.5	StringTie	exon	41083415	41083592	.	+	.	transcript_id "MSTRG.6043.7"; gene_id "MSTRG.6043"; exon_number "4";
NC_010443.5	StringTie	exon	41095324	41095392	.	+	.	transcript_id "MSTRG.6043.7"; gene_id "MSTRG.6043"; exon_number "5";
NC_010443.5	StringTie	exon	41097713	41097838	.	+	.	transcript_id "MSTRG.6043.7"; gene_id "MSTRG.6043"; exon_number "6";
NC_010443.5	StringTie	exon	41100725	41100803	.	+	.	transcript_id "MSTRG.6043.7"; gene_id "MSTRG.6043"; exon_number "7";
NC_010443.5	StringTie	exon	41100908	41101011	.	+	.	transcript_id "MSTRG.6043.7"; gene_id "MSTRG.6043"; exon_number "8";
NC_010443.5	StringTie	exon	41101105	41101166	.	+	.	transcript_id "MSTRG.6043.7"; gene_id "MSTRG.6043"; exon_number "9";
NC_010443.5	StringTie	exon	41101994	41102138	.	+	.	transcript_id "MSTRG.6043.7"; gene_id "MSTRG.6043"; exon_number "10";
NC_010443.5	StringTie	exon	41104284	41104343	.	+	.	transcript_id "MSTRG.6043.7"; gene_id "MSTRG.6043"; exon_number "11";
NC_010443.5	StringTie	exon	41112991	41113081	.	+	.	transcript_id "MSTRG.6043.7"; gene_id "MSTRG.6043"; exon_number "12";
NC_010443.5	StringTie	exon	41116274	41116414	.	+	.	transcript_id "MSTRG.6043.7"; gene_id "MSTRG.6043"; exon_number "13";
NC_010443.5	StringTie	exon	41119052	41119144	.	+	.	transcript_id "MSTRG.6043.7"; gene_id "MSTRG.6043"; exon_number "14";
NC_010443.5	StringTie	exon	41120890	41121032	.	+	.	transcript_id "MSTRG.6043.7"; gene_id "MSTRG.6043"; exon_number "15";
NC_010443.5	StringTie	exon	41125474	41125601	.	+	.	transcript_id "MSTRG.6043.7"; gene_id "MSTRG.6043"; exon_number "16";
NC_010443.5	StringTie	exon	41134452	41134816	.	+	.	transcript_id "MSTRG.6043.7"; gene_id "MSTRG.6043"; exon_number "17";
NC_010443.5	StringTie	transcript	41057837	41219481	.	+	.	transcript_id "MSTRG.6043.8"; gene_id "MSTRG.6043";gene_name "TBC1D32";
NC_010443.5	StringTie	exon	41057837	41057942	.	+	.	transcript_id "MSTRG.6043.8"; gene_id "MSTRG.6043"; exon_number "1";
NC_010443.5	StringTie	exon	41058105	41058262	.	+	.	transcript_id "MSTRG.6043.8"; gene_id "MSTRG.6043"; exon_number "2";
NC_010443.5	StringTie	exon	41076032	41076193	.	+	.	transcript_id "MSTRG.6043.8"; gene_id "MSTRG.6043"; exon_number "3";
NC_010443.5	StringTie	exon	41083415	41083592	.	+	.	transcript_id "MSTRG.6043.8"; gene_id "MSTRG.6043"; exon_number "4";
NC_010443.5	StringTie	exon	41095324	41095392	.	+	.	transcript_id "MSTRG.6043.8"; gene_id "MSTRG.6043"; exon_number "5";
NC_010443.5	StringTie	exon	41097713	41097838	.	+	.	transcript_id "MSTRG.6043.8"; gene_id "MSTRG.6043"; exon_number "6";
NC_010443.5	StringTie	exon	41100725	41100803	.	+	.	transcript_id "MSTRG.6043.8"; gene_id "MSTRG.6043"; exon_number "7";
NC_010443.5	StringTie	exon	41100908	41101011	.	+	.	transcript_id "MSTRG.6043.8"; gene_id "MSTRG.6043"; exon_number "8";
NC_010443.5	StringTie	exon	41101105	41101166	.	+	.	transcript_id "MSTRG.6043.8"; gene_id "MSTRG.6043"; exon_number "9";
NC_010443.5	StringTie	exon	41101994	41102138	.	+	.	transcript_id "MSTRG.6043.8"; gene_id "MSTRG.6043"; exon_number "10";
NC_010443.5	StringTie	exon	41104284	41104343	.	+	.	transcript_id "MSTRG.6043.8"; gene_id "MSTRG.6043"; exon_number "11";
NC_010443.5	StringTie	exon	41112991	41113081	.	+	.	transcript_id "MSTRG.6043.8"; gene_id "MSTRG.6043"; exon_number "12";
NC_010443.5	StringTie	exon	41116274	41116414	.	+	.	transcript_id "MSTRG.6043.8"; gene_id "MSTRG.6043"; exon_number "13";
NC_010443.5	StringTie	exon	41119052	41119144	.	+	.	transcript_id "MSTRG.6043.8"; gene_id "MSTRG.6043"; exon_number "14";
NC_010443.5	StringTie	exon	41120890	41121032	.	+	.	transcript_id "MSTRG.6043.8"; gene_id "MSTRG.6043"; exon_number "15";
NC_010443.5	StringTie	exon	41125474	41125601	.	+	.	transcript_id "MSTRG.6043.8"; gene_id "MSTRG.6043"; exon_number "16";
NC_010443.5	StringTie	exon	41135588	41135789	.	+	.	transcript_id "MSTRG.6043.8"; gene_id "MSTRG.6043"; exon_number "17";
NC_010443.5	StringTie	exon	41136379	41136461	.	+	.	transcript_id "MSTRG.6043.8"; gene_id "MSTRG.6043"; exon_number "18";
NC_010443.5	StringTie	exon	41144282	41144420	.	+	.	transcript_id "MSTRG.6043.8"; gene_id "MSTRG.6043"; exon_number "19";
NC_010443.5	StringTie	exon	41146931	41147018	.	+	.	transcript_id "MSTRG.6043.8"; gene_id "MSTRG.6043"; exon_number "20";
NC_010443.5	StringTie	exon	41149136	41149254	.	+	.	transcript_id "MSTRG.6043.8"; gene_id "MSTRG.6043"; exon_number "21";
NC_010443.5	StringTie	exon	41156312	41156428	.	+	.	transcript_id "MSTRG.6043.8"; gene_id "MSTRG.6043"; exon_number "22";
NC_010443.5	StringTie	exon	41164008	41164096	.	+	.	transcript_id "MSTRG.6043.8"; gene_id "MSTRG.6043"; exon_number "23";
NC_010443.5	StringTie	exon	41177344	41177466	.	+	.	transcript_id "MSTRG.6043.8"; gene_id "MSTRG.6043"; exon_number "24";
NC_010443.5	StringTie	exon	41178748	41178856	.	+	.	transcript_id "MSTRG.6043.8"; gene_id "MSTRG.6043"; exon_number "25";
NC_010443.5	StringTie	exon	41180826	41180922	.	+	.	transcript_id "MSTRG.6043.8"; gene_id "MSTRG.6043"; exon_number "26";
NC_010443.5	StringTie	exon	41199752	41199877	.	+	.	transcript_id "MSTRG.6043.8"; gene_id "MSTRG.6043"; exon_number "27";
NC_010443.5	StringTie	exon	41207318	41207401	.	+	.	transcript_id "MSTRG.6043.8"; gene_id "MSTRG.6043"; exon_number "28";
NC_010443.5	StringTie	exon	41218836	41219481	.	+	.	transcript_id "MSTRG.6043.8"; gene_id "MSTRG.6043"; exon_number "29";
NC_010443.5	StringTie	transcript	41135586	41146021	.	+	.	transcript_id "MSTRG.6043.14"; gene_id "MSTRG.6043";gene_name "TBC1D32";
NC_010443.5	StringTie	exon	41135586	41135789	.	+	.	transcript_id "MSTRG.6043.14"; gene_id "MSTRG.6043"; exon_number "1";
NC_010443.5	StringTie	exon	41136379	41136461	.	+	.	transcript_id "MSTRG.6043.14"; gene_id "MSTRG.6043"; exon_number "2";
NC_010443.5	StringTie	exon	41144282	41144420	.	+	.	transcript_id "MSTRG.6043.14"; gene_id "MSTRG.6043"; exon_number "3";
NC_010443.5	StringTie	exon	41145817	41146021	.	+	.	transcript_id "MSTRG.6043.14"; gene_id "MSTRG.6043"; exon_number "4";
NC_010443.5	StringTie	transcript	43003882	43113543	.	+	.	transcript_id "MSTRG.6067.2"; gene_id "MSTRG.6067";gene_name "FAM184A";
NC_010443.5	StringTie	exon	43003882	43004080	.	+	.	transcript_id "MSTRG.6067.2"; gene_id "MSTRG.6067"; exon_number "1";
NC_010443.5	StringTie	exon	43044715	43045569	.	+	.	transcript_id "MSTRG.6067.2"; gene_id "MSTRG.6067"; exon_number "2";
NC_010443.5	StringTie	exon	43046972	43047107	.	+	.	transcript_id "MSTRG.6067.2"; gene_id "MSTRG.6067"; exon_number "3";
NC_010443.5	StringTie	exon	43048562	43048743	.	+	.	transcript_id "MSTRG.6067.2"; gene_id "MSTRG.6067"; exon_number "4";
NC_010443.5	StringTie	exon	43052743	43052940	.	+	.	transcript_id "MSTRG.6067.2"; gene_id "MSTRG.6067"; exon_number "5";
NC_010443.5	StringTie	exon	43058611	43058733	.	+	.	transcript_id "MSTRG.6067.2"; gene_id "MSTRG.6067"; exon_number "6";
NC_010443.5	StringTie	exon	43068142	43068303	.	+	.	transcript_id "MSTRG.6067.2"; gene_id "MSTRG.6067"; exon_number "7";
NC_010443.5	StringTie	exon	43070528	43070649	.	+	.	transcript_id "MSTRG.6067.2"; gene_id "MSTRG.6067"; exon_number "8";
NC_010443.5	StringTie	exon	43071114	43071264	.	+	.	transcript_id "MSTRG.6067.2"; gene_id "MSTRG.6067"; exon_number "9";
NC_010443.5	StringTie	exon	43092146	43092358	.	+	.	transcript_id "MSTRG.6067.2"; gene_id "MSTRG.6067"; exon_number "10";
NC_010443.5	StringTie	exon	43093456	43093609	.	+	.	transcript_id "MSTRG.6067.2"; gene_id "MSTRG.6067"; exon_number "11";
NC_010443.5	StringTie	exon	43097769	43097896	.	+	.	transcript_id "MSTRG.6067.2"; gene_id "MSTRG.6067"; exon_number "12";
NC_010443.5	StringTie	exon	43099227	43099411	.	+	.	transcript_id "MSTRG.6067.2"; gene_id "MSTRG.6067"; exon_number "13";
NC_010443.5	StringTie	exon	43100123	43100269	.	+	.	transcript_id "MSTRG.6067.2"; gene_id "MSTRG.6067"; exon_number "14";
NC_010443.5	StringTie	exon	43106621	43106738	.	+	.	transcript_id "MSTRG.6067.2"; gene_id "MSTRG.6067"; exon_number "15";
NC_010443.5	StringTie	exon	43108608	43108712	.	+	.	transcript_id "MSTRG.6067.2"; gene_id "MSTRG.6067"; exon_number "16";
NC_010443.5	StringTie	exon	43111503	43111705	.	+	.	transcript_id "MSTRG.6067.2"; gene_id "MSTRG.6067"; exon_number "17";
NC_010443.5	StringTie	exon	43113290	43113543	.	+	.	transcript_id "MSTRG.6067.2"; gene_id "MSTRG.6067"; exon_number "18";
NC_010443.5	StringTie	transcript	43003920	43113552	.	+	.	transcript_id "MSTRG.6067.3"; gene_id "MSTRG.6067";gene_name "FAM184A";
NC_010443.5	StringTie	exon	43003920	43004080	.	+	.	transcript_id "MSTRG.6067.3"; gene_id "MSTRG.6067"; exon_number "1";
NC_010443.5	StringTie	exon	43044715	43045569	.	+	.	transcript_id "MSTRG.6067.3"; gene_id "MSTRG.6067"; exon_number "2";
NC_010443.5	StringTie	exon	43046972	43047107	.	+	.	transcript_id "MSTRG.6067.3"; gene_id "MSTRG.6067"; exon_number "3";
NC_010443.5	StringTie	exon	43048562	43048743	.	+	.	transcript_id "MSTRG.6067.3"; gene_id "MSTRG.6067"; exon_number "4";
NC_010443.5	StringTie	exon	43052743	43052940	.	+	.	transcript_id "MSTRG.6067.3"; gene_id "MSTRG.6067"; exon_number "5";
NC_010443.5	StringTie	exon	43058611	43058733	.	+	.	transcript_id "MSTRG.6067.3"; gene_id "MSTRG.6067"; exon_number "6";
NC_010443.5	StringTie	exon	43068142	43068303	.	+	.	transcript_id "MSTRG.6067.3"; gene_id "MSTRG.6067"; exon_number "7";
NC_010443.5	StringTie	exon	43070528	43070649	.	+	.	transcript_id "MSTRG.6067.3"; gene_id "MSTRG.6067"; exon_number "8";
NC_010443.5	StringTie	exon	43071114	43071264	.	+	.	transcript_id "MSTRG.6067.3"; gene_id "MSTRG.6067"; exon_number "9";
NC_010443.5	StringTie	exon	43092146	43092358	.	+	.	transcript_id "MSTRG.6067.3"; gene_id "MSTRG.6067"; exon_number "10";
NC_010443.5	StringTie	exon	43093456	43093609	.	+	.	transcript_id "MSTRG.6067.3"; gene_id "MSTRG.6067"; exon_number "11";
NC_010443.5	StringTie	exon	43097769	43097896	.	+	.	transcript_id "MSTRG.6067.3"; gene_id "MSTRG.6067"; exon_number "12";
NC_010443.5	StringTie	exon	43099227	43099411	.	+	.	transcript_id "MSTRG.6067.3"; gene_id "MSTRG.6067"; exon_number "13";
NC_010443.5	StringTie	exon	43100123	43100269	.	+	.	transcript_id "MSTRG.6067.3"; gene_id "MSTRG.6067"; exon_number "14";
NC_010443.5	StringTie	exon	43106621	43106738	.	+	.	transcript_id "MSTRG.6067.3"; gene_id "MSTRG.6067"; exon_number "15";
NC_010443.5	StringTie	exon	43108608	43108712	.	+	.	transcript_id "MSTRG.6067.3"; gene_id "MSTRG.6067"; exon_number "16";
NC_010443.5	StringTie	exon	43111503	43111537	.	+	.	transcript_id "MSTRG.6067.3"; gene_id "MSTRG.6067"; exon_number "17";
NC_010443.5	StringTie	exon	43113290	43113552	.	+	.	transcript_id "MSTRG.6067.3"; gene_id "MSTRG.6067"; exon_number "18";
NC_010443.5	StringTie	transcript	43048562	43113637	.	+	.	transcript_id "MSTRG.6067.11"; gene_id "MSTRG.6067";gene_name "FAM184A";
NC_010443.5	StringTie	exon	43048562	43048743	.	+	.	transcript_id "MSTRG.6067.11"; gene_id "MSTRG.6067"; exon_number "1";
NC_010443.5	StringTie	exon	43058611	43058733	.	+	.	transcript_id "MSTRG.6067.11"; gene_id "MSTRG.6067"; exon_number "2";
NC_010443.5	StringTie	exon	43068142	43068303	.	+	.	transcript_id "MSTRG.6067.11"; gene_id "MSTRG.6067"; exon_number "3";
NC_010443.5	StringTie	exon	43070528	43070649	.	+	.	transcript_id "MSTRG.6067.11"; gene_id "MSTRG.6067"; exon_number "4";
NC_010443.5	StringTie	exon	43071114	43071264	.	+	.	transcript_id "MSTRG.6067.11"; gene_id "MSTRG.6067"; exon_number "5";
NC_010443.5	StringTie	exon	43092146	43092358	.	+	.	transcript_id "MSTRG.6067.11"; gene_id "MSTRG.6067"; exon_number "6";
NC_010443.5	StringTie	exon	43093456	43093609	.	+	.	transcript_id "MSTRG.6067.11"; gene_id "MSTRG.6067"; exon_number "7";
NC_010443.5	StringTie	exon	43097769	43097896	.	+	.	transcript_id "MSTRG.6067.11"; gene_id "MSTRG.6067"; exon_number "8";
NC_010443.5	StringTie	exon	43099227	43099411	.	+	.	transcript_id "MSTRG.6067.11"; gene_id "MSTRG.6067"; exon_number "9";
NC_010443.5	StringTie	exon	43100123	43100269	.	+	.	transcript_id "MSTRG.6067.11"; gene_id "MSTRG.6067"; exon_number "10";
NC_010443.5	StringTie	exon	43106621	43106738	.	+	.	transcript_id "MSTRG.6067.11"; gene_id "MSTRG.6067"; exon_number "11";
NC_010443.5	StringTie	exon	43108608	43108712	.	+	.	transcript_id "MSTRG.6067.11"; gene_id "MSTRG.6067"; exon_number "12";
NC_010443.5	StringTie	exon	43111503	43111705	.	+	.	transcript_id "MSTRG.6067.11"; gene_id "MSTRG.6067"; exon_number "13";
NC_010443.5	StringTie	exon	43113290	43113637	.	+	.	transcript_id "MSTRG.6067.11"; gene_id "MSTRG.6067"; exon_number "14";
NC_010443.5	StringTie	transcript	43072956	43108272	.	+	.	transcript_id "MSTRG.6067.12"; gene_id "MSTRG.6067";gene_name "FAM184A";
NC_010443.5	StringTie	exon	43072956	43072983	.	+	.	transcript_id "MSTRG.6067.12"; gene_id "MSTRG.6067"; exon_number "1";
NC_010443.5	StringTie	exon	43092146	43092358	.	+	.	transcript_id "MSTRG.6067.12"; gene_id "MSTRG.6067"; exon_number "2";
NC_010443.5	StringTie	exon	43093456	43093609	.	+	.	transcript_id "MSTRG.6067.12"; gene_id "MSTRG.6067"; exon_number "3";
NC_010443.5	StringTie	exon	43097769	43097896	.	+	.	transcript_id "MSTRG.6067.12"; gene_id "MSTRG.6067"; exon_number "4";
NC_010443.5	StringTie	exon	43099227	43099411	.	+	.	transcript_id "MSTRG.6067.12"; gene_id "MSTRG.6067"; exon_number "5";
NC_010443.5	StringTie	exon	43100123	43100269	.	+	.	transcript_id "MSTRG.6067.12"; gene_id "MSTRG.6067"; exon_number "6";
NC_010443.5	StringTie	exon	43106621	43106738	.	+	.	transcript_id "MSTRG.6067.12"; gene_id "MSTRG.6067"; exon_number "7";
NC_010443.5	StringTie	exon	43108253	43108272	.	+	.	transcript_id "MSTRG.6067.12"; gene_id "MSTRG.6067"; exon_number "8";
NC_010443.5	StringTie	transcript	43175534	43268423	.	+	.	transcript_id "MSTRG.6099.3"; gene_id "MSTRG.6099";gene_name "MCM9";
NC_010443.5	StringTie	exon	43175534	43175852	.	+	.	transcript_id "MSTRG.6099.3"; gene_id "MSTRG.6099"; exon_number "1";
NC_010443.5	StringTie	exon	43183873	43184189	.	+	.	transcript_id "MSTRG.6099.3"; gene_id "MSTRG.6099"; exon_number "2";
NC_010443.5	StringTie	exon	43186022	43186103	.	+	.	transcript_id "MSTRG.6099.3"; gene_id "MSTRG.6099"; exon_number "3";
NC_010443.5	StringTie	exon	43196370	43196495	.	+	.	transcript_id "MSTRG.6099.3"; gene_id "MSTRG.6099"; exon_number "4";
NC_010443.5	StringTie	exon	43198152	43198271	.	+	.	transcript_id "MSTRG.6099.3"; gene_id "MSTRG.6099"; exon_number "5";
NC_010443.5	StringTie	exon	43229760	43229934	.	+	.	transcript_id "MSTRG.6099.3"; gene_id "MSTRG.6099"; exon_number "6";
NC_010443.5	StringTie	exon	43256117	43256319	.	+	.	transcript_id "MSTRG.6099.3"; gene_id "MSTRG.6099"; exon_number "7";
NC_010443.5	StringTie	exon	43257191	43257394	.	+	.	transcript_id "MSTRG.6099.3"; gene_id "MSTRG.6099"; exon_number "8";
NC_010443.5	StringTie	exon	43258471	43258553	.	+	.	transcript_id "MSTRG.6099.3"; gene_id "MSTRG.6099"; exon_number "9";
NC_010443.5	StringTie	exon	43259419	43259564	.	+	.	transcript_id "MSTRG.6099.3"; gene_id "MSTRG.6099"; exon_number "10";
NC_010443.5	StringTie	exon	43264134	43268423	.	+	.	transcript_id "MSTRG.6099.3"; gene_id "MSTRG.6099"; exon_number "11";
NC_010443.5	StringTie	transcript	44940002	44958135	.	+	.	transcript_id "MSTRG.6457.7"; gene_id "MSTRG.6457";gene_name "ZUFSP";
NC_010443.5	StringTie	exon	44940002	44940322	.	+	.	transcript_id "MSTRG.6457.7"; gene_id "MSTRG.6457"; exon_number "1";
NC_010443.5	StringTie	exon	44941496	44941621	.	+	.	transcript_id "MSTRG.6457.7"; gene_id "MSTRG.6457"; exon_number "2";
NC_010443.5	StringTie	exon	44944275	44944385	.	+	.	transcript_id "MSTRG.6457.7"; gene_id "MSTRG.6457"; exon_number "3";
NC_010443.5	StringTie	exon	44946365	44946486	.	+	.	transcript_id "MSTRG.6457.7"; gene_id "MSTRG.6457"; exon_number "4";
NC_010443.5	StringTie	exon	44948817	44948985	.	+	.	transcript_id "MSTRG.6457.7"; gene_id "MSTRG.6457"; exon_number "5";
NC_010443.5	StringTie	exon	44953283	44953471	.	+	.	transcript_id "MSTRG.6457.7"; gene_id "MSTRG.6457"; exon_number "6";
NC_010443.5	StringTie	exon	44953767	44953932	.	+	.	transcript_id "MSTRG.6457.7"; gene_id "MSTRG.6457"; exon_number "7";
NC_010443.5	StringTie	exon	44957982	44958135	.	+	.	transcript_id "MSTRG.6457.7"; gene_id "MSTRG.6457"; exon_number "8";
NC_010443.5	StringTie	transcript	45144406	45180293	.	+	.	transcript_id "MSTRG.6466.1"; gene_id "MSTRG.6466";gene_name "PTP4A1";
NC_010443.5	StringTie	exon	45144406	45144725	.	+	.	transcript_id "MSTRG.6466.1"; gene_id "MSTRG.6466"; exon_number "1";
NC_010443.5	StringTie	exon	45173527	45174073	.	+	.	transcript_id "MSTRG.6466.1"; gene_id "MSTRG.6466"; exon_number "2";
NC_010443.5	StringTie	exon	45175190	45175282	.	+	.	transcript_id "MSTRG.6466.1"; gene_id "MSTRG.6466"; exon_number "3";
NC_010443.5	StringTie	exon	45175713	45175843	.	+	.	transcript_id "MSTRG.6466.1"; gene_id "MSTRG.6466"; exon_number "4";
NC_010443.5	StringTie	exon	45177362	45177436	.	+	.	transcript_id "MSTRG.6466.1"; gene_id "MSTRG.6466"; exon_number "5";
NC_010443.5	StringTie	exon	45178347	45180293	.	+	.	transcript_id "MSTRG.6466.1"; gene_id "MSTRG.6466"; exon_number "6";
NC_010443.5	StringTie	transcript	45144410	45183172	.	+	.	transcript_id "MSTRG.6466.2"; gene_id "MSTRG.6466";gene_name "PTP4A1";
NC_010443.5	StringTie	exon	45144410	45144725	.	+	.	transcript_id "MSTRG.6466.2"; gene_id "MSTRG.6466"; exon_number "1";
NC_010443.5	StringTie	exon	45173524	45174073	.	+	.	transcript_id "MSTRG.6466.2"; gene_id "MSTRG.6466"; exon_number "2";
NC_010443.5	StringTie	exon	45175190	45175282	.	+	.	transcript_id "MSTRG.6466.2"; gene_id "MSTRG.6466"; exon_number "3";
NC_010443.5	StringTie	exon	45175713	45175843	.	+	.	transcript_id "MSTRG.6466.2"; gene_id "MSTRG.6466"; exon_number "4";
NC_010443.5	StringTie	exon	45177362	45177436	.	+	.	transcript_id "MSTRG.6466.2"; gene_id "MSTRG.6466"; exon_number "5";
NC_010443.5	StringTie	exon	45178347	45179820	.	+	.	transcript_id "MSTRG.6466.2"; gene_id "MSTRG.6466"; exon_number "6";
NC_010443.5	StringTie	exon	45183111	45183172	.	+	.	transcript_id "MSTRG.6466.2"; gene_id "MSTRG.6466"; exon_number "7";
NC_010443.5	StringTie	transcript	45219475	45295067	.	+	.	transcript_id "MSTRG.6472.6"; gene_id "MSTRG.6472";gene_name "PHF3";
NC_010443.5	StringTie	exon	45219475	45219740	.	+	.	transcript_id "MSTRG.6472.6"; gene_id "MSTRG.6472"; exon_number "1";
NC_010443.5	StringTie	exon	45232926	45233102	.	+	.	transcript_id "MSTRG.6472.6"; gene_id "MSTRG.6472"; exon_number "2";
NC_010443.5	StringTie	exon	45263743	45263904	.	+	.	transcript_id "MSTRG.6472.6"; gene_id "MSTRG.6472"; exon_number "3";
NC_010443.5	StringTie	exon	45268638	45270393	.	+	.	transcript_id "MSTRG.6472.6"; gene_id "MSTRG.6472"; exon_number "4";
NC_010443.5	StringTie	exon	45276145	45276454	.	+	.	transcript_id "MSTRG.6472.6"; gene_id "MSTRG.6472"; exon_number "5";
NC_010443.5	StringTie	exon	45278590	45278773	.	+	.	transcript_id "MSTRG.6472.6"; gene_id "MSTRG.6472"; exon_number "6";
NC_010443.5	StringTie	exon	45281186	45281333	.	+	.	transcript_id "MSTRG.6472.6"; gene_id "MSTRG.6472"; exon_number "7";
NC_010443.5	StringTie	exon	45281416	45281572	.	+	.	transcript_id "MSTRG.6472.6"; gene_id "MSTRG.6472"; exon_number "8";
NC_010443.5	StringTie	exon	45282805	45282921	.	+	.	transcript_id "MSTRG.6472.6"; gene_id "MSTRG.6472"; exon_number "9";
NC_010443.5	StringTie	exon	45284431	45284562	.	+	.	transcript_id "MSTRG.6472.6"; gene_id "MSTRG.6472"; exon_number "10";
NC_010443.5	StringTie	exon	45285117	45285252	.	+	.	transcript_id "MSTRG.6472.6"; gene_id "MSTRG.6472"; exon_number "11";
NC_010443.5	StringTie	exon	45286185	45286380	.	+	.	transcript_id "MSTRG.6472.6"; gene_id "MSTRG.6472"; exon_number "12";
NC_010443.5	StringTie	exon	45287340	45287487	.	+	.	transcript_id "MSTRG.6472.6"; gene_id "MSTRG.6472"; exon_number "13";
NC_010443.5	StringTie	exon	45289981	45290070	.	+	.	transcript_id "MSTRG.6472.6"; gene_id "MSTRG.6472"; exon_number "14";
NC_010443.5	StringTie	exon	45291813	45292008	.	+	.	transcript_id "MSTRG.6472.6"; gene_id "MSTRG.6472"; exon_number "15";
NC_010443.5	StringTie	exon	45292215	45295067	.	+	.	transcript_id "MSTRG.6472.6"; gene_id "MSTRG.6472"; exon_number "16";
NC_010443.5	StringTie	transcript	45398302	45444378	.	+	.	transcript_id "MSTRG.6689.1"; gene_id "MSTRG.6689";gene_name "EYS";
NC_010443.5	StringTie	exon	45398302	45398441	.	+	.	transcript_id "MSTRG.6689.1"; gene_id "MSTRG.6689"; exon_number "1";
NC_010443.5	StringTie	exon	45443868	45444378	.	+	.	transcript_id "MSTRG.6689.1"; gene_id "MSTRG.6689"; exon_number "2";
NC_010443.5	StringTie	transcript	50700224	50712763	.	+	.	transcript_id "MSTRG.7242.19"; gene_id "MSTRG.7242";gene_name "FAM135A";
NC_010443.5	StringTie	exon	50700224	50700345	.	+	.	transcript_id "MSTRG.7242.19"; gene_id "MSTRG.7242"; exon_number "1";
NC_010443.5	StringTie	exon	50702735	50702886	.	+	.	transcript_id "MSTRG.7242.19"; gene_id "MSTRG.7242"; exon_number "2";
NC_010443.5	StringTie	exon	50704390	50704500	.	+	.	transcript_id "MSTRG.7242.19"; gene_id "MSTRG.7242"; exon_number "3";
NC_010443.5	StringTie	exon	50711471	50712763	.	+	.	transcript_id "MSTRG.7242.19"; gene_id "MSTRG.7242"; exon_number "4";
NC_010443.5	StringTie	transcript	50721502	50751407	.	+	.	transcript_id "MSTRG.7221.1"; gene_id "MSTRG.7221";gene_name "SMAP1";
NC_010443.5	StringTie	exon	50721502	50721804	.	+	.	transcript_id "MSTRG.7221.1"; gene_id "MSTRG.7221"; exon_number "1";
NC_010443.5	StringTie	exon	50729828	50729977	.	+	.	transcript_id "MSTRG.7221.1"; gene_id "MSTRG.7221"; exon_number "2";
NC_010443.5	StringTie	exon	50736123	50737366	.	+	.	transcript_id "MSTRG.7221.1"; gene_id "MSTRG.7221"; exon_number "3";
NC_010443.5	StringTie	exon	50751393	50751407	.	+	.	transcript_id "MSTRG.7221.1"; gene_id "MSTRG.7221"; exon_number "4";
NC_010443.5	StringTie	transcript	50781638	50942193	.	+	.	transcript_id "MSTRG.7221.10"; gene_id "MSTRG.7221";gene_name "SMAP1";
NC_010443.5	StringTie	exon	50781638	50781923	.	+	.	transcript_id "MSTRG.7221.10"; gene_id "MSTRG.7221"; exon_number "1";
NC_010443.5	StringTie	exon	50832070	50832203	.	+	.	transcript_id "MSTRG.7221.10"; gene_id "MSTRG.7221"; exon_number "2";
NC_010443.5	StringTie	exon	50838737	50838859	.	+	.	transcript_id "MSTRG.7221.10"; gene_id "MSTRG.7221"; exon_number "3";
NC_010443.5	StringTie	exon	50847221	50847306	.	+	.	transcript_id "MSTRG.7221.10"; gene_id "MSTRG.7221"; exon_number "4";
NC_010443.5	StringTie	exon	50857708	50857783	.	+	.	transcript_id "MSTRG.7221.10"; gene_id "MSTRG.7221"; exon_number "5";
NC_010443.5	StringTie	exon	50870876	50870956	.	+	.	transcript_id "MSTRG.7221.10"; gene_id "MSTRG.7221"; exon_number "6";
NC_010443.5	StringTie	exon	50913846	50913936	.	+	.	transcript_id "MSTRG.7221.10"; gene_id "MSTRG.7221"; exon_number "7";
NC_010443.5	StringTie	exon	50933132	50933259	.	+	.	transcript_id "MSTRG.7221.10"; gene_id "MSTRG.7221"; exon_number "8";
NC_010443.5	StringTie	exon	50937894	50938065	.	+	.	transcript_id "MSTRG.7221.10"; gene_id "MSTRG.7221"; exon_number "9";
NC_010443.5	StringTie	exon	50938947	50939254	.	+	.	transcript_id "MSTRG.7221.10"; gene_id "MSTRG.7221"; exon_number "10";
NC_010443.5	StringTie	exon	50941250	50942193	.	+	.	transcript_id "MSTRG.7221.10"; gene_id "MSTRG.7221"; exon_number "11";
NC_010443.5	StringTie	transcript	50781639	50942193	.	+	.	transcript_id "MSTRG.7221.11"; gene_id "MSTRG.7221";gene_name "SMAP1";
NC_010443.5	StringTie	exon	50781639	50781923	.	+	.	transcript_id "MSTRG.7221.11"; gene_id "MSTRG.7221"; exon_number "1";
NC_010443.5	StringTie	exon	50847221	50847306	.	+	.	transcript_id "MSTRG.7221.11"; gene_id "MSTRG.7221"; exon_number "2";
NC_010443.5	StringTie	exon	50857708	50857783	.	+	.	transcript_id "MSTRG.7221.11"; gene_id "MSTRG.7221"; exon_number "3";
NC_010443.5	StringTie	exon	50870876	50870956	.	+	.	transcript_id "MSTRG.7221.11"; gene_id "MSTRG.7221"; exon_number "4";
NC_010443.5	StringTie	exon	50913846	50913936	.	+	.	transcript_id "MSTRG.7221.11"; gene_id "MSTRG.7221"; exon_number "5";
NC_010443.5	StringTie	exon	50933132	50933259	.	+	.	transcript_id "MSTRG.7221.11"; gene_id "MSTRG.7221"; exon_number "6";
NC_010443.5	StringTie	exon	50937894	50938065	.	+	.	transcript_id "MSTRG.7221.11"; gene_id "MSTRG.7221"; exon_number "7";
NC_010443.5	StringTie	exon	50938947	50939254	.	+	.	transcript_id "MSTRG.7221.11"; gene_id "MSTRG.7221"; exon_number "8";
NC_010443.5	StringTie	exon	50941250	50942193	.	+	.	transcript_id "MSTRG.7221.11"; gene_id "MSTRG.7221"; exon_number "9";
NC_010443.5	StringTie	transcript	51841654	52246457	.	+	.	transcript_id "MSTRG.7585.49"; gene_id "MSTRG.7585";gene_name "RIMS1";
NC_010443.5	StringTie	exon	51841654	51841762	.	+	.	transcript_id "MSTRG.7585.49"; gene_id "MSTRG.7585"; exon_number "1";
NC_010443.5	StringTie	exon	51866472	51866552	.	+	.	transcript_id "MSTRG.7585.49"; gene_id "MSTRG.7585"; exon_number "2";
NC_010443.5	StringTie	exon	51988004	51988217	.	+	.	transcript_id "MSTRG.7585.49"; gene_id "MSTRG.7585"; exon_number "3";
NC_010443.5	StringTie	exon	52035721	52036061	.	+	.	transcript_id "MSTRG.7585.49"; gene_id "MSTRG.7585"; exon_number "4";
NC_010443.5	StringTie	exon	52041084	52041946	.	+	.	transcript_id "MSTRG.7585.49"; gene_id "MSTRG.7585"; exon_number "5";
NC_010443.5	StringTie	exon	52076726	52076793	.	+	.	transcript_id "MSTRG.7585.49"; gene_id "MSTRG.7585"; exon_number "6";
NC_010443.5	StringTie	exon	52077645	52077755	.	+	.	transcript_id "MSTRG.7585.49"; gene_id "MSTRG.7585"; exon_number "7";
NC_010443.5	StringTie	exon	52079491	52079590	.	+	.	transcript_id "MSTRG.7585.49"; gene_id "MSTRG.7585"; exon_number "8";
NC_010443.5	StringTie	exon	52083408	52083531	.	+	.	transcript_id "MSTRG.7585.49"; gene_id "MSTRG.7585"; exon_number "9";
NC_010443.5	StringTie	exon	52086974	52087020	.	+	.	transcript_id "MSTRG.7585.49"; gene_id "MSTRG.7585"; exon_number "10";
NC_010443.5	StringTie	exon	52088815	52088927	.	+	.	transcript_id "MSTRG.7585.49"; gene_id "MSTRG.7585"; exon_number "11";
NC_010443.5	StringTie	exon	52091533	52091663	.	+	.	transcript_id "MSTRG.7585.49"; gene_id "MSTRG.7585"; exon_number "12";
NC_010443.5	StringTie	exon	52092198	52092369	.	+	.	transcript_id "MSTRG.7585.49"; gene_id "MSTRG.7585"; exon_number "13";
NC_010443.5	StringTie	exon	52092492	52092645	.	+	.	transcript_id "MSTRG.7585.49"; gene_id "MSTRG.7585"; exon_number "14";
NC_010443.5	StringTie	exon	52098457	52098613	.	+	.	transcript_id "MSTRG.7585.49"; gene_id "MSTRG.7585"; exon_number "15";
NC_010443.5	StringTie	exon	52099390	52099515	.	+	.	transcript_id "MSTRG.7585.49"; gene_id "MSTRG.7585"; exon_number "16";
NC_010443.5	StringTie	exon	52101179	52101241	.	+	.	transcript_id "MSTRG.7585.49"; gene_id "MSTRG.7585"; exon_number "17";
NC_010443.5	StringTie	exon	52123108	52123179	.	+	.	transcript_id "MSTRG.7585.49"; gene_id "MSTRG.7585"; exon_number "18";
NC_010443.5	StringTie	exon	52130362	52130474	.	+	.	transcript_id "MSTRG.7585.49"; gene_id "MSTRG.7585"; exon_number "19";
NC_010443.5	StringTie	exon	52134346	52134375	.	+	.	transcript_id "MSTRG.7585.49"; gene_id "MSTRG.7585"; exon_number "20";
NC_010443.5	StringTie	exon	52137728	52137815	.	+	.	transcript_id "MSTRG.7585.49"; gene_id "MSTRG.7585"; exon_number "21";
NC_010443.5	StringTie	exon	52146557	52146669	.	+	.	transcript_id "MSTRG.7585.49"; gene_id "MSTRG.7585"; exon_number "22";
NC_010443.5	StringTie	exon	52152569	52152735	.	+	.	transcript_id "MSTRG.7585.49"; gene_id "MSTRG.7585"; exon_number "23";
NC_010443.5	StringTie	exon	52178942	52179177	.	+	.	transcript_id "MSTRG.7585.49"; gene_id "MSTRG.7585"; exon_number "24";
NC_010443.5	StringTie	exon	52235414	52235552	.	+	.	transcript_id "MSTRG.7585.49"; gene_id "MSTRG.7585"; exon_number "25";
NC_010443.5	StringTie	exon	52237998	52238110	.	+	.	transcript_id "MSTRG.7585.49"; gene_id "MSTRG.7585"; exon_number "26";
NC_010443.5	StringTie	exon	52241239	52241340	.	+	.	transcript_id "MSTRG.7585.49"; gene_id "MSTRG.7585"; exon_number "27";
NC_010443.5	StringTie	exon	52242435	52242574	.	+	.	transcript_id "MSTRG.7585.49"; gene_id "MSTRG.7585"; exon_number "28";
NC_010443.5	StringTie	exon	52244164	52246457	.	+	.	transcript_id "MSTRG.7585.49"; gene_id "MSTRG.7585"; exon_number "29";
NC_010443.5	StringTie	transcript	51841676	52246453	.	+	.	transcript_id "MSTRG.7585.50"; gene_id "MSTRG.7585";gene_name "RIMS1";
NC_010443.5	StringTie	exon	51841676	51841762	.	+	.	transcript_id "MSTRG.7585.50"; gene_id "MSTRG.7585"; exon_number "1";
NC_010443.5	StringTie	exon	51845943	51846017	.	+	.	transcript_id "MSTRG.7585.50"; gene_id "MSTRG.7585"; exon_number "2";
NC_010443.5	StringTie	exon	51988004	51988217	.	+	.	transcript_id "MSTRG.7585.50"; gene_id "MSTRG.7585"; exon_number "3";
NC_010443.5	StringTie	exon	52035721	52036061	.	+	.	transcript_id "MSTRG.7585.50"; gene_id "MSTRG.7585"; exon_number "4";
NC_010443.5	StringTie	exon	52041084	52041946	.	+	.	transcript_id "MSTRG.7585.50"; gene_id "MSTRG.7585"; exon_number "5";
NC_010443.5	StringTie	exon	52076726	52076793	.	+	.	transcript_id "MSTRG.7585.50"; gene_id "MSTRG.7585"; exon_number "6";
NC_010443.5	StringTie	exon	52077645	52077755	.	+	.	transcript_id "MSTRG.7585.50"; gene_id "MSTRG.7585"; exon_number "7";
NC_010443.5	StringTie	exon	52079491	52079590	.	+	.	transcript_id "MSTRG.7585.50"; gene_id "MSTRG.7585"; exon_number "8";
NC_010443.5	StringTie	exon	52083408	52083531	.	+	.	transcript_id "MSTRG.7585.50"; gene_id "MSTRG.7585"; exon_number "9";
NC_010443.5	StringTie	exon	52086974	52087020	.	+	.	transcript_id "MSTRG.7585.50"; gene_id "MSTRG.7585"; exon_number "10";
NC_010443.5	StringTie	exon	52088815	52088927	.	+	.	transcript_id "MSTRG.7585.50"; gene_id "MSTRG.7585"; exon_number "11";
NC_010443.5	StringTie	exon	52091533	52091663	.	+	.	transcript_id "MSTRG.7585.50"; gene_id "MSTRG.7585"; exon_number "12";
NC_010443.5	StringTie	exon	52092198	52092369	.	+	.	transcript_id "MSTRG.7585.50"; gene_id "MSTRG.7585"; exon_number "13";
NC_010443.5	StringTie	exon	52092492	52092645	.	+	.	transcript_id "MSTRG.7585.50"; gene_id "MSTRG.7585"; exon_number "14";
NC_010443.5	StringTie	exon	52098457	52098613	.	+	.	transcript_id "MSTRG.7585.50"; gene_id "MSTRG.7585"; exon_number "15";
NC_010443.5	StringTie	exon	52099390	52099515	.	+	.	transcript_id "MSTRG.7585.50"; gene_id "MSTRG.7585"; exon_number "16";
NC_010443.5	StringTie	exon	52101179	52101241	.	+	.	transcript_id "MSTRG.7585.50"; gene_id "MSTRG.7585"; exon_number "17";
NC_010443.5	StringTie	exon	52123108	52123179	.	+	.	transcript_id "MSTRG.7585.50"; gene_id "MSTRG.7585"; exon_number "18";
NC_010443.5	StringTie	exon	52130362	52130474	.	+	.	transcript_id "MSTRG.7585.50"; gene_id "MSTRG.7585"; exon_number "19";
NC_010443.5	StringTie	exon	52134346	52134375	.	+	.	transcript_id "MSTRG.7585.50"; gene_id "MSTRG.7585"; exon_number "20";
NC_010443.5	StringTie	exon	52137728	52137815	.	+	.	transcript_id "MSTRG.7585.50"; gene_id "MSTRG.7585"; exon_number "21";
NC_010443.5	StringTie	exon	52146557	52146669	.	+	.	transcript_id "MSTRG.7585.50"; gene_id "MSTRG.7585"; exon_number "22";
NC_010443.5	StringTie	exon	52152569	52152735	.	+	.	transcript_id "MSTRG.7585.50"; gene_id "MSTRG.7585"; exon_number "23";
NC_010443.5	StringTie	exon	52178942	52179177	.	+	.	transcript_id "MSTRG.7585.50"; gene_id "MSTRG.7585"; exon_number "24";
NC_010443.5	StringTie	exon	52235414	52235552	.	+	.	transcript_id "MSTRG.7585.50"; gene_id "MSTRG.7585"; exon_number "25";
NC_010443.5	StringTie	exon	52237998	52238110	.	+	.	transcript_id "MSTRG.7585.50"; gene_id "MSTRG.7585"; exon_number "26";
NC_010443.5	StringTie	exon	52241239	52241340	.	+	.	transcript_id "MSTRG.7585.50"; gene_id "MSTRG.7585"; exon_number "27";
NC_010443.5	StringTie	exon	52242435	52242574	.	+	.	transcript_id "MSTRG.7585.50"; gene_id "MSTRG.7585"; exon_number "28";
NC_010443.5	StringTie	exon	52244164	52246453	.	+	.	transcript_id "MSTRG.7585.50"; gene_id "MSTRG.7585"; exon_number "29";
NC_010443.5	StringTie	transcript	51866505	52246457	.	+	.	transcript_id "MSTRG.7585.52"; gene_id "MSTRG.7585";gene_name "RIMS1";
NC_010443.5	StringTie	exon	51866505	51866552	.	+	.	transcript_id "MSTRG.7585.52"; gene_id "MSTRG.7585"; exon_number "1";
NC_010443.5	StringTie	exon	51988004	51988217	.	+	.	transcript_id "MSTRG.7585.52"; gene_id "MSTRG.7585"; exon_number "2";
NC_010443.5	StringTie	exon	52035721	52036061	.	+	.	transcript_id "MSTRG.7585.52"; gene_id "MSTRG.7585"; exon_number "3";
NC_010443.5	StringTie	exon	52041084	52041946	.	+	.	transcript_id "MSTRG.7585.52"; gene_id "MSTRG.7585"; exon_number "4";
NC_010443.5	StringTie	exon	52076726	52076793	.	+	.	transcript_id "MSTRG.7585.52"; gene_id "MSTRG.7585"; exon_number "5";
NC_010443.5	StringTie	exon	52077645	52077755	.	+	.	transcript_id "MSTRG.7585.52"; gene_id "MSTRG.7585"; exon_number "6";
NC_010443.5	StringTie	exon	52079491	52079590	.	+	.	transcript_id "MSTRG.7585.52"; gene_id "MSTRG.7585"; exon_number "7";
NC_010443.5	StringTie	exon	52083408	52083531	.	+	.	transcript_id "MSTRG.7585.52"; gene_id "MSTRG.7585"; exon_number "8";
NC_010443.5	StringTie	exon	52086974	52087020	.	+	.	transcript_id "MSTRG.7585.52"; gene_id "MSTRG.7585"; exon_number "9";
NC_010443.5	StringTie	exon	52088815	52088927	.	+	.	transcript_id "MSTRG.7585.52"; gene_id "MSTRG.7585"; exon_number "10";
NC_010443.5	StringTie	exon	52091533	52091663	.	+	.	transcript_id "MSTRG.7585.52"; gene_id "MSTRG.7585"; exon_number "11";
NC_010443.5	StringTie	exon	52092198	52092369	.	+	.	transcript_id "MSTRG.7585.52"; gene_id "MSTRG.7585"; exon_number "12";
NC_010443.5	StringTie	exon	52092492	52092645	.	+	.	transcript_id "MSTRG.7585.52"; gene_id "MSTRG.7585"; exon_number "13";
NC_010443.5	StringTie	exon	52098457	52098613	.	+	.	transcript_id "MSTRG.7585.52"; gene_id "MSTRG.7585"; exon_number "14";
NC_010443.5	StringTie	exon	52099390	52099515	.	+	.	transcript_id "MSTRG.7585.52"; gene_id "MSTRG.7585"; exon_number "15";
NC_010443.5	StringTie	exon	52101179	52101241	.	+	.	transcript_id "MSTRG.7585.52"; gene_id "MSTRG.7585"; exon_number "16";
NC_010443.5	StringTie	exon	52123108	52123179	.	+	.	transcript_id "MSTRG.7585.52"; gene_id "MSTRG.7585"; exon_number "17";
NC_010443.5	StringTie	exon	52130362	52130474	.	+	.	transcript_id "MSTRG.7585.52"; gene_id "MSTRG.7585"; exon_number "18";
NC_010443.5	StringTie	exon	52134346	52134375	.	+	.	transcript_id "MSTRG.7585.52"; gene_id "MSTRG.7585"; exon_number "19";
NC_010443.5	StringTie	exon	52146557	52146669	.	+	.	transcript_id "MSTRG.7585.52"; gene_id "MSTRG.7585"; exon_number "20";
NC_010443.5	StringTie	exon	52152569	52152735	.	+	.	transcript_id "MSTRG.7585.52"; gene_id "MSTRG.7585"; exon_number "21";
NC_010443.5	StringTie	exon	52178942	52179177	.	+	.	transcript_id "MSTRG.7585.52"; gene_id "MSTRG.7585"; exon_number "22";
NC_010443.5	StringTie	exon	52235414	52235552	.	+	.	transcript_id "MSTRG.7585.52"; gene_id "MSTRG.7585"; exon_number "23";
NC_010443.5	StringTie	exon	52237998	52238110	.	+	.	transcript_id "MSTRG.7585.52"; gene_id "MSTRG.7585"; exon_number "24";
NC_010443.5	StringTie	exon	52241239	52241340	.	+	.	transcript_id "MSTRG.7585.52"; gene_id "MSTRG.7585"; exon_number "25";
NC_010443.5	StringTie	exon	52242435	52242574	.	+	.	transcript_id "MSTRG.7585.52"; gene_id "MSTRG.7585"; exon_number "26";
NC_010443.5	StringTie	exon	52244164	52246457	.	+	.	transcript_id "MSTRG.7585.52"; gene_id "MSTRG.7585"; exon_number "27";
NC_010443.5	StringTie	transcript	52042072	52179424	.	+	.	transcript_id "MSTRG.7585.53"; gene_id "MSTRG.7585";gene_name "RIMS1";
NC_010443.5	StringTie	exon	52042072	52042236	.	+	.	transcript_id "MSTRG.7585.53"; gene_id "MSTRG.7585"; exon_number "1";
NC_010443.5	StringTie	exon	52068750	52068836	.	+	.	transcript_id "MSTRG.7585.53"; gene_id "MSTRG.7585"; exon_number "2";
NC_010443.5	StringTie	exon	52076726	52076793	.	+	.	transcript_id "MSTRG.7585.53"; gene_id "MSTRG.7585"; exon_number "3";
NC_010443.5	StringTie	exon	52077645	52077755	.	+	.	transcript_id "MSTRG.7585.53"; gene_id "MSTRG.7585"; exon_number "4";
NC_010443.5	StringTie	exon	52079491	52079590	.	+	.	transcript_id "MSTRG.7585.53"; gene_id "MSTRG.7585"; exon_number "5";
NC_010443.5	StringTie	exon	52083408	52083531	.	+	.	transcript_id "MSTRG.7585.53"; gene_id "MSTRG.7585"; exon_number "6";
NC_010443.5	StringTie	exon	52086974	52087020	.	+	.	transcript_id "MSTRG.7585.53"; gene_id "MSTRG.7585"; exon_number "7";
NC_010443.5	StringTie	exon	52088815	52088927	.	+	.	transcript_id "MSTRG.7585.53"; gene_id "MSTRG.7585"; exon_number "8";
NC_010443.5	StringTie	exon	52091533	52091663	.	+	.	transcript_id "MSTRG.7585.53"; gene_id "MSTRG.7585"; exon_number "9";
NC_010443.5	StringTie	exon	52092198	52092369	.	+	.	transcript_id "MSTRG.7585.53"; gene_id "MSTRG.7585"; exon_number "10";
NC_010443.5	StringTie	exon	52092492	52092645	.	+	.	transcript_id "MSTRG.7585.53"; gene_id "MSTRG.7585"; exon_number "11";
NC_010443.5	StringTie	exon	52098457	52098613	.	+	.	transcript_id "MSTRG.7585.53"; gene_id "MSTRG.7585"; exon_number "12";
NC_010443.5	StringTie	exon	52099390	52099515	.	+	.	transcript_id "MSTRG.7585.53"; gene_id "MSTRG.7585"; exon_number "13";
NC_010443.5	StringTie	exon	52101179	52101241	.	+	.	transcript_id "MSTRG.7585.53"; gene_id "MSTRG.7585"; exon_number "14";
NC_010443.5	StringTie	exon	52123108	52123179	.	+	.	transcript_id "MSTRG.7585.53"; gene_id "MSTRG.7585"; exon_number "15";
NC_010443.5	StringTie	exon	52130362	52130474	.	+	.	transcript_id "MSTRG.7585.53"; gene_id "MSTRG.7585"; exon_number "16";
NC_010443.5	StringTie	exon	52134346	52134375	.	+	.	transcript_id "MSTRG.7585.53"; gene_id "MSTRG.7585"; exon_number "17";
NC_010443.5	StringTie	exon	52137728	52137815	.	+	.	transcript_id "MSTRG.7585.53"; gene_id "MSTRG.7585"; exon_number "18";
NC_010443.5	StringTie	exon	52146557	52146669	.	+	.	transcript_id "MSTRG.7585.53"; gene_id "MSTRG.7585"; exon_number "19";
NC_010443.5	StringTie	exon	52152569	52152735	.	+	.	transcript_id "MSTRG.7585.53"; gene_id "MSTRG.7585"; exon_number "20";
NC_010443.5	StringTie	exon	52178942	52179424	.	+	.	transcript_id "MSTRG.7585.53"; gene_id "MSTRG.7585"; exon_number "21";
NC_010443.5	StringTie	transcript	52042097	52241335	.	+	.	transcript_id "MSTRG.7585.54"; gene_id "MSTRG.7585";gene_name "RIMS1";
NC_010443.5	StringTie	exon	52042097	52042236	.	+	.	transcript_id "MSTRG.7585.54"; gene_id "MSTRG.7585"; exon_number "1";
NC_010443.5	StringTie	exon	52076726	52076793	.	+	.	transcript_id "MSTRG.7585.54"; gene_id "MSTRG.7585"; exon_number "2";
NC_010443.5	StringTie	exon	52077645	52077755	.	+	.	transcript_id "MSTRG.7585.54"; gene_id "MSTRG.7585"; exon_number "3";
NC_010443.5	StringTie	exon	52079491	52079590	.	+	.	transcript_id "MSTRG.7585.54"; gene_id "MSTRG.7585"; exon_number "4";
NC_010443.5	StringTie	exon	52083408	52083531	.	+	.	transcript_id "MSTRG.7585.54"; gene_id "MSTRG.7585"; exon_number "5";
NC_010443.5	StringTie	exon	52086974	52087020	.	+	.	transcript_id "MSTRG.7585.54"; gene_id "MSTRG.7585"; exon_number "6";
NC_010443.5	StringTie	exon	52088815	52088927	.	+	.	transcript_id "MSTRG.7585.54"; gene_id "MSTRG.7585"; exon_number "7";
NC_010443.5	StringTie	exon	52091533	52091663	.	+	.	transcript_id "MSTRG.7585.54"; gene_id "MSTRG.7585"; exon_number "8";
NC_010443.5	StringTie	exon	52092198	52092369	.	+	.	transcript_id "MSTRG.7585.54"; gene_id "MSTRG.7585"; exon_number "9";
NC_010443.5	StringTie	exon	52092492	52092645	.	+	.	transcript_id "MSTRG.7585.54"; gene_id "MSTRG.7585"; exon_number "10";
NC_010443.5	StringTie	exon	52099390	52099515	.	+	.	transcript_id "MSTRG.7585.54"; gene_id "MSTRG.7585"; exon_number "11";
NC_010443.5	StringTie	exon	52101179	52101241	.	+	.	transcript_id "MSTRG.7585.54"; gene_id "MSTRG.7585"; exon_number "12";
NC_010443.5	StringTie	exon	52123108	52123179	.	+	.	transcript_id "MSTRG.7585.54"; gene_id "MSTRG.7585"; exon_number "13";
NC_010443.5	StringTie	exon	52130362	52130474	.	+	.	transcript_id "MSTRG.7585.54"; gene_id "MSTRG.7585"; exon_number "14";
NC_010443.5	StringTie	exon	52134346	52134375	.	+	.	transcript_id "MSTRG.7585.54"; gene_id "MSTRG.7585"; exon_number "15";
NC_010443.5	StringTie	exon	52146557	52146669	.	+	.	transcript_id "MSTRG.7585.54"; gene_id "MSTRG.7585"; exon_number "16";
NC_010443.5	StringTie	exon	52152569	52152735	.	+	.	transcript_id "MSTRG.7585.54"; gene_id "MSTRG.7585"; exon_number "17";
NC_010443.5	StringTie	exon	52178942	52179177	.	+	.	transcript_id "MSTRG.7585.54"; gene_id "MSTRG.7585"; exon_number "18";
NC_010443.5	StringTie	exon	52235414	52235552	.	+	.	transcript_id "MSTRG.7585.54"; gene_id "MSTRG.7585"; exon_number "19";
NC_010443.5	StringTie	exon	52237998	52238110	.	+	.	transcript_id "MSTRG.7585.54"; gene_id "MSTRG.7585"; exon_number "20";
NC_010443.5	StringTie	exon	52241239	52241335	.	+	.	transcript_id "MSTRG.7585.54"; gene_id "MSTRG.7585"; exon_number "21";
NC_010443.5	StringTie	transcript	52042176	52245301	.	+	.	transcript_id "MSTRG.7585.55"; gene_id "MSTRG.7585";gene_name "RIMS1";
NC_010443.5	StringTie	exon	52042176	52042236	.	+	.	transcript_id "MSTRG.7585.55"; gene_id "MSTRG.7585"; exon_number "1";
NC_010443.5	StringTie	exon	52076726	52076793	.	+	.	transcript_id "MSTRG.7585.55"; gene_id "MSTRG.7585"; exon_number "2";
NC_010443.5	StringTie	exon	52077645	52077755	.	+	.	transcript_id "MSTRG.7585.55"; gene_id "MSTRG.7585"; exon_number "3";
NC_010443.5	StringTie	exon	52079491	52079590	.	+	.	transcript_id "MSTRG.7585.55"; gene_id "MSTRG.7585"; exon_number "4";
NC_010443.5	StringTie	exon	52083408	52083531	.	+	.	transcript_id "MSTRG.7585.55"; gene_id "MSTRG.7585"; exon_number "5";
NC_010443.5	StringTie	exon	52086974	52087020	.	+	.	transcript_id "MSTRG.7585.55"; gene_id "MSTRG.7585"; exon_number "6";
NC_010443.5	StringTie	exon	52088815	52088927	.	+	.	transcript_id "MSTRG.7585.55"; gene_id "MSTRG.7585"; exon_number "7";
NC_010443.5	StringTie	exon	52091533	52091663	.	+	.	transcript_id "MSTRG.7585.55"; gene_id "MSTRG.7585"; exon_number "8";
NC_010443.5	StringTie	exon	52092198	52092369	.	+	.	transcript_id "MSTRG.7585.55"; gene_id "MSTRG.7585"; exon_number "9";
NC_010443.5	StringTie	exon	52092492	52092645	.	+	.	transcript_id "MSTRG.7585.55"; gene_id "MSTRG.7585"; exon_number "10";
NC_010443.5	StringTie	exon	52098457	52098613	.	+	.	transcript_id "MSTRG.7585.55"; gene_id "MSTRG.7585"; exon_number "11";
NC_010443.5	StringTie	exon	52099390	52099515	.	+	.	transcript_id "MSTRG.7585.55"; gene_id "MSTRG.7585"; exon_number "12";
NC_010443.5	StringTie	exon	52101179	52101241	.	+	.	transcript_id "MSTRG.7585.55"; gene_id "MSTRG.7585"; exon_number "13";
NC_010443.5	StringTie	exon	52123108	52123179	.	+	.	transcript_id "MSTRG.7585.55"; gene_id "MSTRG.7585"; exon_number "14";
NC_010443.5	StringTie	exon	52130362	52130474	.	+	.	transcript_id "MSTRG.7585.55"; gene_id "MSTRG.7585"; exon_number "15";
NC_010443.5	StringTie	exon	52134346	52134375	.	+	.	transcript_id "MSTRG.7585.55"; gene_id "MSTRG.7585"; exon_number "16";
NC_010443.5	StringTie	exon	52146557	52146669	.	+	.	transcript_id "MSTRG.7585.55"; gene_id "MSTRG.7585"; exon_number "17";
NC_010443.5	StringTie	exon	52152569	52152735	.	+	.	transcript_id "MSTRG.7585.55"; gene_id "MSTRG.7585"; exon_number "18";
NC_010443.5	StringTie	exon	52178942	52179177	.	+	.	transcript_id "MSTRG.7585.55"; gene_id "MSTRG.7585"; exon_number "19";
NC_010443.5	StringTie	exon	52235414	52235552	.	+	.	transcript_id "MSTRG.7585.55"; gene_id "MSTRG.7585"; exon_number "20";
NC_010443.5	StringTie	exon	52237998	52238110	.	+	.	transcript_id "MSTRG.7585.55"; gene_id "MSTRG.7585"; exon_number "21";
NC_010443.5	StringTie	exon	52241239	52241340	.	+	.	transcript_id "MSTRG.7585.55"; gene_id "MSTRG.7585"; exon_number "22";
NC_010443.5	StringTie	exon	52242435	52242574	.	+	.	transcript_id "MSTRG.7585.55"; gene_id "MSTRG.7585"; exon_number "23";
NC_010443.5	StringTie	exon	52244164	52245301	.	+	.	transcript_id "MSTRG.7585.55"; gene_id "MSTRG.7585"; exon_number "24";
NC_010443.5	StringTie	transcript	52088815	52179177	.	+	.	transcript_id "MSTRG.7585.57"; gene_id "MSTRG.7585";gene_name "RIMS1";
NC_010443.5	StringTie	exon	52088815	52088927	.	+	.	transcript_id "MSTRG.7585.57"; gene_id "MSTRG.7585"; exon_number "1";
NC_010443.5	StringTie	exon	52091533	52091663	.	+	.	transcript_id "MSTRG.7585.57"; gene_id "MSTRG.7585"; exon_number "2";
NC_010443.5	StringTie	exon	52092198	52092369	.	+	.	transcript_id "MSTRG.7585.57"; gene_id "MSTRG.7585"; exon_number "3";
NC_010443.5	StringTie	exon	52092492	52092645	.	+	.	transcript_id "MSTRG.7585.57"; gene_id "MSTRG.7585"; exon_number "4";
NC_010443.5	StringTie	exon	52099390	52099515	.	+	.	transcript_id "MSTRG.7585.57"; gene_id "MSTRG.7585"; exon_number "5";
NC_010443.5	StringTie	exon	52101179	52101241	.	+	.	transcript_id "MSTRG.7585.57"; gene_id "MSTRG.7585"; exon_number "6";
NC_010443.5	StringTie	exon	52123108	52123179	.	+	.	transcript_id "MSTRG.7585.57"; gene_id "MSTRG.7585"; exon_number "7";
NC_010443.5	StringTie	exon	52130362	52130474	.	+	.	transcript_id "MSTRG.7585.57"; gene_id "MSTRG.7585"; exon_number "8";
NC_010443.5	StringTie	exon	52134346	52134375	.	+	.	transcript_id "MSTRG.7585.57"; gene_id "MSTRG.7585"; exon_number "9";
NC_010443.5	StringTie	exon	52137728	52137815	.	+	.	transcript_id "MSTRG.7585.57"; gene_id "MSTRG.7585"; exon_number "10";
NC_010443.5	StringTie	exon	52146557	52146669	.	+	.	transcript_id "MSTRG.7585.57"; gene_id "MSTRG.7585"; exon_number "11";
NC_010443.5	StringTie	exon	52152569	52152735	.	+	.	transcript_id "MSTRG.7585.57"; gene_id "MSTRG.7585"; exon_number "12";
NC_010443.5	StringTie	exon	52178942	52179177	.	+	.	transcript_id "MSTRG.7585.57"; gene_id "MSTRG.7585"; exon_number "13";
NC_010443.5	StringTie	transcript	52101163	52235521	.	+	.	transcript_id "MSTRG.7585.58"; gene_id "MSTRG.7585";gene_name "RIMS1";
NC_010443.5	StringTie	exon	52101163	52101241	.	+	.	transcript_id "MSTRG.7585.58"; gene_id "MSTRG.7585"; exon_number "1";
NC_010443.5	StringTie	exon	52130362	52130474	.	+	.	transcript_id "MSTRG.7585.58"; gene_id "MSTRG.7585"; exon_number "2";
NC_010443.5	StringTie	exon	52134346	52134375	.	+	.	transcript_id "MSTRG.7585.58"; gene_id "MSTRG.7585"; exon_number "3";
NC_010443.5	StringTie	exon	52146557	52146669	.	+	.	transcript_id "MSTRG.7585.58"; gene_id "MSTRG.7585"; exon_number "4";
NC_010443.5	StringTie	exon	52152569	52152735	.	+	.	transcript_id "MSTRG.7585.58"; gene_id "MSTRG.7585"; exon_number "5";
NC_010443.5	StringTie	exon	52178942	52179177	.	+	.	transcript_id "MSTRG.7585.58"; gene_id "MSTRG.7585"; exon_number "6";
NC_010443.5	StringTie	exon	52235414	52235521	.	+	.	transcript_id "MSTRG.7585.58"; gene_id "MSTRG.7585"; exon_number "7";
NC_010443.5	StringTie	transcript	52104733	52242557	.	+	.	transcript_id "MSTRG.7585.59"; gene_id "MSTRG.7585";gene_name "RIMS1";
NC_010443.5	StringTie	exon	52104733	52104779	.	+	.	transcript_id "MSTRG.7585.59"; gene_id "MSTRG.7585"; exon_number "1";
NC_010443.5	StringTie	exon	52123108	52123179	.	+	.	transcript_id "MSTRG.7585.59"; gene_id "MSTRG.7585"; exon_number "2";
NC_010443.5	StringTie	exon	52130362	52130474	.	+	.	transcript_id "MSTRG.7585.59"; gene_id "MSTRG.7585"; exon_number "3";
NC_010443.5	StringTie	exon	52134346	52134375	.	+	.	transcript_id "MSTRG.7585.59"; gene_id "MSTRG.7585"; exon_number "4";
NC_010443.5	StringTie	exon	52146557	52146669	.	+	.	transcript_id "MSTRG.7585.59"; gene_id "MSTRG.7585"; exon_number "5";
NC_010443.5	StringTie	exon	52152569	52152735	.	+	.	transcript_id "MSTRG.7585.59"; gene_id "MSTRG.7585"; exon_number "6";
NC_010443.5	StringTie	exon	52178942	52179177	.	+	.	transcript_id "MSTRG.7585.59"; gene_id "MSTRG.7585"; exon_number "7";
NC_010443.5	StringTie	exon	52235414	52235552	.	+	.	transcript_id "MSTRG.7585.59"; gene_id "MSTRG.7585"; exon_number "8";
NC_010443.5	StringTie	exon	52237998	52238110	.	+	.	transcript_id "MSTRG.7585.59"; gene_id "MSTRG.7585"; exon_number "9";
NC_010443.5	StringTie	exon	52241239	52241340	.	+	.	transcript_id "MSTRG.7585.59"; gene_id "MSTRG.7585"; exon_number "10";
NC_010443.5	StringTie	exon	52242435	52242557	.	+	.	transcript_id "MSTRG.7585.59"; gene_id "MSTRG.7585"; exon_number "11";
NC_010443.5	StringTie	transcript	52134330	52262897	.	+	.	transcript_id "MSTRG.7585.62"; gene_id "MSTRG.7585";gene_name "RIMS1";
NC_010443.5	StringTie	exon	52134330	52134375	.	+	.	transcript_id "MSTRG.7585.62"; gene_id "MSTRG.7585"; exon_number "1";
NC_010443.5	StringTie	exon	52146557	52146669	.	+	.	transcript_id "MSTRG.7585.62"; gene_id "MSTRG.7585"; exon_number "2";
NC_010443.5	StringTie	exon	52152569	52152735	.	+	.	transcript_id "MSTRG.7585.62"; gene_id "MSTRG.7585"; exon_number "3";
NC_010443.5	StringTie	exon	52178942	52179177	.	+	.	transcript_id "MSTRG.7585.62"; gene_id "MSTRG.7585"; exon_number "4";
NC_010443.5	StringTie	exon	52262887	52262897	.	+	.	transcript_id "MSTRG.7585.62"; gene_id "MSTRG.7585"; exon_number "5";
NC_010443.5	StringTie	transcript	52134344	52238066	.	+	.	transcript_id "MSTRG.7585.63"; gene_id "MSTRG.7585";gene_name "RIMS1";
NC_010443.5	StringTie	exon	52134344	52134375	.	+	.	transcript_id "MSTRG.7585.63"; gene_id "MSTRG.7585"; exon_number "1";
NC_010443.5	StringTie	exon	52146557	52146669	.	+	.	transcript_id "MSTRG.7585.63"; gene_id "MSTRG.7585"; exon_number "2";
NC_010443.5	StringTie	exon	52152569	52152735	.	+	.	transcript_id "MSTRG.7585.63"; gene_id "MSTRG.7585"; exon_number "3";
NC_010443.5	StringTie	exon	52178965	52179177	.	+	.	transcript_id "MSTRG.7585.63"; gene_id "MSTRG.7585"; exon_number "4";
NC_010443.5	StringTie	exon	52235414	52235552	.	+	.	transcript_id "MSTRG.7585.63"; gene_id "MSTRG.7585"; exon_number "5";
NC_010443.5	StringTie	exon	52237998	52238066	.	+	.	transcript_id "MSTRG.7585.63"; gene_id "MSTRG.7585"; exon_number "6";
NC_010443.5	StringTie	transcript	52134348	52235475	.	+	.	transcript_id "MSTRG.7585.64"; gene_id "MSTRG.7585";gene_name "RIMS1";
NC_010443.5	StringTie	exon	52134348	52134375	.	+	.	transcript_id "MSTRG.7585.64"; gene_id "MSTRG.7585"; exon_number "1";
NC_010443.5	StringTie	exon	52137728	52137815	.	+	.	transcript_id "MSTRG.7585.64"; gene_id "MSTRG.7585"; exon_number "2";
NC_010443.5	StringTie	exon	52146557	52146669	.	+	.	transcript_id "MSTRG.7585.64"; gene_id "MSTRG.7585"; exon_number "3";
NC_010443.5	StringTie	exon	52152569	52152735	.	+	.	transcript_id "MSTRG.7585.64"; gene_id "MSTRG.7585"; exon_number "4";
NC_010443.5	StringTie	exon	52178969	52179177	.	+	.	transcript_id "MSTRG.7585.64"; gene_id "MSTRG.7585"; exon_number "5";
NC_010443.5	StringTie	exon	52235414	52235475	.	+	.	transcript_id "MSTRG.7585.64"; gene_id "MSTRG.7585"; exon_number "6";
NC_010443.5	StringTie	transcript	52137719	52242557	.	+	.	transcript_id "MSTRG.7585.65"; gene_id "MSTRG.7585";gene_name "RIMS1";
NC_010443.5	StringTie	exon	52137719	52137815	.	+	.	transcript_id "MSTRG.7585.65"; gene_id "MSTRG.7585"; exon_number "1";
NC_010443.5	StringTie	exon	52139411	52139546	.	+	.	transcript_id "MSTRG.7585.65"; gene_id "MSTRG.7585"; exon_number "2";
NC_010443.5	StringTie	exon	52146557	52146669	.	+	.	transcript_id "MSTRG.7585.65"; gene_id "MSTRG.7585"; exon_number "3";
NC_010443.5	StringTie	exon	52152569	52152735	.	+	.	transcript_id "MSTRG.7585.65"; gene_id "MSTRG.7585"; exon_number "4";
NC_010443.5	StringTie	exon	52178942	52179177	.	+	.	transcript_id "MSTRG.7585.65"; gene_id "MSTRG.7585"; exon_number "5";
NC_010443.5	StringTie	exon	52235414	52235552	.	+	.	transcript_id "MSTRG.7585.65"; gene_id "MSTRG.7585"; exon_number "6";
NC_010443.5	StringTie	exon	52237998	52238110	.	+	.	transcript_id "MSTRG.7585.65"; gene_id "MSTRG.7585"; exon_number "7";
NC_010443.5	StringTie	exon	52241239	52241340	.	+	.	transcript_id "MSTRG.7585.65"; gene_id "MSTRG.7585"; exon_number "8";
NC_010443.5	StringTie	exon	52242435	52242557	.	+	.	transcript_id "MSTRG.7585.65"; gene_id "MSTRG.7585"; exon_number "9";
NC_010443.5	StringTie	transcript	53097730	53135585	.	+	.	transcript_id "MSTRG.7478.5"; gene_id "MSTRG.7478";gene_name "LOC100622980";
NC_010443.5	StringTie	exon	53097730	53097831	.	+	.	transcript_id "MSTRG.7478.5"; gene_id "MSTRG.7478"; exon_number "1";
NC_010443.5	StringTie	exon	53102281	53102434	.	+	.	transcript_id "MSTRG.7478.5"; gene_id "MSTRG.7478"; exon_number "2";
NC_010443.5	StringTie	exon	53127980	53128080	.	+	.	transcript_id "MSTRG.7478.5"; gene_id "MSTRG.7478"; exon_number "3";
NC_010443.5	StringTie	exon	53134618	53134699	.	+	.	transcript_id "MSTRG.7478.5"; gene_id "MSTRG.7478"; exon_number "4";
NC_010443.5	StringTie	exon	53135550	53135585	.	+	.	transcript_id "MSTRG.7478.5"; gene_id "MSTRG.7478"; exon_number "5";
NC_010443.5	StringTie	transcript	53097755	53191267	.	+	.	transcript_id "MSTRG.7478.6"; gene_id "MSTRG.7478";gene_name "LOC100622980";
NC_010443.5	StringTie	exon	53097755	53097831	.	+	.	transcript_id "MSTRG.7478.6"; gene_id "MSTRG.7478"; exon_number "1";
NC_010443.5	StringTie	exon	53102281	53102434	.	+	.	transcript_id "MSTRG.7478.6"; gene_id "MSTRG.7478"; exon_number "2";
NC_010443.5	StringTie	exon	53127980	53128080	.	+	.	transcript_id "MSTRG.7478.6"; gene_id "MSTRG.7478"; exon_number "3";
NC_010443.5	StringTie	exon	53134618	53134699	.	+	.	transcript_id "MSTRG.7478.6"; gene_id "MSTRG.7478"; exon_number "4";
NC_010443.5	StringTie	exon	53146858	53146887	.	+	.	transcript_id "MSTRG.7478.6"; gene_id "MSTRG.7478"; exon_number "5";
NC_010443.5	StringTie	exon	53149974	53150034	.	+	.	transcript_id "MSTRG.7478.6"; gene_id "MSTRG.7478"; exon_number "6";
NC_010443.5	StringTie	exon	53152426	53152483	.	+	.	transcript_id "MSTRG.7478.6"; gene_id "MSTRG.7478"; exon_number "7";
NC_010443.5	StringTie	exon	53153476	53153569	.	+	.	transcript_id "MSTRG.7478.6"; gene_id "MSTRG.7478"; exon_number "8";
NC_010443.5	StringTie	exon	53155561	53155593	.	+	.	transcript_id "MSTRG.7478.6"; gene_id "MSTRG.7478"; exon_number "9";
NC_010443.5	StringTie	exon	53157830	53157947	.	+	.	transcript_id "MSTRG.7478.6"; gene_id "MSTRG.7478"; exon_number "10";
NC_010443.5	StringTie	exon	53171874	53172014	.	+	.	transcript_id "MSTRG.7478.6"; gene_id "MSTRG.7478"; exon_number "11";
NC_010443.5	StringTie	exon	53173473	53173625	.	+	.	transcript_id "MSTRG.7478.6"; gene_id "MSTRG.7478"; exon_number "12";
NC_010443.5	StringTie	exon	53178595	53178745	.	+	.	transcript_id "MSTRG.7478.6"; gene_id "MSTRG.7478"; exon_number "13";
NC_010443.5	StringTie	exon	53179049	53179135	.	+	.	transcript_id "MSTRG.7478.6"; gene_id "MSTRG.7478"; exon_number "14";
NC_010443.5	StringTie	exon	53185423	53185587	.	+	.	transcript_id "MSTRG.7478.6"; gene_id "MSTRG.7478"; exon_number "15";
NC_010443.5	StringTie	exon	53190622	53191267	.	+	.	transcript_id "MSTRG.7478.6"; gene_id "MSTRG.7478"; exon_number "16";
NC_010443.5	StringTie	transcript	53285384	53318109	.	+	.	transcript_id "MSTRG.7484.6"; gene_id "MSTRG.7484";gene_name "MRAP2";
NC_010443.5	StringTie	exon	53285384	53285580	.	+	.	transcript_id "MSTRG.7484.6"; gene_id "MSTRG.7484"; exon_number "1";
NC_010443.5	StringTie	exon	53290861	53290993	.	+	.	transcript_id "MSTRG.7484.6"; gene_id "MSTRG.7484"; exon_number "2";
NC_010443.5	StringTie	exon	53305633	53305732	.	+	.	transcript_id "MSTRG.7484.6"; gene_id "MSTRG.7484"; exon_number "3";
NC_010443.5	StringTie	exon	53316547	53318109	.	+	.	transcript_id "MSTRG.7484.6"; gene_id "MSTRG.7484"; exon_number "4";
NC_010443.5	StringTie	transcript	53305665	53318111	.	+	.	transcript_id "MSTRG.7484.8"; gene_id "MSTRG.7484";gene_name "MRAP2";
NC_010443.5	StringTie	exon	53305665	53305732	.	+	.	transcript_id "MSTRG.7484.8"; gene_id "MSTRG.7484"; exon_number "1";
NC_010443.5	StringTie	exon	53309068	53309192	.	+	.	transcript_id "MSTRG.7484.8"; gene_id "MSTRG.7484"; exon_number "2";
NC_010443.5	StringTie	exon	53316547	53318111	.	+	.	transcript_id "MSTRG.7484.8"; gene_id "MSTRG.7484"; exon_number "3";
NC_010443.5	StringTie	transcript	53305665	53318111	.	+	.	transcript_id "MSTRG.7484.7"; gene_id "MSTRG.7484";gene_name "MRAP2";
NC_010443.5	StringTie	exon	53305665	53305732	.	+	.	transcript_id "MSTRG.7484.7"; gene_id "MSTRG.7484"; exon_number "1";
NC_010443.5	StringTie	exon	53311062	53311110	.	+	.	transcript_id "MSTRG.7484.7"; gene_id "MSTRG.7484"; exon_number "2";
NC_010443.5	StringTie	exon	53316547	53318111	.	+	.	transcript_id "MSTRG.7484.7"; gene_id "MSTRG.7484"; exon_number "3";
NC_010443.5	StringTie	transcript	53309210	53318111	.	+	.	transcript_id "MSTRG.7484.10"; gene_id "MSTRG.7484";gene_name "MRAP2";
NC_010443.5	StringTie	exon	53309210	53309326	.	+	.	transcript_id "MSTRG.7484.10"; gene_id "MSTRG.7484"; exon_number "1";
NC_010443.5	StringTie	exon	53316547	53318111	.	+	.	transcript_id "MSTRG.7484.10"; gene_id "MSTRG.7484"; exon_number "2";
NC_010443.5	StringTie	transcript	53316213	53318111	.	+	.	transcript_id "MSTRG.7484.12"; gene_id "MSTRG.7484";gene_name "MRAP2";
NC_010443.5	StringTie	exon	53316213	53316398	.	+	.	transcript_id "MSTRG.7484.12"; gene_id "MSTRG.7484"; exon_number "1";
NC_010443.5	StringTie	exon	53316547	53318111	.	+	.	transcript_id "MSTRG.7484.12"; gene_id "MSTRG.7484"; exon_number "2";
NC_010443.5	StringTie	transcript	54287275	54329401	.	+	.	transcript_id "MSTRG.7695.1"; gene_id "MSTRG.7695";gene_name "LOC102157437";
NC_010443.5	StringTie	exon	54287275	54287319	.	+	.	transcript_id "MSTRG.7695.1"; gene_id "MSTRG.7695"; exon_number "1";
NC_010443.5	StringTie	exon	54328487	54329401	.	+	.	transcript_id "MSTRG.7695.1"; gene_id "MSTRG.7695"; exon_number "2";
NC_010443.5	StringTie	transcript	55618553	55671021	.	+	.	transcript_id "MSTRG.7945.4"; gene_id "MSTRG.7945";gene_name "ZNF292";
NC_010443.5	StringTie	exon	55618553	55618726	.	+	.	transcript_id "MSTRG.7945.4"; gene_id "MSTRG.7945"; exon_number "1";
NC_010443.5	StringTie	exon	55666252	55666406	.	+	.	transcript_id "MSTRG.7945.4"; gene_id "MSTRG.7945"; exon_number "2";
NC_010443.5	StringTie	exon	55666600	55666678	.	+	.	transcript_id "MSTRG.7945.4"; gene_id "MSTRG.7945"; exon_number "3";
NC_010443.5	StringTie	exon	55668960	55669095	.	+	.	transcript_id "MSTRG.7945.4"; gene_id "MSTRG.7945"; exon_number "4";
NC_010443.5	StringTie	exon	55670551	55671021	.	+	.	transcript_id "MSTRG.7945.4"; gene_id "MSTRG.7945"; exon_number "5";
NC_010443.5	StringTie	transcript	55843482	55896158	.	+	.	transcript_id "MSTRG.8121.4"; gene_id "MSTRG.8121";gene_name "CFAP206";
NC_010443.5	StringTie	exon	55843482	55843526	.	+	.	transcript_id "MSTRG.8121.4"; gene_id "MSTRG.8121"; exon_number "1";
NC_010443.5	StringTie	exon	55865422	55865599	.	+	.	transcript_id "MSTRG.8121.4"; gene_id "MSTRG.8121"; exon_number "2";
NC_010443.5	StringTie	exon	55882400	55882559	.	+	.	transcript_id "MSTRG.8121.4"; gene_id "MSTRG.8121"; exon_number "3";
NC_010443.5	StringTie	exon	55882750	55882902	.	+	.	transcript_id "MSTRG.8121.4"; gene_id "MSTRG.8121"; exon_number "4";
NC_010443.5	StringTie	exon	55888443	55888509	.	+	.	transcript_id "MSTRG.8121.4"; gene_id "MSTRG.8121"; exon_number "5";
NC_010443.5	StringTie	exon	55891241	55891417	.	+	.	transcript_id "MSTRG.8121.4"; gene_id "MSTRG.8121"; exon_number "6";
NC_010443.5	StringTie	exon	55891878	55892012	.	+	.	transcript_id "MSTRG.8121.4"; gene_id "MSTRG.8121"; exon_number "7";
NC_010443.5	StringTie	exon	55894876	55896158	.	+	.	transcript_id "MSTRG.8121.4"; gene_id "MSTRG.8121"; exon_number "8";
NC_010443.5	StringTie	transcript	55982184	56044124	.	+	.	transcript_id "MSTRG.8131.5"; gene_id "MSTRG.8131";gene_name "ORC3";
NC_010443.5	StringTie	exon	55982184	55982244	.	+	.	transcript_id "MSTRG.8131.5"; gene_id "MSTRG.8131"; exon_number "1";
NC_010443.5	StringTie	exon	55985108	55985162	.	+	.	transcript_id "MSTRG.8131.5"; gene_id "MSTRG.8131"; exon_number "2";
NC_010443.5	StringTie	exon	55990773	55990870	.	+	.	transcript_id "MSTRG.8131.5"; gene_id "MSTRG.8131"; exon_number "3";
NC_010443.5	StringTie	exon	55992545	55992689	.	+	.	transcript_id "MSTRG.8131.5"; gene_id "MSTRG.8131"; exon_number "4";
NC_010443.5	StringTie	exon	55995701	55995805	.	+	.	transcript_id "MSTRG.8131.5"; gene_id "MSTRG.8131"; exon_number "5";
NC_010443.5	StringTie	exon	55996282	55996433	.	+	.	transcript_id "MSTRG.8131.5"; gene_id "MSTRG.8131"; exon_number "6";
NC_010443.5	StringTie	exon	55997733	55997866	.	+	.	transcript_id "MSTRG.8131.5"; gene_id "MSTRG.8131"; exon_number "7";
NC_010443.5	StringTie	exon	56000203	56000362	.	+	.	transcript_id "MSTRG.8131.5"; gene_id "MSTRG.8131"; exon_number "8";
NC_010443.5	StringTie	exon	56001862	56001975	.	+	.	transcript_id "MSTRG.8131.5"; gene_id "MSTRG.8131"; exon_number "9";
NC_010443.5	StringTie	exon	56005522	56005655	.	+	.	transcript_id "MSTRG.8131.5"; gene_id "MSTRG.8131"; exon_number "10";
NC_010443.5	StringTie	exon	56006126	56006189	.	+	.	transcript_id "MSTRG.8131.5"; gene_id "MSTRG.8131"; exon_number "11";
NC_010443.5	StringTie	exon	56017521	56017637	.	+	.	transcript_id "MSTRG.8131.5"; gene_id "MSTRG.8131"; exon_number "12";
NC_010443.5	StringTie	exon	56018504	56018583	.	+	.	transcript_id "MSTRG.8131.5"; gene_id "MSTRG.8131"; exon_number "13";
NC_010443.5	StringTie	exon	56034169	56034245	.	+	.	transcript_id "MSTRG.8131.5"; gene_id "MSTRG.8131"; exon_number "14";
NC_010443.5	StringTie	exon	56034892	56034992	.	+	.	transcript_id "MSTRG.8131.5"; gene_id "MSTRG.8131"; exon_number "15";
NC_010443.5	StringTie	exon	56039109	56039250	.	+	.	transcript_id "MSTRG.8131.5"; gene_id "MSTRG.8131"; exon_number "16";
NC_010443.5	StringTie	exon	56040885	56041001	.	+	.	transcript_id "MSTRG.8131.5"; gene_id "MSTRG.8131"; exon_number "17";
NC_010443.5	StringTie	exon	56041911	56041990	.	+	.	transcript_id "MSTRG.8131.5"; gene_id "MSTRG.8131"; exon_number "18";
NC_010443.5	StringTie	exon	56042479	56044124	.	+	.	transcript_id "MSTRG.8131.5"; gene_id "MSTRG.8131"; exon_number "19";
NC_010443.5	StringTie	transcript	55982218	56044152	.	+	.	transcript_id "MSTRG.8131.6"; gene_id "MSTRG.8131";gene_name "ORC3";
NC_010443.5	StringTie	exon	55982218	55982244	.	+	.	transcript_id "MSTRG.8131.6"; gene_id "MSTRG.8131"; exon_number "1";
NC_010443.5	StringTie	exon	55985108	55985162	.	+	.	transcript_id "MSTRG.8131.6"; gene_id "MSTRG.8131"; exon_number "2";
NC_010443.5	StringTie	exon	55992545	55992689	.	+	.	transcript_id "MSTRG.8131.6"; gene_id "MSTRG.8131"; exon_number "3";
NC_010443.5	StringTie	exon	55995701	55995805	.	+	.	transcript_id "MSTRG.8131.6"; gene_id "MSTRG.8131"; exon_number "4";
NC_010443.5	StringTie	exon	55996282	55996433	.	+	.	transcript_id "MSTRG.8131.6"; gene_id "MSTRG.8131"; exon_number "5";
NC_010443.5	StringTie	exon	55997733	55997866	.	+	.	transcript_id "MSTRG.8131.6"; gene_id "MSTRG.8131"; exon_number "6";
NC_010443.5	StringTie	exon	56000203	56000362	.	+	.	transcript_id "MSTRG.8131.6"; gene_id "MSTRG.8131"; exon_number "7";
NC_010443.5	StringTie	exon	56001862	56001975	.	+	.	transcript_id "MSTRG.8131.6"; gene_id "MSTRG.8131"; exon_number "8";
NC_010443.5	StringTie	exon	56005522	56005655	.	+	.	transcript_id "MSTRG.8131.6"; gene_id "MSTRG.8131"; exon_number "9";
NC_010443.5	StringTie	exon	56006126	56006189	.	+	.	transcript_id "MSTRG.8131.6"; gene_id "MSTRG.8131"; exon_number "10";
NC_010443.5	StringTie	exon	56017521	56017637	.	+	.	transcript_id "MSTRG.8131.6"; gene_id "MSTRG.8131"; exon_number "11";
[truncated: 328,303+ more rows]
