# Supplementary material for: Characterization and comparative analysis of transcriptional profiles of porcine colostrum and mature milk at different parities
Source: BMC Genom Data. 2021 Aug 10;22:25. doi: 10.1186/s12863-021-00980-5 (PMC8353812; doi:10.1186/s12863-021-00980-5)
Supplement: Supplementary file 5 — Additional file 5: Table S5. BLAST search results for novel lncRNA against NONCODE databases. BLAST hits for novel lncRNA searched against NONCODE databases for multiple species. Entries in the species column indicate the top BLAST hit for the transcript in the given species. [file 12863_2021_980_MOESM5_ESM.xlsx]

## Sheet: Sheet1
Supplemental Table 5: BLAST results for searching novel lncRNA against NONCODE database.
Transcript	Pig	Arabidopsis	C elegans	Chicken	Chimpanzee	Cow	Fly	Gorilla	Human	Mouse	Opossum	Orangutan	Platypus	Rat	Rhesus	Yeast	Zebrafish
MSTRG.51572.1	NONSUST015058.1
MSTRG.231000.7									NONHSAT176677.1
MSTRG.257921.1	NONSUST031011.1
MSTRG.53405.6
MSTRG.59760.3	NONSUST014310.1
MSTRG.298781.10	NONSUST006949.1								NONHSAT200760.1
MSTRG.366709.4	NONSUST021988.1	NONATHT002169.1				NONBTAT015718.2	NONDMET046757.1		NONHSAT193357.1	NONMMUT142030.1	NONMDOT027115.1			NONRATT031966.1		NONSCET000298.2
MSTRG.98626.1	NONSUST030939.1
MSTRG.233892.3									NONHSAT053740.2					NONRATT006041.2
MSTRG.101909.4	NONSUST030376.1
MSTRG.238778.5	NONSUST005454.1
MSTRG.187908.6	NONSUST026075.1					NONBTAT029355.1
MSTRG.261903.11
MSTRG.373117.72	NONSUST020859.1						NONDMET057055.1		NONHSAT190641.1	NONMMUT110472.1	NONMDOT027115.1					NONSCET000298.2
MSTRG.33998.2	NONSUST031059.1
MSTRG.221920.17	NONSUST004648.1
MSTRG.149573.1	NONSUST023896.1
MSTRG.234237.1
MSTRG.288074.2	NONSUST030757.1								NONHSAT157376.1
MSTRG.217526.1	NONSUST030461.1
MSTRG.124445.15
MSTRG.332330.4	NONSUST012553.1
MSTRG.252213.5	NONSUST006621.1
MSTRG.337491.8					NONPTRT006643.1				NONHSAT249373.1	NONMMUT135093.1
MSTRG.41262.6
MSTRG.48142.6									NONHSAT160133.1
MSTRG.169545.7									NONHSAT199744.1	NONMMUT149480.1				NONRATT009430.2
MSTRG.281893.3	NONSUST008491.1
MSTRG.152848.15
MSTRG.342429.6
MSTRG.292252.1
MSTRG.236743.1	NONSUST030482.1								NONHSAT192163.1
MSTRG.3095.1	NONSUST017626.1				NONPTRT012850.1			NONGGOT010487.1	NONHSAT197526.1						NONMMLT004148.1
MSTRG.24869.14
MSTRG.245027.3	NONSUST006410.1								NONHSAT195780.1	NONMMUT143062.1				NONRATT011743.2
MSTRG.246342.17	NONSUST007440.1
MSTRG.200134.1	NONSUST018655.1					NONBTAT028377.1		NONGGOT010527.1	NONHSAT164971.1
MSTRG.115050.4
MSTRG.370499.5	NONSUST011035.1
MSTRG.234033.1
MSTRG.59331.1
MSTRG.134981.15
MSTRG.173175.2	NONSUST002607.1					NONBTAT031655.1
MSTRG.290068.11
MSTRG.42127.4
MSTRG.241587.1	NONSUST031003.1
MSTRG.89324.126	NONSUST018656.1
MSTRG.324914.1
MSTRG.216202.5
MSTRG.148783.5	NONSUST022993.1								NONHSAT158392.1			NONPPYT008547.1			NONMMLT003966.1
MSTRG.364502.7	NONSUST030715.1
MSTRG.335512.2
MSTRG.301014.9
MSTRG.303946.4	NONSUST031003.1
MSTRG.105147.16
MSTRG.238639.9									NONHSAT145226.2					NONRATT005641.2
MSTRG.169143.9	NONSUST030369.1								NONHSAT194889.1
MSTRG.82820.7	NONSUST017137.1							NONGGOT010812.1	NONHSAT181489.1
MSTRG.149180.45
MSTRG.186789.1	NONSUST018655.1
MSTRG.38453.30	NONSUST001370.1								NONHSAT145093.2
MSTRG.46842.4	NONSUST013925.1
MSTRG.349407.3	NONSUST030736.1
MSTRG.145109.40									NONHSAT151785.1
MSTRG.80367.3	NONSUST017293.1
MSTRG.59760.1	NONSUST014297.1
MSTRG.147343.1	NONSUST004676.1
MSTRG.79397.2
MSTRG.63661.190	NONSUST030369.1					NONBTAT031826.1			NONHSAT217146.1						NONMMLT002259.1
MSTRG.110443.4
MSTRG.1754.26									NONHSAT115579.2
MSTRG.316407.1	NONSUST010964.1					NONBTAT031275.1		NONGGOT011432.1	NONHSAT165713.1
MSTRG.88065.19	NONSUST018621.1
MSTRG.20589.2															NONMMLT007955.1
MSTRG.124445.74
MSTRG.81511.2									NONHSAT181637.1
MSTRG.342471.1	NONSUST013540.1
MSTRG.68174.6									NONHSAT172823.1
MSTRG.124445.140
MSTRG.243187.3	NONSUST007289.1
MSTRG.17808.1	NONSUST031059.1
MSTRG.261955.2										NONMMUT135645.1
MSTRG.215255.1									NONHSAT181092.1
MSTRG.38453.27	NONSUST001367.1								NONHSAT145093.2
MSTRG.278816.1	NONSUST021828.1
MSTRG.187224.1	NONSUST030939.1
MSTRG.121754.8	NONSUST020043.1
MSTRG.194011.4									NONHSAT159653.1	NONMMUT153250.1
MSTRG.370498.13	NONSUST011035.1
MSTRG.364776.5	NONSUST016639.1
MSTRG.150314.6									NONHSAT206793.1	NONMMUT029528.2				NONRATT012869.2
MSTRG.42127.9
MSTRG.327145.1	NONSUST031010.1
MSTRG.270883.1	NONSUST024610.1					NONBTAT028083.1		NONGGOT008372.1	NONHSAT253385.1			NONPPYT004809.1
MSTRG.80602.1	NONSUST030714.1
MSTRG.48837.2
MSTRG.336196.2	NONSUST012812.1
MSTRG.172587.2	NONSUST030979.1					NONBTAT029264.1
MSTRG.232939.1
MSTRG.106056.11
MSTRG.54094.1
MSTRG.11085.9
MSTRG.25890.17
MSTRG.209905.1	NONSUST018655.1					NONBTAT027680.1		NONGGOT010527.1	NONHSAT241009.1
MSTRG.210899.1	NONSUST003028.1
MSTRG.153818.39	NONSUST024060.1								NONHSAT117691.2
MSTRG.207578.1	NONSUST030565.1
MSTRG.118997.3	NONSUST031010.1
MSTRG.63005.19	NONSUST030947.1									NONMMUT009790.2
MSTRG.301014.6
MSTRG.25691.1
MSTRG.222043.1	NONSUST004650.1
MSTRG.194011.7									NONHSAT159653.1	NONMMUT153250.1
MSTRG.102457.1	NONSUST018655.1								NONHSAT164971.1
MSTRG.270183.3
MSTRG.68020.7										NONMMUT151282.1				NONRATT003183.2
MSTRG.178591.47						NONBTAT022524.2
MSTRG.149573.8	NONSUST023899.1
MSTRG.123522.3	NONSUST022089.1
MSTRG.5000.1
MSTRG.160271.18
MSTRG.287401.2	NONSUST008648.1
MSTRG.67817.1	NONSUST030555.1
MSTRG.143663.22	NONSUST022800.1
MSTRG.171273.5	NONSUST024747.1
MSTRG.338319.4
MSTRG.38156.13	NONSUST030449.1					NONBTAT031275.1			NONHSAT258893.1			NONPPYT007098.1
MSTRG.221153.24	NONSUST004126.1								NONHSAT233091.1
MSTRG.218671.2	NONSUST003416.1
MSTRG.260647.1	NONSUST030578.1
MSTRG.152645.2										NONMMUT090997.1	NONMDOT005477.1
MSTRG.229085.2
MSTRG.98637.4
MSTRG.126032.3									NONHSAT173194.1	NONMMUT152870.1
MSTRG.124600.24	NONSUST022186.1				NONPTRT006062.1				NONHSAT001093.2			NONPPYT005429.1
MSTRG.268963.4	NONSUST007102.1								NONHSAT244228.1
MSTRG.371335.1	NONSUST004912.1
MSTRG.215152.3	NONSUST003765.1
MSTRG.262443.2	NONSUST007824.1
MSTRG.185424.1	NONSUST025929.1
MSTRG.233495.1	NONSUST019745.1								NONHSAT246256.1
MSTRG.133537.1	NONSUST030817.1
MSTRG.317412.1	NONSUST011373.1
MSTRG.188102.1	NONSUST004164.1								NONHSAT189725.1
MSTRG.331191.1	NONSUST002862.1
MSTRG.176471.1	NONSUST030704.1
MSTRG.277089.7
MSTRG.82853.2	NONSUST016393.1								NONHSAT184397.1
MSTRG.211409.1	NONSUST030523.1
MSTRG.27426.18	NONSUST001013.1			NONGGAT007919.2	NONPTRT016331.1	NONBTAT024900.2		NONGGOT005889.1	NONHSAT036719.2	NONMMUT014466.2		NONPPYT014346.1		NONRATT034080.1	NONMMLT008114.1		NONDRET008133.2
MSTRG.129129.4									NONHSAT086852.2	NONMMUT060607.2
MSTRG.195612.1	NONSUST031011.1
MSTRG.79186.8									NONHSAT070850.2
MSTRG.364528.6	NONSUST030707.1								NONHSAT107451.2						NONMMLT002355.1
MSTRG.78409.2	NONSUST030565.1
MSTRG.187594.4						NONBTAT022633.2
MSTRG.32764.4						NONBTAT002651.2
MSTRG.172572.20
MSTRG.123007.9	NONSUST022057.1
MSTRG.211900.1	NONSUST030760.1
MSTRG.30892.12	NONSUST002544.1
MSTRG.240396.78									NONHSAT120846.2
MSTRG.336065.21
MSTRG.129132.2									NONHSAT065906.2			NONPPYT007078.1
MSTRG.134981.11	NONSUST030939.1
MSTRG.316105.2	NONSUST011320.1					NONBTAT027145.1
MSTRG.305197.3
MSTRG.304551.11
MSTRG.123522.4	NONSUST022095.1
MSTRG.42283.1
MSTRG.131641.18	NONSUST011707.1
MSTRG.152893.1
MSTRG.133866.1	NONSUST009834.1
MSTRG.267266.6	NONSUST030301.1			NONGGAT000851.2					NONHSAT244110.1	NONMMUT027353.2				NONRATT006402.2
MSTRG.185430.16	NONSUST025202.1
MSTRG.86319.3	NONSUST017560.1
MSTRG.353501.4	NONSUST028710.1
MSTRG.129436.4	NONSUST017800.1								NONHSAT194441.1
MSTRG.288080.5	NONSUST008673.1
MSTRG.38156.8	NONSUST002720.1					NONBTAT027335.1			NONHSAT247277.1
MSTRG.301579.1	NONSUST030638.1
MSTRG.216020.5								NONGGOT002574.1
MSTRG.193339.12	NONSUST026358.1
MSTRG.338064.3
MSTRG.141138.1	NONSUST021635.1
MSTRG.123456.1	NONSUST030893.1
MSTRG.238828.8
MSTRG.68236.2
MSTRG.275856.7
MSTRG.284650.2	NONSUST009307.1
MSTRG.268951.1	NONSUST019745.1
MSTRG.58049.3
MSTRG.320217.4	NONSUST011503.1							NONGGOT007754.1	NONHSAT218256.1
MSTRG.205759.1	NONSUST031059.1
MSTRG.312679.2
MSTRG.357219.46	NONSUST028739.1
MSTRG.372202.1	NONSUST012228.1
MSTRG.231000.8									NONHSAT176676.1
MSTRG.161228.2	NONSUST024304.1				NONPTRT004760.1				NONHSAT168263.1			NONPPYT004210.1
MSTRG.219308.1	NONSUST030483.1					NONBTAT030561.1			NONHSAT258178.1
MSTRG.331617.1	NONSUST030939.1
MSTRG.30892.10	NONSUST002544.1
MSTRG.45748.3	NONSUST013889.1								NONHSAT246871.1
MSTRG.342445.1	NONSUST013538.1
MSTRG.371307.3
MSTRG.49770.9
MSTRG.330299.9	NONSUST014621.1
MSTRG.166626.8
MSTRG.123007.6	NONSUST020913.1
MSTRG.82314.3	NONSUST017370.1
MSTRG.124445.81
MSTRG.360229.4	NONSUST030407.1
MSTRG.50991.1	NONSUST030376.1
MSTRG.78707.25										NONMMUT008955.2				NONRATT009636.2
MSTRG.66462.1	NONSUST030424.1
MSTRG.231358.3						NONBTAT029925.1
MSTRG.89324.70	NONSUST018656.1
MSTRG.123610.1
MSTRG.118361.10	NONSUST031060.1
MSTRG.137425.1	NONSUST030817.1
MSTRG.344063.7
MSTRG.124600.10	NONSUST022186.1				NONPTRT006062.1				NONHSAT173100.1			NONPPYT005429.1
MSTRG.328812.14	NONSUST011800.1
MSTRG.101808.1	NONSUST018655.1
MSTRG.72174.5
MSTRG.274213.1	NONSUST008163.1
MSTRG.335665.10
MSTRG.301588.1
MSTRG.67830.9	NONSUST016831.1
MSTRG.31989.66	NONSUST030904.1
MSTRG.19505.20	NONSUST002198.1
MSTRG.172572.6	NONSUST025480.1					NONBTAT031512.1			NONHSAT228471.1
MSTRG.365752.24	NONSUST002387.1
MSTRG.281893.7	NONSUST008494.1
MSTRG.130874.6									NONHSAT239471.1					NONRATT000691.2
MSTRG.113446.6
MSTRG.139572.1	NONSUST030723.1				NONPTRT013279.1	NONBTAT029863.1		NONGGOT015744.1	NONHSAT248584.1						NONMMLT000398.1
MSTRG.120390.8
MSTRG.218727.2	NONSUST030729.1
MSTRG.166643.23	NONSUST023715.1
MSTRG.207577.10	NONSUST026876.1
MSTRG.109617.1
MSTRG.67830.14	NONSUST016831.1
MSTRG.237719.1	NONSUST021533.1
MSTRG.202439.1	NONSUST018655.1
MSTRG.270414.1
MSTRG.304876.1	NONSUST009921.1
MSTRG.106382.1	NONSUST030898.1
MSTRG.24074.1
MSTRG.60480.1	NONSUST019745.1
MSTRG.88839.1	NONSUST019745.1
MSTRG.1160.1	NONSUST030507.1
MSTRG.55227.2
MSTRG.41494.27
MSTRG.231358.1						NONBTAT029925.1
MSTRG.278528.1	NONSUST005107.1
MSTRG.166159.3	NONSUST023695.1
MSTRG.70500.3	NONSUST016913.1
MSTRG.82862.1	NONSUST019180.1
MSTRG.349292.1	NONSUST030507.1
MSTRG.290574.3
MSTRG.300942.2	NONSUST030725.1
MSTRG.344063.4
MSTRG.153068.1									NONHSAT118523.2
MSTRG.25418.1	NONSUST000951.1
MSTRG.11936.6	NONSUST002007.1
MSTRG.332762.5									NONHSAT188813.1
MSTRG.281893.4	NONSUST008494.1
MSTRG.82314.5	NONSUST017370.1
MSTRG.169834.7	NONSUST025406.1								NONHSAT172195.1
MSTRG.153253.10	NONSUST030700.1
MSTRG.24020.1	NONSUST030941.1
MSTRG.120047.1	NONSUST020653.1								NONHSAT165033.1
MSTRG.200918.16	NONSUST026635.1
MSTRG.58049.1
MSTRG.131425.1	NONSUST031059.1
MSTRG.364697.4
MSTRG.254269.2	NONSUST031010.1
MSTRG.89324.45	NONSUST018656.1
MSTRG.106970.3
MSTRG.88450.1	NONSUST021682.1					NONBTAT028313.1
MSTRG.158897.5
MSTRG.135237.1	NONSUST030827.1								NONHSAT258533.1
MSTRG.187212.1	NONSUST030807.1
MSTRG.130801.1	NONSUST015993.1
MSTRG.340623.1	NONSUST030904.1
MSTRG.373117.107	NONSUST030925.1	NONATHT002169.1	NONCELT001394.2			NONBTAT015718.2	NONDMET002090.2		NONHSAT222441.1	NONMMUT029667.2	NONMDOT027504.1			NONRATT031966.1		NONSCET000298.2	NONDRET003276.2
MSTRG.294522.7	NONSUST010279.1
MSTRG.63835.3	NONSUST014551.1
MSTRG.308265.49	NONSUST010694.1
MSTRG.236450.10	NONSUST004372.1					NONBTAT009673.2			NONHSAT146442.2	NONMMUT011357.2				NONRATT017433.2			NONDRET001863.2
MSTRG.91167.4
MSTRG.122017.7	NONSUST030889.1
MSTRG.32962.9															NONMMLT003317.1
MSTRG.44352.4	NONSUST014852.1
MSTRG.278203.15	NONSUST009066.1
MSTRG.181794.2	NONSUST025766.1
MSTRG.152814.3
MSTRG.171273.2	NONSUST030930.1
MSTRG.321101.10	NONSUST011569.1
MSTRG.128844.3									NONHSAT239949.1
MSTRG.32939.2									NONHSAT016677.2
MSTRG.98778.1	NONSUST031059.1
MSTRG.301014.3
MSTRG.222423.15	NONSUST030939.1
MSTRG.333252.2	NONSUST030658.1								NONHSAT162288.1
MSTRG.240045.4	NONSUST004914.1
MSTRG.31989.38
MSTRG.42887.9									NONHSAT021960.2
MSTRG.98651.2									NONHSAT150019.1
MSTRG.155134.1	NONSUST023321.1
MSTRG.58250.1	NONSUST014193.1
MSTRG.156105.1	NONSUST030777.1
MSTRG.213598.2	NONSUST003714.1
MSTRG.75142.4									NONHSAT182112.1	NONMMUT149999.1				NONRATT021081.2
MSTRG.168285.1
MSTRG.244974.1	NONSUST030961.1				NONPTRT018495.1			NONGGOT015451.1	NONHSAT194255.1
MSTRG.131617.1
MSTRG.261107.4
MSTRG.124460.1	NONSUST000651.1				NONPTRT009678.1	NONBTAT027680.1		NONGGOT016794.1	NONHSAT249373.1
MSTRG.68178.11
MSTRG.166164.1	NONSUST008458.1				NONPTRT008884.1				NONHSAT208376.1
MSTRG.136857.1
MSTRG.172588.4												NONPPYT011436.1
MSTRG.204096.6	NONSUST030942.1				NONPTRT015802.1			NONGGOT018213.1	NONHSAT121640.2
MSTRG.260837.1	NONSUST031003.1								NONHSAT027141.2
MSTRG.202294.1	NONSUST026680.1											NONPPYT009528.1
MSTRG.129268.1	NONSUST030942.1					NONBTAT029737.1
MSTRG.352612.2	NONSUST028699.1				NONPTRT018485.1	NONBTAT026661.2		NONGGOT020509.1	NONHSAT258747.1	NONMMUT137217.1				NONRATT034134.1	NONMMLT009288.1
MSTRG.212751.1	NONSUST030827.1				NONPTRT013124.1	NONBTAT029355.1		NONGGOT002321.1	NONHSAT231376.1
MSTRG.163928.1
MSTRG.45489.1	NONSUST013876.1
MSTRG.112389.1
MSTRG.89324.69	NONSUST018656.1					NONBTAT031832.1		NONGGOT002622.1	NONHSAT238654.1
MSTRG.177198.1	NONSUST025902.1								NONHSAT235978.1
MSTRG.269989.1	NONSUST007153.1
MSTRG.369689.2
MSTRG.288722.1	NONSUST031011.1
MSTRG.331136.3	NONSUST030723.1					NONBTAT031275.1			NONHSAT243894.1
MSTRG.116721.1	NONSUST019802.1							NONGGOT004376.1	NONHSAT025481.2
MSTRG.88853.2	NONSUST017675.1								NONHSAT145578.2
MSTRG.149427.8	NONSUST023885.1
MSTRG.211590.1
MSTRG.301014.1	NONSUST018364.1
MSTRG.239948.1	NONSUST006168.1
MSTRG.318543.6
MSTRG.88065.18	NONSUST018614.1
MSTRG.133332.1
MSTRG.89436.5	NONSUST030821.1
MSTRG.136038.1									NONHSAT224847.1	NONMMUT148706.1
MSTRG.155067.1	NONSUST030725.1
MSTRG.76936.4
MSTRG.237886.1	NONSUST030528.1
MSTRG.305190.13	NONSUST009926.1
MSTRG.359136.2	NONSUST009051.1								NONHSAT222968.1
MSTRG.260143.2									NONHSAT094324.2
MSTRG.349173.2
MSTRG.70071.2	NONSUST016895.1
MSTRG.314203.10	NONSUST030939.1
MSTRG.65322.3	NONSUST015544.1
MSTRG.172572.19
MSTRG.212089.1
MSTRG.88829.1	NONSUST030723.1
MSTRG.266918.1	NONSUST000651.1								NONHSAT229008.1
MSTRG.366709.15	NONSUST021988.1								NONHSAT190636.1	NONMMUT027011.2	NONMDOT027115.1					NONSCET000298.2
MSTRG.129129.6									NONHSAT086852.2	NONMMUT060607.2
MSTRG.278529.1	NONSUST030939.1
MSTRG.144544.1	NONSUST004164.1
MSTRG.215419.1	NONSUST003796.1								NONHSAT012616.2
MSTRG.305190.12	NONSUST009925.1
MSTRG.41317.5
MSTRG.219977.1	NONSUST030930.1
MSTRG.43024.9									NONHSAT159186.1					NONRATT003546.2
MSTRG.238865.1
MSTRG.267902.10									NONHSAT139350.2
MSTRG.318902.1	NONSUST031010.1					NONBTAT031209.1			NONHSAT244196.1
MSTRG.93586.4									NONHSAT217304.1
MSTRG.215547.1	NONSUST030552.1
MSTRG.38321.11
MSTRG.281893.6	NONSUST008489.1
MSTRG.22390.8	NONSUST030403.1				NONPTRT007618.1
MSTRG.172572.7	NONSUST025480.1					NONBTAT031512.1			NONHSAT228471.1
MSTRG.358901.11	NONSUST030635.1
MSTRG.305190.16	NONSUST009925.1
MSTRG.214323.5	NONSUST003201.1
MSTRG.332585.2										NONMMUT108263.1
MSTRG.22904.6
MSTRG.281893.14	NONSUST008494.1
MSTRG.31989.72
MSTRG.166419.1	NONSUST017800.1				NONPTRT010613.1	NONBTAT028377.1		NONGGOT011050.1	NONHSAT231540.1			NONPPYT007098.1
MSTRG.307436.9	NONSUST010662.1
MSTRG.238639.8									NONHSAT145226.2			NONPPYT014422.1		NONRATT005639.2
MSTRG.365313.1	NONSUST010887.1
MSTRG.46856.1	NONSUST019745.1
MSTRG.86322.4
MSTRG.316461.4
MSTRG.301014.8
MSTRG.271174.1	NONSUST008059.1								NONHSAT155943.1
MSTRG.82508.1
MSTRG.363022.1	NONSUST010340.1
MSTRG.90708.1
MSTRG.182584.5	NONSUST025083.1					NONBTAT028377.1			NONHSAT242608.1
MSTRG.304022.1
MSTRG.180832.4	NONSUST030640.1								NONHSAT200482.1	NONMMUT148782.1
MSTRG.223395.1	NONSUST030573.1
MSTRG.313047.1	NONSUST010157.1
MSTRG.66659.6
MSTRG.52640.13								NONGGOT020061.1	NONHSAT239739.1					NONRATT019967.2	NONMMLT003406.1
MSTRG.184609.2									NONHSAT053044.2
MSTRG.16614.30	NONSUST031010.1
MSTRG.189410.39	NONSUST026183.1
MSTRG.124445.77
MSTRG.104950.1
MSTRG.45748.10	NONSUST013888.1								NONHSAT246871.1
MSTRG.105391.3
MSTRG.344063.6
MSTRG.196133.3									NONHSAT158351.1					NONRATT028415.2
MSTRG.201896.1
MSTRG.147464.5
MSTRG.144192.1	NONSUST019745.1
MSTRG.54305.1								NONGGOT000856.1	NONHSAT090015.2	NONMMUT139755.1			NONOANT008074.1
MSTRG.143663.15	NONSUST030482.1
MSTRG.232118.2	NONSUST005056.1
MSTRG.311659.36
MSTRG.241001.1	NONSUST017800.1
MSTRG.27420.2														NONRATT025080.2
MSTRG.147361.4	NONSUST021813.1
MSTRG.123772.1	NONSUST019745.1
MSTRG.95354.1	NONSUST023967.1
MSTRG.246474.2	NONSUST031041.1								NONHSAT082390.2
MSTRG.42836.1	NONSUST030373.1
MSTRG.222300.32
MSTRG.172572.4	NONSUST025480.1					NONBTAT031512.1			NONHSAT228471.1
MSTRG.268800.2									NONHSAT128987.2	NONMMUT144711.1
MSTRG.252213.2	NONSUST006621.1
MSTRG.169139.1	NONSUST031010.1
MSTRG.105196.1	NONSUST030402.1							NONGGOT016873.1	NONHSAT225244.1	NONMMUT073721.2				NONRATT000934.2
MSTRG.243476.1	NONSUST030939.1
MSTRG.187908.3	NONSUST026075.1
MSTRG.16300.1
MSTRG.41571.1
MSTRG.218728.1	NONSUST030729.1
MSTRG.122071.2
MSTRG.130198.3	NONSUST030898.1
MSTRG.138666.1	NONSUST021561.1
MSTRG.211775.2
MSTRG.235647.1	NONSUST020892.1
MSTRG.122998.4									NONHSAT100234.2
MSTRG.194091.2	NONSUST027443.1
MSTRG.189410.19	NONSUST026181.1								NONHSAT182911.1
MSTRG.262724.9	NONSUST006957.1								NONHSAT246708.1
MSTRG.335818.1	NONSUST030449.1
MSTRG.66964.6
MSTRG.154846.1	NONSUST030930.1
MSTRG.32853.1	NONSUST019745.1
MSTRG.68178.18
MSTRG.214325.3												NONPPYT015257.1
MSTRG.238778.2	NONSUST005453.1					NONBTAT027830.1			NONHSAT149692.1
MSTRG.126499.1	NONSUST030402.1								NONHSAT098155.2
MSTRG.226502.1	NONSUST030941.1
MSTRG.249658.6									NONHSAT193451.1
MSTRG.80300.5	NONSUST016269.1
MSTRG.81511.4									NONHSAT181637.1
MSTRG.221177.9	NONSUST018655.1								NONHSAT252531.1
MSTRG.372191.3	NONSUST012246.1
MSTRG.128167.2	NONSUST021172.1
MSTRG.39897.1
MSTRG.198121.1	NONSUST020338.1
MSTRG.370499.12	NONSUST011035.1
MSTRG.270123.2	NONSUST007150.1
MSTRG.78134.1	NONSUST030729.1
MSTRG.8238.9
MSTRG.239871.1
MSTRG.8533.1	NONSUST031059.1
MSTRG.190087.1
MSTRG.20303.5														NONRATT018460.2
MSTRG.335341.5	NONSUST012683.1
MSTRG.67818.3	NONSUST030936.1								NONHSAT214219.1
MSTRG.188909.4	NONSUST027067.1
MSTRG.5119.10
MSTRG.189283.1	NONSUST031010.1								NONHSAT240424.1
MSTRG.372589.1	NONSUST006020.1
MSTRG.219281.6	NONSUST003441.1
MSTRG.218692.1	NONSUST003942.1
MSTRG.10842.1	NONSUST015557.1
MSTRG.37057.10	NONSUST030527.1
MSTRG.305191.1	NONSUST030658.1
MSTRG.229158.1
MSTRG.54233.8
MSTRG.330300.2	NONSUST030402.1				NONPTRT004814.1	NONBTAT027273.1			NONHSAT162717.1
MSTRG.46985.8
MSTRG.172572.1	NONSUST025480.1					NONBTAT031512.1			NONHSAT228471.1
MSTRG.87639.5	NONSUST030818.1
MSTRG.313426.1	NONSUST030936.1					NONBTAT028071.1
MSTRG.155075.4	NONSUST030961.1
MSTRG.159.7	NONSUST001606.1
MSTRG.190984.10									NONHSAT138793.2	NONMMUT151156.1
MSTRG.330275.1	NONSUST030527.1
MSTRG.55874.9
MSTRG.86383.24
MSTRG.135714.1									NONHSAT151291.1				NONOANT010408.1
MSTRG.79858.2
MSTRG.122324.2	NONSUST030939.1
MSTRG.309937.4	NONSUST011591.1								NONHSAT183496.1			NONPPYT009550.1
MSTRG.304454.1	NONSUST019745.1
MSTRG.168260.2
MSTRG.212733.16
MSTRG.270120.1
MSTRG.219280.10	NONSUST003996.1								NONHSAT223857.1
MSTRG.146149.1	NONSUST031059.1								NONHSAT254479.1
MSTRG.176460.9	NONSUST025579.1
MSTRG.160296.1
MSTRG.41688.1	NONSUST002898.1
MSTRG.334582.56
MSTRG.306239.1	NONSUST030757.1					NONBTAT027334.1
MSTRG.189980.5
MSTRG.124450.3	NONSUST019733.1
MSTRG.348681.1	NONSUST030373.1
MSTRG.214325.4	NONSUST005107.1											NONPPYT015257.1
MSTRG.364416.1	NONSUST004447.1
MSTRG.120390.9	NONSUST019992.1
MSTRG.16242.5	NONSUST000640.1
MSTRG.31989.63
MSTRG.363501.1
MSTRG.25155.5	NONSUST002382.1
MSTRG.272481.1	NONSUST030682.1
MSTRG.231694.7
MSTRG.209114.1	NONSUST019745.1
MSTRG.366709.14	NONSUST020861.1						NONDMET046714.1		NONHSAT193357.1	NONMMUT142030.1	NONMDOT027115.1					NONSCET000298.2
MSTRG.31989.54
MSTRG.218692.3	NONSUST003942.1
MSTRG.78707.22										NONMMUT008955.2				NONRATT009636.2
MSTRG.189742.1	NONSUST031059.1
MSTRG.172572.3	NONSUST025480.1					NONBTAT031512.1			NONHSAT228471.1
MSTRG.371334.1	NONSUST016990.1
MSTRG.208516.8
MSTRG.294522.8	NONSUST010281.1							NONGGOT012348.1	NONHSAT236627.1
MSTRG.270553.1	NONSUST007186.1
MSTRG.187908.4	NONSUST030507.1								NONHSAT254307.1
MSTRG.187712.1	NONSUST015731.1
MSTRG.111302.3	NONSUST030827.1
MSTRG.236576.1	NONSUST031060.1					NONBTAT030296.1			NONHSAT211670.1
MSTRG.128657.8	NONSUST030565.1
MSTRG.43082.16					NONPTRT002660.1			NONGGOT003153.1	NONHSAT021756.2	NONMMUT033841.2	NONMDOT013692.1	NONPPYT002532.1			NONMMLT002812.1
MSTRG.135714.3
MSTRG.279956.4
MSTRG.168561.2
MSTRG.367247.4	NONSUST023832.1
MSTRG.229158.17									NONHSAT034749.2
MSTRG.163514.12
MSTRG.3208.1	NONSUST030700.1					NONBTAT028524.1
MSTRG.220048.2	NONSUST030930.1
MSTRG.371770.1	NONSUST030827.1
MSTRG.250396.7	NONSUST006548.1
MSTRG.297034.1	NONSUST009707.1				NONPTRT016149.1	NONBTAT027680.1			NONHSAT227330.1	NONMMUT122918.1
MSTRG.105181.1	NONSUST018322.1
MSTRG.168591.1	NONSUST030723.1
MSTRG.196000.6	NONSUST026468.1							NONGGOT003382.1	NONHSAT159813.1
MSTRG.107144.4										NONMMUT024371.2
MSTRG.324571.10	NONSUST011250.1					NONBTAT028377.1			NONHSAT227860.1
MSTRG.73158.1	NONSUST028843.1
MSTRG.45868.2	NONSUST013895.1
MSTRG.178474.9
MSTRG.89324.2	NONSUST018656.1				NONPTRT003394.1	NONBTAT027189.1			NONHSAT159626.1
MSTRG.130568.1	NONSUST030482.1
MSTRG.336263.1	NONSUST030373.1
MSTRG.120246.1	NONSUST019978.1									NONMMUT139672.1
MSTRG.373117.100	NONSUST030925.1	NONATHT002169.1	NONCELT001394.2			NONBTAT015718.2	NONDMET002090.2		NONHSAT222441.1	NONMMUT029667.2				NONRATT031966.1		NONSCET000298.2	NONDRET003276.2
MSTRG.15851.1
MSTRG.180970.3
MSTRG.313021.1	NONSUST030555.1
MSTRG.366434.5	NONSUST014829.1
MSTRG.127005.19									NONHSAT236559.1
MSTRG.72130.6	NONSUST015985.1											NONPPYT005528.1
MSTRG.291583.1
MSTRG.50861.11									NONHSAT063052.2
MSTRG.25471.2	NONSUST031003.1
MSTRG.82908.3	NONSUST017396.1								NONHSAT204269.1	NONMMUT121582.1				NONRATT024073.2
MSTRG.231395.2
MSTRG.265030.1	NONSUST030449.1				NONPTRT013987.1	NONBTAT030885.1		NONGGOT014714.1	NONHSAT232163.1						NONMMLT006133.1
MSTRG.311371.3	NONSUST030707.1
MSTRG.222965.5									NONHSAT134736.2
MSTRG.155446.1	NONSUST024209.1
MSTRG.24817.1	NONSUST030757.1
MSTRG.231010.1
MSTRG.164227.1	NONSUST031011.1
MSTRG.207577.2	NONSUST026874.1
MSTRG.80367.10	NONSUST017291.1
MSTRG.187407.2	NONSUST025997.1				NONPTRT018446.1				NONHSAT025051.2
MSTRG.124445.61
MSTRG.292553.7
MSTRG.129675.6
MSTRG.31989.17
MSTRG.155134.4	NONSUST023327.1
MSTRG.323330.1	NONSUST011218.1								NONHSAT223470.1
MSTRG.36763.2
MSTRG.89436.6	NONSUST030821.1
MSTRG.179147.19	NONSUST025661.1
MSTRG.78540.1	NONSUST018080.1								NONHSAT198293.1
MSTRG.99679.1	NONSUST019002.1
MSTRG.96287.23										NONMMUT000166.2
MSTRG.68178.14
MSTRG.114447.2					NONPTRT014258.1			NONGGOT015930.1	NONHSAT257292.1
MSTRG.143663.14	NONSUST030482.1
MSTRG.139305.1	NONSUST030573.1
MSTRG.372616.1	NONSUST003622.1
MSTRG.99670.2	NONSUST018072.1				NONPTRT015509.1	NONBTAT027615.1		NONGGOT011432.1	NONHSAT248307.1
MSTRG.169848.2	NONSUST024694.1
MSTRG.56006.3									NONHSAT102319.2
MSTRG.27434.2	NONSUST001004.1			NONGGAT007919.2	NONPTRT016331.1	NONBTAT024900.2		NONGGOT005889.1	NONHSAT036719.2	NONMMUT014466.2		NONPPYT014346.1		NONRATT034080.1	NONMMLT008114.1		NONDRET008133.2
MSTRG.72105.3
MSTRG.316099.1
MSTRG.277027.1	NONSUST018655.1								NONHSAT235044.1
MSTRG.69530.2									NONHSAT172757.1					NONRATT001144.2
MSTRG.120246.3	NONSUST019963.1
MSTRG.109502.2	NONSUST030723.1
MSTRG.187759.20
MSTRG.44095.1	NONSUST030507.1
MSTRG.364772.22
MSTRG.218671.5	NONSUST003413.1								NONHSAT155082.1	NONMMUT106610.1
MSTRG.121833.1	NONSUST018080.1
MSTRG.258764.2									NONHSAT195110.1			NONPPYT010374.1
MSTRG.141085.1
MSTRG.117397.4	NONSUST020524.1
MSTRG.80367.12	NONSUST017293.1
MSTRG.256763.2
MSTRG.124454.1	NONSUST019745.1
MSTRG.183721.1	NONSUST025125.1								NONHSAT251636.1
MSTRG.31989.68
MSTRG.370605.2	NONSUST021780.1
MSTRG.335333.1	NONSUST012237.1
MSTRG.79668.6
MSTRG.60124.1	NONSUST030402.1								NONHSAT253385.1
MSTRG.299284.1	NONSUST030714.1
MSTRG.262443.5
MSTRG.238767.21									NONHSAT236966.1
MSTRG.231741.2									NONHSAT238022.1	NONMMUT060673.2
MSTRG.272968.1	NONSUST019745.1
MSTRG.172572.8	NONSUST025480.1					NONBTAT031512.1			NONHSAT228471.1
MSTRG.36255.8					NONPTRT017473.1				NONHSAT037076.2
MSTRG.301014.7
MSTRG.63693.1	NONSUST007036.1				NONPTRT003394.1	NONBTAT022624.2			NONHSAT161836.1	NONMMUT122919.1
MSTRG.271767.1	NONSUST020295.1
MSTRG.366708.23	NONSUST021988.1						NONDMET046714.1		NONHSAT190636.1	NONMMUT142030.1	NONMDOT027115.1					NONSCET000298.2
MSTRG.326758.5	NONSUST011750.1
MSTRG.331230.1	NONSUST030763.1
MSTRG.41128.1	NONSUST030439.1
MSTRG.73705.8
MSTRG.92994.1
MSTRG.130396.11									NONHSAT239441.1			NONPPYT007124.1
MSTRG.44352.6	NONSUST014852.1
MSTRG.72105.4
MSTRG.19890.1	NONSUST030507.1								NONHSAT256191.1
MSTRG.218151.3	NONSUST003907.1
MSTRG.251641.1									NONHSAT245895.1
MSTRG.111266.3	NONSUST019640.1
MSTRG.185056.18
MSTRG.361248.1	NONSUST030904.1
MSTRG.125411.8
MSTRG.134480.1	NONSUST031010.1
MSTRG.52645.1															NONMMLT004529.1
MSTRG.204236.5	NONSUST026723.1								NONHSAT174389.1
MSTRG.169904.11														NONRATT009975.2
MSTRG.305197.2
MSTRG.19663.8
MSTRG.261075.2	NONSUST007797.1								NONHSAT245759.1
MSTRG.45958.29	NONSUST014917.1
MSTRG.304716.1	NONSUST030507.1
MSTRG.161199.5									NONHSAT169122.1
MSTRG.41835.14
MSTRG.252134.1	NONSUST031010.1
MSTRG.152645.3
MSTRG.184844.30	NONSUST025896.1								NONHSAT248479.1
MSTRG.370013.3	NONSUST018804.1
MSTRG.193339.7	NONSUST026359.1
MSTRG.157991.1	NONSUST030930.1
MSTRG.207577.11	NONSUST026874.1
MSTRG.66412.6									NONHSAT141016.2
MSTRG.335343.1	NONSUST012159.1
MSTRG.80367.2	NONSUST017293.1
MSTRG.130205.1	NONSUST031011.1
MSTRG.234676.1	NONSUST005187.1
MSTRG.324571.8	NONSUST011250.1
MSTRG.45968.1
MSTRG.991.8	NONSUST001654.1
MSTRG.147594.4	NONSUST011243.1					NONBTAT030885.1
MSTRG.284650.1	NONSUST009307.1
MSTRG.75024.13												NONPPYT009319.1		NONRATT029925.2
MSTRG.170143.1	NONSUST030373.1
MSTRG.305190.14	NONSUST009926.1
MSTRG.305190.11	NONSUST009927.1
MSTRG.244131.4	NONSUST007352.1
MSTRG.91125.1	NONSUST017748.1
MSTRG.59760.2	NONSUST014298.1
MSTRG.159093.1
MSTRG.194293.4	NONSUST027452.1
MSTRG.222095.2						NONBTAT006258.2			NONHSAT165683.1
MSTRG.147955.1	NONSUST021533.1
MSTRG.150217.11									NONHSAT208720.1
MSTRG.30892.11	NONSUST002560.1
MSTRG.159954.4									NONHSAT036397.2
MSTRG.317405.5	NONSUST030898.1
MSTRG.91316.2	NONSUST030439.1									NONMMUT044711.2
MSTRG.265118.11	NONSUST006991.1
MSTRG.161228.3					NONPTRT004760.1				NONHSAT168263.1			NONPPYT004210.1
MSTRG.229395.11	NONSUST004357.1													NONRATT010684.2
MSTRG.149517.8	NONSUST023059.1
MSTRG.308265.25	NONSUST010697.1								NONHSAT238522.1						NONMMLT000602.1
MSTRG.124445.24
MSTRG.124600.14	NONSUST022186.1				NONPTRT006062.1				NONHSAT173100.1			NONPPYT005429.1
MSTRG.150652.1
MSTRG.153717.1	NONSUST030817.1
MSTRG.245036.1														NONRATT011738.2
MSTRG.200918.23	NONSUST026635.1
MSTRG.331533.1	NONSUST010340.1					NONBTAT030100.1
MSTRG.363829.2
MSTRG.265040.1									NONHSAT227388.1
MSTRG.118361.6
MSTRG.202580.1	NONSUST030658.1
MSTRG.38370.1
MSTRG.38453.22	NONSUST001367.1								NONHSAT145093.2
MSTRG.271763.2	NONSUST030579.1
MSTRG.101685.2	NONSUST018169.1
MSTRG.54618.1	NONSUST030787.1
MSTRG.370534.2
MSTRG.68998.3					NONPTRT006249.1
MSTRG.54049.3									NONHSAT180078.1
MSTRG.338351.1	NONSUST030373.1
MSTRG.365752.9
MSTRG.219715.2
MSTRG.144128.1	NONSUST018655.1
MSTRG.232999.2	NONSUST005111.1
MSTRG.172673.3	NONSUST025501.1
MSTRG.270701.1	NONSUST030939.1
MSTRG.305190.9	NONSUST009926.1
MSTRG.330591.2	NONSUST030471.1
MSTRG.222674.1	NONSUST002387.1
MSTRG.78567.11	NONSUST016219.1
MSTRG.320794.10	NONSUST011138.1
MSTRG.371965.1	NONSUST011120.1
MSTRG.284882.7	NONSUST009326.1
MSTRG.277165.4
MSTRG.135903.1	NONSUST030373.1
MSTRG.149305.7	NONSUST030288.1
MSTRG.160299.6	NONSUST023935.1
MSTRG.149180.40
MSTRG.268953.2
MSTRG.237082.1	NONSUST026693.1							NONGGOT015744.1	NONHSAT250575.1
MSTRG.211934.1	NONSUST019745.1
MSTRG.342084.1	NONSUST013022.1
MSTRG.218692.5	NONSUST003942.1
MSTRG.54675.2
MSTRG.117523.5
MSTRG.13887.5
MSTRG.172572.5	NONSUST025480.1					NONBTAT031512.1			NONHSAT228471.1
MSTRG.223.13	NONSUST000112.1								NONHSAT257633.1
MSTRG.62564.1					NONPTRT014229.1
MSTRG.321326.1	NONSUST030760.1
MSTRG.217544.1	NONSUST030857.1
MSTRG.335339.1	NONSUST012201.1
MSTRG.60078.2	NONSUST001271.1
MSTRG.336800.6												NONPPYT014011.1
MSTRG.99680.1	NONSUST023935.1					NONBTAT031505.1
MSTRG.271964.1	NONSUST030411.1
MSTRG.189744.2								NONGGOT003232.1	NONHSAT023238.2					NONRATT021718.2
MSTRG.332770.2
MSTRG.181100.16									NONHSAT199145.1
MSTRG.122017.10	NONSUST030889.1
MSTRG.118361.9	NONSUST031060.1
MSTRG.85306.1	NONSUST002387.1
MSTRG.63024.5	NONSUST030507.1
MSTRG.155125.1	NONSUST030402.1				NONPTRT009678.1	NONBTAT031275.1			NONHSAT256817.1	NONMMUT122918.1
MSTRG.37416.1	NONSUST030729.1
MSTRG.178591.2	NONSUST025330.1
MSTRG.151110.1
MSTRG.340916.1	NONSUST015129.1
MSTRG.86550.1
MSTRG.138500.1									NONHSAT007835.2
MSTRG.373121.1	NONSUST011339.1
MSTRG.83601.2	NONSUST030527.1
MSTRG.101080.1	NONSUST019072.1
MSTRG.281893.12	NONSUST008494.1
MSTRG.61696.12										NONMMUT032379.2
MSTRG.88065.1
MSTRG.149305.4	NONSUST030288.1					NONBTAT029577.1
MSTRG.167352.4	NONSUST023764.1
MSTRG.295291.1	NONSUST030576.1								NONHSAT206049.1	NONMMUT133277.1
MSTRG.41260.19
MSTRG.271064.1
MSTRG.193339.19
MSTRG.150747.3	NONSUST031060.1
MSTRG.149517.3	NONSUST023059.1
MSTRG.115050.2
MSTRG.366434.8	NONSUST014829.1
MSTRG.349927.10	NONSUST028253.1
MSTRG.89334.1	NONSUST030449.1				NONPTRT003204.1	NONBTAT027335.1		NONGGOT011164.1	NONHSAT247277.1			NONPPYT007098.1			NONMMLT001515.1
MSTRG.342804.12
MSTRG.148564.5
MSTRG.154056.5									NONHSAT207184.1	NONMMUT093707.1		NONPPYT012916.1
MSTRG.191845.1	NONSUST031041.1
MSTRG.131641.16
MSTRG.149844.15	NONSUST023082.1
MSTRG.365752.31
MSTRG.244909.1	NONSUST019745.1					NONBTAT030577.1
MSTRG.300942.3	NONSUST030942.1
MSTRG.207024.10	NONSUST026856.1
MSTRG.335388.7
MSTRG.163817.37
MSTRG.163803.1	NONSUST030393.1
MSTRG.208934.3										NONMMUT068630.2				NONRATT014591.2
MSTRG.278981.4
MSTRG.60480.2	NONSUST031010.1
MSTRG.68178.6
MSTRG.210643.1	NONSUST003001.1
MSTRG.275844.1	NONSUST030930.1							NONGGOT009429.1	NONHSAT167367.1
MSTRG.231525.1	NONSUST004988.1
MSTRG.43321.1
MSTRG.127047.1	NONSUST030777.1
MSTRG.187908.5	NONSUST026075.1					NONBTAT029355.1
MSTRG.219733.12									NONHSAT165295.1
MSTRG.238778.6	NONSUST005454.1
MSTRG.77531.1	NONSUST030369.1
MSTRG.29060.1	NONSUST030507.1
MSTRG.53181.2
MSTRG.86292.3	NONSUST030959.1									NONMMUT024053.2
MSTRG.217761.1	NONSUST003910.1
MSTRG.269261.12	NONSUST030961.1								NONHSAT191927.1
MSTRG.259700.7	NONSUST007757.1
MSTRG.368488.5									NONHSAT125962.2					NONRATT033988.1
MSTRG.189408.2	NONSUST019745.1								NONHSAT186652.1
MSTRG.89324.77	NONSUST018656.1
MSTRG.208895.7	NONSUST026964.1
MSTRG.48023.2	NONSUST021682.1
MSTRG.109491.2	NONSUST022181.1									NONMMUT140318.1					NONMMLT001389.1
MSTRG.210299.13	NONSUST003548.1
MSTRG.42889.1	NONSUST030807.1
MSTRG.63661.150	NONSUST014437.1					NONBTAT031826.1			NONHSAT217146.1						NONMMLT002259.1
MSTRG.14553.1
MSTRG.309937.5	NONSUST011591.1								NONHSAT183496.1			NONPPYT009550.1
MSTRG.58049.2
MSTRG.206477.1	NONSUST019745.1
MSTRG.91494.1	NONSUST017777.1					NONBTAT028234.1
MSTRG.286526.1	NONSUST024032.1
MSTRG.365752.44
MSTRG.117387.13	NONSUST030700.1
MSTRG.305190.15	NONSUST009926.1
MSTRG.63661.137	NONSUST014437.1				NONPTRT014049.1	NONBTAT031832.1			NONHSAT234160.1	NONMMUT122354.1
MSTRG.30011.1
MSTRG.179191.15									NONHSAT200083.1
MSTRG.149517.7	NONSUST023060.1
MSTRG.87358.6
MSTRG.149305.1	NONSUST030288.1
MSTRG.366709.13	NONSUST021988.1						NONDMET046714.1		NONHSAT193357.1	NONMMUT142030.1	NONMDOT027115.1					NONSCET000298.2
MSTRG.189693.1	NONSUST031041.1
MSTRG.103445.1										NONMMUT007396.2
MSTRG.365760.1	NONSUST001515.1													NONRATT034044.1
MSTRG.92807.2	NONSUST017869.1
MSTRG.269249.1	NONSUST011027.1
MSTRG.301014.10
MSTRG.288074.1									NONHSAT157376.1
MSTRG.92726.1
MSTRG.212733.9
MSTRG.153818.33					NONPTRT015428.1			NONGGOT016269.1	NONHSAT118389.2	NONMMUT029520.2				NONRATT017027.2
MSTRG.91637.1	NONSUST018655.1
MSTRG.172631.1	NONSUST030930.1
MSTRG.63661.31	NONSUST014437.1					NONBTAT031826.1			NONHSAT217146.1						NONMMLT002259.1
MSTRG.40790.4	NONSUST001433.1								NONHSAT221316.1
MSTRG.227269.2	NONSUST004746.1
MSTRG.333214.20
MSTRG.150923.1	NONSUST014174.1
MSTRG.199208.7	NONSUST027609.1
MSTRG.127016.1	NONSUST030373.1
MSTRG.268764.1
MSTRG.70103.1	NONSUST030757.1
MSTRG.153818.32	NONSUST024060.1								NONHSAT117691.2
MSTRG.324571.7	NONSUST011250.1
MSTRG.208934.4										NONMMUT068630.2				NONRATT014591.2
MSTRG.241010.1	NONSUST030638.1
MSTRG.293551.43	NONSUST009623.1
MSTRG.278461.2
MSTRG.208522.3					NONPTRT001424.1
MSTRG.124445.70
MSTRG.4954.9	NONSUST000344.1
MSTRG.17730.1	NONSUST017800.1								NONHSAT041652.2
MSTRG.179147.24	NONSUST025653.1
MSTRG.41481.2
MSTRG.244429.9
MSTRG.62519.10
MSTRG.4483.5	NONSUST030635.1							NONGGOT016528.1
MSTRG.130761.2	NONSUST022380.1
MSTRG.290194.1
MSTRG.56603.1	NONSUST030384.1
MSTRG.149305.3	NONSUST030288.1					NONBTAT029577.1
MSTRG.320124.1									NONHSAT158581.1
MSTRG.137172.1	NONSUST020373.1
MSTRG.63657.1	NONSUST030817.1
MSTRG.269055.1	NONSUST005107.1
MSTRG.200119.8	NONSUST027637.1
MSTRG.170166.3
MSTRG.66017.3
MSTRG.69892.1
MSTRG.101727.3	NONSUST019117.1
MSTRG.356605.1	NONSUST019745.1
MSTRG.42383.11	NONSUST013600.1
MSTRG.38728.5	NONSUST002776.1								NONHSAT093255.2
MSTRG.32886.22	NONSUST030420.1
MSTRG.131450.5
MSTRG.127901.1	NONSUST022223.1
MSTRG.120389.2	NONSUST030908.1
MSTRG.250537.1	NONSUST018080.1
MSTRG.110814.1						NONBTAT020949.2		NONGGOT015751.1		NONMMUT007679.2				NONRATT026805.2
MSTRG.290909.2	NONSUST021533.1							NONGGOT011478.1	NONHSAT197491.1
MSTRG.366434.7	NONSUST014829.1
MSTRG.42286.1
MSTRG.209478.1	NONSUST002962.1
MSTRG.143663.12	NONSUST030482.1
MSTRG.365840.1	NONSUST025902.1								NONHSAT235978.1
MSTRG.312532.1
MSTRG.245894.16	NONSUST006426.1
MSTRG.261903.10
MSTRG.232250.3	NONSUST005044.1
MSTRG.214581.1	NONSUST003754.1					NONBTAT024056.2
MSTRG.215006.6	NONSUST003827.1
MSTRG.232587.2
MSTRG.373117.91	NONSUST021988.1						NONDMET046714.1		NONHSAT193357.1	NONMMUT142030.1	NONMDOT027115.1					NONSCET000298.2
MSTRG.194093.6
MSTRG.153818.36					NONPTRT015428.1			NONGGOT016269.1	NONHSAT118389.2	NONMMUT029520.2				NONRATT017027.2
MSTRG.129235.1									NONHSAT180378.1
MSTRG.236450.8	NONSUST005264.1					NONBTAT016523.2			NONHSAT146441.2
MSTRG.88838.9	NONSUST018638.1
MSTRG.44352.5	NONSUST014852.1
MSTRG.10989.6
MSTRG.308099.1	NONSUST010688.1
MSTRG.232327.2	NONSUST030507.1
MSTRG.187215.33	NONSUST025929.1
MSTRG.166998.1
MSTRG.365294.5
MSTRG.72345.1	NONSUST017991.1
MSTRG.158997.1	NONSUST019745.1
MSTRG.30892.9	NONSUST002560.1
MSTRG.150314.5									NONHSAT206793.1	NONMMUT029528.2				NONRATT012869.2
MSTRG.220042.8	NONSUST004469.1
MSTRG.219843.1
MSTRG.162082.1
MSTRG.125992.9
MSTRG.131644.1
MSTRG.236871.1														NONRATT004669.2
MSTRG.2675.7
MSTRG.86322.1
MSTRG.55190.1	NONSUST018655.1
MSTRG.261955.1										NONMMUT108836.1
MSTRG.44352.3	NONSUST014852.1
MSTRG.365758.1
MSTRG.29027.6	NONSUST001123.1
MSTRG.244355.1	NONSUST030507.1
MSTRG.367016.2	NONSUST023805.1
MSTRG.189979.1	NONSUST030449.1					NONBTAT029391.1			NONHSAT258555.1
MSTRG.245737.19								NONGGOT013334.1		NONMMUT093834.1				NONRATT010297.2
MSTRG.71061.8	NONSUST030658.1
MSTRG.148754.3
MSTRG.105647.2	NONSUST019362.1
MSTRG.165250.1	NONSUST023691.1							NONGGOT005716.1	NONHSAT168681.1			NONPPYT004306.1
MSTRG.98719.9	NONSUST023935.1
MSTRG.366474.8	NONSUST000563.1
MSTRG.161849.1	NONSUST024341.1									NONMMUT092928.1
MSTRG.130272.2
MSTRG.244545.13
MSTRG.54545.3
MSTRG.183193.1	NONSUST030827.1
MSTRG.294689.1	NONSUST030961.1							NONGGOT012348.1	NONHSAT236627.1
MSTRG.20946.2									NONHSAT051130.2
MSTRG.152182.1	NONSUST030858.1
MSTRG.301014.5
MSTRG.172587.1	NONSUST030979.1
MSTRG.169352.3	NONSUST025390.1
MSTRG.366709.16	NONSUST021988.1								NONHSAT190636.1	NONMMUT027011.2	NONMDOT027115.1					NONSCET000298.2
MSTRG.116092.2										NONMMUT058893.2
MSTRG.328812.25	NONSUST000950.1
MSTRG.240615.4
MSTRG.6049.3	NONSUST030496.1
MSTRG.361320.8	NONSUST028816.1
MSTRG.252210.10	NONSUST000433.1
MSTRG.304317.1	NONSUST030898.1
MSTRG.195186.3
MSTRG.43032.5
MSTRG.219288.1	NONSUST004000.1
MSTRG.131655.1	NONSUST011699.1
MSTRG.149305.8	NONSUST030288.1					NONBTAT029577.1
MSTRG.98870.12
MSTRG.10391.1	NONSUST030589.1
MSTRG.149844.14	NONSUST023082.1
MSTRG.330283.4	NONSUST011828.1													NONRATT019704.2
MSTRG.65715.1
MSTRG.133553.1	NONSUST030560.1								NONHSAT245776.1
MSTRG.367314.3
MSTRG.42461.12	NONSUST013608.1							NONGGOT020139.1				NONPPYT002496.1
MSTRG.92098.30
MSTRG.176460.10
MSTRG.371334.2	NONSUST016996.1
MSTRG.213777.1	NONSUST031060.1
MSTRG.366434.9	NONSUST014829.1
MSTRG.102224.1
MSTRG.155215.1
MSTRG.337532.2	NONSUST030439.1					NONBTAT028805.1			NONHSAT241283.1
MSTRG.236455.4	NONSUST004372.1					NONBTAT009671.2			NONHSAT146442.2	NONMMUT011354.2				NONRATT017433.2			NONDRET001863.2
MSTRG.88853.3	NONSUST019745.1					NONBTAT028654.1			NONHSAT166154.1
MSTRG.320942.19
MSTRG.213845.1
MSTRG.295859.3									NONHSAT182508.1
MSTRG.149517.6	NONSUST023059.1
MSTRG.101127.61
MSTRG.230983.26
MSTRG.3073.1
MSTRG.126358.1
MSTRG.45646.4	NONSUST013883.1
MSTRG.275404.1	NONSUST030391.1
MSTRG.168260.1
MSTRG.211360.24
MSTRG.349133.1	NONSUST031059.1
MSTRG.118361.8	NONSUST031060.1
MSTRG.241588.3	NONSUST007235.1								NONHSAT159010.1
MSTRG.163577.1	NONSUST023611.1
MSTRG.132553.6
MSTRG.113530.1
MSTRG.189411.1	NONSUST030295.1
MSTRG.323765.6	NONSUST011619.1
MSTRG.238299.1	NONSUST018655.1
MSTRG.325021.1	NONSUST011263.1
MSTRG.35506.1
MSTRG.78707.23										NONMMUT008955.2				NONRATT009636.2
MSTRG.203641.1
MSTRG.218692.2	NONSUST003942.1
MSTRG.124545.1	NONSUST019180.1
MSTRG.102201.12
MSTRG.52867.13
MSTRG.153253.8	NONSUST030700.1
MSTRG.171284.5
MSTRG.89330.1	NONSUST030723.1				NONPTRT012744.1	NONBTAT031192.1			NONHSAT210730.1
MSTRG.38166.1	NONSUST030552.1
MSTRG.172572.2	NONSUST025480.1					NONBTAT031512.1			NONHSAT228471.1
MSTRG.252213.4	NONSUST006621.1
MSTRG.99818.1	NONSUST019009.1
MSTRG.82314.4	NONSUST017370.1
MSTRG.336819.1
MSTRG.135743.1	NONSUST030725.1
MSTRG.124600.17	NONSUST021066.1				NONPTRT006348.1				NONHSAT173100.1	NONMMUT066755.2		NONPPYT005430.1
MSTRG.122324.1	NONSUST030491.1					NONBTAT030599.1
MSTRG.308265.28	NONSUST010695.1
MSTRG.135714.2									NONHSAT151291.1
MSTRG.353738.1	NONSUST028325.1
MSTRG.331053.1	NONSUST007992.1
MSTRG.82313.3	NONSUST017370.1								NONHSAT242788.1
MSTRG.108979.3									NONHSAT162219.1	NONMMUT154369.1
MSTRG.256426.17	NONSUST006745.1
MSTRG.45748.8	NONSUST013889.1								NONHSAT246871.1
MSTRG.69255.1	NONSUST015787.1
MSTRG.245733.1	NONSUST030707.1
MSTRG.134451.3									NONHSAT148440.1
MSTRG.271066.2	NONSUST031059.1
MSTRG.244860.6	NONSUST006387.1
MSTRG.372650.1	NONSUST019745.1
MSTRG.370609.1	NONSUST022890.1
MSTRG.171214.6
MSTRG.49705.1	NONSUST030411.1
MSTRG.32764.1						NONBTAT002651.2
MSTRG.327789.1	NONSUST002387.1
MSTRG.45963.1	NONSUST031074.1					NONBTAT007355.2
MSTRG.19195.6
MSTRG.241805.1	NONSUST031059.1
MSTRG.149087.1
MSTRG.81720.1	NONSUST031010.1
MSTRG.373118.54	NONSUST021990.1						NONDMET057055.1		NONHSAT190636.1	NONMMUT110472.1						NONSCET000298.2
MSTRG.122954.1
MSTRG.158897.1
MSTRG.181800.40								NONGGOT014731.1	NONHSAT200447.1
MSTRG.86319.4	NONSUST017558.1
MSTRG.85150.5
MSTRG.256763.1									NONHSAT161935.1
MSTRG.325317.3
MSTRG.356668.4									NONHSAT192303.1
MSTRG.25297.1									NONHSAT170945.1	NONMMUT069483.2
MSTRG.205644.1	NONSUST030939.1
MSTRG.32940.8
MSTRG.216477.1	NONSUST003289.1
MSTRG.31210.5	NONSUST030407.1
MSTRG.15540.1	NONSUST030939.1
MSTRG.171273.4	NONSUST030930.1
MSTRG.118938.7	NONSUST019906.1
MSTRG.232652.13
MSTRG.275603.1	NONSUST030554.1
MSTRG.260208.92	NONSUST017797.1
MSTRG.338064.5
MSTRG.146693.1
MSTRG.86898.1	NONSUST019745.1
MSTRG.91513.4	NONSUST017767.1
MSTRG.269271.14
MSTRG.366434.6	NONSUST014829.1
MSTRG.231171.2									NONHSAT237561.1
MSTRG.240063.4	NONSUST011411.1
MSTRG.240998.1	NONSUST006205.1
MSTRG.84561.1	NONSUST022680.1
MSTRG.239511.5	NONSUST002387.1
MSTRG.33421.2
MSTRG.129267.6					NONPTRT016500.1			NONGGOT017712.1	NONHSAT104582.2		NONMDOT017706.1				NONMMLT004424.1
MSTRG.107908.32	NONSUST030568.1								NONHSAT192351.1
MSTRG.259123.2	NONSUST024032.1					NONBTAT000832.2			NONHSAT247078.1	NONMMUT026031.2				NONRATT033952.1
MSTRG.124600.3	NONSUST022186.1								NONHSAT001093.2			NONPPYT005429.1
MSTRG.352612.4	NONSUST028699.1					NONBTAT026662.2
MSTRG.318464.2
MSTRG.179147.16	NONSUST025652.1
MSTRG.219280.14	NONSUST003996.1								NONHSAT223857.1
MSTRG.47959.1
MSTRG.60782.4	NONSUST014421.1								NONHSAT249460.1
MSTRG.224313.1
MSTRG.258764.3	NONSUST006821.1
MSTRG.131641.58
MSTRG.344955.1	NONSUST019745.1
MSTRG.187901.1
MSTRG.364528.2															NONMMLT002355.1
MSTRG.72193.1	NONSUST031059.1
MSTRG.125940.2
MSTRG.221339.4	NONSUST004609.1
MSTRG.154034.5
MSTRG.65346.2	NONSUST014625.1
MSTRG.88854.9									NONHSAT217573.1	NONMMUT023605.2
MSTRG.330409.4									NONHSAT189221.1
MSTRG.288080.1	NONSUST008673.1
MSTRG.65157.1
MSTRG.106142.1	NONSUST018479.1
MSTRG.148795.2	NONSUST022999.1
MSTRG.324571.9	NONSUST011250.1					NONBTAT028377.1
MSTRG.65237.3
MSTRG.36463.1
MSTRG.212771.1	NONSUST030939.1					NONBTAT031167.1
MSTRG.132455.1	NONSUST021378.1
MSTRG.91283.1	NONSUST030940.1
MSTRG.155134.13	NONSUST023328.1
MSTRG.167401.5	NONSUST024534.1									NONMMUT015511.2				NONRATT025321.2
MSTRG.367119.17									NONHSAT168996.1
MSTRG.170962.2	NONSUST025452.1
MSTRG.155175.5									NONHSAT209118.1
MSTRG.341608.2	NONSUST013506.1
MSTRG.186633.13
MSTRG.217011.3
MSTRG.329703.3
MSTRG.17699.1
MSTRG.223424.1	NONSUST030995.1
MSTRG.284751.1
MSTRG.204236.2	NONSUST026723.1							NONGGOT016533.1	NONHSAT174389.1
MSTRG.60768.25
MSTRG.163841.1	NONSUST030699.1
MSTRG.120246.2	NONSUST019963.1
MSTRG.69557.10									NONHSAT172744.1
MSTRG.109502.3	NONSUST030723.1
MSTRG.8130.1
MSTRG.99818.6	NONSUST019010.1
MSTRG.232865.3	NONSUST005096.1
MSTRG.336911.2
MSTRG.44683.1	NONSUST030939.1
MSTRG.121754.10	NONSUST020045.1
MSTRG.174550.2
MSTRG.72439.3	NONSUST016999.1
MSTRG.81511.10									NONHSAT181637.1
MSTRG.233463.12	NONSUST005135.1
MSTRG.53560.6
MSTRG.27434.1	NONSUST001027.1			NONGGAT007919.2	NONPTRT016331.1	NONBTAT024900.2		NONGGOT005889.1	NONHSAT036719.2	NONMMUT014466.2		NONPPYT014346.1		NONRATT034080.1	NONMMLT008114.1		NONDRET008133.2
MSTRG.99600.1	NONSUST026934.1
MSTRG.369400.1
MSTRG.352612.3	NONSUST028699.1				NONPTRT018485.1	NONBTAT026661.2		NONGGOT020509.1	NONHSAT258747.1	NONMMUT137217.1				NONRATT034134.1	NONMMLT009288.1
MSTRG.134981.13
MSTRG.78998.1	NONSUST006461.1
MSTRG.174250.1	NONSUST017800.1				NONPTRT014342.1	NONBTAT031826.1		NONGGOT015279.1	NONHSAT168677.1	NONMMUT021570.2
MSTRG.367124.1	NONSUST030757.1								NONHSAT209310.1
MSTRG.372038.9	NONSUST030646.1
MSTRG.4851.1	NONSUST030763.1
MSTRG.116724.1	NONSUST019745.1
MSTRG.189406.7								NONGGOT006623.1	NONHSAT160508.1						NONMMLT004351.1
MSTRG.270779.1	NONSUST025258.1
MSTRG.148783.8	NONSUST022994.1								NONHSAT244962.1
MSTRG.367824.1	NONSUST030939.1
MSTRG.52126.2	NONSUST030733.1
MSTRG.218167.1	NONSUST030507.1
MSTRG.328784.1										NONMMUT064785.2
MSTRG.288080.4	NONSUST008673.1
MSTRG.130891.4
MSTRG.207577.4	NONSUST026875.1									NONMMUT003114.2
MSTRG.97615.5
MSTRG.301014.2
MSTRG.131533.1	NONSUST030931.1
MSTRG.185432.1
MSTRG.333252.3	NONSUST030658.1
MSTRG.126111.2
MSTRG.208043.4	NONSUST028019.1
MSTRG.363772.1	NONSUST030995.1
MSTRG.42127.1
MSTRG.124600.22	NONSUST022186.1								NONHSAT173100.1			NONPPYT005429.1
MSTRG.59744.1
MSTRG.359104.11
MSTRG.343092.1
MSTRG.361040.1	NONSUST030439.1
MSTRG.238778.8	NONSUST005454.1
MSTRG.65524.10
MSTRG.132028.7
MSTRG.20984.2	NONSUST000832.1
MSTRG.237803.1
MSTRG.130185.2
MSTRG.352612.1	NONSUST028699.1				NONPTRT018485.1	NONBTAT026661.2		NONGGOT020685.1	NONHSAT258747.1	NONMMUT137217.1				NONRATT034134.1	NONMMLT009289.1
MSTRG.55191.3
MSTRG.73705.2
MSTRG.265429.1	NONSUST030452.1
MSTRG.271485.2	NONSUST030961.1
MSTRG.117397.2	NONSUST020521.1
MSTRG.110250.7
MSTRG.293555.1	NONSUST014956.1					NONBTAT030885.1			NONHSAT165984.1
MSTRG.710.1	NONSUST030723.1					NONBTAT031664.1
MSTRG.235216.1	NONSUST031010.1
MSTRG.202352.1	NONSUST030449.1				NONPTRT014204.1	NONBTAT027680.1		NONGGOT016533.1	NONHSAT169145.1
MSTRG.49536.1	NONSUST031059.1
MSTRG.371328.7	NONSUST004914.1
MSTRG.213191.1
MSTRG.179383.1	NONSUST031041.1
MSTRG.30879.1	NONSUST002560.1
MSTRG.229562.14	NONSUST004805.1
MSTRG.308265.27	NONSUST010697.1								NONHSAT238522.1						NONMMLT000602.1
MSTRG.233010.1	NONSUST005773.1
MSTRG.66006.2	NONSUST002387.1
MSTRG.116091.1	NONSUST031060.1				NONPTRT012440.1				NONHSAT242512.1
MSTRG.278562.2
MSTRG.208027.1	NONSUST026939.1					NONBTAT008232.2			NONHSAT009251.2					NONRATT008584.2
MSTRG.343898.1									NONHSAT134945.2					NONRATT023182.2
MSTRG.41873.1	NONSUST030807.1
MSTRG.280828.9					NONPTRT001718.1			NONGGOT020060.1	NONHSAT247255.1			NONPPYT001731.1
MSTRG.110834.2	NONSUST031059.1
MSTRG.124445.16
MSTRG.176235.1	NONSUST031059.1
MSTRG.185053.1	NONSUST030941.1
MSTRG.207577.19
MSTRG.332762.4									NONHSAT188813.1
MSTRG.45748.11	NONSUST014911.1								NONHSAT246871.1
MSTRG.66523.8
MSTRG.259212.4	NONSUST006827.1
MSTRG.236450.11	NONSUST005880.1					NONBTAT009671.2			NONHSAT146442.2	NONMMUT011357.2				NONRATT017433.2			NONDRET001863.2
MSTRG.107266.1	NONSUST031041.1								NONHSAT238913.1			NONPPYT015410.1
MSTRG.38322.3	NONSUST001355.1								NONHSAT123590.2
MSTRG.366708.27	NONSUST021992.1								NONHSAT190636.1	NONMMUT147378.1	NONMDOT027115.1
MSTRG.124445.29
MSTRG.370499.3	NONSUST011035.1
MSTRG.312318.1	NONSUST010123.1
MSTRG.221182.3	NONSUST004142.1
MSTRG.364772.27
MSTRG.239665.14	NONSUST006126.1
MSTRG.27434.3	NONSUST001027.1			NONGGAT007919.2	NONPTRT016331.1	NONBTAT024900.2		NONGGOT005889.1	NONHSAT036719.2	NONMMUT014466.2		NONPPYT014346.1		NONRATT034080.1	NONMMLT008114.1		NONDRET008133.2
MSTRG.158897.4	NONSUST025902.1					NONBTAT031513.1			NONHSAT150073.1
MSTRG.277036.1	NONSUST008273.1					NONBTAT030296.1			NONHSAT257770.1
MSTRG.59885.3					NONPTRT015264.1
MSTRG.168450.1	NONSUST019745.1
MSTRG.328913.1	NONSUST030913.1
MSTRG.358906.2	NONSUST031003.1
MSTRG.119247.8	NONSUST020605.1
MSTRG.124600.19	NONSUST022186.1								NONHSAT173100.1			NONPPYT005429.1
MSTRG.252213.1	NONSUST006621.1
MSTRG.109102.2	NONSUST019582.1								NONHSAT028530.2					NONRATT027368.2
MSTRG.122933.4	NONSUST030961.1
MSTRG.212750.1	NONSUST030373.1
MSTRG.184437.27
MSTRG.42127.3
MSTRG.311659.39	NONSUST030615.1
MSTRG.161345.1	NONSUST030939.1
MSTRG.256226.4
MSTRG.236754.1	NONSUST005306.1				NONPTRT008960.1				NONHSAT148464.1	NONMMUT025282.2					NONMMLT000079.1
MSTRG.248842.1	NONSUST030930.1
MSTRG.174249.8	NONSUST025541.1
MSTRG.86383.22
MSTRG.229461.1	NONSUST004367.1
MSTRG.114444.62	NONSUST030635.1								NONHSAT230150.1
MSTRG.168260.4
MSTRG.328812.13
MSTRG.149064.1
MSTRG.220513.31
MSTRG.60075.1
MSTRG.238778.3	NONSUST005453.1					NONBTAT027830.1			NONHSAT149692.1
MSTRG.134726.1	NONSUST030682.1
MSTRG.115938.9
MSTRG.242297.10									NONHSAT039276.2
MSTRG.350537.1	NONSUST028673.1
MSTRG.269949.1												NONPPYT006654.1
MSTRG.131645.1
MSTRG.61809.5	NONSUST015387.1								NONHSAT204640.1
MSTRG.103176.1
MSTRG.116666.1
MSTRG.188034.6
MSTRG.78707.24										NONMMUT008955.2				NONRATT009636.2
MSTRG.215582.2	NONSUST030961.1
MSTRG.65277.3	NONSUST015516.1
MSTRG.130025.17
MSTRG.122900.4
MSTRG.112387.1
MSTRG.11936.4	NONSUST002007.1
MSTRG.205640.18	NONSUST027822.1							NONGGOT001559.1	NONHSAT227336.1
MSTRG.345140.6	NONSUST030293.1
MSTRG.229315.5
MSTRG.108634.2	NONSUST019745.1
