# Supplementary material for: Characterization and comparative analysis of transcriptional profiles of porcine colostrum and mature milk at different parities
Source: BMC Genom Data. 2021 Aug 10;22:25. doi: 10.1186/s12863-021-00980-5 (PMC8353812; doi:10.1186/s12863-021-00980-5)
Supplement: Supplementary file 6 — Additional file 6: Table S6. Analysis of differentially expressed transcripts (DET) for the milk type x parity interaction. DET are highlighted in blue. [file 12863_2021_980_MOESM6_ESM.xlsx]

## Sheet: Sheet1
Supplemental Table 6: DET analysis for milk type x parity interaction. DET are highlighted in blue.
Transcript	Log2 Fold Change	P-Value	Adjusted P-value
rna22238	4.22373	1.28563e-10	4.81471e-06
rna27866	-1.25651	1.60032e-10	4.81471e-06
MSTRG.208683.14	-3.94012	4.90949e-10	9.84713e-06
rna14076	1.29633	1.03932e-09	1.56345e-05
rna62377	4.24225	2.743e-09	2.75086e-05
rna69234	-7.18607	2.70814e-09	2.75086e-05
MSTRG.337836.10	5.37778	3.43052e-09	2.94887e-05
rna62750	4.16303	4.4626e-09	3.35655e-05
rna69254	-6.11153	5.39781e-09	3.60886e-05
rna16978	6.5412	7.41208e-09	4.46e-05
MSTRG.114444.62	0.542734	9.30919e-09	4.66794e-05
rna31913	2.0053	8.9052e-09	4.66794e-05
MSTRG.329474.6	-8.68875	1.08588e-08	5.02613e-05
MSTRG.86648.4	-8.27901	1.42977e-08	6.14516e-05
rna56801	3.832	1.82832e-08	7.33426e-05
MSTRG.253426.1	8.47923	2.05806e-08	7.72996e-05
MSTRG.40523.3	-5.80678	2.18389e-08	7.72996e-05
rna50113	-7.53669	2.60877e-08	8.72083e-05
MSTRG.341587.6	-3.57924	2.91938e-08	9.24553e-05
rna77208	5.00295	3.65517e-08	0.000109969
MSTRG.290003.24	-0.574613	3.88318e-08	0.000111266
MSTRG.266678.8	6.15952	4.44384e-08	0.000116259
MSTRG.118470.4	-6.38714	4.25664e-08	0.000116259
MSTRG.373117.37	8.76388	4.99639e-08	0.000125268
MSTRG.221153.6	5.71434	5.51818e-08	0.000132816
MSTRG.114979.3	-0.664212	7.4921e-08	0.00017339
rna69228	-6.0997	8.02081e-08	0.000178751
rna49922	1.71866	9.13929e-08	0.000192125
rna25079	2.58226	9.25948e-08	0.000192125
rna25236	-9.19325	9.82955e-08	0.000197155
MSTRG.88629.5	-6.63084	1.23905e-07	0.000240504
MSTRG.174657.12	2.40247	1.28542e-07	0.000241708
rna72313	-4.16813	1.38297e-07	0.000252169
MSTRG.184387.4	-6.37388	2.31413e-07	0.000397844
rna68937	4.42357	2.26411e-07	0.000397844
MSTRG.238639.8	4.95049	2.54477e-07	0.000425345
rna899	6.61592	2.93844e-07	0.00047787
MSTRG.240396.73	-0.377038	3.3943e-07	0.000532354
rna74503	-2.33387	3.45041e-07	0.000532354
rna10032	3.31514	6.31076e-07	0.000888563
MSTRG.172753.4	-0.986299	6.24569e-07	0.000888563
MSTRG.63655.10	-0.0513231	6.3406e-07	0.000888563
rna69220	-4.23115	6.34983e-07	0.000888563
rna75078	-2.86201	6.73238e-07	0.000920684
MSTRG.222452.3	-5.3814	7.30772e-07	0.000977156
rna60713	3.30298	7.63165e-07	0.000994091
MSTRG.89259.18	-4.67088	7.76479e-07	0.000994091
rna78541	3.38947	1.04678e-06	0.00131223
MSTRG.126461.6	0.0708764	1.08181e-06	0.00132847
MSTRG.43545.6	-2.95976	1.17572e-06	0.00141491
MSTRG.16635.4	-3.35365	1.25127e-06	0.00144791
MSTRG.22637.2	6.52411	1.23186e-06	0.00144791
rna63050	-1.13476	1.37754e-06	0.00149424
rna72808	4.71309	1.41547e-06	0.00149424
MSTRG.42652.5	1.50258	1.4099e-06	0.00149424
MSTRG.333326.39	-0.997759	1.37747e-06	0.00149424
MSTRG.166829.9	-2.14563	1.37766e-06	0.00149424
MSTRG.51570.1	-0.844068	1.59278e-06	0.00165243
rna15565	3.9624	1.64571e-06	0.0016784
MSTRG.73158.1	0.928491	1.68834e-06	0.00169318
rna16116	6.58922	1.77446e-06	0.00175037
rna42588	-1.79887	2.02208e-06	0.00187189
MSTRG.278967.9	-6.03238	1.98381e-06	0.00187189
rna13475	4.3073	2.01427e-06	0.00187189
rna70443	-1.90829	1.9339e-06	0.00187189
rna46747	-1.437	2.07873e-06	0.00189517
rna68931	4.83138	2.21613e-06	0.00199029
MSTRG.135312.3	-3.11969	2.36425e-06	0.00209208
rna63762	-4.65407	2.4783e-06	0.00213035
rna33773	-6.17499	2.47589e-06	0.00213035
rna51621	-1.62342	2.67509e-06	0.00223563
rna39987	-2.34275	2.6667e-06	0.00223563
MSTRG.124446.575	-7.8721	2.8427e-06	0.00234316
rna45220	-13.5944	2.93163e-06	0.00238381
MSTRG.81113.11	-5.80538	2.98363e-06	0.00239375
rna10947	4.34232	3.21958e-06	0.00254906
rna51405	-11.0949	3.354e-06	0.00260377
MSTRG.150604.28	-0.539258	3.37523e-06	0.00260377
MSTRG.899.4	0.201624	3.6675e-06	0.00279342
rna24609	6.24632	3.72362e-06	0.00280072
rna42521	-6.56836	3.95462e-06	0.00293774
MSTRG.164045.19	-4.76999	4.01184e-06	0.00294391
MSTRG.245029.1	-6.2877	4.24085e-06	0.00307447
MSTRG.256226.15	-5.62449	4.43496e-06	0.00311528
MSTRG.240396.79	2.143	4.41123e-06	0.00311528
rna34482	10.154	4.45248e-06	0.00311528
MSTRG.229516.4	-2.94392	4.57506e-06	0.00316426
MSTRG.207083.12	10.4684	4.66141e-06	0.00318734
MSTRG.53896.3	-0.212554	4.88908e-06	0.00330546
MSTRG.4978.12	-4.45518	5.23708e-06	0.00347013
rna2330	10.9628	5.30566e-06	0.00347013
rna43235	-7.31303	5.30467e-06	0.00347013
rna74445	-1.96729	5.47593e-06	0.00350529
rna6188	-2.41042	5.46127e-06	0.00350529
rna45819	-2.13042	5.58371e-06	0.00353666
MSTRG.10426.1	4.69112	5.66062e-06	0.00354803
MSTRG.253426.7	-5.89781	5.95095e-06	0.00366078
rna46081	10.2042	5.96219e-06	0.00366078
rna33809	3.49429	6.12607e-06	0.00372342
MSTRG.243739.15	4.63135	6.25127e-06	0.00376152
rna70353	5.82089	6.47769e-06	0.00385916
MSTRG.172757.8	3.01617	6.5879e-06	0.0038767
rna68376	-2.86423	6.63599e-06	0.0038767
MSTRG.108970.7	-3.33504	6.72069e-06	0.00388844
MSTRG.1683.30	0.456995	6.86695e-06	0.00393522
MSTRG.147888.9	-2.63341	7.5879e-06	0.00430735
MSTRG.171214.6	6.63712	7.99549e-06	0.0044963
rna34525	-0.334656	8.13104e-06	0.00453019
MSTRG.253373.10	-4.08146	8.50703e-06	0.00469619
MSTRG.237678.3	-1.90609	8.76905e-06	0.00479683
rna36440	-4.66368	8.98358e-06	0.00486991
MSTRG.66061.1	6.12207	9.56289e-06	0.00512134
MSTRG.215151.16	4.43983	9.61761e-06	0.00512134
rna62729	-4.5565	9.78612e-06	0.00513903
MSTRG.72130.2	9.99247	9.82166e-06	0.00513903
rna69315	1.09148	9.9188e-06	0.00514512
MSTRG.273940.30	1.89228	1.03068e-05	0.00530071
gene17782	-5.78962	1.08333e-05	0.00552426
rna15359	6.3043	1.09882e-05	0.00555614
MSTRG.40028.3	-17.646	1.1117e-05	0.00557445
rna12268	6.04851	1.12399e-05	0.00558948
MSTRG.251240.3	8.68824	1.14029e-05	0.00562405
MSTRG.108151.22	-1.83987	1.15068e-05	0.00562919
MSTRG.103386.6	-2.23006	1.19169e-05	0.00578277
rna59776	-1.6657	1.20686e-05	0.00580951
MSTRG.196524.46	4.97315	1.22402e-05	0.00584537
rna30432	-4.2227	1.26127e-05	0.00585815
rna8791	8.78827	1.24501e-05	0.00585815
MSTRG.93648.8	3.23256	1.25218e-05	0.00585815
rna40201	-3.08751	1.26564e-05	0.00585815
rna27362	-5.73922	1.28024e-05	0.00588053
rna27542	-3.26185	1.36608e-05	0.00610888
MSTRG.290175.5	-5.03745	1.37057e-05	0.00610888
rna25004	-0.579179	1.36767e-05	0.00610888
rna77099	-3.50065	1.36641e-05	0.00610888
rna24924	-2.19009	1.43819e-05	0.00627043
MSTRG.318900.21	-6.4806	1.42659e-05	0.00627043
MSTRG.55021.6	-1.37716	1.4485e-05	0.00627043
rna65334	-3.36332	1.44338e-05	0.00627043
rna25545	-1.94435	1.53001e-05	0.00657597
MSTRG.230901.5	2.27707	1.57241e-05	0.00670365
rna60603	2.93747	1.582e-05	0.00670365
MSTRG.187863.8	-1.34295	1.62859e-05	0.00680523
rna49280	-2.68846	1.62009e-05	0.00680523
MSTRG.68174.1	3.64663	1.70422e-05	0.00707218
rna69227	4.23989	1.89646e-05	0.00781602
rna53864	-1.06184	1.92812e-05	0.00789246
MSTRG.204656.1	6.48384	1.97262e-05	0.00802004
rna30914	-0.741863	2.0465e-05	0.00826458
MSTRG.172811.1	-5.88654	2.07665e-05	0.00827839
MSTRG.175072.2	-0.0264676	2.0979e-05	0.00827839
rna7565	1.59447	2.09242e-05	0.00827839
MSTRG.329508.1	-3.06654	2.10496e-05	0.00827839
rna71788	-4.52237	2.13812e-05	0.00835422
rna40558	4.49028	2.15809e-05	0.00837785
rna41385	2.59143	2.18727e-05	0.00843668
MSTRG.637.5	-8.18809	2.31834e-05	0.00888529
rna19184	-2.91365	2.36408e-05	0.00900326
MSTRG.84571.5	-4.33331	2.38532e-05	0.009027
rna71396	-3.43732	2.44712e-05	0.00907779
rna20626	-2.79747	2.42225e-05	0.00907779
MSTRG.16235.5	-0.575672	2.47384e-05	0.00907779
gene18443	-4.61182	2.47417e-05	0.00907779
MSTRG.89324.102	5.23103	2.43953e-05	0.00907779
MSTRG.306642.5	1.50201	2.55064e-05	0.00930163
MSTRG.72203.5	-4.0316	2.73446e-05	0.00982584
MSTRG.78195.1	-5.27761	2.74731e-05	0.00982584
MSTRG.368305.6	-5.51142	2.7597e-05	0.00982584
rna51465	-1.64147	2.74101e-05	0.00982584
MSTRG.109495.2	-3.78926	2.89026e-05	0.0102301
rna23947	5.87318	2.92944e-05	0.0103082
rna7488	-3.28533	2.99803e-05	0.0103677
MSTRG.365012.2	1.68302	2.97836e-05	0.0103677
rna38945	-5.04502	2.98795e-05	0.0103677
MSTRG.305521.11	4.19739	3.02722e-05	0.0104088
rna10390	0.987471	3.06623e-05	0.010483
MSTRG.287166.4	-3.3248	3.16628e-05	0.0107389
MSTRG.15013.1	2.14658	3.17677e-05	0.0107389
rna28821	2.27621	3.25216e-05	0.0108844
gene1120	-5.15252	3.25599e-05	0.0108844
MSTRG.194181.3	-11.6361	3.28139e-05	0.010893
MSTRG.55341.2	4.70654	3.29476e-05	0.010893
rna33052	8.57697	3.31709e-05	0.0109069
rna62221	-5.98035	3.35186e-05	0.0109613
MSTRG.105651.49	6.34018	3.38687e-05	0.0110159
MSTRG.166165.4	2.09864	3.46076e-05	0.0111958
MSTRG.52917.3	-1.27803	3.48649e-05	0.0112187
rna19513	-3.31384	3.54993e-05	0.011362
rna27386	6.15361	3.6355e-05	0.0115743
rna49282	-3.77706	3.65472e-05	0.0115743
rna72812	1.76127	3.7691e-05	0.0118741
rna20583	-5.66201	3.80115e-05	0.0119127
MSTRG.48178.3	7.61222	3.92591e-05	0.012174
rna28318	-1.56811	3.90518e-05	0.012174
MSTRG.161736.3	-4.63066	3.94524e-05	0.012174
rna65626	3.06937	4.15469e-05	0.0126902
MSTRG.189406.19	-0.711845	4.1412e-05	0.0126902
MSTRG.139694.5	8.24594	4.29063e-05	0.0129737
rna39271	-4.0028	4.28878e-05	0.0129737
MSTRG.186041.7	-7.6827	4.32534e-05	0.0130132
rna39448	-4.73364	4.35392e-05	0.0130302
rna78228	-0.00511647	4.37429e-05	0.0130302
rna45385	21.8839	4.55306e-05	0.0134959
rna41221	6.03992	4.60465e-05	0.0135819
rna25998	7.67063	4.67712e-05	0.0137242
MSTRG.107093.4	1.3937	4.6985e-05	0.0137242
rna46724	-2.79769	4.78144e-05	0.013899
rna56936	-2.78208	4.87103e-05	0.0140913
rna37101	-2.85317	5.11109e-05	0.0147151
rna29384	4.58805	5.14748e-05	0.0147492
MSTRG.164761.3	-4.19756	5.18648e-05	0.0147906
MSTRG.243832.2	0.35242	5.31888e-05	0.0150966
rna50252	-1.25768	5.43393e-05	0.0152079
rna10199	-2.54833	5.41e-05	0.0152079
rna58216	-4.25498	5.40647e-05	0.0152079
gene8310	0.310486	5.47725e-05	0.0152582
rna8950	-8.33335	5.59019e-05	0.0154183
rna48017	-6.1365	5.6116e-05	0.0154183
rna33852	6.81805	5.60245e-05	0.0154183
MSTRG.28147.5	-3.501	5.67535e-05	0.0155226
rna3001	12.4719	5.77078e-05	0.0157122
MSTRG.98870.1	-3.76789	6.00992e-05	0.0162896
rna31446	-3.64196	6.24375e-05	0.0168475
gene20842	-2.98335	6.34884e-05	0.0170546
rna37230	-2.76823	6.38263e-05	0.0170691
rna26907	-4.16644	6.49492e-05	0.0172164
rna6244	-3.50837	6.46731e-05	0.0172164
rna22470	2.08551	6.68223e-05	0.0176352
rna5339	-3.70514	6.87305e-05	0.0180596
MSTRG.98773.31	2.80412	6.94143e-05	0.0180946
rna65864	5.61279	6.94652e-05	0.0180946
rna3171	-2.06791	7.01378e-05	0.0181911
rna16188	3.40961	7.10273e-05	0.0182643
rna4179	3.49889	7.09517e-05	0.0182643
MSTRG.18167.3	2.76839	7.16378e-05	0.0183429
rna23011	3.78039	7.19533e-05	0.0183457
rna52604	2.85342	7.40769e-05	0.0188074
gene1615	-4.1458	7.49179e-05	0.018941
MSTRG.34006.7	-3.77851	7.54669e-05	0.019
rna48545	7.46179	7.59127e-05	0.0190326
MSTRG.41668.1	7.05226	7.64945e-05	0.0190989
MSTRG.300042.3	0.741811	7.75239e-05	0.0192176
MSTRG.59768.3	-3.3575	7.76089e-05	0.0192176
rna28679	3.22947	7.85619e-05	0.0193739
MSTRG.231666.8	-0.113779	7.9099e-05	0.0194267
MSTRG.270423.5	0.30353	7.97156e-05	0.0194768
MSTRG.219991.5	6.52922	7.99503e-05	0.0194768
MSTRG.284764.5	9.01046	8.06796e-05	0.0195307
MSTRG.330787.7	5.37745	8.08205e-05	0.0195307
MSTRG.113521.7	5.58658	8.22018e-05	0.0195504
rna34928	2.69115	8.21086e-05	0.0195504
MSTRG.157.9	4.91521	8.16216e-05	0.0195504
MSTRG.218752.1	-10.5278	8.18561e-05	0.0195504
MSTRG.72523.8	-3.54089	8.25322e-05	0.0195517
MSTRG.230997.4	-6.73437	8.42515e-05	0.0196857
MSTRG.77571.1	-5.5553	8.35384e-05	0.0196857
rna46812	-2.12089	8.48474e-05	0.0196857
MSTRG.237952.1	-3.81455	8.46345e-05	0.0196857
rna2021	5.09191	8.39816e-05	0.0196857
rna3007	-1.84052	8.50608e-05	0.0196857
MSTRG.8214.2	-3.79752	9.1867e-05	0.019813
MSTRG.367272.13	-4.20053	9.13291e-05	0.019813
MSTRG.102785.3	8.42368	9.09365e-05	0.019813
MSTRG.124445.183	-1.58991	8.69948e-05	0.019813
rna6026	-2.45001	8.69552e-05	0.019813
rna61329	-1.23733	8.92802e-05	0.019813
MSTRG.115773.4	1.09046	9.03676e-05	0.019813
rna68321	3.82817	9.1363e-05	0.019813
rna73646	-3.65887	8.6811e-05	0.019813
MSTRG.205829.29	2.01246	8.85666e-05	0.019813
rna54163	-2.24868	8.86064e-05	0.019813
rna18137	-0.320155	9.1372e-05	0.019813
MSTRG.158461.5	-4.47789	8.72724e-05	0.019813
MSTRG.365752.32	7.47686	8.80276e-05	0.019813
rna28313	-1.74576	8.78152e-05	0.019813
MSTRG.287720.15	5.94854	9.02859e-05	0.019813
MSTRG.49063.9	8.10999	9.14602e-05	0.019813
rna19300	4.09226	8.85965e-05	0.019813
MSTRG.335115.6	-5.43451	9.15754e-05	0.019813
MSTRG.123681.21	-4.01015	9.29703e-05	0.019908
MSTRG.318900.41	19.0261	9.29723e-05	0.019908
rna17830	-2.69979	9.33002e-05	0.019908
rna36923	-2.23661	9.48452e-05	0.020033
rna20339	-3.9976	9.50743e-05	0.020033
rna41655	-0.243621	9.49301e-05	0.020033
MSTRG.175072.13	-6.51143	9.52176e-05	0.020033
MSTRG.239628.7	3.72685	9.6951e-05	0.0203266
MSTRG.80256.4	-9.47463	9.73319e-05	0.0203356
rna6306	-0.184064	9.77697e-05	0.0203564
rna74076	-3.05678	0.000104452	0.0215982
MSTRG.164488.5	-0.688316	0.000104264	0.0215982
MSTRG.48141.6	4.55853	0.000108043	0.0221128
rna40379	4.55855	0.000107804	0.0221128
rna19299	0.413557	0.000108005	0.0221128
rna19337	6.1036	0.000109971	0.0222078
MSTRG.62506.14	1.23675	0.000109983	0.0222078
MSTRG.127563.2	-0.578828	0.000109905	0.0222078
rna36769	3.36104	0.000109876	0.0222078
MSTRG.42909.3	-12.9459	0.000111303	0.0223729
MSTRG.331384.14	3.38795	0.000111801	0.0223729
MSTRG.52867.12	-7.03096	0.000111916	0.0223729
MSTRG.117406.4	-2.89316	0.000115079	0.0224261
MSTRG.16645.4	2.19859	0.00011389	0.0224261
MSTRG.84243.35	-3.99773	0.000114451	0.0224261
MSTRG.210402.12	-5.90633	0.000113227	0.0224261
rna43855	-2.12086	0.000115872	0.0224261
rna21334	-0.271999	0.00011591	0.0224261
rna55330	5.26438	0.000114417	0.0224261
rna42473	-4.91381	0.000113365	0.0224261
MSTRG.365752.21	-16.1179	0.000115892	0.0224261
rna2697	-2.83869	0.000113569	0.0224261
MSTRG.127442.4	-2.53192	0.000117623	0.022614
MSTRG.310403.3	5.4156	0.000117632	0.022614
MSTRG.42687.2	-6.34467	0.000121641	0.0233102
MSTRG.220513.17	-3.43386	0.000124376	0.0236086
rna9684	-3.97818	0.000123642	0.0236086
MSTRG.244634.15	2.24652	0.000124337	0.0236086
MSTRG.18375.17	4.51173	0.000127654	0.0241548
MSTRG.297034.1	-2.64977	0.000129046	0.02421
MSTRG.164045.24	2.06285	0.000129153	0.02421
MSTRG.118443.41	-4.92339	0.000128774	0.02421
MSTRG.215011.10	13.8795	0.000129904	0.0242751
MSTRG.249459.2	-5.0954	0.000132093	0.0246077
MSTRG.86559.4	-7.69796	0.000134451	0.0249532
rna10247	-3.60851	0.000134777	0.0249532
MSTRG.115847.1	-6.01895	0.000135242	0.0249625
MSTRG.102785.7	-1.06546	0.000136319	0.0249987
MSTRG.230983.60	10.1109	0.00013629	0.0249987
MSTRG.139841.3	5.4086	0.000137807	0.0249987
MSTRG.194901.1	1.78981	0.000136769	0.0249987
rna29049	-2.92929	0.00013726	0.0249987
MSTRG.270465.5	-6.27339	0.000137931	0.0249987
MSTRG.137716.1	-0.704608	0.000139186	0.0251504
rna14719	6.87163	0.000140808	0.0252164
MSTRG.333262.4	-2.61487	0.000140223	0.0252164
gene12169	-2.15711	0.000140684	0.0252164
rna68425	2.20325	0.00014187	0.0253311
rna27455	5.05428	0.000145038	0.025342
MSTRG.235215.6	7.79485	0.000144167	0.025342
rna26489	2.32391	0.000144358	0.025342
rna15945	-2.23751	0.000143239	0.025342
MSTRG.77649.4	3.20812	0.000145721	0.025342
MSTRG.276114.1	1.69154	0.000145666	0.025342
MSTRG.38728.3	0.276568	0.000144962	0.025342
rna16121	4.4829	0.00014431	0.025342
rna3570	4.33753	0.000142465	0.025342
MSTRG.244964.10	5.0684	0.000148078	0.0253903
rna20495	7.19203	0.000147545	0.0253903
MSTRG.206394.4	14.345	0.000147858	0.0253903
rna4172	-7.03136	0.000147463	0.0253903
rna72892	-5.12651	0.000148109	0.0253903
rna70608	2.13677	0.000148714	0.0254217
rna51979	-1.56612	0.000149491	0.0254821
MSTRG.275844.7	-1.54323	0.000150831	0.0256378
rna60725	1.43493	0.0001535	0.0260181
MSTRG.234840.3	1.36142	0.000154897	0.0261811
MSTRG.155622.2	-8.03656	0.000155781	0.0262568
rna47114	-2.33404	0.000158156	0.0265086
MSTRG.176469.10	3.72202	0.000158066	0.0265086
rna77702	2.60656	0.000159148	0.0266007
rna71587	-1.28104	0.000160608	0.0267704
MSTRG.99748.42	13.9334	0.000163758	0.0272201
MSTRG.105396.8	2.84404	0.000164484	0.0272655
rna17936	-3.01263	0.000165083	0.0272895
rna45660	-3.94137	0.000166759	0.0274159
rna12802	4.19516	0.000166483	0.0274159
rna72856	24.8299	0.000168159	0.0275707
MSTRG.325297.12	7.96893	0.000169817	0.0277669
MSTRG.32953.3	1.28481	0.000171711	0.0280006
rna35484	1.78238	0.000172371	0.0280321
rna38675	-5.50877	0.000173515	0.0281422
rna26251	4.32452	0.000178315	0.0286787
rna31000	-4.74045	0.000177406	0.0286787
rna73013	-0.298143	0.000178206	0.0286787
rna8249	-1.9563	0.000178729	0.0286787
rna11992	0.655203	0.00017938	0.0287065
rna12284	1.96877	0.000180497	0.0288087
rna66627	-6.64137	0.000183025	0.0290932
MSTRG.149459.2	3.61314	0.000184385	0.0290932
MSTRG.199207.5	-4.75968	0.000184697	0.0290932
MSTRG.335078.5	-1.72082	0.000183893	0.0290932
MSTRG.111252.6	1.69706	0.000184503	0.0290932
rna45999	-5.9687	0.000188148	0.0295593
rna40574	2.15872	0.000189501	0.0296173
rna7890	4.94619	0.000189159	0.0296173
MSTRG.258105.1	4.8898	0.000191199	0.0297283
MSTRG.244090.6	7.63877	0.000191092	0.0297283
MSTRG.114437.4	-5.41381	0.00019353	0.0300131
rna6335	-8.43877	0.00019421	0.0300411
MSTRG.72352.1	-4.64167	0.000195943	0.0302315
rna41002	-0.494852	0.000199192	0.0306393
MSTRG.105651.15	3.65512	0.000199605	0.0306393
rna41594	-5.1458	0.000201891	0.0306772
rna14693	-22.1392	0.000201756	0.0306772
rna33094	-4.51021	0.000201695	0.0306772
MSTRG.233363.3	-4.33051	0.000201427	0.0306772
rna16796	-5.63162	0.00020332	0.0307926
rna26887	-1.01236	0.000203674	0.0307926
MSTRG.366709.4	0.00268625	0.0002043	0.0308099
rna62667	1.63018	0.000205165	0.030863
rna19319	19.6555	0.000206486	0.0309842
rna5968	-3.92927	0.000208133	0.0311237
rna708	4.18282	0.00020845	0.0311237
rna50331	-0.166925	0.000212411	0.0314844
rna69429	-1.4705	0.000212139	0.0314844
MSTRG.286942.4	2.60716	0.000212435	0.0314844
rna63137	-1.41625	0.00021391	0.031625
rna38374	-2.65393	0.000218812	0.0319908
MSTRG.161282.1	-0.223987	0.000217524	0.0319908
MSTRG.115050.4	5.17629	0.000219506	0.0319908
rna41839	-3.54496	0.000218625	0.0319908
MSTRG.243140.4	5.59648	0.000217593	0.0319908
MSTRG.5474.5	-7.30902	0.000219574	0.0319908
MSTRG.211407.15	2.53767	0.000220624	0.0320331
rna45827	6.75965	0.000220929	0.0320331
rna37493	-3.6482	0.000222656	0.0321287
MSTRG.131993.10	-6.31196	0.000222256	0.0321287
MSTRG.9794.1	1.91023	0.000224757	0.0323542
rna52601	6.97419	0.00022598	0.0324527
MSTRG.118001.2	2.07733	0.000227976	0.0325881
rna56309	-3.53732	0.000228006	0.0325881
MSTRG.137367.14	0.696707	0.000229527	0.0327277
rna6057	3.08845	0.000231932	0.0329924
gene18094	-5.33567	0.000232769	0.0330334
MSTRG.129600.1	5.11811	0.000234549	0.0331529
MSTRG.149836.3	6.14531	0.000234713	0.0331529
MSTRG.266784.15	-4.73914	0.000235752	0.0332217
rna61105	7.15329	0.000237075	0.0333301
rna35147	-1.73118	0.000239331	0.0335689
rna44823	-3.63289	0.000242814	0.0339781
rna23777	-6.31482	0.000244824	0.03418
rna74172	-2.05952	0.000247194	0.0344309
MSTRG.72034.1	-1.76526	0.00024831	0.0344976
rna73634	0.519202	0.00024882	0.0344976
gene12649	-4.48699	0.000251239	0.0347529
gene23317	-2.7686	0.000252966	0.0349117
rna8323	-5.66058	0.000259712	0.0357534
MSTRG.270555.9	7.5246	0.000260254	0.0357534
MSTRG.154147.5	-4.57998	0.000260924	0.0357639
rna6276	-1.50486	0.000265915	0.0363651
MSTRG.263606.1	2.44344	0.000267063	0.0364393
rna70749	3.94645	0.000268319	0.0365278
MSTRG.138498.8	3.76762	0.000270584	0.0366702
MSTRG.302305.21	4.07261	0.000270333	0.0366702
rna36093	0.848825	0.000271645	0.0367313
MSTRG.316271.1	-3.65293	0.000273816	0.0369419
rna48992	-5.15092	0.00027595	0.0371464
MSTRG.65999.11	5.51652	0.000278892	0.0372094
rna38275	-2.65753	0.000277778	0.0372094
rna39184	-6.74811	0.000278373	0.0372094
rna68640	-6.08795	0.000277161	0.0372094
rna69918	-3.39352	0.000281632	0.0374919
rna58601	-1.48202	0.000285128	0.0378323
MSTRG.291116.2	3.7288	0.000286365	0.0378323
rna38125	0.177132	0.000285787	0.0378323
MSTRG.256755.16	6.21836	0.000286704	0.0378323
MSTRG.107070.14	1.02484	0.000287755	0.037888
MSTRG.54603.3	-0.619394	0.00028848	0.0379005
rna31371	-3.87349	0.000290178	0.0380404
rna19549	-0.642464	0.000291391	0.0381165
rna63516	-2.56708	0.000293142	0.0381796
MSTRG.56100.22	1.02463	0.000293067	0.0381796
rna66524	5.41251	0.000299984	0.0389335
rna64222	1.77797	0.000300225	0.0389335
rna25355	5.45417	0.000307048	0.0397327
rna34404	2.6368	0.000309626	0.0399802
MSTRG.35874.5	-7.6442	0.000313995	0.0404576
MSTRG.232956.6	4.37037	0.000314809	0.0404758
rna55064	6.92376	0.000317924	0.0407024
rna23981	-2.85017	0.000317896	0.0407024
MSTRG.140262.12	14.1293	0.000320096	0.0408069
rna4809	2.28214	0.000319694	0.0408069
MSTRG.51957.5	-8.9493	0.000323073	0.0410172
MSTRG.100777.6	-1.05806	0.00032311	0.0410172
rna7808	-4.72693	0.000324726	0.0410491
MSTRG.78533.3	7.9673	0.000324115	0.0410491
rna50058	3.04155	0.000326294	0.0411609
MSTRG.70075.6	-8.55727	0.000329067	0.0412254
MSTRG.14497.2	5.03591	0.000327798	0.0412254
rna43407	-2.45766	0.000329545	0.0412254
MSTRG.175072.5	9.81788	0.00032935	0.0412254
rna63432	-2.74603	0.00033311	0.0415848
rna9487	-1.99799	0.000336894	0.0419702
rna15400	-3.96052	0.000340255	0.0423013
gene27660	-3.77333	0.000342234	0.0423851
rna24573	-5.78939	0.000342338	0.0423851
MSTRG.69295.2	-12.0544	0.00034405	0.0425096
rna59661	-3.73643	0.000345891	0.0426495
MSTRG.130205.1	0.379054	0.000351164	0.0431008
rna15388	-1.88572	0.000351654	0.0431008
rna21428	4.98716	0.0003517	0.0431008
MSTRG.290807.11	-2.81132	0.000352874	0.0431169
rna22240	-1.06126	0.000353264	0.0431169
gene7582	-2.01756	0.000354873	0.0432255
rna37635	-2.76892	0.00035713	0.0434126
MSTRG.308234.8	0.955226	0.000359082	0.0435618
MSTRG.10601.2	5.37514	0.000360315	0.0436235
MSTRG.161229.15	1.35026	0.000362802	0.0437282
MSTRG.204155.1	-6.13079	0.00036287	0.0437282
rna56140	-2.14663	0.00036336	0.0437282
MSTRG.130908.14	5.01686	0.000364497	0.0437775
MSTRG.251501.3	3.79402	0.000367727	0.0439541
rna50288	-7.16833	0.000368159	0.0439541
MSTRG.373117.21	-4.70264	0.000368031	0.0439541
rna19885	5.32658	0.000371057	0.044125
MSTRG.185054.3	-6.45544	0.000370369	0.044125
MSTRG.163817.34	3.20327	0.000372836	0.044249
MSTRG.219956.5	-2.38381	0.000374704	0.0443832
rna14923	-2.15527	0.000395108	0.0467081
MSTRG.219692.22	-10.3646	0.000403562	0.047614
rna13818	-4.9924	0.000404569	0.0476394
rna67103	-0.230412	0.000408815	0.0480453
rna65229	5.07695	0.000410615	0.0481628
rna46783	2.82574	0.000415917	0.0485952
rna10980	2.49117	0.000415848	0.0485952
MSTRG.220364.3	-7.26131	0.000420014	0.0489788
rna45178	1.46555	0.000427816	0.0497921
MSTRG.301643.3	2.71334	0.000428819	0.0498125
rna50318	-4.78919	0.00043073	0.0498421
MSTRG.317226.5	-9.52074	0.000430648	0.0498421
rna11519	-4.29864	0.000431886	0.0498799
rna59854	7.154	0.000445349	0.0513362
rna63774	-1.66796	0.000449661	0.0515903
rna2363	-4.51583	0.000450125	0.0515903
rna52674	4.84689	0.000449153	0.0515903
rna50629	3.20638	0.000452007	0.0517075
MSTRG.237390.6	-4.20589	0.000455144	0.0519676
MSTRG.188177.1	-1.58838	0.000457787	0.0521704
MSTRG.135312.26	-1.73984	0.000471508	0.0535313
MSTRG.91283.1	0.594661	0.000470994	0.0535313
rna32972	-0.794425	0.000472672	0.0535623
MSTRG.331384.13	-10.2458	0.000474743	0.0536589
MSTRG.194030.5	6.45577	0.000475802	0.0536589
MSTRG.76936.4	-4.26468	0.000476199	0.0536589
rna60168	-1.74217	0.000478968	0.05387
rna75083	2.96436	0.000482292	0.0541426
rna51399	-7.49259	0.000488424	0.0542179
MSTRG.312676.17	-3.11838	0.000487448	0.0542179
MSTRG.148597.8	0.596223	0.000486054	0.0542179
MSTRG.17355.2	1.7724	0.000488359	0.0542179
rna27041	3.99336	0.000485627	0.0542179
MSTRG.149345.1	-0.05596	0.000490952	0.0542179
MSTRG.245635.26	-1.95882	0.000491072	0.0542179
MSTRG.197281.10	4.99485	0.000487183	0.0542179
MSTRG.273940.25	-1.20903	0.000491039	0.0542179
MSTRG.29010.15	5.78901	0.00049519	0.0545725
rna61998	-1.22516	0.000499901	0.0548906
rna62984	2.61676	0.000499853	0.0548906
rna39762	-4.54222	0.000504893	0.0553377
rna5200	1.39956	0.000506427	0.0554049
rna34157	-1.44929	0.000513106	0.0554197
rna28752	-4.47364	0.000510731	0.0554197
rna66286	1.48672	0.000515061	0.0554197
rna19612	4.57669	0.000515117	0.0554197
rna30636	0.355485	0.000515474	0.0554197
rna33492	6.18559	0.000509812	0.0554197
rna54149	8.45708	0.000515386	0.0554197
MSTRG.114437.14	-1.64393	0.000511566	0.0554197
MSTRG.313164.4	6.73608	0.000515287	0.0554197
MSTRG.80744.3	-0.460458	0.000515772	0.0554197
rna59120	-2.01519	0.000517458	0.0555017
MSTRG.367767.3	3.40198	0.000519954	0.0556702
MSTRG.153889.13	-2.98751	0.000523519	0.0558538
rna12349	-3.22165	0.000523525	0.0558538
MSTRG.106059.19	-4.89679	0.000527794	0.0562096
rna46641	-1.91357	0.000530228	0.0562142
rna65751	2.78049	0.000529597	0.0562142
rna66916	-3.30088	0.00053064	0.0562142
rna40900	-1.20797	0.000536878	0.0566755
rna4255	8.71962	0.000536397	0.0566755
rna68319	6.17758	0.000542358	0.0570538
rna27714	-2.90347	0.000541536	0.0570538
MSTRG.200918.25	3.98245	0.000553283	0.0581015
rna9536	-2.63948	0.00055574	0.0582578
MSTRG.220008.9	0.589011	0.000558237	0.0583164
rna14568	-4.49782	0.000557953	0.0583164
MSTRG.66819.1	-0.797916	0.000560691	0.0583701
rna37555	-4.05451	0.000560615	0.0583701
rna28244	-3.3015	0.000564631	0.0586787
rna29399	8.61995	0.000568164	0.0588427
rna64618	-3.93279	0.000567468	0.0588427
rna25569	0.223639	0.000571139	0.0590491
rna29148	0.122972	0.00057373	0.0592152
rna22606	4.75907	0.000577716	0.0594808
rna50385	-3.7314	0.00057828	0.0594808
rna62715	6.52902	0.000579621	0.059517
rna53074	2.14556	0.000583541	0.0598172
MSTRG.191004.11	1.16036	0.000584533	0.0598172
MSTRG.54408.4	-0.607746	0.000586657	0.0599326
rna349	-3.40612	0.00058998	0.0601699
rna17915	-0.189714	0.000592618	0.0603367
rna8753	-0.31906	0.000598186	0.0608007
rna69269	3.69809	0.000600743	0.0609577
rna17704	-0.109126	0.000606694	0.0613546
rna68442	-1.47743	0.000606627	0.0613546
rna29291	-2.33307	0.000608844	0.0614688
rna60119	5.23703	0.000609938	0.061476
rna63602	-3.86514	0.000611321	0.0615123
rna61303	-3.39534	0.000614674	0.0615411
rna28176	2.55425	0.000613091	0.0615411
MSTRG.9152.5	3.46572	0.000614397	0.0615411
rna30997	-1.45412	0.00062064	0.0620352
MSTRG.339120.1	-6.19866	0.000622979	0.0621657
rna31465	-3.55409	0.00062688	0.0624514
MSTRG.325219.3	-3.43434	0.000628141	0.0624736
MSTRG.133771.7	1.17631	0.000631943	0.062748
rna66042	-0.721404	0.000637054	0.0631513
MSTRG.238656.18	-9.88375	0.000641936	0.0635306
MSTRG.359664.29	-1.96941	0.000650568	0.0639641
MSTRG.253148.6	-2.41655	0.000647955	0.0639641
rna57017	1.37431	0.00064972	0.0639641
MSTRG.222553.4	2.62321	0.000648906	0.0639641
rna12810	-1.95711	0.000652436	0.0640316
MSTRG.158773.7	-5.77285	0.000653384	0.0640316
rna47314	1.42386	0.000654582	0.0640447
rna51242	-2.63182	0.000655754	0.0640552
MSTRG.180832.2	-8.11035	0.000658657	0.0642346
MSTRG.132599.10	3.45691	0.000659869	0.0642486
rna40100	-1.93876	0.000662815	0.0644312
rna9541	-2.61731	0.000668384	0.0645387
rna17753	-2.14275	0.000665903	0.0645387
rna47685	1.04631	0.000667315	0.0645387
rna71062	-2.12968	0.000669284	0.0645387
rna27462	-3.39987	0.000667195	0.0645387
rna29271	-1.66135	0.000672248	0.0647208
rna36011	-3.14322	0.000673506	0.0647383
rna33759	5.9491	0.00067483	0.0647621
MSTRG.221177.9	-3.50783	0.000677624	0.0649267
MSTRG.248560.24	9.08951	0.000685868	0.0656121
rna74335	-3.40029	0.000689088	0.0656897
rna71822	2.77368	0.000689953	0.0656897
MSTRG.167534.13	-2.08235	0.000688341	0.0656897
rna27605	0.686726	0.000698593	0.0664072
MSTRG.214925.2	-4.28905	0.000704992	0.0664902
MSTRG.207309.3	2.86977	0.000702034	0.0664902
MSTRG.299290.10	-4.16544	0.000702874	0.0664902
gene23765	-3.07356	0.000703487	0.0664902
MSTRG.40039.11	-17.1704	0.000703889	0.0664902
MSTRG.66568.2	-3.89708	0.000710878	0.0669404
MSTRG.105647.2	-3.93048	0.00071261	0.0669987
MSTRG.31989.66	4.41009	0.000716398	0.0671516
rna45626	-2.32878	0.000718309	0.0671516
rna16555	3.66004	0.000717693	0.0671516
rna62688	1.55618	0.0007187	0.0671516
rna43557	-2.22383	0.000727086	0.0678298
rna67015	1.21715	0.000728782	0.0678828
MSTRG.316102.1	6.29957	0.000733593	0.0680809
rna69390	4.08985	0.000735963	0.0680809
MSTRG.205839.1	-5.89213	0.000734916	0.0680809
MSTRG.25153.6	-6.01687	0.000735347	0.0680809
rna72047	0.0938525	0.000736567	0.0680809
MSTRG.194036.2	-1.36552	0.000738548	0.0681594
rna48682	-0.614832	0.000741473	0.0683245
rna36140	-4.67307	0.000744515	0.0685
MSTRG.105563.13	-0.838714	0.000749909	0.0688908
rna24767	3.5539	0.000759918	0.0697039
MSTRG.41835.8	-5.24392	0.000761091	0.0697053
rna6990	0.291038	0.000776762	0.0710324
MSTRG.86898.1	1.48506	0.000781492	0.0713565
rna47730	6.9691	0.000784238	0.0714988
MSTRG.40807.33	9.29621	0.000786267	0.0715753
MSTRG.149310.17	-2.89712	0.000789103	0.0717249
MSTRG.304638.2	1.97264	0.000790565	0.0717494
rna20751	-2.52448	0.000799478	0.0723861
MSTRG.219.3	-6.85872	0.000801189	0.0723861
rna57726	-3.07329	0.000800788	0.0723861
rna1355	0.312825	0.00080861	0.072947
MSTRG.48013.7	-3.53832	0.000818636	0.073741
MSTRG.158383.6	-2.09342	0.000821595	0.0738968
MSTRG.19715.1	-0.520217	0.000823418	0.0739503
MSTRG.60782.4	2.45746	0.000830453	0.0741579
rna36436	5.59309	0.000828174	0.0741579
rna18649	-0.601929	0.000830659	0.0741579
rna68809	-0.497441	0.000829257	0.0741579
rna2044	26.4046	0.00083585	0.0745008
rna72289	-4.47434	0.000836977	0.0745008
MSTRG.101666.11	5.16947	0.000838551	0.074526
rna25201	6.11006	0.000840728	0.074526
rna74495	-4.6672	0.000840975	0.074526
rna928	-2.03144	0.00084394	0.0745691
MSTRG.213975.5	-3.3819	0.000842987	0.0745691
rna39863	-3.22639	0.000845547	0.0746016
rna18184	8.09852	0.000849644	0.0747438
MSTRG.214191.11	5.02903	0.000849118	0.0747438
MSTRG.277290.6	-2.96057	0.000853846	0.0750038
MSTRG.118938.35	3.68136	0.000856757	0.0750404
MSTRG.4991.25	-0.911449	0.000855568	0.0750404
MSTRG.191004.37	0.0879084	0.000860081	0.0752221
rna20544	-6.1163	0.000863748	0.0754331
rna4638	-5.37523	0.000871529	0.0760024
rna47056	-2.26143	0.000874368	0.0761396
MSTRG.317403.4	13.0859	0.000885161	0.0769681
MSTRG.133540.3	4.05266	0.000889584	0.077241
rna13788	-2.44068	0.000891201	0.0772699
MSTRG.214586.2	6.95567	0.000895434	0.0775253
rna8962	-5.84086	0.00090157	0.077721
rna38557	2.00031	0.000899076	0.077721
rna9029	2.51684	0.000900676	0.077721
MSTRG.237900.12	-2.84687	0.000903512	0.077777
rna38924	-4.87021	0.000909759	0.0782029
rna36271	0.66749	0.000911731	0.0782606
rna67192	-3.97804	0.000918283	0.0785987
rna22502	-3.95403	0.000917066	0.0785987
MSTRG.290068.18	-6.74609	0.000920612	0.0786862
MSTRG.190925.8	2.46158	0.000922086	0.0787004
MSTRG.342100.2	7.15958	0.000928531	0.0791382
rna19978	0.60382	0.000930366	0.0791824
rna19514	-2.62161	0.000933288	0.0793189
MSTRG.6043.6	-4.65648	0.000934743	0.0793306
rna16710	5.75363	0.00094519	0.0801042
rna48312	-2.52504	0.000956136	0.0809179
rna45258	-1.31839	0.000959799	0.0811138
MSTRG.68952.1	-3.43234	0.00096155	0.0811478
MSTRG.107891.6	-3.89781	0.000967821	0.0815626
rna6943	-4.74122	0.000969637	0.0816014
rna47686	1.31422	0.000972205	0.0817032
rna1876	-2.00159	0.000978172	0.081748
MSTRG.29010.14	-2.3409	0.000976143	0.081748
rna15492	0.0580226	0.000974684	0.081748
rna23333	0.454536	0.000977235	0.081748
MSTRG.127623.3	6.16757	0.000979868	0.0817761
rna66915	-8.31947	0.000993512	0.0828
rna24747	0.949901	0.000996763	0.0828628
rna30187	-4.18409	0.00100249	0.0828628
MSTRG.1570.4	-6.59929	0.00100253	0.0828628
rna70971	-0.74589	0.000997572	0.0828628
rna36426	-2.56902	0.00100195	0.0828628
MSTRG.229470.6	1.06721	0.00100074	0.0828628
rna60894	1.93009	0.00100451	0.0829129
rna3012	2.52692	0.00100728	0.0830274
MSTRG.277411.6	9.33374	0.00101359	0.0834329
rna46924	-2.75481	0.00101888	0.0836687
MSTRG.236696.26	3.70217	0.00101923	0.0836687
rna18098	2.65639	0.00102078	0.0836814
MSTRG.333262.5	-2.811	0.00102507	0.0839191
rna48609	-4.97014	0.0010402	0.0850027
MSTRG.155083.6	-2.84044	0.00104113	0.0850027
MSTRG.178444.14	-3.88785	0.00105234	0.0856909
rna39192	3.12187	0.00105241	0.0856909
rna1385	3.29672	0.00105631	0.0858923
rna75012	2.52482	0.00106337	0.0861785
MSTRG.96301.16	6.89915	0.0010627	0.0861785
MSTRG.336892.2	-6.32077	0.00106413	0.0861785
rna43610	3.24206	0.00106568	0.0861882
MSTRG.146626.7	0.907274	0.00106875	0.0863207
rna63642	-3.82717	0.00107196	0.0864635
rna58833	2.52089	0.00107965	0.0869678
rna60160	4.25507	0.00108502	0.087167
rna25543	-3.07262	0.00108491	0.087167
MSTRG.61617.1	-5.57858	0.0010907	0.0872768
rna41460	-0.0981214	0.00109145	0.0872768
rna70381	-1.1147	0.00108836	0.0872768
MSTRG.364968.18	2.50366	0.00109219	0.0872768
rna7114	-1.86845	0.00109685	0.0874169
rna2474	-5.46539	0.00109561	0.0874169
MSTRG.186041.6	-4.98456	0.0011084	0.0882204
rna48268	-5.36205	0.00110987	0.0882209
rna73548	3.20574	0.00111305	0.0882404
rna24763	-1.88359	0.00111261	0.0882404
rna19641	1.83324	0.00112359	0.0888533
rna11013	-2.87674	0.00112373	0.0888533
MSTRG.205759.1	-3.50755	0.00112776	0.089045
rna70338	-4.68553	0.00112912	0.089045
rna45507	3.29743	0.00113555	0.0891001
rna46846	-0.0855132	0.00113283	0.0891001
rna1298	-0.651209	0.00113574	0.0891001
MSTRG.51570.6	-0.875783	0.00113399	0.0891001
MSTRG.82795.7	7.88444	0.00114353	0.0895942
rna36364	-7.78364	0.00114939	0.0899367
MSTRG.637.24	0.926632	0.00115254	0.0899486
MSTRG.16428.1	6.19474	0.00115192	0.0899486
MSTRG.200036.7	3.4815	0.0011553	0.0900475
MSTRG.237758.2	-2.01135	0.00116344	0.0905649
rna67273	3.33736	0.00116688	0.0907148
rna31414	0.618746	0.0011739	0.091143
rna2372	-5.02657	0.00118003	0.0915012
rna63090	-3.2488	0.00118266	0.0915866
rna16935	3.21286	0.00119217	0.0917406
rna43193	-1.27095	0.0011912	0.0917406
MSTRG.275852.3	-3.62255	0.00118951	0.0917406
MSTRG.134430.3	6.21543	0.00119227	0.0917406
rna24603	-6.14974	0.00118907	0.0917406
MSTRG.107643.1	-4.6463	0.0011994	0.0918201
rna68525	2.00191	0.00119652	0.0918201
MSTRG.73270.11	2.54032	0.00119619	0.0918201
rna27733	-5.35941	0.00119878	0.0918201
MSTRG.89324.55	6.1045	0.00120175	0.091883
rna38923	-2.34703	0.00120429	0.0919486
rna34691	2.55711	0.0012072	0.0919486
rna23499	-1.37258	0.00120643	0.0919486
MSTRG.107086.1	-1.54794	0.00121468	0.0921689
rna20009	-1.98075	0.00121378	0.0921689
MSTRG.136752.2	0.144436	0.00121412	0.0921689
MSTRG.78800.20	-2.92266	0.00122079	0.0925157
rna35545	-2.72182	0.00122372	0.0926207
MSTRG.149427.8	-2.95776	0.00122578	0.0926604
MSTRG.365752.24	2.55371	0.00123306	0.0930936
rna63565	-3.25445	0.0012369	0.093267
MSTRG.80215.22	-1.55992	0.00124132	0.093483
rna55649	7.64387	0.00124815	0.0937651
rna16947	-2.46198	0.00124819	0.0937651
rna74049	-4.36148	0.00125437	0.094103
MSTRG.275509.5	1.33479	0.00125738	0.094103
rna69226	-3.55592	0.00125691	0.094103
MSTRG.124446.418	-1.11319	0.00125932	0.0941312
rna24284	0.722053	0.00126115	0.0941512
MSTRG.333483.1	-3.74675	0.00126315	0.0941841
rna36936	-3.26072	0.00126795	0.0943081
MSTRG.283449.1	-1.85402	0.00126737	0.0943081
MSTRG.342103.1	-0.585779	0.00127026	0.094363
MSTRG.290003.9	-3.38964	0.00127633	0.0945806
rna66034	-1.02379	0.00127552	0.0945806
MSTRG.89259.4	-6.63932	0.00128219	0.094898
rna19393	0.967679	0.00128491	0.0949823
gene16173	-2.89669	0.00129013	0.0952509
MSTRG.64746.4	1.76416	0.00129554	0.0955334
MSTRG.260208.53	-1.71479	0.00129917	0.0955419
rna69657	-4.31893	0.00130042	0.0955419
MSTRG.242513.5	2.81313	0.00129878	0.0955419
rna74019	-1.97444	0.00130412	0.0955805
MSTRG.203571.31	0.883397	0.00130333	0.0955805
rna45384	19.1824	0.00130857	0.0957896
rna23186	-3.56313	0.00131263	0.0958535
rna282	-2.18788	0.00131251	0.0958535
rna17887	2.98548	0.00131839	0.0959005
rna13765	0.00341581	0.00131953	0.0959005
rna76674	1.87463	0.00131694	0.0959005
MSTRG.316766.8	-2.69859	0.00131964	0.0959005
rna2533	-0.651804	0.00133105	0.0966129
MSTRG.332677.3	1.32771	0.00133747	0.0969616
MSTRG.64376.4	2.49658	0.0013437	0.0972362
MSTRG.302480.18	-6.41114	0.00134867	0.0972362
gene17444	-3.03292	0.00134934	0.0972362
rna52370	2.08024	0.00134553	0.0972362
rna45934	-2.26496	0.0013464	0.0972362
rna67209	5.75171	0.00135804	0.0976296
MSTRG.325203.6	-5.11446	0.00135745	0.0976296
rna75321	8.212	0.00136076	0.0976343
MSTRG.146184.20	2.73274	0.00136135	0.0976343
MSTRG.129131.16	-2.05561	0.00137024	0.0978166
rna48303	-0.453494	0.00137703	0.0978166
rna9931	-2.19347	0.0013721	0.0978166
rna9491	-2.22461	0.00137624	0.0978166
rna30513	1.8672	0.00137606	0.0978166
rna34558	-8.6264	0.00137852	0.0978166
MSTRG.105563.16	8.41227	0.00137	0.0978166
rna18992	-2.82757	0.00137124	0.0978166
MSTRG.209103.3	13.0528	0.00137635	0.0978166
rna30550	-2.72994	0.00138086	0.0978668
rna62789	5.67811	0.00138526	0.0979846
rna66960	2.81535	0.00138578	0.0979846
rna53143	1.78191	0.00138979	0.0981533
MSTRG.260208.65	2.64075	0.00139866	0.0986636
MSTRG.330060.2	5.77379	0.00140396	0.0989213
MSTRG.247605.8	1.1896	0.00141159	0.0993431
MSTRG.257211.4	-2.63701	0.00141544	0.0994976
rna59077	1.73054	0.00141712	0.0994992
rna3500	-2.93641	0.00142661	0.0998102
rna26784	-2.52014	0.00142818	0.0998102
MSTRG.124446.574	-2.97935	0.00142711	0.0998102
MSTRG.16614.12	0.0770031	0.00142376	0.0998102
rna14450	-1.26139	0.00143071	0.0998708
MSTRG.258073.5	23.9354	0.00143708	0.100083
rna37918	-2.86173	0.00143551	0.100083
MSTRG.40526.10	6.67892	0.00143926	0.100119
MSTRG.38613.1	2.86836	0.00144782	0.100262
rna23849	3.0059	0.00145371	0.100262
MSTRG.2666.5	6.47537	0.00145652	0.100262
rna48220	-2.64011	0.00145205	0.100262
rna934	-7.00049	0.00145841	0.100262
rna4265	-3.04195	0.00145165	0.100262
rna69224	-1.45975	0.00145965	0.100262
MSTRG.360202.25	4.4104	0.0014594	0.100262
rna44628	-3.05748	0.00145559	0.100262
rna54103	-0.337399	0.00145203	0.100262
rna33576	0.974907	0.00144901	0.100262
MSTRG.101520.4	-1.37639	0.00146171	0.10029
rna44379	2.50009	0.00146794	0.100307
MSTRG.82885.2	-4.79689	0.00146542	0.100307
rna60613	-1.4191	0.00147019	0.100307
rna7456	-0.866572	0.00146382	0.100307
MSTRG.351813.18	0.316166	0.0014703	0.100307
MSTRG.77571.5	-4.10254	0.00147671	0.10056
rna11499	-4.81894	0.00147735	0.10056
rna44773	2.65542	0.00147956	0.100596
MSTRG.276464.7	-5.9895	0.0014894	0.101152
MSTRG.119280.3	-4.80136	0.00150047	0.101788
MSTRG.41280.1	5.89443	0.00150216	0.101789
MSTRG.279133.3	4.32542	0.00150523	0.101881
rna46185	-1.67174	0.00151242	0.102253
MSTRG.271489.12	0.019713	0.00151752	0.102348
rna55866	4.38593	0.00151893	0.102348
rna25074	2.03624	0.00151597	0.102348
rna22018	-2.17752	0.00153453	0.102939
MSTRG.61157.4	-4.44064	0.00152953	0.102939
rna26793	-2.79809	0.00153309	0.102939
MSTRG.92041.8	2.19001	0.00153332	0.102939
rna64164	-3.41357	0.00155602	0.10422
MSTRG.367309.12	0.624178	0.0015571	0.10422
rna77060	-2.7786	0.00157323	0.105183
MSTRG.233818.1	-1.48151	0.00158467	0.10583
rna64060	0.557586	0.00158986	0.106059
gene259	-2.29563	0.0015959	0.106252
MSTRG.257211.6	6.72481	0.00159629	0.106252
MSTRG.188523.14	-15.9759	0.00159951	0.106349
rna66918	-0.874987	0.00160217	0.106408
rna17606	0.243678	0.00161057	0.106613
MSTRG.119020.2	0.60792	0.00160968	0.106613
rna23422	-2.845	0.00160963	0.106613
rna50182	-0.171434	0.00161322	0.106671
MSTRG.42069.2	-6.6926	0.00162261	0.107007
MSTRG.60485.7	-2.06232	0.00162076	0.107007
rna27241	-5.97658	0.00162364	0.107007
MSTRG.124446.547	7.86939	0.00163445	0.107602
rna19886	-5.9305	0.00163724	0.107668
gene23017	-4.2847	0.00164017	0.107743
rna11431	-6.44573	0.00164932	0.107802
MSTRG.118938.28	3.93559	0.00164762	0.107802
rna35665	3.75298	0.00165376	0.107802
MSTRG.113309.1	-4.36122	0.001643	0.107802
rna59060	-2.19083	0.0016573	0.107802
MSTRG.214925.1	-4.22189	0.00165889	0.107802
MSTRG.180336.13	4.95221	0.00165728	0.107802
MSTRG.237534.6	2.26505	0.00165899	0.107802
rna30210	-1.37691	0.0016548	0.107802
MSTRG.108952.2	-4.345	0.00164522	0.107802
MSTRG.233661.4	2.71861	0.0016631	0.107953
MSTRG.204042.7	2.34756	0.0016671	0.108095
rna53724	-3.18298	0.00167273	0.108344
rna68254	-2.26123	0.00167559	0.108413
gene13837	-2.82229	0.00168024	0.108519
rna6175	-5.04932	0.00168463	0.108519
rna63592	7.05311	0.00168391	0.108519
MSTRG.46858.3	-4.25831	0.0016865	0.108519
rna3702	2.83752	0.00168524	0.108519
MSTRG.131495.8	0.408246	0.00168805	0.108519
MSTRG.252214.12	4.65362	0.00169794	0.109038
rna43050	-4.03228	0.00171286	0.109073
rna19512	0.892738	0.00170952	0.109073
MSTRG.179191.14	-2.62637	0.00170195	0.109073
MSTRG.98224.1	6.21714	0.00170513	0.109073
rna30024	-2.8419	0.00171225	0.109073
rna45925	12.554	0.00171234	0.109073
rna26333	1.32713	0.00170842	0.109073
MSTRG.107070.15	-5.37954	0.00171298	0.109073
rna19731	-2.57902	0.00172712	0.109741
MSTRG.180336.20	-4.79069	0.00172608	0.109741
MSTRG.351483.5	-8.01795	0.00173278	0.109984
MSTRG.293135.7	7.88065	0.00174374	0.110563
MSTRG.174187.2	1.66535	0.00174793	0.110712
rna12307	-4.01153	0.0017501	0.110733
rna69222	0.494233	0.00176806	0.111752
MSTRG.108474.2	-0.384017	0.00177368	0.111872
rna35365	23.8227	0.00177184	0.111872
rna65381	-4.66621	0.0017886	0.112128
MSTRG.283004.5	6.84299	0.00178814	0.112128
rna25597	0.353366	0.00178734	0.112128
MSTRG.119935.5	-0.647243	0.00178889	0.112128
MSTRG.53221.2	-2.7646	0.00178893	0.112128
rna41536	-3.09079	0.00178876	0.112128
MSTRG.121746.14	2.18573	0.00179388	0.112322
MSTRG.185416.6	-0.199949	0.00181016	0.113223
MSTRG.63033.6	-0.543712	0.00181471	0.113259
MSTRG.65425.5	1.49178	0.00181778	0.113259
rna71574	-1.78857	0.00181771	0.113259
rna65408	-3.7435	0.00181825	0.113259
MSTRG.113521.11	-4.59175	0.00182694	0.113682
rna4186	3.5993	0.00182952	0.113725
rna77150	2.4449	0.00184318	0.114456
rna36736	2.75554	0.00184526	0.114467
rna9878	-0.460414	0.00185373	0.114874
MSTRG.309937.4	1.73114	0.00185647	0.114926
MSTRG.342100.6	1.54689	0.00185871	0.114946
rna55955	3.43746	0.00186105	0.114972
rna55922	13.5655	0.00186626	0.115065
MSTRG.192029.6	-3.211	0.00186637	0.115065
MSTRG.152890.3	10.5388	0.00187407	0.115336
rna33739	8.01283	0.0018746	0.115336
rna18898	-2.09689	0.00187802	0.115428
MSTRG.168381.1	0.470737	0.00188201	0.115555
rna27635	-6.46463	0.00188501	0.115581
rna62257	4.0032	0.00188818	0.115581
rna5952	6.22035	0.00188771	0.115581
MSTRG.63005.19	-1.75677	0.00189643	0.115967
rna77860	-2.33284	0.00189964	0.116046
rna48282	2.39318	0.00190242	0.116098
MSTRG.42533.1	5.13611	0.00191715	0.116878
MSTRG.331230.1	-5.0342	0.00192039	0.116925
rna46548	-3.65824	0.0019218	0.116925
gene9562	-2.91206	0.0019271	0.117039
rna7307	-5.57771	0.00192951	0.117039
rna64735	6.14658	0.00192816	0.117039
rna56425	-2.90683	0.00194283	0.117329
MSTRG.208512.2	-12.9993	0.0019486	0.117329
gene16296	-1.65847	0.00194268	0.117329
MSTRG.122444.15	26.2051	0.00194699	0.117329
MSTRG.100851.3	0.285113	0.00193994	0.117329
MSTRG.53172.2	-6.39591	0.00195185	0.117329
rna51411	-3.64617	0.00195129	0.117329
MSTRG.124445.2	1.27855	0.00194886	0.117329
MSTRG.89259.16	-6.96247	0.00194411	0.117329
rna66113	0.651394	0.00195962	0.117679
rna13883	-2.51929	0.0019653	0.117902
MSTRG.127443.1	9.95452	0.00197287	0.118121
MSTRG.327763.5	-3.33142	0.00197243	0.118121
MSTRG.282464.5	0.157606	0.00198013	0.11832
MSTRG.254540.1	1.99969	0.00197952	0.11832
MSTRG.140256.4	-2.3498	0.0019824	0.118339
MSTRG.151536.1	-4.16954	0.00198482	0.118366
MSTRG.230993.1	0.627884	0.00199195	0.118673
MSTRG.113521.1	-4.20337	0.00200468	0.119289
MSTRG.234840.6	14.3732	0.00200626	0.119289
MSTRG.113311.2	-7.44592	0.00201278	0.119441
MSTRG.118443.32	-3.9354	0.0020118	0.119441
rna5132	-2.58094	0.00201858	0.119667
MSTRG.60079.3	5.18021	0.00202699	0.119938
rna17717	-3.80758	0.00203764	0.119938
rna63863	-1.48777	0.00203928	0.119938
rna63860	-22.8904	0.00203122	0.119938
rna31761	0.54264	0.00202868	0.119938
rna24640	2.32796	0.00204109	0.119938
MSTRG.373117.93	-1.97931	0.00203657	0.119938
rna58749	-3.42836	0.00204047	0.119938
MSTRG.285276.3	2.68409	0.00203915	0.119938
MSTRG.78551.38	3.00409	0.00204924	0.120299
rna20754	-0.924788	0.00205365	0.120441
MSTRG.98719.6	5.84261	0.00207294	0.121454
MSTRG.153885.7	3.80744	0.00207949	0.121719
rna51591	-5.64077	0.00208217	0.121758
rna50503	-3.49604	0.0020852	0.121789
MSTRG.89324.45	-1.62317	0.00208676	0.121789
MSTRG.153817.199	-5.88228	0.00209697	0.122266
rna31583	-1.34549	0.00209899	0.122266
MSTRG.82795.6	7.76715	0.00210378	0.122426
MSTRG.338861.14	-2.23697	0.002128	0.122557
rna22859	1.86441	0.00212166	0.122557
MSTRG.273859.8	5.9359	0.00212051	0.122557
rna6789	-0.214826	0.00212762	0.122557
rna20160	2.49463	0.0021185	0.122557
rna65658	3.87403	0.00212294	0.122557
MSTRG.187280.7	4.95942	0.00210832	0.122557
rna4220	-6.07647	0.00212401	0.122557
rna19745	-0.271406	0.00211771	0.122557
rna39109	5.32983	0.00212843	0.122557
MSTRG.92128.10	-0.169095	0.00211454	0.122557
rna69747	-2.20413	0.00213631	0.122893
rna4317	5.13566	0.00214045	0.123013
MSTRG.25254.10	0.992111	0.00214502	0.123159
rna27256	-9.56259	0.00215831	0.123685
rna49161	-1.83466	0.00215796	0.123685
MSTRG.279816.19	-4.31847	0.00216417	0.123786
rna74149	-2.05929	0.00216347	0.123786
MSTRG.304127.15	1.9658	0.00216943	0.123872
rna50810	0.618378	0.0021698	0.123872
MSTRG.219587.10	1.67074	0.0021737	0.123977
MSTRG.149921.2	-5.49173	0.00217731	0.124065
rna32333	0.150344	0.00220614	0.125589
rna44617	2.54965	0.00221193	0.1258
MSTRG.1754.21	-4.84019	0.00222065	0.12592
rna3981	3.30279	0.0022224	0.12592
rna51964	-4.62782	0.00221959	0.12592
rna11429	-5.81056	0.00221947	0.12592
MSTRG.304439.3	-4.86203	0.00223556	0.126305
rna64386	3.85942	0.00223741	0.126305
gene23249	-2.37654	0.0022376	0.126305
rna46837	-7.0143	0.00223212	0.126305
rna53263	-3.14429	0.00224794	0.12677
rna33373	-0.990429	0.00225745	0.127187
MSTRG.67717.3	-2.00251	0.00227733	0.128187
MSTRG.249913.6	6.5182	0.00228144	0.128298
rna50552	-7.76099	0.00228489	0.128372
MSTRG.33815.4	-4.27307	0.00229221	0.128663
MSTRG.233494.15	2.2769	0.00230352	0.128954
rna73118	-1.89851	0.0023036	0.128954
MSTRG.331576.11	3.00645	0.00230411	0.128954
MSTRG.150583.2	-6.21409	0.00230596	0.128954
rna11036	4.30518	0.0023094	0.129026
rna7444	-0.441433	0.00231202	0.129053
rna39541	-4.47008	0.00231744	0.129235
rna19264	-3.44492	0.00232718	0.129299
MSTRG.122073.2	-2.91003	0.00232487	0.129299
gene25532	-3.47067	0.00232704	0.129299
rna55614	-9.23473	0.00232386	0.129299
rna61174	-2.75275	0.00233852	0.129616
rna17976	-2.25287	0.00233934	0.129616
rna62233	-2.10269	0.00233742	0.129616
rna53255	5.12789	0.00234956	0.129823
MSTRG.148783.3	5.66266	0.00234936	0.129823
rna64114	-0.0432827	0.00234847	0.129823
MSTRG.18375.14	2.17394	0.00236263	0.130426
rna434	0.0279338	0.00236518	0.130447
rna68559	-6.2513	0.00237109	0.130653
rna59926	-3.28894	0.00239281	0.131729
MSTRG.188013.8	0.113864	0.00239943	0.131973
rna35830	1.30967	0.00240799	0.132323
MSTRG.133544.31	-5.95139	0.00243328	0.133469
MSTRG.337836.9	-4.14591	0.00243219	0.133469
MSTRG.233494.21	-0.905918	0.00244112	0.133632
MSTRG.235151.3	2.27912	0.00244024	0.133632
rna33738	7.95329	0.00244514	0.133632
MSTRG.18331.8	8.80637	0.00244458	0.133632
rna50322	3.0389	0.00244836	0.133687
MSTRG.51658.11	2.97706	0.00245392	0.133869
MSTRG.319610.7	-0.764722	0.00246087	0.134072
MSTRG.124445.76	-13.5291	0.00246211	0.134072
MSTRG.152808.1	-1.87102	0.00247287	0.134537
rna47522	0.753563	0.00247564	0.134565
MSTRG.339193.33	2.58338	0.00249125	0.135292
rna37750	-0.351544	0.0025045	0.135889
rna34110	7.18502	0.00251588	0.136383
MSTRG.44265.11	-3.95642	0.00251995	0.136481
MSTRG.137416.11	0.0106301	0.0025245	0.136605
MSTRG.255101.1	-19.966	0.00253528	0.13693
MSTRG.218950.2	-3.48954	0.00253394	0.13693
rna19360	0.0184474	0.00253735	0.13693
rna12098	5.58271	0.00254825	0.137395
rna25083	-3.23693	0.00256897	0.138167
rna53515	-6.10572	0.00256583	0.138167
MSTRG.249319.3	1.79761	0.00256946	0.138167
MSTRG.163840.12	5.80092	0.00258569	0.138916
rna69386	-3.00955	0.00260059	0.139592
MSTRG.121247.12	-5.01818	0.00260505	0.139707
MSTRG.126032.4	4.50554	0.0026107	0.139761
rna65569	-2.17272	0.00260984	0.139761
MSTRG.189976.1	-3.46739	0.00261571	0.139904
MSTRG.23133.4	-17.8103	0.00263175	0.140122
rna68578	-2.89001	0.00263053	0.140122
MSTRG.237301.6	2.92762	0.00263375	0.140122
rna3053	-3.2356	0.00262896	0.140122
rna61599	-8.96648	0.00263276	0.140122
MSTRG.143729.11	2.2689	0.00262977	0.140122
MSTRG.33499.15	6.84667	0.00264204	0.14035
rna67010	-2.35361	0.00264271	0.14035
rna3673	-3.86329	0.00264707	0.140458
MSTRG.19166.7	-1.87523	0.00265472	0.140683
rna17824	3.55042	0.00265598	0.140683
MSTRG.107908.15	5.80567	0.00266801	0.141196
MSTRG.114444.49	-3.82552	0.00268086	0.141751
MSTRG.219742.22	-1.55773	0.00269115	0.141797
rna4377	1.55974	0.00268871	0.141797
rna18175	-3.20984	0.00269108	0.141797
MSTRG.44089.7	0.215621	0.00268861	0.141797
rna72858	22.5712	0.00269852	0.142061
MSTRG.177372.23	-1.33863	0.00270593	0.142142
rna38555	7.63305	0.00270747	0.142142
rna5415	5.78938	0.00270952	0.142142
rna19977	1.22393	0.00270855	0.142142
MSTRG.289991.5	-7.51668	0.0027186	0.142374
rna62239	-2.97215	0.00272103	0.142374
rna70188	-3.64227	0.00271924	0.142374
rna5369	-1.58838	0.00273903	0.14263
rna51393	-5.63177	0.0027457	0.14263
MSTRG.72345.1	-3.82888	0.00274018	0.14263
MSTRG.299662.2	1.76456	0.00274887	0.14263
MSTRG.24606.1	-1.21953	0.00273499	0.14263
rna40979	-0.624037	0.00273088	0.14263
rna29370	0.0457471	0.00274566	0.14263
rna13406	-0.529063	0.00273526	0.14263
rna32538	-2.38564	0.00273816	0.14263
rna47985	-2.82983	0.00274962	0.14263
MSTRG.175072.19	0.381655	0.00275585	0.14283
rna40735	-3.69667	0.00277039	0.143459
rna61963	-2.70234	0.00277622	0.143619
rna59276	0.774892	0.00278063	0.143619
rna30200	-1.99583	0.00278057	0.143619
rna53336	-3.46111	0.00278654	0.143677
rna48493	-1.04106	0.00278622	0.143677
rna75260	-2.12506	0.00279164	0.143694
rna5327	0.851637	0.00279	0.143694
MSTRG.52251.1	-2.44723	0.00279661	0.143827
rna48650	-3.81143	0.00280588	0.144181
rna31722	-12.1701	0.00281	0.144212
rna39201	-2.21434	0.00281129	0.144212
MSTRG.155340.6	8.54698	0.00282576	0.144831
rna67407	-21.1627	0.00283503	0.145182
MSTRG.292924.14	-1.28853	0.00284267	0.14545
rna2307	-1.4746	0.00284856	0.145542
rna61935	-7.22092	0.00284931	0.145542
rna16880	-0.730096	0.0028547	0.14557
MSTRG.321376.1	-1.22223	0.00285334	0.14557
rna58713	1.89523	0.00285989	0.145712
MSTRG.244860.2	3.56408	0.00288186	0.145843
MSTRG.335727.1	-2.34166	0.00287774	0.145843
MSTRG.203571.7	2.25622	0.00288047	0.145843
MSTRG.252214.16	-6.091	0.00286492	0.145843
MSTRG.368497.4	-4.42042	0.0028699	0.145843
MSTRG.246952.32	-6.44883	0.0028736	0.145843
MSTRG.155064.23	-1.46218	0.00287741	0.145843
rna17130	-5.73452	0.00288079	0.145843
MSTRG.65895.6	-3.07749	0.00289324	0.146296
MSTRG.333444.3	2.50003	0.00289825	0.146304
rna21026	-4.63817	0.00289827	0.146304
rna47575	-2.53335	0.0029228	0.147419
MSTRG.136674.23	1.3237	0.00292903	0.14761
rna30789	-2.27668	0.00295263	0.148674
rna22565	1.85086	0.00296516	0.149144
MSTRG.221277.5	-21.4497	0.00296691	0.149144
MSTRG.65425.8	2.89051	0.0029732	0.149211
rna67459	-2.62434	0.0029728	0.149211
MSTRG.252214.6	0.772903	0.00298426	0.149524
rna15483	-2.25804	0.00298442	0.149524
rna7241	5.68651	0.00298871	0.149615
rna46009	4.94133	0.00299433	0.149772
rna6476	-0.913169	0.00299781	0.149821
rna68046	7.63322	0.00300817	0.150214
MSTRG.338861.12	-8.33954	0.00301583	0.150267
MSTRG.70075.1	-3.9634	0.0030225	0.150267
rna12825	8.10488	0.00303171	0.150267
MSTRG.91125.1	-4.13047	0.00302064	0.150267
rna48054	-2.98485	0.00302837	0.150267
MSTRG.270437.13	-4.06966	0.0030197	0.150267
MSTRG.97877.5	5.31374	0.00301767	0.150267
rna27028	-2.48595	0.00302975	0.150267
MSTRG.247106.6	0.777065	0.00302793	0.150267
rna46271	5.34656	0.00304283	0.150694
rna73095	-2.69525	0.00305001	0.150926
MSTRG.116724.1	0.0358199	0.00305349	0.150973
MSTRG.137710.4	0.883059	0.00305743	0.151044
rna56370	2.31494	0.00306795	0.151191
MSTRG.48963.8	6.82747	0.00306311	0.151191
rna45329	-6.34309	0.00306578	0.151191
rna57207	-3.43709	0.00307288	0.15131
MSTRG.42308.11	4.3363	0.00307984	0.151529
MSTRG.153832.9	2.19667	0.00309032	0.151797
gene27297	-2.57387	0.00308895	0.151797
rna69388	3.2519	0.0030994	0.151871
rna33903	-1.52459	0.00309703	0.151871
MSTRG.2048.1	3.42252	0.00309684	0.151871
rna16700	5.14036	0.00310465	0.151943
MSTRG.281749.8	4.84759	0.00310592	0.151943
rna8502	-1.84572	0.0031282	0.152233
MSTRG.19439.15	-1.90653	0.00311718	0.152233
MSTRG.107070.9	23.1699	0.00312777	0.152233
MSTRG.106186.10	5.44637	0.00312346	0.152233
rna73771	-1.81385	0.00311926	0.152233
MSTRG.161278.9	-2.23318	0.00312858	0.152233
MSTRG.24664.8	-2.19826	0.00312958	0.152233
rna45846	-4.60654	0.00314021	0.152504
rna52474	2.63797	0.00313984	0.152504
rna51396	1.19692	0.00315802	0.153245
rna8630	-0.732028	0.00318057	0.154091
MSTRG.187416.1	-2.04946	0.00318046	0.154091
rna24394	-0.435237	0.00318415	0.15414
rna72782	-7.04626	0.00319848	0.15471
rna58828	-1.20274	0.00320552	0.154926
gene22951	-4.09511	0.0032326	0.155609
rna19031	-2.98415	0.00322423	0.155609
MSTRG.149234.31	7.20177	0.00322894	0.155609
rna66035	-3.32056	0.00322625	0.155609
MSTRG.210915.7	-8.72268	0.00323077	0.155609
rna6136	-2.70625	0.00323567	0.155633
rna27573	-1.80461	0.00326005	0.15668
MSTRG.107070.13	3.43271	0.00326834	0.156953
rna26531	3.07729	0.00327989	0.157383
MSTRG.77369.2	5.52365	0.00331329	0.158344
MSTRG.63696.11	7.31977	0.00331562	0.158344
rna34904	-7.30335	0.00331487	0.158344
rna11233	2.88942	0.00331572	0.158344
rna29927	-4.90656	0.00330871	0.158344
rna5722	1.11605	0.00331403	0.158344
rna53667	4.04336	0.00332386	0.158607
MSTRG.203450.1	19.2637	0.00335551	0.15999
MSTRG.76979.2	0.256199	0.0033684	0.160169
MSTRG.165122.2	7.35074	0.0033647	0.160169
rna48605	-4.09706	0.00336882	0.160169
gene1084	-3.02698	0.00336991	0.160169
MSTRG.168381.4	-3.59389	0.00341827	0.161201
MSTRG.249470.2	5.64781	0.00341367	0.161201
rna29747	-3.07019	0.00340941	0.161201
MSTRG.342971.18	0.294441	0.00341587	0.161201
rna38746	-2.50339	0.00341941	0.161201
rna10317	-1.40014	0.00341068	0.161201
rna14918	-6.33732	0.00341069	0.161201
MSTRG.65532.13	-0.651373	0.00342109	0.161201
rna49376	-5.15737	0.00341833	0.161201
rna10419	-4.14055	0.00341595	0.161201
MSTRG.164227.1	2.67737	0.00340033	0.161201
rna3129	-4.07582	0.00343664	0.161666
rna68549	-3.55352	0.00343412	0.161666
MSTRG.335078.8	-4.79899	0.00343901	0.161666
rna29768	-1.7036	0.00344267	0.161712
rna53935	-2.38144	0.0034508	0.161967
rna56927	-4.19291	0.00345354	0.161969
MSTRG.32763.18	-0.148322	0.00346681	0.162389
rna16941	-3.05147	0.0034679	0.162389
rna69257	-3.78481	0.00347424	0.16256
rna31675	-4.1584	0.00347884	0.162584
MSTRG.40761.25	1.42144	0.00348017	0.162584
MSTRG.164045.14	-9.62953	0.00348551	0.162708
MSTRG.295984.14	-6.41175	0.00349589	0.16294
MSTRG.33120.3	-3.4798	0.00349434	0.16294
gene14839	-3.88296	0.00351102	0.163094
rna59452	1.45614	0.00350512	0.163094
MSTRG.235759.53	-0.358507	0.00350817	0.163094
rna38578	-1.87278	0.00351218	0.163094
rna2873	-3.00819	0.00351277	0.163094
MSTRG.65998.4	6.64774	0.00351734	0.163181
rna38918	-8.14694	0.00352692	0.163499
rna22121	-5.27241	0.00353565	0.163544
rna8149	-1.67723	0.00353321	0.163544
MSTRG.161229.16	-0.883266	0.0035402	0.163544
MSTRG.336502.43	2.30998	0.00353671	0.163544
rna48056	2.19704	0.00354148	0.163544
gene11888	-4.37464	0.00355318	0.163958
MSTRG.367986.1	-1.0248	0.00356072	0.16418
rna74489	4.07169	0.00356805	0.164393
rna73849	-3.22254	0.0035723	0.164462
MSTRG.55054.8	-0.432348	0.00357595	0.164505
MSTRG.147784.7	1.6537	0.00358394	0.164746
rna25123	5.53638	0.0035961	0.164759
rna29142	-2.47593	0.00360065	0.164759
rna37270	-8.64498	0.00359987	0.164759
rna35022	-4.57614	0.00359483	0.164759
MSTRG.316766.6	-5.64033	0.00359577	0.164759
MSTRG.91494.1	-2.8459	0.00359982	0.164759
rna76123	-1.79176	0.00360857	0.164871
rna63441	-3.08919	0.00360718	0.164871
rna45632	-3.72796	0.00362406	0.165453
MSTRG.270510.3	4.63203	0.00362797	0.165506
MSTRG.4793.3	4.75418	0.00363472	0.165563
rna4561	5.7686	0.00363372	0.165563
MSTRG.313167.1	2.07708	0.00364075	0.165588
rna19515	-5.62299	0.00364354	0.165588
rna72259	-3.39076	0.00364153	0.165588
MSTRG.231048.2	-5.93474	0.0036526	0.165792
rna8267	2.01957	0.00365353	0.165792
MSTRG.330787.3	9.24876	0.00366468	0.166173
rna20559	-3.43603	0.00366802	0.166199
rna38113	-0.0227133	0.00367851	0.166549
rna26416	-2.87008	0.00369212	0.167034
MSTRG.312676.7	0.706172	0.00369756	0.167034
MSTRG.143282.3	4.95004	0.00369725	0.167034
rna50885	-7.22696	0.00370361	0.167057
MSTRG.287720.17	-1.8563	0.00370169	0.167057
rna49779	-1.85757	0.00372845	0.167464
MSTRG.110605.13	1.16028	0.00373211	0.167464
MSTRG.351495.7	2.63926	0.00372375	0.167464
rna31458	-1.44468	0.00373209	0.167464
rna76606	2.72985	0.00372458	0.167464
MSTRG.82506.21	1.2596	0.00371991	0.167464
rna72222	0.573906	0.00372183	0.167464
rna33342	-4.3533	0.00373894	0.167645
MSTRG.91185.2	-0.29478	0.0037435	0.167724
rna74401	-3.78447	0.00376181	0.168294
rna65913	4.97745	0.00375941	0.168294
MSTRG.107198.3	3.40274	0.00377986	0.168788
rna65208	-2.72438	0.00378126	0.168788
rna47308	1.57543	0.00377889	0.168788
MSTRG.90427.8	-6.13721	0.00378761	0.168946
MSTRG.41093.4	1.21456	0.00379393	0.169103
MSTRG.72167.22	2.32391	0.00380631	0.169529
rna8436	-2.41325	0.00382408	0.170074
MSTRG.89324.82	3.98626	0.00382421	0.170074
rna29402	-3.70259	0.00383498	0.170176
MSTRG.130708.1	-2.51595	0.00383263	0.170176
MSTRG.184195.10	-1.34787	0.00383183	0.170176
rna61504	-1.65759	0.00384047	0.170294
rna15572	-1.66049	0.003849	0.170296
rna40516	-4.89243	0.00384399	0.170296
MSTRG.205829.12	-1.5746	0.00384813	0.170296
MSTRG.172723.17	9.03968	0.00387295	0.170853
MSTRG.72754.8	-3.54765	0.00387095	0.170853
gene12877	-3.28724	0.00387282	0.170853
rna24874	-5.34058	0.00386928	0.170853
MSTRG.303980.30	-24.0605	0.00388154	0.171106
MSTRG.180336.15	-5.13954	0.00390039	0.171811
rna77104	-4.44987	0.0039062	0.171816
rna19951	-1.13349	0.00390578	0.171816
rna37035	-0.282892	0.00391056	0.171882
MSTRG.364236.1	1.67609	0.00391834	0.172057
MSTRG.171188.2	2.91945	0.00392027	0.172057
rna57367	1.78003	0.00394121	0.172502
MSTRG.161199.3	-6.15636	0.00393976	0.172502
MSTRG.293542.2	-0.416546	0.00394186	0.172502
MSTRG.185562.2	-5.47754	0.00393764	0.172502
MSTRG.234313.2	-3.6919	0.00394477	0.172503
rna43586	-0.78246	0.00396141	0.172679
rna46330	-1.91362	0.0039596	0.172679
MSTRG.161229.12	5.26566	0.00396432	0.172679
MSTRG.124446.513	1.86048	0.003966	0.172679
rna29074	2.55493	0.0039612	0.172679
rna8206	-2.2503	0.00395566	0.172679
rna28305	-5.07605	0.00396969	0.172715
rna10376	-2.22384	0.00398183	0.17279
rna69165	-3.44861	0.00399368	0.17279
rna50330	-3.12556	0.00399728	0.17279
rna70821	-3.70059	0.00398315	0.17279
rna73509	-3.81549	0.00399499	0.17279
rna34651	-4.77147	0.00398628	0.17279
rna32221	0.951323	0.00398623	0.17279
MSTRG.338343.15	-1.73215	0.00397822	0.17279
rna7416	-5.51462	0.00399376	0.17279
rna36950	-0.772704	0.00400547	0.172915
MSTRG.31989.2	-3.86212	0.0040121	0.172915
MSTRG.31616.3	11.2886	0.00401535	0.172915
rna36291	1.58473	0.0040174	0.172915
MSTRG.238648.1	8.06984	0.00400746	0.172915
rna56366	4.91371	0.00401635	0.172915
rna65937	-2.91733	0.00403865	0.17321
rna62745	0.852546	0.00403109	0.17321
rna64493	-2.5083	0.00403865	0.17321
rna36713	-1.85791	0.00403123	0.17321
MSTRG.170888.2	-4.30595	0.00403382	0.17321
rna20630	-7.97675	0.00405964	0.173862
rna65847	1.5414	0.00405745	0.173862
rna69853	24.0805	0.00408116	0.17455
rna26840	-6.60171	0.00408149	0.17455
rna47851	2.48862	0.00408553	0.174599
rna7224	4.60522	0.00409289	0.174789
rna24114	-21.059	0.00409944	0.174944
MSTRG.36220.12	0.921189	0.00410957	0.175252
rna47421	1.76913	0.00411369	0.175304
MSTRG.230728.9	-6.05129	0.00413218	0.175967
MSTRG.193722.8	-8.82899	0.00413803	0.176091
rna14144	2.6557	0.00415074	0.176508
MSTRG.313302.2	3.86492	0.00415799	0.176686
rna61204	4.88397	0.0041608	0.176686
rna46843	-3.23127	0.00417034	0.176966
rna11337	-1.08485	0.00419773	0.178003
rna42007	-2.50697	0.00420943	0.178248
MSTRG.262394.9	3.65859	0.00420786	0.178248
rna25246	3.77138	0.00421377	0.178306
MSTRG.342346.3	-4.20719	0.00422081	0.178353
MSTRG.155267.23	-3.30153	0.00421895	0.178353
MSTRG.4991.18	-1.75507	0.00422849	0.178552
rna68980	-0.316684	0.00425053	0.178672
rna73211	-1.24719	0.00425822	0.178672
MSTRG.257113.2	-1.36061	0.00425182	0.178672
rna12484	2.01277	0.0042556	0.178672
rna42021	-3.17722	0.00426378	0.178672
rna6981	-0.0537664	0.00425279	0.178672
MSTRG.203450.2	-20.2193	0.00423992	0.178672
MSTRG.147958.10	-2.95292	0.00424717	0.178672
rna37538	-3.36357	0.00426203	0.178672
rna52427	-4.14208	0.004264	0.178672
MSTRG.140031.3	-0.766379	0.00424894	0.178672
rna23988	-5.89802	0.00427601	0.179051
MSTRG.256755.6	22.9476	0.00428481	0.179295
rna463	-3.52711	0.00429749	0.1797
rna19507	-3.07755	0.00430131	0.179735
rna75930	-4.27115	0.00430538	0.179738
rna27358	1.80876	0.00430735	0.179738
rna4125	7.05315	0.00431741	0.180033
rna31662	-2.85258	0.00432804	0.180351
rna77577	6.19553	0.00433218	0.18038
rna46745	-8.81607	0.00433774	0.18038
rna56978	-2.03069	0.00433514	0.18038
MSTRG.154266.6	2.52921	0.00434206	0.180387
rna39621	0.467148	0.0043529	0.180387
MSTRG.272811.6	-0.960266	0.00434937	0.180387
rna57833	-1.75305	0.00434625	0.180387
MSTRG.152872.2	-2.03146	0.00435124	0.180387
MSTRG.72167.3	-21.1388	0.00437245	0.180565
rna52592	-3.07908	0.00437518	0.180565
rna34573	-1.48483	0.00436867	0.180565
rna13290	-0.463719	0.00436177	0.180565
MSTRG.336751.17	3.03003	0.00437277	0.180565
rna15605	-3.01418	0.00437123	0.180565
MSTRG.338861.7	-10.8926	0.00438184	0.180577
rna42747	-1.8897	0.00438448	0.180577
rna71715	-0.909605	0.00438199	0.180577
rna5784	-3.37264	0.00439111	0.180603
rna54015	-2.14874	0.00438858	0.180603
rna11765	-3.15709	0.00441335	0.181393
MSTRG.260208.35	8.76227	0.00442943	0.181579
rna36807	2.90873	0.00442723	0.181579
rna23974	1.73092	0.00443727	0.181579
MSTRG.83084.3	-6.97413	0.00442148	0.181579
MSTRG.36220.11	4.87287	0.00443899	0.181579
rna20577	2.58471	0.00443862	0.181579
rna56723	-1.72775	0.00443695	0.181579
MSTRG.256226.17	-0.444311	0.00444461	0.181685
MSTRG.35861.4	1.87567	0.00444861	0.181725
rna22211	-1.24156	0.00445171	0.181729
rna2158	-18.9858	0.00446544	0.182166
rna72585	17.3567	0.00447241	0.182326
MSTRG.91607.3	2.79639	0.0044775	0.18241
rna36778	-0.45222	0.00448195	0.182468
MSTRG.137962.1	-1.51122	0.0044882	0.182599
gene12474	-1.78698	0.00449909	0.182795
MSTRG.249459.4	-2.98071	0.00449616	0.182795
rna56860	-4.99588	0.00451685	0.183393
MSTRG.53188.3	0.175043	0.00452023	0.183406
MSTRG.124446.83	7.27164	0.00452624	0.183526
rna20624	3.67993	0.00453508	0.183579
MSTRG.185430.7	-7.50213	0.00453612	0.183579
MSTRG.124446.297	3.35496	0.0045367	0.183579
MSTRG.42536.7	-3.36079	0.00454213	0.183675
rna52227	-5.67124	0.00455883	0.184103
rna51564	-1.55454	0.00455692	0.184103
rna68340	-1.62258	0.00459742	0.18467
MSTRG.189308.5	3.11921	0.00459263	0.18467
rna52548	3.29856	0.00458151	0.18467
MSTRG.69295.3	-4.34835	0.00458983	0.18467
rna63051	-11.9638	0.00458996	0.18467
MSTRG.320217.2	1.11349	0.00459495	0.18467
rna26994	4.0643	0.00458033	0.18467
MSTRG.207662.1	-4.73328	0.00459456	0.18467
rna38236	-4.72311	0.00461471	0.184679
MSTRG.40991.15	6.69951	0.00460882	0.184679
MSTRG.139619.7	7.20117	0.00460936	0.184679
rna6621	-3.04927	0.00460744	0.184679
rna21183	-2.46574	0.00461318	0.184679
MSTRG.147888.8	4.05852	0.00461605	0.184679
rna33426	0.710031	0.00462757	0.184682
rna28579	-3.57293	0.00462386	0.184682
MSTRG.222536.5	4.46291	0.00462714	0.184682
rna21441	-2.45714	0.00462841	0.184682
rna46117	-4.78489	0.0046448	0.185213
MSTRG.207748.3	-16.6264	0.00464998	0.185297
rna43923	-2.14875	0.00465572	0.185403
rna10597	3.90184	0.00465891	0.185407
MSTRG.114444.3	3.44892	0.00466353	0.185468
gene21827	-2.62911	0.00468757	0.18617
rna63180	-7.32102	0.00469209	0.18617
gene28928	3.57484	0.00469354	0.18617
rna1555	-3.7175	0.00469303	0.18617
rna26829	-2.63918	0.00469906	0.186266
rna28267	-2.26802	0.00474301	0.187516
MSTRG.260208.58	-10.509	0.00474306	0.187516
rna21300	-2.13187	0.0047429	0.187516
MSTRG.231417.7	6.51296	0.00473897	0.187516
MSTRG.253373.9	7.0654	0.00475251	0.187766
MSTRG.98369.16	1.0392	0.00476166	0.188004
MSTRG.187423.1	9.40085	0.00476781	0.188124
rna2967	17.3204	0.00478267	0.188254
rna1730	-1.81182	0.00478364	0.188254
rna59853	3.02972	0.00477779	0.188254
rna70109	-2.21636	0.00478358	0.188254
rna73312	-2.46536	0.00479342	0.188393
rna5411	5.34962	0.00479263	0.188393
MSTRG.125243.27	-3.25317	0.00479859	0.188446
rna12772	-1.41387	0.00480103	0.188446
rna27175	1.589	0.00481839	0.189004
MSTRG.138343.4	-0.327485	0.00482244	0.18904
rna12829	8.31962	0.00483953	0.189498
MSTRG.113905.5	0.0868634	0.00484043	0.189498
MSTRG.130996.8	-3.44953	0.0048479	0.189667
rna22882	-3.91566	0.0048529	0.189739
rna35095	-2.68317	0.00486667	0.190154
MSTRG.13634.18	-9.59791	0.00487843	0.190245
MSTRG.54226.5	-4.50505	0.00487849	0.190245
rna33755	2.09687	0.00487418	0.190245
rna36819	1.807	0.00491505	0.191547
rna23853	-4.39885	0.0049231	0.191737
rna63174	-1.57259	0.00494513	0.192345
rna40392	-0.678116	0.00494383	0.192345
rna5199	-5.53642	0.00496314	0.192921
rna41776	0.586807	0.00496667	0.192934
rna56825	-3.96388	0.00498049	0.193346
rna58576	-4.17137	0.00499213	0.193673
rna21436	-3.29558	0.00499964	0.193839
gene29258	0.417297	0.0050036	0.193868
rna17194	3.80207	0.00501077	0.194021
rna69594	-2.9411	0.00502729	0.194316
rna66194	2.74797	0.0050281	0.194316
MSTRG.141142.6	-5.23133	0.00502561	0.194316
MSTRG.196524.18	-1.99348	0.00504657	0.19441
MSTRG.124446.101	7.92621	0.00505838	0.19441
MSTRG.3287.7	5.7523	0.00505814	0.19441
rna31651	1.27501	0.00505543	0.19441
MSTRG.174011.1	0.6161	0.00505684	0.19441
rna31174	0.916978	0.00505959	0.19441
rna34351	0.102167	0.00505734	0.19441
MSTRG.16614.25	-5.35815	0.00503482	0.19441
rna22304	-7.65957	0.00505311	0.19441
rna63471	0.638796	0.00507029	0.194696
rna44559	-7.83343	0.00507514	0.194758
MSTRG.320146.8	0.0852866	0.00508684	0.195083
MSTRG.274307.3	-3.85397	0.00510906	0.195805
MSTRG.234353.2	3.38217	0.00511251	0.195805
MSTRG.303946.4	-2.23372	0.00511543	0.195805
rna21681	-2.79211	0.00511977	0.195847
MSTRG.188810.2	19.3554	0.00514765	0.196788
MSTRG.245029.4	-6.16948	0.00515156	0.196813
MSTRG.33499.4	-4.67881	0.00516104	0.197049
MSTRG.133795.24	-4.54376	0.00516488	0.197071
rna46894	6.7478	0.00518013	0.197403
rna75682	2.13806	0.00517893	0.197403
MSTRG.369559.2	-0.590527	0.00521005	0.198417
rna38060	4.10026	0.00523029	0.199062
gene1617	-2.786	0.00523895	0.199176
rna20737	-1.18321	0.00524073	0.199176
rna48742	-6.10851	0.0052432	0.199176
rna6291	-2.91088	0.00525367	0.199447
rna74413	-1.87028	0.00526428	0.199724
MSTRG.214945.2	-5.25784	0.00527947	0.200123
MSTRG.284395.19	6.35765	0.00528145	0.200123
rna46794	2.81578	0.00528915	0.200163
rna2403	-2.20845	0.00528698	0.200163
MSTRG.82506.3	1.68563	0.00529893	0.200407
MSTRG.166158.3	20.8589	0.00531273	0.200551
MSTRG.244860.10	1.40191	0.00531074	0.200551
rna33098	-4.62872	0.00531098	0.200551
MSTRG.129678.7	4.71151	0.0053238	0.200761
MSTRG.336815.19	-0.82601	0.00532657	0.200761
MSTRG.66125.3	-4.14589	0.00532832	0.200761
rna56069	-3.80469	0.00534947	0.201432
MSTRG.340566.11	-2.45673	0.00537698	0.202215
MSTRG.122327.23	-3.22542	0.00537531	0.202215
rna51390	-5.56368	0.00539061	0.20251
rna2427	3.58149	0.00540298	0.20251
MSTRG.231335.7	-0.11092	0.00541263	0.20251
rna41943	-3.40677	0.00541153	0.20251
rna68325	-4.27297	0.00542163	0.20251
MSTRG.87621.2	-4.61535	0.00541901	0.20251
rna14732	-3.97665	0.00539346	0.20251
MSTRG.134385.31	-1.53403	0.00542184	0.20251
rna44596	-5.87367	0.00540902	0.20251
rna48509	-3.42419	0.0054148	0.20251
rna22350	-2.97573	0.00539515	0.20251
rna28412	-0.306679	0.00543016	0.202636
rna6437	-3.01306	0.00544201	0.202636
rna48091	-2.66458	0.0054395	0.202636
rna43008	-2.44036	0.00543993	0.202636
rna62150	0.975896	0.00544205	0.202636
rna24894	-2.4163	0.00546352	0.202807
rna25631	-2.60387	0.00545034	0.202807
MSTRG.164044.1	0.107873	0.00545374	0.202807
rna77694	0.317437	0.00546301	0.202807
MSTRG.32796.3	6.41848	0.00545845	0.202807
rna49098	-4.04267	0.00550161	0.204096
gene6646	-4.1373	0.00550617	0.204139
MSTRG.19393.7	1.01656	0.00551696	0.204413
rna69247	4.81317	0.0055212	0.204418
MSTRG.249459.10	1.20154	0.00552729	0.204418
MSTRG.31855.26	0.722308	0.00552667	0.204418
rna48171	4.40487	0.00553209	0.204427
rna15044	2.24711	0.00553433	0.204427
MSTRG.118163.1	0.147777	0.00553862	0.20446
MSTRG.255101.8	-8.02476	0.00554386	0.204528
rna36815	-4.53074	0.00555242	0.204718
rna3183	-3.43286	0.00557222	0.205231
rna35337	-2.20459	0.00557708	0.205231
MSTRG.2048.9	-0.0125197	0.00557996	0.205231
rna44000	-2.66315	0.00557912	0.205231
MSTRG.18331.7	25.013	0.00558455	0.205274
rna20292	2.21883	0.00559688	0.205602
rna48895	1.71362	0.00560843	0.205844
rna28168	-0.635377	0.00561242	0.205844
MSTRG.258105.10	2.94037	0.00561374	0.205844
rna43289	-4.55685	0.00562687	0.205981
MSTRG.205464.24	-3.94542	0.00562776	0.205981
rna25272	-4.92606	0.00562595	0.205981
rna12768	-2.79516	0.00563124	0.205984
MSTRG.124468.6	1.02812	0.00563889	0.206138
rna6108	-2.07605	0.00564568	0.206261
rna51386	-0.103583	0.00565387	0.206328
rna77701	-0.0417433	0.00565437	0.206328
MSTRG.127397.6	-3.08976	0.00566729	0.206674
rna44629	2.20269	0.00567169	0.206709
rna67126	3.09811	0.0056783	0.206825
MSTRG.203571.23	-0.510167	0.00568395	0.206905
gene12256	-3.22471	0.00569666	0.207243
MSTRG.59884.5	-3.22376	0.00570181	0.207305
rna13538	-0.167645	0.00570648	0.207349
MSTRG.237847.4	-8.30687	0.00571154	0.20737
rna68943	2.48976	0.00571395	0.20737
rna76225	-1.93216	0.00572025	0.207474
rna54434	2.80987	0.00573516	0.207889
rna35580	-0.500049	0.00574652	0.208093
rna16985	0.100052	0.00575462	0.208093
MSTRG.17355.29	5.18919	0.00575376	0.208093
rna8535	-0.1802	0.00574956	0.208093
MSTRG.146626.1	-1.73829	0.00579317	0.208236
rna44995	-3.92328	0.00577914	0.208236
rna8989	-1.44902	0.0057727	0.208236
MSTRG.212616.1	1.09779	0.00579124	0.208236
MSTRG.10601.3	3.47081	0.00577028	0.208236
MSTRG.306642.6	2.088	0.00578017	0.208236
rna6708	15.2676	0.00577108	0.208236
rna27447	-2.98558	0.00579103	0.208236
rna30118	2.50558	0.00576423	0.208236
MSTRG.164493.4	3.38752	0.00579258	0.208236
MSTRG.44105.8	-3.96579	0.00579906	0.208323
rna63571	-2.33399	0.0058102	0.208474
MSTRG.338978.8	7.65124	0.0058076	0.208474
MSTRG.230946.11	5.43504	0.00582085	0.208622
rna35870	-5.64484	0.00582143	0.208622
MSTRG.372194.2	5.11937	0.00583858	0.208622
MSTRG.106186.5	-5.15646	0.00583536	0.208622
rna49315	-1.53479	0.0058354	0.208622
MSTRG.207331.3	-1.05097	0.00582853	0.208622
rna42089	-1.00771	0.0058263	0.208622
rna55030	-2.29081	0.00584983	0.2089
rna42044	-4.45407	0.00586011	0.209143
rna20572	-3.0176	0.00586888	0.209332
rna51988	-2.52695	0.0058826	0.209696
MSTRG.111331.11	4.55059	0.00588609	0.209697
rna13569	-2.34769	0.00588978	0.209704
MSTRG.268487.1	-1.72953	0.00590812	0.210109
rna11495	-2.54458	0.0059076	0.210109
MSTRG.332762.3	2.68162	0.00591836	0.210142
rna22497	-3.71882	0.00592037	0.210142
MSTRG.88749.1	-3.42473	0.00592529	0.210142
rna69730	-4.62806	0.00593001	0.210142
rna12574	2.58963	0.00591748	0.210142
rna5990	-4.98575	0.00592736	0.210142
MSTRG.219692.5	-0.132488	0.00595377	0.210358
MSTRG.119280.5	-1.67574	0.00595488	0.210358
gene3533	-4.68702	0.0059571	0.210358
MSTRG.98224.22	2.48986	0.00594894	0.210358
MSTRG.304439.6	-1.75127	0.00594918	0.210358
MSTRG.101647.24	7.62238	0.00594583	0.210358
MSTRG.19389.8	-3.92058	0.00596257	0.210428
MSTRG.321265.11	-0.552846	0.00596786	0.210491
MSTRG.72167.23	-21.8195	0.00597219	0.210521
MSTRG.124600.18	-0.910455	0.0059791	0.210641
rna18246	3.58616	0.00598649	0.210778
gene29336	-4.64817	0.0060008	0.211035
rna59274	-4.21379	0.00599881	0.211035
MSTRG.43545.22	-1.09174	0.00601806	0.211394
rna55016	0.508728	0.00601621	0.211394
MSTRG.163817.30	-3.98718	0.00603418	0.211837
rna32836	-1.49506	0.00604148	0.211875
rna71773	-2.76865	0.00604231	0.211875
MSTRG.220965.14	-6.17148	0.00604979	0.212014
MSTRG.107549.1	-0.302506	0.00606693	0.212491
rna34443	-1.46588	0.00607645	0.2127
rna23102	-1.66225	0.00609451	0.213209
rna32182	-1.6165	0.00611612	0.21384
MSTRG.80108.1	0.69704	0.00612005	0.213853
MSTRG.140006.1	0.496617	0.00612816	0.214013
rna45842	2.14781	0.00613953	0.214161
MSTRG.127563.1	3.31292	0.00613889	0.214161
rna39742	3.46158	0.00615613	0.214616
MSTRG.1683.1	-2.41898	0.00618036	0.215336
MSTRG.31106.21	24.4955	0.00621017	0.215637
MSTRG.72048.4	-2.62833	0.00621892	0.215637
MSTRG.18107.7	3.74159	0.00622127	0.215637
rna65971	3.42692	0.00620843	0.215637
MSTRG.310509.5	8.39608	0.00620605	0.215637
MSTRG.326177.4	-1.56386	0.00620719	0.215637
MSTRG.337964.7	-7.7309	0.00621388	0.215637
MSTRG.83023.1	5.64935	0.0062068	0.215637
MSTRG.338276.1	5.77972	0.00621576	0.215637
rna71113	-1.69227	0.00622897	0.215656
rna25056	-0.177016	0.006227	0.215656
rna27073	-6.01715	0.0062348	0.215733
rna54601	-1.89353	0.0062558	0.215994
rna52153	-0.85433	0.00626219	0.215994
rna52568	8.32215	0.00624865	0.215994
MSTRG.25328.13	0.574298	0.00626777	0.215994
MSTRG.154137.4	-2.64676	0.00626705	0.215994
rna42440	4.6822	0.0062554	0.215994
MSTRG.305442.1	5.20448	0.00627106	0.215994
rna22656	-3.38871	0.00626979	0.215994
MSTRG.155064.27	-3.43314	0.00627537	0.216019
rna46344	-1.41062	0.00629282	0.216485
rna18890	3.40595	0.00629969	0.216485
MSTRG.152177.10	-0.213426	0.00629802	0.216485
MSTRG.276461.4	-3.5305	0.00630373	0.2165
MSTRG.134768.2	-2.55739	0.0063191	0.216904
rna39957	1.3565	0.00633448	0.217308
rna27820	2.0039	0.00634077	0.2174
rna61078	-0.898004	0.00636108	0.217972
rna28485	-2.02194	0.00641524	0.219328
rna70160	3.04035	0.00641051	0.219328
MSTRG.96436.2	-3.15163	0.00641284	0.219328
rna15934	2.5855	0.00640797	0.219328
MSTRG.123681.29	-1.73873	0.00642852	0.219658
rna40197	1.24606	0.00643287	0.219681
rna75034	-2.82377	0.00644361	0.219923
MSTRG.80798.7	1.99026	0.00645665	0.219946
rna56160	5.24761	0.00645612	0.219946
MSTRG.49602.1	-1.00388	0.00645888	0.219946
rna40389	-3.08469	0.00645521	0.219946
rna39256	-1.54254	0.00646259	0.219947
MSTRG.222003.28	-26.845	0.00647309	0.22018
MSTRG.352795.3	-0.461986	0.00648818	0.220273
MSTRG.292677.7	3.58657	0.00648399	0.220273
rna26850	1.5784	0.00649046	0.220273
rna16221	3.05792	0.00648344	0.220273
MSTRG.169021.7	-4.92851	0.00649492	0.2203
rna34211	-2.23998	0.00652502	0.220926
rna36211	-2.71683	0.00652423	0.220926
rna55981	7.04702	0.00652807	0.220926
rna66772	4.42593	0.00651992	0.220926
MSTRG.15107.11	-1.44346	0.00654188	0.221
rna41185	-1.50303	0.00654059	0.221
rna41315	-4.16908	0.00653532	0.221
gene23996	4.90068	0.00654495	0.221
MSTRG.269424.13	3.96017	0.00656378	0.22114
rna71953	1.9594	0.00656265	0.22114
rna72353	-3.0167	0.00656366	0.22114
rna3358	1.94458	0.00655963	0.22114
MSTRG.118163.8	2.2561	0.0065804	0.221576
rna32379	2.88717	0.00658777	0.221576
rna51563	-2.10808	0.0065852	0.221576
rna34739	-2.81118	0.00659461	0.221682
MSTRG.25328.24	2.05055	0.00660256	0.221702
MSTRG.223024.22	-3.35252	0.00659994	0.221702
MSTRG.163766.1	-0.950421	0.00661172	0.221777
rna69355	6.36566	0.00661217	0.221777
MSTRG.278787.2	-5.83909	0.00662885	0.221965
MSTRG.262987.8	0.826697	0.00662697	0.221965
MSTRG.127005.13	-2.2307	0.00662866	0.221965
MSTRG.152285.9	2.34695	0.00663634	0.222092
rna66990	-0.425313	0.006648	0.222359
MSTRG.52924.19	-2.75366	0.00665387	0.222431
MSTRG.45859.1	-2.69585	0.00666905	0.222815
MSTRG.12067.3	1.22231	0.00667426	0.222866
MSTRG.157279.14	1.62729	0.00669068	0.223155
rna39952	-3.4635	0.00669305	0.223155
MSTRG.167538.4	5.52625	0.00669405	0.223155
rna20003	9.16202	0.00670648	0.223239
MSTRG.42889.1	1.05207	0.00670772	0.223239
rna4069	2.34005	0.00670325	0.223239
rna12671	0.431625	0.00671705	0.223303
MSTRG.271489.9	3.00348	0.00671539	0.223303
rna61296	1.59091	0.00672837	0.223556
rna61770	-3.11734	0.00678394	0.225278
rna70779	4.89545	0.00679737	0.225599
rna22426	-2.18511	0.00680583	0.225756
MSTRG.72167.30	2.68428	0.0068131	0.225872
rna61207	-2.27241	0.00682467	0.226131
rna45377	-1.99654	0.0068365	0.226389
rna22514	5.12713	0.00684374	0.226389
MSTRG.41494.23	6.01175	0.00684192	0.226389
rna70322	-2.75332	0.00685558	0.226656
MSTRG.17389.6	22.4951	0.00689959	0.227986
rna4294	-2.16141	0.00690467	0.228028
rna65601	-2.06139	0.00691108	0.228115
MSTRG.60079.8	-0.406281	0.00692874	0.228572
rna43614	1.29364	0.00693469	0.228602
rna64559	-4.20121	0.00693724	0.228602
MSTRG.137416.25	-11.6655	0.00695642	0.228858
rna59261	-1.63621	0.00695594	0.228858
rna56432	10.6572	0.00694921	0.228858
MSTRG.338080.9	-2.99585	0.00696276	0.228942
MSTRG.158450.1	-2.09067	0.00696719	0.228962
rna52371	1.71627	0.0069723	0.229005
rna42355	-4.98931	0.00698331	0.229241
rna39276	1.23617	0.00699983	0.229658
MSTRG.139315.14	-0.513476	0.0070434	0.229723
rna46332	0.336674	0.00703259	0.229723
rna11688	6.57854	0.00704975	0.229723
MSTRG.331646.22	0.121068	0.00705504	0.229723
rna58439	-3.80519	0.00705603	0.229723
rna634	-2.23153	0.00702478	0.229723
rna45437	-3.20522	0.00707567	0.229723
MSTRG.155163.6	-6.83723	0.00701112	0.229723
MSTRG.72487.2	-0.0770201	0.00707814	0.229723
rna70641	-1.36781	0.00702512	0.229723
gene30356	1.76455	0.00707387	0.229723
rna35434	1.39462	0.00704254	0.229723
rna11986	7.63758	0.00707491	0.229723
rna12463	-2.58903	0.00701644	0.229723
gene5323	-7.88407	0.00704106	0.229723
MSTRG.52996.5	-0.635025	0.00703355	0.229723
MSTRG.68956.1	-1.85046	0.00703312	0.229723
gene21019	-3.50033	0.00706707	0.229723
rna29065	-0.61894	0.00706281	0.229723
rna14844	-4.45839	0.00707287	0.229723
rna22127	3.28949	0.00709402	0.230003
rna28095	-0.688788	0.00710589	0.230003
rna33494	0.21457	0.00710416	0.230003
rna60781	0.164259	0.00709943	0.230003
rna8398	-2.38658	0.00710325	0.230003
MSTRG.179148.8	3.48569	0.00712531	0.230054
rna44314	-2.98358	0.00712453	0.230054
rna48223	1.15802	0.00713041	0.230054
rna17106	-1.15461	0.00711533	0.230054
rna27291	-3.57412	0.00711808	0.230054
MSTRG.304875.1	-3.17657	0.00712995	0.230054
MSTRG.367308.4	1.85566	0.0071366	0.230107
MSTRG.83255.37	0.00569961	0.00713971	0.230107
rna18172	-2.62824	0.00714745	0.230233
rna75212	1.65567	0.00715649	0.230401
MSTRG.257921.1	-4.37596	0.00717223	0.230785
rna1919	6.22004	0.00718241	0.230866
rna8364	-2.0814	0.00717866	0.230866
MSTRG.172679.5	-5.65638	0.00718721	0.230896
MSTRG.128733.2	2.14513	0.0071919	0.230924
MSTRG.173185.2	-1.61325	0.00719684	0.230959
rna72915	-3.48724	0.0072255	0.231718
MSTRG.312676.10	2.81043	0.00722818	0.231718
rna16973	-1.75304	0.00723217	0.231722
MSTRG.230813.13	-3.11999	0.00723796	0.231784
rna54616	5.00534	0.00724717	0.231956
rna21269	-3.9128	0.00725596	0.23199
rna3302	-1.20569	0.00725283	0.23199
rna26226	-1.48945	0.00727058	0.232334
MSTRG.198913.1	4.20371	0.00728062	0.232532
rna64682	-2.49938	0.00730055	0.232798
MSTRG.271171.12	-3.0571	0.00729659	0.232798
MSTRG.67729.6	-4.12058	0.00729711	0.232798
rna40697	2.49817	0.00731568	0.232919
MSTRG.164045.1	3.96694	0.0073094	0.232919
rna74500	-4.29804	0.00731596	0.232919
MSTRG.270423.9	3.09201	0.00733477	0.232993
MSTRG.207481.8	0.769757	0.00732223	0.232993
rna10879	-3.77889	0.0073367	0.232993
MSTRG.335512.1	-1.78156	0.00733081	0.232993
rna19305	-3.64235	0.00733766	0.232993
rna969	-5.24244	0.00734559	0.233122
rna64940	-6.99134	0.00740079	0.233519
rna57364	6.92296	0.00737456	0.233519
rna2003	3.33358	0.00737732	0.233519
rna61574	-1.80258	0.00737889	0.233519
MSTRG.219622.15	-4.79676	0.00738626	0.233519
rna51830	-1.09241	0.00739408	0.233519
MSTRG.163779.13	-2.65525	0.00740024	0.233519
MSTRG.187224.1	-4.80857	0.00738231	0.233519
rna59932	-1.88059	0.00738642	0.233519
rna63525	-2.91157	0.00739966	0.233519
rna35497	-2.52399	0.00738054	0.233519
MSTRG.149180.50	-2.70079	0.00741457	0.233771
MSTRG.149831.13	-3.14062	0.00741656	0.233771
MSTRG.316635.10	-5.08286	0.00744175	0.23432
rna15987	-1.69287	0.00744108	0.23432
rna10086	-2.24451	0.00745383	0.234577
MSTRG.366978.15	-3.45946	0.0074652	0.234812
MSTRG.43887.3	-2.08238	0.00750489	0.234833
MSTRG.71013.3	-1.40191	0.00749959	0.234833
rna592	-2.75563	0.00750185	0.234833
rna22286	-3.0313	0.00747644	0.234833
rna37574	-2.73175	0.00749508	0.234833
MSTRG.240399.4	-2.69935	0.00748749	0.234833
rna67905	1.84306	0.00748471	0.234833
rna55214	-3.19992	0.00749917	0.234833
MSTRG.149831.15	5.55606	0.00750246	0.234833
rna56368	-0.754325	0.00749228	0.234833
rna35069	-4.28201	0.00751695	0.234966
MSTRG.37419.11	0.943274	0.00751578	0.234966
MSTRG.191389.1	-10.1526	0.00752197	0.235001
rna58380	1.64757	0.00752673	0.235028
rna56912	-1.32191	0.00753465	0.235153
rna2937	-5.39872	0.0075545	0.23565
MSTRG.16276.10	-2.82472	0.00755917	0.235674
MSTRG.317403.5	1.47748	0.00756952	0.235828
rna47493	-2.47	0.00757196	0.235828
MSTRG.81113.10	-3.92031	0.00757675	0.235847
rna71355	-5.77618	0.00758041	0.235847
rna54164	-2.74217	0.00758437	0.235848
rna6829	-2.30592	0.00759373	0.235896
MSTRG.370499.21	7.23096	0.00759352	0.235896
rna57817	-0.960663	0.00760787	0.236213
rna32180	2.32244	0.00762029	0.236477
rna136	0.22337	0.00762522	0.236508
rna21258	1.02075	0.00763675	0.236743
rna34121	-1.20345	0.00764159	0.236771
MSTRG.312676.5	-1.35566	0.00765174	0.236964
MSTRG.149831.11	-8.2859	0.00766266	0.23718
MSTRG.206044.6	-8.98735	0.00767745	0.237278
rna32356	-2.92053	0.00768149	0.237278
MSTRG.260208.57	1.84076	0.00767037	0.237278
rna584	-2.30719	0.00768556	0.237278
rna54161	-2.26873	0.00768227	0.237278
rna53793	-5.67784	0.00769782	0.237329
rna13920	-4.3787	0.00770298	0.237329
rna4354	1.30975	0.00769817	0.237329
rna60283	1.48977	0.00769915	0.237329
gene7224	-4.21984	0.00771408	0.237549
MSTRG.72167.25	15.2321	0.00774576	0.238034
MSTRG.171188.3	2.87102	0.00774279	0.238034
MSTRG.233015.7	2.12731	0.0077496	0.238034
MSTRG.19974.12	-3.77573	0.00773453	0.238034
MSTRG.256483.7	-1.73167	0.00774242	0.238034
rna28822	-3.75791	0.0077647	0.238102
rna39797	2.94255	0.00776589	0.238102
rna47785	-2.27698	0.00775838	0.238102
rna15270	2.19323	0.00776763	0.238102
rna41266	-3.94959	0.0077781	0.238185
rna35417	-2.77729	0.00777825	0.238185
MSTRG.19551.6	2.70238	0.00779091	0.238451
MSTRG.100841.9	5.17024	0.00780207	0.238671
rna71329	0.419797	0.0078249	0.239127
rna49319	4.01281	0.00782103	0.239127
rna68528	-1.11566	0.00783315	0.239257
MSTRG.342346.12	4.32374	0.00786535	0.239754
MSTRG.282793.3	-4.93768	0.00785965	0.239754
MSTRG.98369.8	1.86407	0.00786415	0.239754
rna70274	-2.55461	0.00785713	0.239754
MSTRG.271489.13	3.2124	0.00788014	0.240083
MSTRG.173841.6	-1.80747	0.00789284	0.240275
MSTRG.152129.4	3.94682	0.0078958	0.240275
MSTRG.255919.10	1.42332	0.00790241	0.240275
rna12226	2.4525	0.00790225	0.240275
MSTRG.68960.1	-2.46121	0.00791567	0.240556
MSTRG.325922.1	-3.23976	0.00792514	0.240723
rna63714	1.56079	0.00795488	0.241261
MSTRG.295984.10	2.10477	0.00795095	0.241261
rna36266	-3.37568	0.00794999	0.241261
rna73587	-6.76667	0.00797053	0.241613
rna59509	3.15825	0.00797814	0.241636
MSTRG.124446.215	-0.322569	0.00798857	0.241636
rna48399	-1.07154	0.0079904	0.241636
rna15860	-4.53065	0.00799136	0.241636
MSTRG.26655.14	-4.70611	0.0079876	0.241636
MSTRG.80798.11	4.1533	0.00801111	0.24199
rna52383	-0.121149	0.00800829	0.24199
MSTRG.42916.3	-2.92387	0.00802626	0.242205
rna18168	1.08797	0.00802334	0.242205
rna17546	-0.584881	0.00803666	0.24227
rna7372	-3.27976	0.00803392	0.24227
rna19049	2.5816	0.00804316	0.24227
gene27119	2.30105	0.00804454	0.24227
[truncated: 68,630 more rows]
