# Supplementary material for: Characterization and comparative analysis of transcriptional profiles of porcine colostrum and mature milk at different parities
Source: BMC Genom Data. 2021 Aug 10;22:25. doi: 10.1186/s12863-021-00980-5 (PMC8353812; doi:10.1186/s12863-021-00980-5)
Supplement: Supplementary file 7 — Additional file 7: Table S7. Analysis of differentially expressed transcripts (DET) for the milk type main effect. DET are highlighted in blue. Transcripts colored gray were filtered out for being significant for the milk type x parity interaction or for having |log2 fold change| < 2. Log2 fold change is for milk vs. colostrum comparison. [file 12863_2021_980_MOESM7_ESM.xlsx]

## Sheet: Sheet1
Supplemental Table 7: DET analysis for milk type main effect. DET are highlighted in blue. Transcripts colored gray were filtered out for being significant for the interaction term or having |log2 fc| < 2.
Transcript	Log2 Fold Change	P-Value	Adjusted P-value
rna45537	3.36092	2.92644e-211	1.83985e-206
rna5080	4.53551	3.35089e-206	1.05335e-201
rna54008	-2.54582	2.89042e-124	6.05735e-120
rna19955	3.85495	1.37327e-120	2.15843e-116
rna70598	-7.14074	9.05066e-119	1.13803e-114
rna37492	7.22717	1.06561e-93	1.11658e-89
rna42732	3.02525	2.78484e-76	2.50119e-72
rna8225	-6.09773	1.81709e-73	1.428e-69
MSTRG.255032.1	3.79386	2.93871e-71	2.05285e-67
rna57086	3.50085	4.95906e-71	3.11776e-67
rna4906	2.1584	9.14665e-71	5.22773e-67
MSTRG.313167.1	-7.39808	1.87089e-67	9.80189e-64
rna70154	-1.6218	6.24935e-67	3.02228e-63
rna48308	-6.42635	4.95996e-64	2.22737e-60
rna75842	-1.25598	1.37255e-63	5.75282e-60
rna623	1.19196	1.2181e-61	4.78637e-58
MSTRG.211924.1	-5.49983	1.94937e-61	7.20924e-58
rna56663	2.49518	5.15723e-61	1.80131e-57
rna16073	-2.12049	1.64262e-60	5.43535e-57
rna75068	-2.35097	2.02547e-60	6.36707e-57
rna8510	-2.8108	3.68822e-59	1.10418e-55
rna16201	1.93434	1.27405e-58	3.6409e-55
rna5531	3.2602	3.60835e-57	9.86336e-54
rna75095	-1.7516	6.30831e-57	1.65252e-53
rna2697	4.45611	1.38727e-55	3.4887e-52
rna29012	-2.33013	1.48633e-55	3.59407e-52
rna44370	-5.60553	5.83747e-55	1.31072e-51
rna60894	1.96376	5.77491e-55	1.31072e-51
rna44593	3.08621	9.63385e-55	2.08855e-51
rna74254	-0.889757	1.1125e-54	2.33143e-51
rna8754	2.23708	3.33505e-54	6.76371e-51
rna37493	5.85314	4.68753e-54	9.20953e-51
MSTRG.161199.5	6.39108	7.78473e-53	1.48311e-49
MSTRG.238395.2	2.17456	1.28635e-51	2.37862e-48
rna26208	3.52786	1.3703e-51	2.46146e-48
rna7711	-1.47508	1.78905e-51	3.12437e-48
rna25011	7.33685	5.85824e-51	9.95426e-48
MSTRG.41878.2	2.54034	1.17467e-50	1.94345e-47
MSTRG.48152.1	3.85448	1.57394e-50	2.53728e-47
rna32751	1.66483	1.97361e-50	3.10202e-47
rna21020	-4.11954	1.35294e-49	2.07463e-46
rna52361	-1.37188	4.98002e-48	7.45461e-45
rna33000	4.72954	1.77349e-47	2.53408e-44
rna59032	-3.45715	1.7608e-47	2.53408e-44
rna5532	2.96004	4.33804e-47	6.06072e-44
rna40382	4.27864	1.19048e-46	1.62707e-43
rna4695	3.65659	1.62078e-46	2.13757e-43
rna5527	2.7316	1.63199e-46	2.13757e-43
rna52673	1.5182	2.11753e-46	2.71692e-43
rna32407	-4.70835	6.71755e-46	8.44664e-43
rna20392	4.58815	6.87473e-45	8.4748e-42
rna2786	-4.98359	9.11197e-45	1.10167e-41
rna42936	2.083	9.38898e-45	1.11375e-41
rna54622	-1.18743	1.64891e-44	1.91976e-41
rna4694	3.80506	5.40333e-44	6.1765e-41
rna23180	-4.38831	1.00326e-43	1.12634e-40
rna16744	-4.77782	1.25079e-43	1.3796e-40
rna73743	2.21513	1.464e-43	1.58692e-40
rna70671	-5.4808	9.83886e-43	1.04842e-39
MSTRG.232118.1	-4.05757	1.03892e-42	1.08862e-39
rna6957	3.42381	2.13949e-42	2.20507e-39
rna5911	-2.75286	5.81001e-42	5.89153e-39
rna9446	-2.06121	3.93573e-41	3.92761e-38
rna32180	-4.90028	4.87622e-41	4.79013e-38
rna15333	1.881	5.85782e-41	5.66586e-38
rna40383	3.11697	7.4461e-41	7.09297e-38
rna609	1.45469	7.70877e-41	7.23359e-38
MSTRG.290189.2	-3.04817	1.64683e-40	1.52259e-37
rna55796	-3.6655	2.08974e-40	1.90409e-37
rna21297	-2.06295	2.61544e-40	2.34904e-37
rna15422	1.81025	2.79128e-40	2.47166e-37
rna45814	-1.5684	3.15627e-40	2.75604e-37
rna65345	-2.42896	4.91479e-40	4.23278e-37
rna39711	2.15717	7.10468e-40	6.03609e-37
rna36119	3.67899	1.07505e-39	9.01177e-37
rna923	2.75282	1.39674e-39	1.15543e-36
rna29018	-8.13157	4.98989e-39	4.07421e-36
MSTRG.113309.3	8.92971	3.89624e-38	3.10427e-35
rna59333	-3.59881	3.90071e-38	3.10427e-35
MSTRG.316102.1	6.20084	4.4835e-38	3.52347e-35
MSTRG.238810.1	-1.37191	4.66531e-38	3.62109e-35
rna68660	-3.90356	5.26155e-38	4.03407e-35
rna43610	2.21363	6.50598e-38	4.92808e-35
rna12718	-1.16053	1.09546e-37	8.19901e-35
rna58432	3.04739	1.14541e-37	8.47201e-35
rna40388	2.5478	1.16834e-37	8.54113e-35
rna197	2.03213	1.36243e-37	9.84549e-35
rna47166	2.85499	1.87845e-37	1.34202e-34
rna53608	-3.22714	2.03694e-37	1.4389e-34
rna16839	-1.50071	2.12641e-37	1.48542e-34
MSTRG.301579.1	-4.83374	2.35039e-37	1.62384e-34
rna4693	4.579	2.53828e-37	1.73458e-34
rna62209	-5.09574	3.12911e-37	2.11535e-34
rna61998	1.42814	3.70428e-37	2.47754e-34
rna48680	1.68233	4.50177e-37	2.97922e-34
rna61621	-2.29917	1.32776e-36	8.69545e-34
rna14348	1.82642	2.33401e-36	1.51278e-33
rna45333	10.3671	2.46487e-36	1.58129e-33
rna45013	1.48469	3.31923e-36	2.10788e-33
rna28095	2.44901	4.30904e-36	2.70909e-33
rna6717	3.1634	8.6699e-36	5.3968e-33
rna61251	-1.52376	9.39594e-36	5.7914e-33
rna16154	-8.46975	1.21099e-35	7.39172e-33
MSTRG.178478.3	2.61708	1.65893e-35	1.00286e-32
rna64114	-4.40512	3.08953e-35	1.8499e-32
rna63472	2.6538	3.20381e-35	1.90022e-32
rna50037	-1.90606	3.55717e-35	2.09009e-32
rna57321	2.33291	3.69329e-35	2.14997e-32
rna8940	-1.47817	3.92276e-35	2.2626e-32
MSTRG.255032.3	5.75926	5.07573e-35	2.90101e-32
MSTRG.53182.2	2.97917	5.67885e-35	3.21648e-32
MSTRG.98870.1	4.46263	8.83252e-35	4.95804e-32
MSTRG.178478.2	1.91472	1.7982e-34	1.00047e-31
rna28109	1.25155	2.06703e-34	1.13995e-31
rna50504	-0.935186	4.09656e-34	2.23957e-31
rna43888	2.53807	4.26205e-34	2.30996e-31
rna59334	-6.13397	5.40169e-34	2.9026e-31
rna60817	-1.04051	5.79353e-34	3.08677e-31
rna17768	-1.68363	5.91742e-34	3.11522e-31
rna38275	3.35967	5.94601e-34	3.11522e-31
rna17962	-2.71667	6.64559e-34	3.45296e-31
rna16739	-2.20854	9.70557e-34	5.00155e-31
MSTRG.78195.1	5.52382	1.18246e-33	6.044e-31
rna10487	3.5633	1.46561e-33	7.43088e-31
rna11495	-3.08991	1.57561e-33	7.92468e-31
rna7910	-4.91709	2.11786e-33	1.05674e-30
rna74293	1.45142	2.14975e-33	1.06421e-30
MSTRG.232865.1	3.63667	2.3783e-33	1.16815e-30
rna51770	-2.82923	2.87134e-33	1.39939e-30
rna35598	-6.38505	2.91567e-33	1.41006e-30
rna64731	-5.31962	4.10209e-33	1.96869e-30
rna72144	-1.51557	4.2129e-33	2.00656e-30
rna20512	-2.02855	4.78482e-33	2.26182e-30
rna73018	-4.81638	4.83309e-33	2.26759e-30
MSTRG.29443.8	-10.4169	4.92466e-33	2.29343e-30
MSTRG.269273.1	2.46071	5.25085e-33	2.42736e-30
rna26788	-3.10431	1.16442e-32	5.34358e-30
rna54275	-2.8103	1.23218e-32	5.61356e-30
rna34739	-5.0637	1.27611e-32	5.77189e-30
rna58478	-3.74537	1.73975e-32	7.81272e-30
rna21935	-2.7174	1.93756e-32	8.63934e-30
rna44520	1.97523	2.3442e-32	1.03789e-29
rna10618	-1.59584	3.52466e-32	1.54962e-29
rna15408	1.06657	3.97185e-32	1.72214e-29
rna57626	-1.48684	3.95637e-32	1.72214e-29
rna27028	-4.84866	6.03732e-32	2.59977e-29
rna18098	-5.13112	6.17651e-32	2.64161e-29
rna75285	1.76138	7.14593e-32	3.03557e-29
MSTRG.173185.2	2.77901	8.40258e-32	3.54544e-29
rna74501	-3.33016	9.94198e-32	4.16702e-29
rna60855	-5.04329	1.19634e-31	4.98105e-29
rna44542	-3.0742	1.32801e-31	5.49291e-29
rna67778	-1.62178	1.48138e-31	6.08722e-29
MSTRG.199063.1	2.43455	1.59855e-31	6.52604e-29
rna5652	-1.66808	2.06902e-31	8.39219e-29
rna3317	1.37193	2.2904e-31	9.23059e-29
rna15414	2.70235	3.07078e-31	1.22968e-28
MSTRG.249594.1	5.43579	3.43222e-31	1.36572e-28
rna15122	-2.6657	5.3145e-31	2.1014e-28
rna47165	1.05557	6.64371e-31	2.61056e-28
rna75038	1.04617	6.73413e-31	2.62966e-28
MSTRG.236754.1	1.10069	7.89663e-31	3.06458e-28
rna3302	-1.03801	9.61502e-31	3.70857e-28
rna46670	0.823222	1.03113e-30	3.95286e-28
rna62087	1.69113	1.16354e-30	4.43345e-28
MSTRG.113324.9	6.5286	1.18236e-30	4.47803e-28
rna42023	-2.08585	1.38376e-30	5.20941e-28
rna992	-2.48555	1.88814e-30	7.06591e-28
rna29911	-1.5797	2.04463e-30	7.60627e-28
rna61658	2.07005	2.06385e-30	7.6326e-28
rna24321	-1.64744	2.10139e-30	7.68869e-28
MSTRG.340427.2	4.77187	2.10347e-30	7.68869e-28
rna58748	1.19012	2.16769e-30	7.87761e-28
MSTRG.267121.3	-3.74657	2.47014e-30	8.92514e-28
MSTRG.150652.1	-3.64206	2.73569e-30	9.82816e-28
rna34980	-6.42181	3.31674e-30	1.18479e-27
rna61790	1.93101	3.95816e-30	1.40593e-27
rna17200	1.94071	4.21865e-30	1.49004e-27
rna40144	-1.6306	4.83389e-30	1.6978e-27
rna7864	1.89297	4.9325e-30	1.72281e-27
rna31476	2.53729	5.26424e-30	1.82852e-27
rna3873	-1.9313	6.39534e-30	2.2092e-27
MSTRG.236845.1	6.6163	7.0214e-30	2.41221e-27
rna71455	3.09495	8.85772e-30	3.02655e-27
MSTRG.25153.5	3.26819	9.66345e-30	3.284e-27
rna45439	-1.59872	1.6257e-29	5.49505e-27
MSTRG.19196.1	2.14989	2.3412e-29	7.87118e-27
MSTRG.178590.3	3.20093	2.47991e-29	8.29318e-27
rna24815	1.52885	2.96273e-29	9.85537e-27
rna26209	3.79447	3.04012e-29	1.00596e-26
rna53467	-2.3908	4.02924e-29	1.3247e-26
MSTRG.270779.1	3.14416	4.04552e-29	1.3247e-26
rna53375	-1.46215	4.20859e-29	1.37095e-26
rna1093	1.14637	4.39301e-29	1.42365e-26
MSTRG.178478.1	2.22809	4.83027e-29	1.55733e-26
rna37032	1.41191	6.01863e-29	1.93057e-26
rna4424	1.57556	6.36958e-29	2.03277e-26
MSTRG.332805.1	-4.84003	7.41049e-29	2.35302e-26
rna12646	1.40945	8.05294e-29	2.54416e-26
MSTRG.134430.6	1.57586	8.83865e-29	2.77843e-26
rna75536	-1.32897	8.9546e-29	2.80088e-26
rna61373	1.24627	9.35047e-29	2.91022e-26
rna34651	6.79988	1.05377e-28	3.26359e-26
rna70959	-1.64269	1.15826e-28	3.56959e-26
rna28627	-2.76562	1.80547e-28	5.53706e-26
MSTRG.321376.1	-3.44036	1.82508e-28	5.57005e-26
rna24597	-2.76455	1.87645e-28	5.69915e-26
rna12896	2.36951	1.90573e-28	5.76025e-26
MSTRG.332729.4	-10.3403	2.20463e-28	6.63183e-26
MSTRG.88844.1	4.5045	2.32874e-28	6.93876e-26
MSTRG.44352.5	7.01476	2.31936e-28	6.93876e-26
MSTRG.149062.1	-1.57161	2.51421e-28	7.45606e-26
rna57589	-1.23733	2.54497e-28	7.51184e-26
rna53300	-2.91779	2.85991e-28	8.402e-26
rna44504	-1.26398	3.02321e-28	8.84044e-26
MSTRG.152674.1	1.76484	3.15271e-28	9.17642e-26
rna70523	-1.74055	3.51965e-28	1.01972e-25
rna11499	-2.84076	4.85223e-28	1.39936e-25
rna2204	1.46347	5.11744e-28	1.4691e-25
rna40378	2.31366	5.30242e-28	1.51529e-25
rna8711	-3.48723	6.30244e-28	1.79291e-25
rna47511	1.99438	6.62561e-28	1.87636e-25
rna67347	-1.27958	7.52209e-28	2.12069e-25
MSTRG.269002.3	1.9221	8.71743e-28	2.44672e-25
rna52743	1.68914	9.01764e-28	2.51973e-25
rna11237	1.50924	9.17249e-28	2.55166e-25
rna18272	-1.68054	1.21169e-27	3.3559e-25
rna47468	2.30357	1.32978e-27	3.66681e-25
rna45426	1.28876	1.89237e-27	5.19533e-25
MSTRG.102753.3	-4.08646	1.97226e-27	5.39114e-25
rna52235	2.92721	2.15009e-27	5.85177e-25
rna54035	1.51564	2.1758e-27	5.89624e-25
rna9686	2.01438	2.55737e-27	6.9005e-25
rna14592	-2.17428	2.61573e-27	7.02781e-25
rna43141	1.36157	2.87398e-27	7.6888e-25
rna25014	1.3637	3.51748e-27	9.37051e-25
rna19424	-0.749766	3.61701e-27	9.59499e-25
rna25374	-4.06422	3.92382e-27	1.03651e-24
rna53374	-3.09035	4.0689e-27	1.06588e-24
rna60937	1.01282	4.05571e-27	1.06588e-24
rna61974	3.66718	4.13721e-27	1.07928e-24
rna2509	-1.28315	4.49456e-27	1.16766e-24
rna961	1.40151	5.01786e-27	1.29824e-24
MSTRG.48906.12	1.32544	5.83946e-27	1.50462e-24
MSTRG.74236.1	1.81247	6.8508e-27	1.758e-24
rna8223	-3.8791	7.33385e-27	1.87431e-24
MSTRG.214948.1	1.80117	7.39681e-27	1.88274e-24
rna58828	1.86871	7.72074e-27	1.95727e-24
MSTRG.7585.65	4.79279	9.08002e-27	2.29261e-24
rna25552	-1.39822	9.64674e-27	2.42596e-24
rna8753	1.44006	1.05466e-26	2.64169e-24
rna19707	-3.54155	1.09234e-26	2.72523e-24
rna73482	-2.84045	1.12804e-26	2.80315e-24
rna45001	0.964593	1.71571e-26	4.24673e-24
rna14005	-2.94095	1.95974e-26	4.81284e-24
rna49006	5.73161	1.95726e-26	4.81284e-24
MSTRG.313020.20	4.31646	2.1952e-26	5.37012e-24
rna28529	1.20942	2.70653e-26	6.59534e-24
MSTRG.135427.1	-6.0408	3.39518e-26	8.24149e-24
rna72934	3.28247	4.32363e-26	1.04549e-23
rna42768	-5.65995	6.22587e-26	1.49969e-23
rna46561	-2.26829	6.8392e-26	1.64115e-23
rna14406	-1.79169	8.01509e-26	1.916e-23
rna19834	1.25604	1.07524e-25	2.56063e-23
rna15649	1.51047	1.13775e-25	2.69925e-23
MSTRG.61653.2	4.50416	1.21966e-25	2.87192e-23
MSTRG.311383.3	3.95383	1.21873e-25	2.87192e-23
rna23808	-3.39856	1.52138e-25	3.56901e-23
MSTRG.178478.6	2.2151	1.56535e-25	3.65849e-23
rna10584	2.46944	1.61166e-25	3.75278e-23
MSTRG.343192.1	12.6184	1.81702e-25	4.21534e-23
rna75767	-4.40388	1.89474e-25	4.37951e-23
rna39612	-3.51777	1.91964e-25	4.41441e-23
rna51747	-1.46129	1.92389e-25	4.41441e-23
rna5535	3.51681	2.08288e-25	4.76185e-23
gene13885	-1.5514	2.388e-25	5.43963e-23
rna75076	-5.20642	2.58678e-25	5.87114e-23
rna47314	-3.37998	2.96458e-25	6.70443e-23
rna1599	1.44225	3.20335e-25	7.21845e-23
rna35063	-0.951278	3.28639e-25	7.37912e-23
rna33162	-2.49259	3.52551e-25	7.88785e-23
rna43063	-7.00502	4.69519e-25	1.04676e-22
rna46710	-3.33566	4.82852e-25	1.07268e-22
rna69283	-3.25636	4.86574e-25	1.07714e-22
rna63097	-3.24803	5.17166e-25	1.14085e-22
rna11204	-1.98062	5.26398e-25	1.15716e-22
rna65082	1.10843	5.41236e-25	1.18563e-22
rna21296	-3.72521	5.65566e-25	1.23462e-22
rna45992	2.05426	6.09469e-25	1.32586e-22
rna77277	-1.54162	6.11667e-25	1.32605e-22
rna21210	-3.18229	6.31421e-25	1.36417e-22
rna16489	1.18983	6.65848e-25	1.43362e-22
MSTRG.232243.17	-2.2277	7.23431e-25	1.55229e-22
rna18660	-5.41389	8.61691e-25	1.84267e-22
rna10155	-1.39511	1.09814e-24	2.34034e-22
MSTRG.311384.14	3.31451	1.39537e-24	2.96375e-22
rna52450	7.42933	1.41672e-24	2.99896e-22
rna21670	-1.12566	1.5341e-24	3.23654e-22
rna63714	-2.92569	1.67531e-24	3.52262e-22
rna45329	10.7343	1.79788e-24	3.76775e-22
rna45790	1.10466	2.08236e-24	4.34943e-22
rna8338	-1.69781	2.15565e-24	4.48761e-22
rna7822	-1.25414	2.42661e-24	5.03501e-22
rna44585	-1.03431	2.62791e-24	5.43476e-22
rna35341	-1.1108	2.64323e-24	5.44853e-22
MSTRG.16618.1	2.09267	2.93752e-24	6.03535e-22
rna25236	6.90504	3.17945e-24	6.51114e-22
MSTRG.186616.6	-2.65314	3.34738e-24	6.83279e-22
rna33596	1.38381	3.95806e-24	8.05318e-22
MSTRG.360229.4	4.45245	5.4232e-24	1.09986e-21
rna70344	-4.80511	7.00699e-24	1.41649e-21
MSTRG.211915.7	-5.08114	7.1816e-24	1.44714e-21
rna38610	1.2574	7.30835e-24	1.46797e-21
rna25942	-2.29413	7.45698e-24	1.49306e-21
MSTRG.312691.1	3.64	7.89429e-24	1.5756e-21
rna23394	-2.04925	7.97574e-24	1.58682e-21
rna32709	-2.0168	8.38673e-24	1.66332e-21
MSTRG.135414.1	1.52714	8.49907e-24	1.6803e-21
rna35155	-1.07514	9.28107e-24	1.82916e-21
MSTRG.102753.6	-1.84319	9.6808e-24	1.90198e-21
rna50905	-3.66867	1.04983e-23	2.04978e-21
rna45576	-2.87669	1.04727e-23	2.04978e-21
MSTRG.271870.1	1.92597	1.35435e-23	2.63617e-21
rna32683	2.87806	1.48792e-23	2.88721e-21
rna70550	-1.07241	1.52121e-23	2.94273e-21
rna17635	-4.26782	1.54607e-23	2.98165e-21
rna28349	-4.25238	1.65253e-23	3.17721e-21
rna54141	1.1267	1.67849e-23	3.21729e-21
rna9019	1.35158	2.02909e-23	3.87748e-21
rna5801	-3.79114	2.40964e-23	4.57982e-21
rna10919	-0.992111	2.4112e-23	4.57982e-21
MSTRG.30764.3	7.81269	2.55027e-23	4.82938e-21
rna57498	-2.46167	2.66788e-23	5.03693e-21
rna74592	1.56197	2.94958e-23	5.53553e-21
rna36923	-0.508561	2.94373e-23	5.53553e-21
rna20411	1.543	3.58935e-23	6.71614e-21
rna26116	1.64814	4.02103e-23	7.50154e-21
MSTRG.243583.2	-2.6035	4.30326e-23	8.00432e-21
MSTRG.186616.7	-3.95101	4.35394e-23	8.0747e-21
rna18068	1.1924	4.43856e-23	8.20743e-21
rna43062	-5.5518	4.7975e-23	8.84513e-21
MSTRG.178478.8	2.24616	5.43324e-23	9.98795e-21
rna23166	-1.33681	5.52834e-23	1.01331e-20
rna42032	-5.59372	5.7117e-23	1.04388e-20
MSTRG.59754.2	4.30405	6.29071e-23	1.14637e-20
rna5534	3.89089	6.38716e-23	1.16058e-20
rna62729	3.61093	6.75765e-23	1.22436e-20
rna60725	-2.10684	7.26019e-23	1.31163e-20
gene30353	1.38427	7.54779e-23	1.35968e-20
rna33453	1.95367	8.19337e-23	1.47176e-20
rna45008	-4.60101	8.2735e-23	1.48192e-20
rna60280	1.04492	8.64453e-23	1.54398e-20
rna71681	-1.93591	9.07621e-23	1.61649e-20
rna17221	1.31519	9.199e-23	1.63373e-20
rna7725	-3.41238	1.05906e-22	1.87557e-20
rna9592	1.34735	1.06324e-22	1.8777e-20
rna58451	1.10518	1.25817e-22	2.21572e-20
MSTRG.341577.12	4.03648	1.26213e-22	2.21649e-20
rna45384	3.45751	1.32341e-22	2.31763e-20
gene648	-1.86752	1.34083e-22	2.34161e-20
rna60168	-0.518441	1.43928e-22	2.50657e-20
rna48444	-1.46969	1.46334e-22	2.52747e-20
rna65201	1.80363	1.45931e-22	2.52747e-20
MSTRG.136759.1	-1.86736	1.45964e-22	2.52747e-20
rna44610	2.46153	1.63346e-22	2.81358e-20
rna51242	-0.788541	1.70899e-22	2.93564e-20
rna41308	-1.3255	1.90898e-22	3.27024e-20
MSTRG.68869.1	-6.35917	2.03469e-22	3.47612e-20
rna31702	2.30249	2.43279e-22	4.14498e-20
rna47126	-2.2789	2.44508e-22	4.15466e-20
rna14771	1.5841	2.51369e-22	4.25973e-20
rna54014	0.616454	2.54373e-22	4.29904e-20
MSTRG.313165.1	-7.64519	2.61693e-22	4.41089e-20
MSTRG.178478.4	1.91836	2.68013e-22	4.50533e-20
rna69789	0.844387	2.70531e-22	4.53554e-20
rna35158	-0.835589	2.75008e-22	4.59834e-20
rna3484	-3.02964	2.86055e-22	4.77036e-20
rna53750	-2.24261	3.05899e-22	5.0878e-20
rna50898	-4.0751	3.51799e-22	5.83577e-20
rna14718	-2.24286	3.62268e-22	5.97789e-20
rna50922	-1.52383	3.61342e-22	5.97789e-20
MSTRG.317405.5	2.74955	3.85455e-22	6.34387e-20
rna75124	-4.03615	4.04984e-22	6.64788e-20
rna18981	2.14189	4.32135e-22	7.05672e-20
MSTRG.195737.5	3.99552	4.32004e-22	7.05672e-20
rna50233	-1.4413	4.73004e-22	7.70408e-20
rna17915	-6.9121	4.88527e-22	7.93635e-20
rna53430	-1.20099	5.03919e-22	8.1653e-20
rna10853	-1.78029	5.14982e-22	8.32312e-20
rna59776	-0.108282	5.49197e-22	8.85333e-20
rna17849	-4.73177	5.90965e-22	9.5023e-20
MSTRG.108005.1	-2.46555	6.57047e-22	1.05379e-19
rna24924	-6.01908	6.67047e-22	1.06711e-19
rna71920	-1.04416	6.72482e-22	1.07307e-19
rna66611	-1.16996	7.01713e-22	1.11688e-19
rna6310	1.23314	7.11593e-22	1.12974e-19
rna33381	-3.52307	7.32979e-22	1.16077e-19
MSTRG.206911.1	-4.83958	7.62348e-22	1.20424e-19
rna37587	-1.95408	7.81238e-22	1.23099e-19
rna46711	-3.23663	8.69701e-22	1.36695e-19
MSTRG.24817.1	2.72437	9.43554e-22	1.47933e-19
MSTRG.115050.2	-2.60814	1.0454e-21	1.63493e-19
rna68519	-2.39604	1.04965e-21	1.6375e-19
gene2000	-2.45169	1.06106e-21	1.65121e-19
rna56274	-5.18751	1.10771e-21	1.71955e-19
rna37537	1.42403	1.12041e-21	1.73498e-19
rna59641	2.66664	1.17876e-21	1.82085e-19
rna31123	-3.19979	1.24982e-21	1.92588e-19
rna11599	1.9648	1.27354e-21	1.95764e-19
rna10390	-10.6338	1.28105e-21	1.9596e-19
rna52671	0.945752	1.28044e-21	1.9596e-19
rna63010	1.40559	1.30442e-21	1.99051e-19
rna20132	-1.26863	1.31355e-21	1.99959e-19
rna40387	1.69707	1.3362e-21	2.02915e-19
rna19711	-1.22345	1.34573e-21	2.03869e-19
rna45383	4.39087	1.39952e-21	2.11509e-19
rna18041	2.42897	1.41811e-21	2.13805e-19
rna74173	-2.13815	1.47902e-21	2.22454e-19
rna6038	-1.46586	1.55653e-21	2.33554e-19
rna47238	-3.60943	1.73755e-21	2.60095e-19
MSTRG.364049.2	11.15	1.93943e-21	2.89624e-19
rna42005	1.44542	1.96612e-21	2.92915e-19
rna51791	-2.96707	2.06947e-21	3.07583e-19
rna34928	0.404409	2.21086e-21	3.27823e-19
rna38571	-1.59942	2.23316e-21	3.3035e-19
rna69117	-2.4884	2.44101e-21	3.60249e-19
rna69922	-0.708423	2.45767e-21	3.61858e-19
rna53460	-0.790474	2.46662e-21	3.62328e-19
rna17537	1.06047	2.50344e-21	3.66879e-19
rna66852	-2.0849	2.65065e-21	3.8755e-19
rna28332	-1.5668	2.65879e-21	3.87837e-19
rna26476	1.47472	3.18823e-21	4.6399e-19
MSTRG.89324.2	-2.63428	3.2468e-21	4.71424e-19
MSTRG.49715.1	-6.85072	3.66894e-21	5.31489e-19
MSTRG.341587.11	6.93449	3.6796e-21	5.31808e-19
rna42986	-2.41164	3.99122e-21	5.75523e-19
MSTRG.91427.2	3.16782	4.03109e-21	5.79943e-19
rna22148	1.58532	4.06295e-21	5.81862e-19
rna52228	1.11251	4.06276e-21	5.81862e-19
rna25010	7.12769	4.21594e-21	6.02401e-19
gene8241	-1.81716	4.23081e-21	6.03155e-19
MSTRG.38166.1	3.309	4.44491e-21	6.32243e-19
rna23480	-1.3221	4.7192e-21	6.69743e-19
rna2877	2.50938	5.55597e-21	7.8672e-19
rna75819	-6.83932	6.68046e-21	9.43821e-19
MSTRG.48141.2	2.28205	7.47256e-21	1.05336e-18
MSTRG.43041.2	-2.59167	7.51207e-21	1.05656e-18
MSTRG.65533.2	1.61312	7.72606e-21	1.08424e-18
rna63349	-1.08015	8.16664e-21	1.14097e-18
rna56320	-3.39289	8.16313e-21	1.14097e-18
rna8533	1.40396	9.25911e-21	1.29073e-18
gene5708	0.743678	9.79909e-21	1.36298e-18
rna7742	-1.63741	1.07404e-20	1.49062e-18
rna43061	-6.5066	1.09126e-20	1.51118e-18
rna49487	-5.24915	1.43251e-20	1.97938e-18
MSTRG.3211.2	2.75362	1.4856e-20	2.04824e-18
rna26784	-0.830701	1.51058e-20	2.07813e-18
rna67064	-1.54336	1.56702e-20	2.15106e-18
rna21946	-1.55041	1.60735e-20	2.20161e-18
MSTRG.130449.18	-6.40497	1.86418e-20	2.54785e-18
rna65959	-2.43151	1.87613e-20	2.55862e-18
MSTRG.22180.1	-2.37675	2.00963e-20	2.73475e-18
rna7355	1.72751	2.04858e-20	2.78173e-18
rna37175	-1.28741	2.13774e-20	2.89655e-18
gene25259	-1.78576	2.60774e-20	3.52577e-18
rna7733	-0.57398	2.61551e-20	3.52869e-18
rna38463	1.25506	2.65753e-20	3.57771e-18
rna60167	1.71952	2.75287e-20	3.69814e-18
rna35060	-0.769049	2.97737e-20	3.9912e-18
rna14058	-2.0841	3.01901e-20	4.0384e-18
rna46322	0.753863	3.13397e-20	4.18328e-18
MSTRG.17699.1	2.46288	3.257e-20	4.3383e-18
MSTRG.203571.9	2.27299	3.44453e-20	4.57839e-18
rna8364	2.28681	3.61031e-20	4.78861e-18
rna25426	0.650497	3.71938e-20	4.9229e-18
rna47552	3.42327	3.76563e-20	4.97364e-18
rna38005	0.990805	3.85634e-20	5.08277e-18
rna74031	-2.89809	4.06136e-20	5.34179e-18
rna72925	3.29931	4.11678e-20	5.40338e-18
rna72670	-3.39787	4.15616e-20	5.4437e-18
rna51437	-1.44269	4.28813e-20	5.60488e-18
rna2629	-2.65286	4.73814e-20	6.18023e-18
rna65260	1.39546	4.76276e-20	6.19947e-18
rna14376	-1.2161	5.107e-20	6.63382e-18
rna75413	-2.88339	5.15501e-20	6.68238e-18
rna34927	1.00142	5.25567e-20	6.79885e-18
rna41106	-0.866636	5.33349e-20	6.88535e-18
rna5533	3.19167	5.34706e-20	6.88872e-18
rna39438	-2.43201	5.68721e-20	7.31196e-18
rna71540	-1.39504	5.75659e-20	7.38606e-18
rna10936	-0.523293	5.778e-20	7.39843e-18
rna66313	-4.35355	5.90894e-20	7.55071e-18
rna8546	-1.62592	6.13975e-20	7.82974e-18
rna11547	-2.69702	6.25881e-20	7.96541e-18
rna74024	2.09437	6.54946e-20	8.31848e-18
rna8918	-2.89956	6.64505e-20	8.42286e-18
rna57849	2.23852	6.78084e-20	8.57769e-18
rna19640	-5.58326	7.05143e-20	8.90208e-18
rna30090	-2.48748	7.07107e-20	8.90898e-18
rna67463	-2.90098	7.09323e-20	8.91902e-18
rna20924	-0.716855	7.52678e-20	9.44528e-18
rna70596	1.11456	7.60539e-20	9.52491e-18
MSTRG.189750.7	4.00806	7.65172e-20	9.56389e-18
rna23981	-0.513181	7.74038e-20	9.65551e-18
MSTRG.44352.6	6.34778	7.80949e-20	9.72243e-18
rna16560	1.54699	8.06287e-20	1.0018e-17
rna65442	-3.38341	8.23442e-20	1.0211e-17
rna7581	-1.24662	8.63841e-20	1.06909e-17
rna74211	-1.684	9.29026e-20	1.1475e-17
rna29098	-3.15994	9.78151e-20	1.20581e-17
MSTRG.149097.1	-2.21724	9.99286e-20	1.22945e-17
MSTRG.161199.2	6.08967	1.00412e-19	1.23299e-17
rna30116	-1.56064	1.09993e-19	1.348e-17
rna25545	-3.49425	1.18581e-19	1.45043e-17
rna20410	0.700901	1.26111e-19	1.53953e-17
MSTRG.186616.10	-5.4228	1.40325e-19	1.70973e-17
rna19940	1.14858	1.43889e-19	1.74976e-17
rna8942	-1.04785	1.46438e-19	1.77733e-17
rna62108	1.71788	1.53041e-19	1.85389e-17
rna33753	-2.52996	1.58015e-19	1.91046e-17
rna64133	0.856572	1.61594e-19	1.94762e-17
rna8749	1.65403	1.61708e-19	1.94762e-17
rna60782	0.940643	1.8417e-19	2.21391e-17
MSTRG.138196.1	1.17087	1.89091e-19	2.26873e-17
rna25950	-0.897265	2.01075e-19	2.40792e-17
rna15388	-0.404993	2.07229e-19	2.4769e-17
rna29451	-1.7061	2.42453e-19	2.89242e-17
gene13138	-0.91449	2.48142e-19	2.95468e-17
rna69657	4.21863	2.48705e-19	2.95578e-17
rna69087	-1.98805	2.5803e-19	3.06082e-17
rna11203	-3.83154	2.87082e-19	3.39903e-17
rna64527	1.1902	2.95117e-19	3.4876e-17
MSTRG.187594.4	4.22729	3.02769e-19	3.57131e-17
rna20367	1.79659	3.04624e-19	3.58646e-17
rna11964	2.59277	3.0742e-19	3.60587e-17
rna17747	-0.877551	3.06874e-19	3.60587e-17
rna56286	-3.63925	3.11732e-19	3.64964e-17
rna45385	5.16105	3.17218e-19	3.70697e-17
rna5630	-1.54506	3.25517e-19	3.79689e-17
MSTRG.199059.3	5.30558	3.32522e-19	3.87142e-17
MSTRG.45916.1	2.35511	3.40711e-19	3.95943e-17
rna24795	-5.59366	3.47595e-19	4.03197e-17
rna24506	-1.75983	3.60989e-19	4.17963e-17
MSTRG.311382.1	5.43031	3.65668e-19	4.22602e-17
rna23170	-4.72169	3.70256e-19	4.27119e-17
rna18397	-1.25029	3.96856e-19	4.56966e-17
rna46554	-1.9397	4.13868e-19	4.75683e-17
rna3682	1.27806	4.16723e-19	4.78091e-17
MSTRG.98870.9	4.6817	4.2349e-19	4.84969e-17
rna26954	1.5967	4.32482e-19	4.94367e-17
MSTRG.313164.3	-4.48777	4.42605e-19	5.05019e-17
rna70654	-5.34335	4.48109e-19	5.10373e-17
rna44379	-3.25836	4.79415e-19	5.45042e-17
rna35156	-0.976154	4.82623e-19	5.47699e-17
MSTRG.205255.29	7.76679	4.87705e-19	5.52469e-17
rna25008	4.53769	4.9249e-19	5.56885e-17
MSTRG.299606.3	-3.09359	5.08406e-19	5.7288e-17
MSTRG.114445.1	2.1691	5.08457e-19	5.7288e-17
rna7574	-3.12894	5.29048e-19	5.95013e-17
rna3034	-2.55457	5.41279e-19	6.07682e-17
rna53852	-2.97449	5.95299e-19	6.67138e-17
rna61650	-1.05018	6.03775e-19	6.75433e-17
rna5515	0.716843	6.12392e-19	6.83855e-17
rna69921	-1.42244	6.47155e-19	7.21394e-17
rna61003	0.600083	7.15864e-19	7.96573e-17
rna21749	1.29729	7.21526e-19	8.01455e-17
rna24282	-0.939849	7.54392e-19	8.3552e-17
rna5529	3.3504	7.54851e-19	8.3552e-17
MSTRG.113324.8	7.77588	8.41242e-19	9.29506e-17
rna61252	-2.01382	9.32872e-19	1.02894e-16
rna28021	-5.17224	9.46308e-19	1.04193e-16
gene21000	-1.66778	9.76623e-19	1.07343e-16
rna57408	1.20267	9.86655e-19	1.08257e-16
rna40377	4.31245	1.01515e-18	1.11188e-16
rna48395	2.19646	1.05211e-18	1.15037e-16
rna25661	-1.2806	1.07596e-18	1.17441e-16
rna48163	1.12056	1.10908e-18	1.20846e-16
rna14252	1.37449	1.15446e-18	1.25572e-16
rna48223	-5.09275	1.18396e-18	1.28559e-16
rna3012	0.956982	1.22433e-18	1.32713e-16
MSTRG.203450.1	5.65484	1.27463e-18	1.37927e-16
rna29908	-4.68938	1.29437e-18	1.39823e-16
rna52147	-6.56467	1.35389e-18	1.46002e-16
MSTRG.178478.9	2.7589	1.37016e-18	1.47503e-16
MSTRG.310031.1	-9.22347	1.39137e-18	1.4953e-16
rna57917	1.44798	1.39827e-18	1.50015e-16
rna62750	-0.925861	1.41479e-18	1.5153e-16
rna17336	1.31	1.43707e-18	1.53654e-16
MSTRG.335727.1	2.92582	1.48227e-18	1.57994e-16
MSTRG.282413.3	4.79442	1.48269e-18	1.57994e-16
rna33903	1.44087	1.49729e-18	1.59281e-16
rna40574	0.689303	1.60104e-18	1.70029e-16
rna47056	-0.462344	1.69468e-18	1.79638e-16
MSTRG.250386.1	2.47986	1.69723e-18	1.79638e-16
MSTRG.178478.7	2.60866	1.71445e-18	1.81155e-16
rna27690	0.795464	1.72622e-18	1.82093e-16
gene27151	-1.3713	1.76143e-18	1.85496e-16
rna4843	1.42644	1.83954e-18	1.93075e-16
rna67049	-1.1666	1.83896e-18	1.93075e-16
rna38862	-2.75707	1.95585e-18	2.04941e-16
rna77576	-7.7436	2.16896e-18	2.26893e-16
rna23487	-0.904803	2.19446e-18	2.29179e-16
rna14375	-1.4988	2.23405e-18	2.32927e-16
MSTRG.55861.1	0.859287	2.29981e-18	2.39386e-16
MSTRG.217814.1	-1.90312	2.39683e-18	2.49072e-16
rna55955	-5.5851	2.67892e-18	2.77927e-16
rna26887	-1.66421	2.73397e-18	2.8317e-16
rna43064	-2.47282	2.77863e-18	2.87323e-16
MSTRG.31989.66	1.98426	2.84639e-18	2.93847e-16
MSTRG.236845.5	5.7221	2.8968e-18	2.9856e-16
MSTRG.312691.2	6.13703	2.94221e-18	3.02744e-16
rna12842	-1.4854	3.32194e-18	3.41259e-16
rna21760	-1.37794	3.7309e-18	3.82646e-16
rna23830	-2.40418	4.10106e-18	4.19925e-16
MSTRG.98870.12	5.74705	4.33852e-18	4.43517e-16
rna68928	-3.22396	4.47744e-18	4.56975e-16
rna25627	-1.80197	4.57795e-18	4.66476e-16
rna64089	-3.69192	5.03895e-18	5.12619e-16
rna23737	-1.42988	5.25343e-18	5.33575e-16
rna36583	-0.740957	5.78025e-18	5.86136e-16
rna38080	0.615234	6.0161e-18	6.0907e-16
rna4865	1.31324	6.2215e-18	6.28851e-16
rna22466	0.931686	6.49481e-18	6.55423e-16
rna28077	1.00215	7.10891e-18	7.16245e-16
rna18328	2.44552	7.70783e-18	7.75346e-16
rna18277	-0.999136	9.11691e-18	9.15624e-16
rna56160	-5.50342	9.16391e-18	9.18875e-16
MSTRG.76819.1	-0.81197	9.37332e-18	9.38377e-16
rna65073	1.10602	9.73655e-18	9.7319e-16
MSTRG.221153.26	2.5879	1.01251e-17	1.01043e-15
rna32682	2.655	1.03172e-17	1.02796e-15
rna61085	-2.53383	1.0388e-17	1.03337e-15
MSTRG.41847.1	1.70239	1.14725e-17	1.13946e-15
rna12671	-5.16	1.15862e-17	1.14803e-15
MSTRG.311384.9	3.22152	1.15953e-17	1.14803e-15
rna39294	-0.968868	1.16938e-17	1.15596e-15
MSTRG.274300.23	-1.47919	1.19015e-17	1.17465e-15
rna37198	-2.74999	1.21623e-17	1.19851e-15
rna25286	-0.823628	1.2886e-17	1.26783e-15
rna40908	2.005	1.35223e-17	1.32835e-15
rna70452	-2.95116	1.40555e-17	1.37858e-15
rna72356	-2.6393	1.41102e-17	1.38179e-15
MSTRG.360229.3	3.63665	1.50138e-17	1.46799e-15
rna28876	-1.51682	1.61158e-17	1.57329e-15
rna3576	3.59179	1.63199e-17	1.59075e-15
MSTRG.358906.1	1.90339	1.66428e-17	1.61971e-15
rna25237	-1.94999	1.71154e-17	1.66313e-15
MSTRG.267165.1	-3.31963	1.91535e-17	1.85831e-15
rna29478	-1.22773	2.11705e-17	2.05083e-15
rna38569	-1.33891	2.13656e-17	2.06655e-15
MSTRG.91712.17	2.35863	2.40513e-17	2.32274e-15
rna76502	-1.0855	2.48164e-17	2.38729e-15
rna33993	-1.31365	2.48126e-17	2.38729e-15
rna57833	1.66005	2.48336e-17	2.38729e-15
rna51074	-4.09417	2.4959e-17	2.39568e-15
MSTRG.120250.2	1.33116	2.64453e-17	2.53447e-15
rna74048	-1.22792	2.91553e-17	2.78994e-15
rna13298	-1.7976	3.02954e-17	2.89464e-15
rna22229	-2.05429	3.09846e-17	2.956e-15
MSTRG.31989.63	6.54957	3.15091e-17	3.00148e-15
rna29203	-1.65812	3.18955e-17	3.0337e-15
rna73788	-4.91232	3.28938e-17	3.12392e-15
MSTRG.301014.1	-2.97263	3.31564e-17	3.1441e-15
rna47562	5.00775	3.3549e-17	3.17655e-15
rna21268	0.786696	3.5851e-17	3.3894e-15
MSTRG.111944.7	-4.58951	3.61406e-17	3.41165e-15
rna14351	1.03886	3.67754e-17	3.46637e-15
MSTRG.161199.3	6.48514	3.91682e-17	3.68639e-15
rna28554	-2.17967	4.01961e-17	3.77747e-15
MSTRG.254240.7	2.61902	4.38261e-17	4.11246e-15
MSTRG.46842.4	5.1306	4.6327e-17	4.33544e-15
rna9490	-1.23685	4.63403e-17	4.33544e-15
rna70824	1.07667	5.3377e-17	4.98634e-15
MSTRG.42687.12	4.17991	5.80099e-17	5.4111e-15
rna36443	1.50345	5.86685e-17	5.46443e-15
rna72988	-0.819367	5.94598e-17	5.52993e-15
rna28911	2.18267	6.07574e-17	5.64227e-15
rna27599	1.89075	6.22549e-17	5.77281e-15
MSTRG.341577.5	4.56911	6.28996e-17	5.824e-15
rna37659	-0.653196	6.38133e-17	5.89991e-15
rna37139	-1.09337	6.48286e-17	5.98498e-15
MSTRG.161229.16	6.35479	6.6957e-17	6.17241e-15
MSTRG.203450.5	9.67417	6.71637e-17	6.1824e-15
rna69116	-1.81329	7.00871e-17	6.44207e-15
rna40928	-1.78165	7.04248e-17	6.46366e-15
rna33166	1.61971	7.08766e-17	6.49564e-15
rna22474	4.22537	7.27755e-17	6.65997e-15
rna55163	0.81953	7.41187e-17	6.77303e-15
rna31571	1.22793	7.42496e-17	6.77514e-15
MSTRG.283449.1	-3.43482	7.58173e-17	6.90817e-15
rna20014	1.21039	8.03734e-17	7.3127e-15
rna1840	2.1215	8.07222e-17	7.33382e-15
rna31714	1.41631	8.22605e-17	7.4628e-15
rna33960	-1.92184	8.48496e-17	7.68659e-15
rna23385	-1.27255	8.60947e-17	7.78817e-15
rna62688	-3.01001	8.94781e-17	8.0826e-15
rna39141	-3.25081	8.96359e-17	8.08523e-15
rna7511	-1.06244	9.3118e-17	8.38729e-15
rna35293	-0.954565	9.41737e-17	8.47025e-15
rna32387	-3.65453	1.00477e-16	9.02429e-15
MSTRG.298013.2	-3.12323	1.04111e-16	9.33731e-15
rna16519	-0.635337	1.04659e-16	9.3731e-15
rna39485	1.24848	1.20659e-16	1.07906e-14
rna46420	-6.78129	1.22023e-16	1.08971e-14
rna74766	1.60874	1.22323e-16	1.09085e-14
rna4635	2.50711	1.23911e-16	1.10344e-14
rna68578	-0.669882	1.2562e-16	1.11707e-14
rna9232	-1.39662	1.26121e-16	1.11994e-14
rna52373	7.45964	1.38445e-16	1.22765e-14
MSTRG.203571.31	1.47264	1.38954e-16	1.23043e-14
rna29425	-3.03433	1.41727e-16	1.25322e-14
rna2892	1.2278	1.43106e-16	1.26364e-14
MSTRG.113309.1	5.00216	1.4974e-16	1.32036e-14
rna16215	1.95443	1.50173e-16	1.32233e-14
rna76971	0.827534	1.50651e-16	1.32467e-14
rna75605	-0.839437	1.62395e-16	1.42594e-14
rna46430	-3.77487	1.64257e-16	1.44028e-14
rna37122	-1.75308	1.65472e-16	1.44892e-14
rna77577	-10.0095	1.67085e-16	1.461e-14
rna1952	1.86911	1.69074e-16	1.47634e-14
rna60697	-1.45794	1.71381e-16	1.49441e-14
rna70095	-4.30394	1.72052e-16	1.49819e-14
rna5865	-1.74084	1.76517e-16	1.53494e-14
rna5921	-3.61262	1.84613e-16	1.60312e-14
MSTRG.135911.3	-3.59864	1.85305e-16	1.60691e-14
rna75607	-1.18169	1.89642e-16	1.64226e-14
rna35153	-0.861985	1.92098e-16	1.66124e-14
rna29099	-0.687487	1.94269e-16	1.6777e-14
rna57748	-3.64554	2.09489e-16	1.80666e-14
rna57106	3.27882	2.16552e-16	1.86502e-14
rna5530	3.48823	2.18629e-16	1.88033e-14
rna7720	-0.59783	2.19318e-16	1.88368e-14
rna35151	-1.08114	2.50963e-16	2.15253e-14
rna11969	1.23547	2.55333e-16	2.18703e-14
rna3900	-1.38875	2.6404e-16	2.25853e-14
gene21805	-1.5224	2.72294e-16	2.32597e-14
rna63713	-2.36599	2.73632e-16	2.33422e-14
MSTRG.16418.2	2.60107	2.81657e-16	2.39943e-14
rna34983	-0.569385	2.87212e-16	2.44344e-14
rna1344	-0.97338	2.89741e-16	2.46162e-14
MSTRG.63856.2	0.430227	2.98928e-16	2.53625e-14
rna62236	-4.14637	2.99546e-16	2.53806e-14
rna7488	-0.202967	3.00892e-16	2.54604e-14
rna51381	-1.73844	3.17081e-16	2.67583e-14
rna61981	-2.26554	3.17052e-16	2.67583e-14
rna47561	5.96885	3.19118e-16	2.6894e-14
rna29831	-1.4128	3.24605e-16	2.73199e-14
MSTRG.241618.2	2.44454	3.3145e-16	2.78587e-14
rna67051	-0.973612	3.38811e-16	2.84393e-14
rna56069	4.99803	3.40709e-16	2.85605e-14
rna51036	-3.87327	3.46384e-16	2.89976e-14
rna35150	-0.724318	3.55343e-16	2.9708e-14
rna53622	-0.607428	3.61779e-16	3.02059e-14
rna59884	-2.96118	3.70748e-16	3.09137e-14
rna36442	-1.60221	3.72471e-16	3.10163e-14
rna50385	-2.31699	3.73386e-16	3.10513e-14
MSTRG.323330.1	-1.74446	3.83023e-16	3.18107e-14
rna49268	0.533416	3.90863e-16	3.24189e-14
rna12586	0.815211	3.98092e-16	3.2975e-14
rna31939	-4.96357	4.09234e-16	3.38533e-14
rna73606	1.14177	4.15172e-16	3.42994e-14
rna39611	-2.68821	4.30342e-16	3.54812e-14
rna52952	-1.47703	4.30606e-16	3.54812e-14
rna65735	-1.24424	4.37741e-16	3.6022e-14
rna31686	-1.16926	4.77005e-16	3.92017e-14
rna24409	1.40543	4.88959e-16	4.01316e-14
rna22123	2.14136	5.00291e-16	4.10082e-14
rna60767	-5.06015	5.12038e-16	4.19164e-14
rna11518	3.31182	5.16293e-16	4.22098e-14
rna35147	-0.124429	5.54254e-16	4.51958e-14
gene407	-1.01592	5.53599e-16	4.51958e-14
rna21678	-0.607225	5.56367e-16	4.53093e-14
rna5563	1.22422	5.81041e-16	4.72575e-14
MSTRG.327104.4	2.03392	5.84429e-16	4.74717e-14
rna69113	2.49648	5.90048e-16	4.78662e-14
rna24132	-4.63544	5.99413e-16	4.85633e-14
rna30963	2.19491	6.13209e-16	4.9617e-14
MSTRG.336156.1	1.89999	6.27505e-16	5.07085e-14
rna19085	-2.77811	6.34088e-16	5.11747e-14
rna46330	-0.491003	6.42618e-16	5.16729e-14
rna2869	2.84491	6.42058e-16	5.16729e-14
MSTRG.178478.5	2.63696	6.42726e-16	5.16729e-14
rna35830	-4.73195	6.91865e-16	5.55524e-14
rna68016	1.51095	7.35231e-16	5.89592e-14
MSTRG.281893.7	4.85465	7.42944e-16	5.95018e-14
rna35058	-0.992785	7.88441e-16	6.30653e-14
MSTRG.313164.18	-7.53822	8.06881e-16	6.44582e-14
rna75606	-1.01401	8.0862e-16	6.45152e-14
rna67037	1.83918	8.18662e-16	6.52335e-14
rna24367	0.895254	8.23205e-16	6.55126e-14
rna22129	2.02998	8.48853e-16	6.74682e-14
rna22899	-1.80274	8.51005e-16	6.75539e-14
rna7478	-1.29076	8.71603e-16	6.91017e-14
rna32335	1.97322	8.97908e-16	7.10976e-14
rna3238	-0.642735	9.26007e-16	7.31382e-14
rna12410	1.56401	9.25989e-16	7.31382e-14
rna47114	-0.0652975	9.51671e-16	7.50709e-14
rna72004	-1.59809	9.97612e-16	7.85963e-14
rna4643	2.83844	1.091e-15	8.58464e-14
rna42572	-0.621672	1.13593e-15	8.927e-14
MSTRG.60071.1	2.97086	1.14917e-15	9.01979e-14
rna51655	-3.77447	1.16239e-15	9.11213e-14
MSTRG.364994.2	-2.21629	1.18889e-15	9.30831e-14
rna64904	1.30638	1.19716e-15	9.36134e-14
rna15049	1.01365	1.20677e-15	9.42482e-14
rna30102	-1.48721	1.24362e-15	9.70058e-14
rna53076	1.78061	1.28726e-15	1.00285e-13
rna10347	0.933605	1.29056e-15	1.00418e-13
rna35504	-2.29216	1.32166e-15	1.0271e-13
MSTRG.115050.4	-4.05373	1.32878e-15	1.03137e-13
rna4630	2.1385	1.33114e-15	1.03192e-13
rna40238	-2.26488	1.34824e-15	1.04389e-13
rna24009	-4.00417	1.34994e-15	1.04392e-13
rna43584	1.25482	1.3651e-15	1.05434e-13
MSTRG.342346.14	4.52189	1.39381e-15	1.0752e-13
rna59205	1.17528	1.46521e-15	1.12889e-13
rna77109	-1.13519	1.49736e-15	1.15226e-13
rna51211	-0.803359	1.5365e-15	1.18092e-13
MSTRG.230711.11	0.995539	1.56533e-15	1.20161e-13
rna47480	0.869491	1.58839e-15	1.21783e-13
rna7166	-1.33915	1.73916e-15	1.3318e-13
rna39832	1.53749	1.75621e-15	1.34322e-13
rna35503	-2.29766	1.81878e-15	1.38939e-13
MSTRG.83601.2	2.34106	1.82353e-15	1.38964e-13
rna70201	2.15191	1.82145e-15	1.38964e-13
rna40042	2.2157	2.01253e-15	1.53182e-13
MSTRG.89324.95	-5.46307	2.19055e-15	1.66529e-13
rna400	-3.00121	2.31596e-15	1.75851e-13
MSTRG.105647.2	8.36051	2.33443e-15	1.7704e-13
rna27141	-0.937432	2.35869e-15	1.78664e-13
rna22098	1.78433	2.38629e-15	1.80537e-13
rna66683	-2.76202	2.41361e-15	1.82384e-13
rna66044	1.03422	2.49554e-15	1.88349e-13
MSTRG.132468.9	-4.4745	2.57537e-15	1.94141e-13
MSTRG.115576.1	-4.50352	2.59431e-15	1.95334e-13
MSTRG.206466.9	1.12396	2.64063e-15	1.98584e-13
rna51157	-1.61598	2.84511e-15	2.13707e-13
rna25308	1.87301	2.99426e-15	2.24641e-13
MSTRG.40982.1	-2.30954	3.00478e-15	2.24893e-13
MSTRG.23981.1	3.93913	3.00458e-15	2.24893e-13
rna14599	-1.21664	3.02049e-15	2.25801e-13
rna23322	-1.06173	3.05445e-15	2.28068e-13
rna35867	-0.523362	3.11e-15	2.3194e-13
gene15806	-0.736879	3.19256e-15	2.37816e-13
rna6151	-1.43972	3.21623e-15	2.39295e-13
rna69660	1.15298	3.23021e-15	2.40051e-13
rna42476	2.36358	3.25267e-15	2.41435e-13
rna4525	1.10966	3.26372e-15	2.41969e-13
rna37420	4.08621	3.27697e-15	2.42665e-13
rna53537	-2.53589	3.32464e-15	2.45906e-13
gene15114	-1.05677	3.3687e-15	2.48872e-13
rna50265	-1.88828	3.46274e-15	2.55495e-13
rna40385	1.22684	3.46647e-15	2.55495e-13
rna68585	-2.24415	3.47871e-15	2.56097e-13
MSTRG.282413.2	3.42893	3.4972e-15	2.57157e-13
rna5708	-0.465066	3.5232e-15	2.58766e-13
MSTRG.284650.1	2.92598	3.58857e-15	2.63259e-13
rna68791	-0.606312	3.79221e-15	2.77875e-13
rna64618	3.13554	3.91491e-15	2.86531e-13
MSTRG.342049.27	3.20211	4.0401e-15	2.9535e-13
rna36687	-1.10699	4.06225e-15	2.96281e-13
MSTRG.178478.11	2.46593	4.06135e-15	2.96281e-13
rna3172	0.785427	4.10391e-15	2.98972e-13
rna59361	-3.38638	4.14619e-15	3.01702e-13
rna8657	1.71435	4.28441e-15	3.11191e-13
rna13290	-1.56981	4.28649e-15	3.11191e-13
rna26630	1.5515	4.32816e-15	3.13854e-13
rna35727	1.32775	4.36776e-15	3.16361e-13
rna12368	0.7468	4.48491e-15	3.24472e-13
rna43593	-4.91528	4.54487e-15	3.28432e-13
rna41610	1.03306	4.76745e-15	3.44121e-13
rna44442	-1.20381	4.78551e-15	3.45029e-13
MSTRG.278053.1	-2.8885	4.8141e-15	3.46692e-13
rna75817	-6.82791	4.89774e-15	3.52312e-13
MSTRG.63030.1	3.21858	5.0721e-15	3.64438e-13
rna45219	-9.66388	5.21392e-15	3.742e-13
rna7476	-1.5839	5.40596e-15	3.8754e-13
rna62295	-3.74446	5.44855e-15	3.90148e-13
gene21784	-1.64914	5.52099e-15	3.94886e-13
MSTRG.63671.1	4.79578	5.56308e-15	3.97444e-13
rna53344	-1.2815	5.66742e-15	4.04439e-13
rna58986	-3.77357	5.71483e-15	4.0736e-13
MSTRG.288074.2	1.15413	5.90025e-15	4.20101e-13
rna44584	-1.16746	6.00235e-15	4.26887e-13
rna4171	1.19338	6.16161e-15	4.37718e-13
rna14818	-2.79048	6.49788e-15	4.61085e-13
MSTRG.149097.2	-2.63522	6.50726e-15	4.61231e-13
rna47494	-0.709889	6.56532e-15	4.64822e-13
rna11525	-1.23564	6.61064e-15	4.67504e-13
rna9915	-1.7213	7.19799e-15	5.08469e-13
rna793	0.730581	7.20848e-15	5.08639e-13
rna33175	1.64226	7.23026e-15	5.09604e-13
MSTRG.322879.2	0.711841	7.36966e-15	5.18847e-13
MSTRG.42036.1	-4.16996	7.57349e-15	5.32601e-13
rna53267	-1.36839	7.61542e-15	5.34951e-13
rna15457	-4.19402	8.16846e-15	5.7316e-13
rna11515	2.02248	8.49144e-15	5.95158e-13
rna71121	1.03204	8.76993e-15	6.13992e-13
MSTRG.280100.2	3.95517	8.78381e-15	6.1428e-13
rna4642	2.06612	8.85412e-15	6.18509e-13
rna27145	-2.32143	9.47602e-15	6.61218e-13
rna58622	-1.24501	9.59899e-15	6.69056e-13
rna40567	1.66334	9.88793e-15	6.88432e-13
rna24767	2.04514	9.98951e-15	6.94735e-13
rna22457	2.72303	1.00164e-14	6.95836e-13
rna39422	1.03029	1.02655e-14	7.12351e-13
MSTRG.110848.1	-4.81008	1.06095e-14	7.35416e-13
rna70865	-2.03414	1.06744e-14	7.39096e-13
MSTRG.275844.7	3.09064	1.07709e-14	7.44958e-13
rna5528	2.96399	1.08742e-14	7.51275e-13
rna65978	2.43375	1.10703e-14	7.63983e-13
rna27144	-0.888751	1.12106e-14	7.7282e-13
rna57149	5.98963	1.14375e-14	7.86736e-13
rna45057	0.894148	1.14361e-14	7.86736e-13
MSTRG.276019.2	1.44716	1.16567e-14	8.00939e-13
MSTRG.328674.1	-3.97425	1.1704e-14	8.03307e-13
MSTRG.187215.28	2.63877	1.18066e-14	8.09467e-13
rna62620	-0.288611	1.2251e-14	8.3902e-13
MSTRG.124446.536	2.90909	1.22882e-14	8.40653e-13
rna46447	-1.68473	1.25214e-14	8.54742e-13
rna40041	1.7876	1.25189e-14	8.54742e-13
rna48821	2.06293	1.28567e-14	8.76679e-13
rna14004	-2.2748	1.29995e-14	8.85459e-13
rna12937	0.644371	1.30144e-14	8.85518e-13
rna14450	-0.143121	1.30985e-14	8.90277e-13
rna14439	-0.915569	1.32521e-14	8.9974e-13
rna70941	-1.10631	1.32821e-14	9.00807e-13
rna35258	-2.31806	1.34069e-14	9.08286e-13
rna49700	1.28135	1.35279e-14	9.15499e-13
MSTRG.130445.3	-1.79252	1.3593e-14	9.18916e-13
rna53299	-3.1047	1.36629e-14	9.22648e-13
rna23923	-3.20218	1.37021e-14	9.24304e-13
rna62174	0.689455	1.3996e-14	9.43118e-13
rna37873	3.3262	1.42372e-14	9.58345e-13
rna49131	1.41849	1.46111e-14	9.8246e-13
rna68017	2.90368	1.46628e-14	9.84885e-13
MSTRG.84553.11	-2.26554	1.52693e-14	1.02453e-12
MSTRG.221153.19	2.95302	1.55793e-14	1.04422e-12
MSTRG.281893.13	4.0345	1.56187e-14	1.04574e-12
rna72696	-2.59317	1.57792e-14	1.05536e-12
rna25009	3.81679	1.58885e-14	1.06042e-12
MSTRG.282955.1	-2.35171	1.58839e-14	1.06042e-12
rna60872	1.44548	1.64426e-14	1.09623e-12
rna72001	0.854947	1.67598e-14	1.11619e-12
MSTRG.271489.9	2.96683	1.71932e-14	1.14385e-12
rna5460	-4.81656	1.72485e-14	1.14631e-12
rna66858	5.12632	1.72903e-14	1.14788e-12
rna44108	0.703717	1.7414e-14	1.15487e-12
rna63357	-0.627106	1.74968e-14	1.15914e-12
rna54915	0.744755	1.75381e-14	1.16065e-12
rna68268	-0.57542	1.77069e-14	1.17059e-12
MSTRG.38565.1	-2.53912	1.83983e-14	1.21502e-12
MSTRG.297179.1	-3.02664	1.88802e-14	1.24554e-12
MSTRG.214325.4	2.43659	1.98542e-14	1.30842e-12
rna28536	1.20875	2.00668e-14	1.32105e-12
rna21677	-0.764643	2.01643e-14	1.32608e-12
rna23366	2.96716	2.02298e-14	1.32899e-12
rna65202	3.22437	2.14842e-14	1.40993e-12
rna54236	0.872111	2.36813e-14	1.55249e-12
rna62186	1.15626	2.49384e-14	1.6332e-12
MSTRG.37057.10	2.65178	2.51504e-14	1.64537e-12
rna39396	-3.17015	2.52045e-14	1.6472e-12
rna9868	-0.585654	2.53988e-14	1.65818e-12
MSTRG.214322.1	2.56865	2.55718e-14	1.66774e-12
rna35149	-1.06793	2.68829e-14	1.75143e-12
rna45220	-25.7329	2.7078e-14	1.76231e-12
rna7059	-0.696584	2.74161e-14	1.78247e-12
MSTRG.239992.1	2.24785	2.76903e-14	1.79844e-12
MSTRG.173185.1	2.03002	2.80047e-14	1.81698e-12
rna1385	-2.44386	2.85168e-14	1.8483e-12
MSTRG.63016.24	2.01033	2.88072e-14	1.8652e-12
rna45361	1.63844	2.95838e-14	1.91351e-12
rna924	3.09728	3.07945e-14	1.98978e-12
rna44360	4.02674	3.09926e-14	2.00052e-12
MSTRG.4792.4	2.41731	3.14497e-14	2.02586e-12
rna34536	2.73876	3.14205e-14	2.02586e-12
rna26821	-1.57986	3.15708e-14	2.03158e-12
rna59970	-6.4685	3.18106e-14	2.04492e-12
rna74503	0.28171	3.20257e-14	2.05665e-12
rna22292	1.22937	3.24487e-14	2.08168e-12
rna3599	6.49585	3.30074e-14	2.11441e-12
MSTRG.132643.7	-3.80781	3.30261e-14	2.11441e-12
MSTRG.334555.5	-2.58845	3.3131e-14	2.11897e-12
rna35545	2.72263	3.37541e-14	2.15663e-12
rna30122	-4.84971	3.4379e-14	2.19432e-12
rna10702	-2.19637	3.53062e-14	2.25122e-12
rna42710	-4.42233	3.5697e-14	2.27383e-12
MSTRG.45637.4	-5.92444	3.60698e-14	2.29525e-12
rna69908	0.930644	3.69043e-14	2.34598e-12
MSTRG.178478.10	2.33427	3.74902e-14	2.38082e-12
rna7480	2.42719	3.86208e-14	2.44767e-12
MSTRG.63031.2	3.06324	3.86091e-14	2.44767e-12
MSTRG.211915.2	-2.12292	4.01114e-14	2.53958e-12
MSTRG.108004.1	-1.08346	4.02249e-14	2.5442e-12
rna32571	-0.310827	4.09244e-14	2.58584e-12
rna46703	-2.43225	4.12207e-14	2.60196e-12
MSTRG.42894.1	-1.70397	4.20432e-14	2.65121e-12
MSTRG.48141.6	0.0285632	4.58717e-14	2.88973e-12
rna59863	-2.13115	4.59772e-14	2.89348e-12
rna34691	-8.41985	4.64218e-14	2.91854e-12
rna22293	2.47409	4.64958e-14	2.92027e-12
rna5403	0.78988	4.66552e-14	2.92736e-12
MSTRG.59754.1	4.6065	4.7189e-14	2.9579e-12
rna14094	-1.00541	4.76339e-14	2.98281e-12
rna22096	1.17141	4.89037e-14	3.05928e-12
rna75184	1.70999	4.90433e-14	3.06496e-12
rna26937	-1.0845	4.96802e-14	3.10169e-12
rna23492	-3.66678	5.03095e-14	3.13785e-12
rna52218	1.0559	5.2382e-14	3.26388e-12
rna57728	3.56043	5.24487e-14	3.2648e-12
rna28695	-1.20497	5.33687e-14	3.31878e-12
rna60839	-1.5835	5.35212e-14	3.32498e-12
rna7397	-0.645043	5.53032e-14	3.43229e-12
rna49926	-4.41915	5.53767e-14	3.43346e-12
rna3600	8.25956	5.56782e-14	3.44876e-12
rna44892	-5.16789	5.57691e-14	3.45098e-12
rna7736	-1.54772	5.73789e-14	3.54711e-12
rna18169	-1.49097	5.82161e-14	3.59533e-12
rna73905	1.04722	5.94395e-14	3.66728e-12
rna75609	-1.11936	5.95735e-14	3.67195e-12
MSTRG.44326.1	5.21574	5.9726e-14	3.67774e-12
rna25947	-2.69548	6.00848e-14	3.69621e-12
rna20441	-5.74464	6.05141e-14	3.71899e-12
rna36493	0.993201	6.1425e-14	3.77128e-12
rna77569	-5.39081	6.16417e-14	3.78089e-12
rna58213	1.80063	6.2851e-14	3.85131e-12
rna77284	-2.99214	6.29543e-14	3.85388e-12
rna53363	0.930019	6.3806e-14	3.90222e-12
MSTRG.9152.5	7.10919	6.41917e-14	3.922e-12
MSTRG.275852.3	6.74373	6.49156e-14	3.96237e-12
rna73983	-1.01236	6.5008e-14	3.96416e-12
rna28718	-1.94414	6.69235e-14	4.07702e-12
MSTRG.214925.2	6.11996	7.01238e-14	4.26785e-12
rna51626	-0.441541	7.10287e-14	4.31873e-12
MSTRG.25879.1	1.06185	7.14685e-14	4.34128e-12
MSTRG.244098.4	1.63905	7.1982e-14	4.36825e-12
MSTRG.42367.1	-3.23374	7.41287e-14	4.49418e-12
rna14900	-0.583446	7.55077e-14	4.56898e-12
rna14846	2.09683	7.54377e-14	4.56898e-12
rna54233	-5.35648	7.88344e-14	4.75199e-12
rna19145	-3.33873	7.88327e-14	4.75199e-12
rna47868	-0.839921	7.86842e-14	4.75199e-12
MSTRG.299284.1	1.29631	7.87264e-14	4.75199e-12
rna52707	0.78325	7.91333e-14	4.76543e-12
rna57850	2.65516	8.02043e-14	4.8253e-12
rna7320	1.86741	8.32608e-14	5.0044e-12
rna34864	-2.11607	8.37055e-14	5.02633e-12
MSTRG.44676.2	3.93681	8.38447e-14	5.02988e-12
rna59617	1.20029	8.61301e-14	5.16206e-12
MSTRG.339856.17	2.42127	8.77685e-14	5.25524e-12
rna68784	-1.80104	9.37638e-14	5.60888e-12
rna75682	-2.44626	9.48549e-14	5.66875e-12
rna12845	-0.699301	9.55263e-14	5.70345e-12
MSTRG.185433.4	3.61591	9.74496e-14	5.81277e-12
rna25561	-3.29184	9.80722e-14	5.84436e-12
rna59435	-1.67376	9.99656e-14	5.95155e-12
rna31872	-0.602423	1.00371e-13	5.97002e-12
MSTRG.260208.104	3.72701	1.02568e-13	6.09492e-12
rna18680	1.87098	1.03043e-13	6.1174e-12
rna51003	1.34426	1.04458e-13	6.19555e-12
rna17409	-2.00705	1.08012e-13	6.40027e-12
rna76642	-2.95716	1.10031e-13	6.51378e-12
gene1630	2.47009	1.10306e-13	6.52393e-12
rna42738	-2.27661	1.12652e-13	6.65585e-12
rna12036	1.12302	1.12748e-13	6.65585e-12
rna24548	-0.818818	1.1424e-13	6.73404e-12
rna4160	0.825792	1.14287e-13	6.73404e-12
MSTRG.51957.10	-3.80055	1.14685e-13	6.75119e-12
MSTRG.206439.2	3.6325	1.19623e-13	7.03524e-12
rna40649	3.18844	1.20601e-13	7.08615e-12
rna49049	1.92989	1.21759e-13	7.14751e-12
rna63471	2.34873	1.23891e-13	7.26587e-12
rna45011	1.04349	1.31254e-13	7.69053e-12
rna56526	1.96592	1.33902e-13	7.83835e-12
rna29049	-1.08827	1.38303e-13	8.08846e-12
MSTRG.91427.3	4.00996	1.43387e-13	8.37799e-12
MSTRG.63724.7	-2.24983	1.49343e-13	8.71794e-12
rna77020	-1.26237	1.53178e-13	8.9335e-12
rna45388	3.61274	1.55716e-13	9.07309e-12
rna60903	-1.36666	1.58991e-13	9.25534e-12
rna48625	-0.988568	1.61164e-13	9.37313e-12
rna35146	-0.595802	1.6318e-13	9.48162e-12
rna49445	-2.05936	1.64284e-13	9.53698e-12
rna59719	-1.84394	1.74984e-13	1.01487e-11
rna16988	0.950707	1.82147e-13	1.05545e-11
rna855	-3.97837	1.82417e-13	1.05604e-11
rna31519	1.98813	1.89071e-13	1.09355e-11
rna12085	2.1341	1.90049e-13	1.0982e-11
rna17560	-2.99182	2.02435e-13	1.16869e-11
rna41222	-0.480955	2.11325e-13	1.2189e-11
rna51496	-1.57877	2.11649e-13	1.21965e-11
rna4200	1.38068	2.15276e-13	1.23941e-11
rna3769	0.725748	2.18907e-13	1.25917e-11
MSTRG.113322.4	2.0437	2.22789e-13	1.28032e-11
rna23893	-1.09875	2.37158e-13	1.36166e-11
rna67757	-0.754417	2.38392e-13	1.36749e-11
rna46921	1.51692	2.40599e-13	1.37764e-11
rna15962	-1.17332	2.40452e-13	1.37764e-11
rna2324	-1.76485	2.62284e-13	1.50044e-11
rna11892	1.38244	2.64249e-13	1.5103e-11
rna58827	1.23347	2.66402e-13	1.52123e-11
MSTRG.72854.1	-2.72861	2.75945e-13	1.57429e-11
gene1502	-2.05021	2.80223e-13	1.59725e-11
rna26489	-3.55558	2.84782e-13	1.62176e-11
rna7908	-3.57239	2.86185e-13	1.62681e-11
MSTRG.89324.45	-3.57355	2.8596e-13	1.62681e-11
MSTRG.184844.21	4.32734	2.93831e-13	1.66876e-11
MSTRG.48141.17	2.37961	2.95391e-13	1.67611e-11
rna35256	-2.07538	3.17265e-13	1.7986e-11
MSTRG.87094.2	-2.13418	3.33312e-13	1.88787e-11
MSTRG.48141.15	3.43394	3.34904e-13	1.89518e-11
rna35665	0.772833	3.36734e-13	1.90382e-11
rna16217	2.85947	3.41337e-13	1.92811e-11
MSTRG.275574.1	1.06606	3.42593e-13	1.93173e-11
rna33246	3.25047	3.42336e-13	1.93173e-11
rna51358	0.507333	3.43858e-13	1.93713e-11
MSTRG.202439.1	-3.48836	3.59371e-13	2.02271e-11
rna70061	-1.62404	3.72681e-13	2.09575e-11
rna29270	-0.945524	3.7608e-13	2.11297e-11
rna1855	-2.03867	3.76484e-13	2.11335e-11
MSTRG.148783.8	2.58437	3.78699e-13	2.12389e-11
rna58281	-4.81356	3.82841e-13	2.14521e-11
rna56428	-0.755884	3.93834e-13	2.20451e-11
rna58215	2.14567	3.94127e-13	2.20451e-11
MSTRG.154198.6	3.15198	3.99812e-13	2.23433e-11
rna68321	5.00125	4.06328e-13	2.26671e-11
MSTRG.113324.4	3.72309	4.06158e-13	2.26671e-11
rna54015	-0.346844	4.09014e-13	2.27967e-11
MSTRG.360230.1	3.47326	4.18306e-13	2.3294e-11
MSTRG.41797.1	-3.49126	4.26006e-13	2.37018e-11
MSTRG.214846.8	8.92174	4.35646e-13	2.42167e-11
rna13887	-1.08257	4.3871e-13	2.43654e-11
MSTRG.63016.6	2.44941	4.40333e-13	2.4434e-11
rna5447	-2.37962	4.43348e-13	2.45796e-11
rna28066	0.52961	4.49335e-13	2.48896e-11
rna4186	-4.88463	4.55222e-13	2.51935e-11
rna993	-1.95533	4.62544e-13	2.55762e-11
rna74032	-4.51769	4.65808e-13	2.57341e-11
rna59261	-0.254376	4.69348e-13	2.59069e-11
rna57232	1.97707	4.70463e-13	2.59456e-11
rna36223	-1.72902	4.72655e-13	2.60437e-11
rna31468	-0.89938	4.80084e-13	2.64298e-11
MSTRG.304439.16	1.87946	4.8594e-13	2.6721e-11
rna26640	-1.82867	4.86223e-13	2.6721e-11
MSTRG.152522.1	-1.23499	4.96189e-13	2.72449e-11
rna36394	-0.535464	4.97311e-13	2.72827e-11
rna53256	-0.952822	5.23912e-13	2.87169e-11
rna24546	0.905332	5.36284e-13	2.93695e-11
rna1033	2.87307	5.39247e-13	2.95017e-11
rna6161	-1.06165	5.39636e-13	2.95017e-11
MSTRG.179253.4	-2.43458	5.52201e-13	3.01624e-11
rna35057	-0.655115	5.63363e-13	3.07454e-11
MSTRG.134333.3	3.07376	5.66277e-13	3.08776e-11
rna75002	0.921698	5.67592e-13	3.09225e-11
rna14428	-1.03084	5.69824e-13	3.09903e-11
rna31169	-0.329084	5.69611e-13	3.09903e-11
rna38927	-1.88696	5.79796e-13	3.14782e-11
rna30061	-1.74606	5.79671e-13	3.14782e-11
MSTRG.98870.11	3.41763	5.92407e-13	3.21351e-11
MSTRG.221153.27	2.96041	6.01183e-13	3.25831e-11
gene1804	-1.19293	6.01814e-13	3.25892e-11
MSTRG.366740.5	-2.75726	6.11308e-13	3.30748e-11
rna66649	1.17118	6.48827e-13	3.50746e-11
MSTRG.304074.2	1.07669	6.56932e-13	3.54822e-11
rna33709	0.445465	6.58898e-13	3.55579e-11
rna15293	-1.0651	6.82413e-13	3.67953e-11
rna32350	0.465154	7.09342e-13	3.82145e-11
MSTRG.342053.1	2.95954	7.22402e-13	3.88848e-11
rna46452	0.889909	7.29314e-13	3.92232e-11
rna13501	0.64897	7.57076e-13	4.06815e-11
rna35666	1.92591	7.85798e-13	4.21888e-11
rna31250	-0.79318	7.87823e-13	4.22614e-11
rna63049	2.64	8.02086e-13	4.29899e-11
MSTRG.72166.1	1.90446	8.28447e-13	4.4365e-11
MSTRG.233982.2	-2.30101	8.56796e-13	4.5844e-11
MSTRG.312500.2	1.58877	8.59716e-13	4.59612e-11
MSTRG.342346.1	6.63231	8.8924e-13	4.74992e-11
rna29269	-2.41293	8.94857e-13	4.77586e-11
rna8283	-2.30124	8.96484e-13	4.78049e-11
rna32271	0.657434	9.02843e-13	4.81032e-11
rna58725	-2.46063	9.11277e-13	4.85114e-11
rna31637	-1.1447	9.12754e-13	4.8549e-11
rna10674	-1.20791	9.3162e-13	4.95105e-11
rna491	0.491427	9.35737e-13	4.96873e-11
rna61701	0.778474	9.47757e-13	5.02831e-11
rna47228	-1.76817	9.77268e-13	5.18051e-11
MSTRG.166996.1	-2.93612	9.79897e-13	5.19007e-11
MSTRG.118443.18	3.40468	9.85715e-13	5.21649e-11
rna24515	0.685622	1.0177e-12	5.38124e-11
rna69044	-2.01147	1.02701e-12	5.42587e-11
MSTRG.87094.1	-2.23625	1.04533e-12	5.51804e-11
rna76935	2.7955	1.05292e-12	5.55342e-11
rna14388	-0.785605	1.09297e-12	5.75986e-11
rna1563	-0.539448	1.09721e-12	5.77733e-11
rna41385	5.83617	1.1432e-12	6.0145e-11
rna70394	-2.59879	1.15201e-12	6.05574e-11
rna21324	1.70245	1.17002e-12	6.1453e-11
MSTRG.80256.4	5.72199	1.17443e-12	6.16329e-11
rna10827	-0.904653	1.19761e-12	6.27971e-11
MSTRG.194924.3	1.70589	1.20477e-12	6.31201e-11
MSTRG.310031.3	-25.2223	1.2166e-12	6.36867e-11
MSTRG.204351.25	3.27936	1.2456e-12	6.51505e-11
MSTRG.154176.15	6.57551	1.26843e-12	6.62894e-11
rna65841	1.5098	1.29072e-12	6.73981e-11
MSTRG.313031.3	7.9477	1.30125e-12	6.78916e-11
gene28973	-1.56494	1.30262e-12	6.79071e-11
rna38534	1.48534	1.35831e-12	7.07515e-11
rna76124	-0.851219	1.4014e-12	7.29355e-11
MSTRG.46985.8	2.79897	1.42021e-12	7.38533e-11
rna34186	3.38996	1.43368e-12	7.4492e-11
rna9382	-0.639763	1.45228e-12	7.5396e-11
rna51813	-2.07078	1.47838e-12	7.66877e-11
MSTRG.68178.23	3.02793	1.50097e-12	7.77956e-11
MSTRG.117387.13	1.09021	1.51984e-12	7.87088e-11
MSTRG.329703.2	-7.44875	1.53161e-12	7.9253e-11
MSTRG.169352.3	-2.35273	1.57606e-12	8.14192e-11
rna53133	-0.681707	1.57483e-12	8.14192e-11
rna56658	0.477207	1.61414e-12	8.33176e-11
MSTRG.338343.16	3.21181	1.62072e-12	8.35888e-11
rna69903	3.06772	1.62441e-12	8.37106e-11
MSTRG.119550.3	1.80862	1.63249e-12	8.40578e-11
rna59756	-1.08284	1.66074e-12	8.54423e-11
rna70392	-1.49575	1.71706e-12	8.82679e-11
rna55162	1.21032	1.7304e-12	8.88808e-11
rna68086	7.47853	1.7364e-12	8.91163e-11
rna11971	0.965968	1.7726e-12	9.08997e-11
MSTRG.370013.1	-5.02827	1.84714e-12	9.46452e-11
rna51621	0.518959	1.85979e-12	9.52159e-11
MSTRG.41835.14	5.26819	1.87239e-12	9.57829e-11
MSTRG.45859.1	-1.62813	1.90093e-12	9.71639e-11
MSTRG.170984.1	-0.86541	1.93347e-12	9.87468e-11
rna39833	2.47927	1.97028e-12	1.00545e-10
rna14324	-0.744185	1.97378e-12	1.00642e-10
rna1727	-1.14615	2.00052e-12	1.01923e-10
rna23102	-0.410822	2.00275e-12	1.01954e-10
rna32250	-4.59275	2.0192e-12	1.02708e-10
rna1160	-4.28274	2.0301e-12	1.03179e-10
rna45545	0.73413	2.03605e-12	1.03398e-10
rna35497	2.19569	2.04783e-12	1.03912e-10
rna31414	-3.98695	2.057e-12	1.04293e-10
rna23800	1.029	2.06962e-12	1.04848e-10
rna401	-2.64611	2.08268e-12	1.05425e-10
rna62239	-1.93053	2.10113e-12	1.06274e-10
rna6855	-1.60715	2.11932e-12	1.07107e-10
MSTRG.91971.1	-3.71898	2.12313e-12	1.07214e-10
rna72414	1.38227	2.16525e-12	1.09253e-10
rna69445	1.01276	2.17738e-12	1.09777e-10
rna49262	-4.32123	2.19986e-12	1.10821e-10
rna51595	2.82544	2.20729e-12	1.11107e-10
rna74030	-4.27066	2.21122e-12	1.11216e-10
rna72205	-0.351217	2.29481e-12	1.15327e-10
rna22097	5.52785	2.36577e-12	1.18799e-10
MSTRG.111299.1	1.40847	2.37182e-12	1.19007e-10
rna9431	-4.44699	2.38197e-12	1.19421e-10
MSTRG.203571.2	3.03309	2.39717e-12	1.20088e-10
MSTRG.102753.9	-5.16213	2.46766e-12	1.23336e-10
rna55883	1.25395	2.46788e-12	1.23336e-10
MSTRG.113324.14	8.40818	2.4679e-12	1.23336e-10
rna51284	-1.71452	2.47462e-12	1.23574e-10
rna53171	-7.57739	2.5204e-12	1.2576e-10
rna53331	-1.5068	2.5409e-12	1.26682e-10
rna3723	3.39414	2.55674e-12	1.27371e-10
rna41185	-0.297489	2.5924e-12	1.28943e-10
rna29119	-25.3106	2.59217e-12	1.28943e-10
rna64857	0.952404	2.59559e-12	1.29e-10
rna6565	-1.65154	2.64384e-12	1.31294e-10
rna44255	-6.59241	2.64613e-12	1.31304e-10
rna31235	-0.803785	2.66079e-12	1.31927e-10
rna77567	-3.38853	2.66879e-12	1.3222e-10
rna31467	0.588911	2.67468e-12	1.32407e-10
MSTRG.91167.1	-1.43684	2.68235e-12	1.32682e-10
MSTRG.59760.2	5.15034	2.74186e-12	1.35504e-10
rna48397	-0.438625	2.74369e-12	1.35504e-10
rna63953	0.651643	2.76928e-12	1.3666e-10
rna42033	-4.21363	2.80813e-12	1.38468e-10
MSTRG.48908.2	0.970088	2.8291e-12	1.39393e-10
rna76643	-2.37713	2.85765e-12	1.4069e-10
rna38490	-0.745258	2.87759e-12	1.41561e-10
rna47941	-1.40194	2.90586e-12	1.42839e-10
rna7575	-0.7214	2.94001e-12	1.44405e-10
MSTRG.217757.4	-5.09842	2.97874e-12	1.46193e-10
rna65406	0.796977	2.9893e-12	1.46597e-10
rna39427	-0.7319	2.99275e-12	1.46652e-10
rna46081	-11.204	3.00418e-12	1.47097e-10
MSTRG.313164.2	-3.03246	3.03169e-12	1.48329e-10
MSTRG.368401.1	4.88775	3.08884e-12	1.51007e-10
rna62262	-1.27418	3.15234e-12	1.53992e-10
MSTRG.184844.20	4.96331	3.18295e-12	1.55367e-10
rna64256	-1.14043	3.21045e-12	1.56587e-10
rna15359	0.141027	3.25931e-12	1.58847e-10
rna45788	0.966471	3.27634e-12	1.59554e-10
MSTRG.78567.9	3.47417	3.33092e-12	1.62086e-10
rna64167	2.04834	3.41669e-12	1.66131e-10
MSTRG.304636.1	-1.50627	3.49752e-12	1.6993e-10
MSTRG.259602.10	2.88318	3.50095e-12	1.69965e-10
gene512	-0.570548	3.50617e-12	1.70087e-10
MSTRG.179253.3	-4.24433	3.57949e-12	1.7351e-10
rna9869	-0.797731	3.607e-12	1.74709e-10
rna13954	-1.65674	3.65815e-12	1.7705e-10
MSTRG.291564.1	3.19203	3.66161e-12	1.77081e-10
gene905	-1.45078	3.68576e-12	1.78112e-10
MSTRG.232326.1	3.2703	3.71155e-12	1.79221e-10
rna76529	-1.4907	3.73056e-12	1.8e-10
rna76077	-27.9084	3.74018e-12	1.80326e-10
rna57784	-2.3881	3.78293e-12	1.82247e-10
MSTRG.122933.6	2.76696	3.79101e-12	1.82497e-10
rna72282	3.86351	3.80965e-12	1.83254e-10
MSTRG.238395.4	3.39187	3.86108e-12	1.85586e-10
MSTRG.342346.3	10.438	3.90384e-12	1.87498e-10
rna57950	-3.37384	3.95584e-12	1.8985e-10
rna34300	-0.929251	3.97669e-12	1.90705e-10
gene18484	-2.32912	4.05829e-12	1.9447e-10
MSTRG.53956.6	-1.56134	4.08454e-12	1.95579e-10
rna24644	-1.76649	4.09822e-12	1.96085e-10
rna4637	2.39647	4.12416e-12	1.97176e-10
MSTRG.321525.7	-1.66931	4.15124e-12	1.98319e-10
gene5014	-2.6949	4.16958e-12	1.99025e-10
MSTRG.364236.1	-2.59029	4.17233e-12	1.99025e-10
rna73807	-3.44314	4.21192e-12	2.00761e-10
MSTRG.161229.14	4.02959	4.30082e-12	2.04843e-10
rna10450	2.38778	4.38977e-12	2.08921e-10
rna18004	-3.07989	4.40432e-12	2.09455e-10
MSTRG.38156.9	3.01994	4.55345e-12	2.16383e-10
rna56129	-4.17146	4.66108e-12	2.21331e-10
rna29330	0.859892	4.6978e-12	2.22906e-10
rna76584	-0.460398	4.7454e-12	2.24995e-10
rna23343	-2.05868	4.7767e-12	2.26308e-10
rna39439	-3.21367	4.86015e-12	2.30089e-10
MSTRG.258764.3	1.95799	4.87282e-12	2.30515e-10
rna24574	0.898724	4.90097e-12	2.31672e-10
rna43657	1.28655	4.9132e-12	2.32076e-10
rna67093	-2.32326	4.93078e-12	2.32731e-10
rna233	-1.64911	4.93871e-12	2.32931e-10
MSTRG.351819.1	2.30835	4.9567e-12	2.33604e-10
MSTRG.140262.10	9.14811	4.98899e-12	2.34949e-10
rna49520	0.925585	5.05739e-12	2.37993e-10
MSTRG.129018.3	1.56716	5.10042e-12	2.39838e-10
rna31176	-1.54273	5.16637e-12	2.42757e-10
MSTRG.33604.6	2.6066	5.19819e-12	2.4407e-10
MSTRG.61544.1	-2.34532	5.2514e-12	2.46385e-10
rna47214	-0.467695	5.29007e-12	2.48014e-10
MSTRG.304439.40	1.47926	5.46603e-12	2.56073e-10
rna16562	-1.39975	5.63083e-12	2.63597e-10
gene10529	-2.07952	5.64288e-12	2.63964e-10
rna55885	0.797115	5.86362e-12	2.74086e-10
rna5445	-1.09681	6.0316e-12	2.81729e-10
rna40392	-3.28915	6.04617e-12	2.82199e-10
rna23937	-5.89883	6.05691e-12	2.82491e-10
MSTRG.312679.3	2.06744	6.16723e-12	2.87423e-10
rna49133	1.2642	6.27827e-12	2.92381e-10
rna18621	-0.985754	6.36245e-12	2.96083e-10
rna43779	-1.03044	6.47232e-12	3.00972e-10
gene1970	2.94956	6.48353e-12	3.01271e-10
rna60985	-0.890534	6.53495e-12	3.03436e-10
rna10722	-0.562516	6.66973e-12	3.09466e-10
MSTRG.130066.9	-1.12058	6.77697e-12	3.14209e-10
rna57595	-1.06812	6.78215e-12	3.14218e-10
rna63615	-1.19497	7.00692e-12	3.24393e-10
rna17404	-2.03739	7.05659e-12	3.26452e-10
rna68856	-1.28882	7.15463e-12	3.30744e-10
rna15709	-1.53462	7.22619e-12	3.33806e-10
rna2865	1.51555	7.56008e-12	3.48974e-10
MSTRG.161229.11	5.76238	7.70979e-12	3.55623e-10
MSTRG.87099.1	-1.43214	7.75137e-12	3.57279e-10
MSTRG.273018.6	0.428405	8.00808e-12	3.68841e-10
rna53890	-3.64682	8.07642e-12	3.71716e-10
MSTRG.254883.1	-1.81008	8.11e-12	3.72989e-10
MSTRG.63679.1	2.49704	8.12103e-12	3.73223e-10
MSTRG.146144.14	4.05707	8.16699e-12	3.75061e-10
rna35596	-5.24936	8.22701e-12	3.77541e-10
rna23189	0.928364	8.31438e-12	3.81273e-10
MSTRG.338861.15	3.87793	8.38778e-12	3.84358e-10
MSTRG.290007.4	2.98343	8.41366e-12	3.85264e-10
MSTRG.341462.11	-1.21847	8.42267e-12	3.85395e-10
MSTRG.122074.1	-4.48026	8.64278e-12	3.95179e-10
rna31944	-2.48139	8.67582e-12	3.96402e-10
rna59650	-7.7085	8.77448e-12	4.00618e-10
rna51802	-4.07477	8.83667e-12	4.03165e-10
gene30073	-3.77135	8.88788e-12	4.05208e-10
MSTRG.118443.41	5.55723	8.94644e-12	4.07304e-10
MSTRG.99573.5	4.21292	8.94682e-12	4.07304e-10
rna9541	-1.47998	9.30312e-12	4.23218e-10
gene21213	1.26887	9.40813e-12	4.27685e-10
MSTRG.78567.8	1.25797	9.74894e-12	4.42858e-10
rna63137	0.136352	9.93155e-12	4.50828e-10
MSTRG.45637.5	-21.9555	1.02158e-11	4.63395e-10
gene10970	-1.34762	1.03116e-11	4.67403e-10
rna59514	0.73218	1.06137e-11	4.80753e-10
rna15797	0.634369	1.07457e-11	4.86028e-10
MSTRG.150583.2	8.71513	1.0743e-11	4.86028e-10
rna31871	-1.35572	1.09951e-11	4.96614e-10
rna52766	-1.23656	1.09955e-11	4.96614e-10
MSTRG.277004.9	0.494505	1.10529e-11	4.98847e-10
rna28086	1.17019	1.12436e-11	5.07093e-10
MSTRG.339193.43	2.47205	1.14342e-11	5.1532e-10
MSTRG.256226.8	0.931586	1.15264e-11	5.191e-10
MSTRG.80145.1	1.62999	1.17966e-11	5.30889e-10
rna10880	-1.65846	1.1893e-11	5.34846e-10
rna50279	-3.8953	1.21585e-11	5.46392e-10
MSTRG.43545.6	2.54624	1.22455e-11	5.4991e-10
rna44373	1.84977	1.23742e-11	5.55295e-10
rna27027	-0.660253	1.26055e-11	5.65271e-10
MSTRG.366817.1	-3.452	1.26788e-11	5.6815e-10
rna6175	-2.75788	1.26964e-11	5.68534e-10
MSTRG.159962.24	-1.88815	1.27382e-11	5.69999e-10
rna14788	0.989925	1.29461e-11	5.78892e-10
rna43921	-1.80879	1.30378e-11	5.82578e-10
rna49835	-0.975814	1.31671e-11	5.87936e-10
MSTRG.238766.4	-25.0566	1.32828e-11	5.92681e-10
rna37418	2.63884	1.36761e-11	6.098e-10
rna49927	-1.15481	1.38214e-11	6.1584e-10
rna67459	-0.141272	1.39458e-11	6.20943e-10
MSTRG.185061.1	3.57344	1.40468e-11	6.24998e-10
rna54667	3.10591	1.43698e-11	6.38464e-10
rna76708	-1.0244	1.4363e-11	6.38464e-10
MSTRG.273859.6	2.62966	1.47554e-11	6.55134e-10
MSTRG.317403.5	3.7859	1.4825e-11	6.57761e-10
MSTRG.118443.9	6.13788	1.48388e-11	6.57908e-10
rna3899	0.743241	1.48654e-11	6.58624e-10
MSTRG.170962.4	-4.51098	1.49212e-11	6.60633e-10
gene22368	-0.989224	1.50725e-11	6.66861e-10
MSTRG.277080.16	-2.97874	1.51748e-11	6.70914e-10
rna66685	-2.51295	1.53685e-11	6.79002e-10
rna60424	-3.98057	1.5732e-11	6.94573e-10
rna47858	-2.40585	1.59512e-11	7.03757e-10
rna32182	-0.160743	1.63535e-11	7.20997e-10
gene12171	-1.96997	1.68957e-11	7.44381e-10
rna57783	4.08185	1.69121e-11	7.44584e-10
rna14368	-0.78322	1.74653e-11	7.68401e-10
rna11965	2.60009	1.75914e-11	7.73408e-10
rna74445	0.506521	1.76274e-11	7.74449e-10
rna45381	2.01111	1.76471e-11	7.74771e-10
MSTRG.292705.8	1.94885	1.76945e-11	7.76311e-10
gene14868	-1.16775	1.81227e-11	7.94542e-10
rna75032	-0.495665	1.81604e-11	7.95641e-10
rna46108	-1.25218	1.8202e-11	7.96909e-10
MSTRG.342346.10	8.49121	1.83186e-11	8.01455e-10
rna4515	4.44957	1.85135e-11	8.0942e-10
rna19275	-6.32736	1.8815e-11	8.2203e-10
rna74026	3.2061	1.89509e-11	8.27389e-10
MSTRG.82313.3	2.70738	1.90866e-11	8.32229e-10
MSTRG.331136.3	6.51591	1.90882e-11	8.32229e-10
rna28988	-2.07516	1.93317e-11	8.42263e-10
rna29652	-1.33982	1.94195e-11	8.45502e-10
rna44617	-5.68624	1.94799e-11	8.47542e-10
MSTRG.72166.2	1.10006	1.96502e-11	8.54362e-10
MSTRG.316256.1	3.61103	2.0356e-11	8.84437e-10
rna41328	0.770323	2.10834e-11	9.1541e-10
MSTRG.271485.2	2.80896	2.11243e-11	9.16553e-10
rna38115	-0.979734	2.12012e-11	9.19255e-10
MSTRG.313031.11	5.44996	2.1784e-11	9.43874e-10
rna57480	-1.80648	2.19137e-11	9.48837e-10
rna19466	-0.975218	2.2137e-11	9.57849e-10
MSTRG.301014.3	-7.0399	2.24472e-11	9.70602e-10
rna2372	3.43377	2.27852e-11	9.84539e-10
MSTRG.17965.12	23.0653	2.28632e-11	9.8723e-10
rna29445	-2.96058	2.305e-11	9.94617e-10
rna34460	-0.831536	2.30886e-11	9.95596e-10
rna4065	0.523523	2.33535e-11	1.00584e-09
rna52769	-7.36688	2.33582e-11	1.00584e-09
MSTRG.373077.4	-4.94103	2.34678e-11	1.00987e-09
rna65601	-1.37052	2.3521e-11	1.01147e-09
rna8343	7.0938	2.36536e-11	1.01648e-09
rna69751	-4.22145	2.40733e-11	1.0338e-09
rna34961	-0.708993	2.41161e-11	1.03493e-09
rna29263	-1.58443	2.42408e-11	1.03958e-09
gene1054	-1.33547	2.43827e-11	1.04495e-09
rna42914	-2.08767	2.44e-11	1.04498e-09
rna47510	-0.621281	2.44257e-11	1.04537e-09
rna39683	1.64509	2.45736e-11	1.05098e-09
MSTRG.309937.4	3.45027	2.47675e-11	1.05855e-09
MSTRG.189260.1	-2.76349	2.49622e-11	1.06615e-09
gene30354	1.31957	2.50979e-11	1.07122e-09
MSTRG.305749.13	3.28045	2.56133e-11	1.09247e-09
MSTRG.59884.5	2.53149	2.57633e-11	1.09813e-09
rna3993	0.592167	2.58784e-11	1.10228e-09
rna31130	1.43141	2.60664e-11	1.10954e-09
MSTRG.367217.1	-4.45835	2.62312e-11	1.1158e-09
rna61261	1.98036	2.6416e-11	1.1229e-09
rna1154	1.14473	2.66476e-11	1.13198e-09
rna29148	-1.5345	2.70084e-11	1.14653e-09
rna73058	-2.01796	2.74325e-11	1.16375e-09
MSTRG.8535.1	-1.60084	2.75504e-11	1.16797e-09
MSTRG.366740.4	-2.36115	2.88166e-11	1.22082e-09
rna17914	-2.02284	2.89813e-11	1.22697e-09
MSTRG.334312.1	-4.85748	2.93996e-11	1.24384e-09
rna72403	0.688104	2.95734e-11	1.25036e-09
rna26337	-2.67952	3.10312e-11	1.31023e-09
rna12216	1.13705	3.10198e-11	1.31023e-09
rna24214	-0.930014	3.1113e-11	1.3128e-09
MSTRG.89329.1	-2.89853	3.18547e-11	1.3432e-09
rna62641	0.914091	3.20854e-11	1.35202e-09
MSTRG.208900.3	2.04463	3.24375e-11	1.36594e-09
rna28975	-1.29966	3.26687e-11	1.37475e-09
rna24676	0.669928	3.27753e-11	1.37831e-09
rna67192	3.28074	3.31667e-11	1.39384e-09
rna24879	-1.69631	3.33562e-11	1.40087e-09
rna44751	1.94381	3.34247e-11	1.40281e-09
rna26099	1.26525	3.36723e-11	1.41226e-09
rna37419	3.81243	3.39572e-11	1.42326e-09
MSTRG.158439.2	-1.86578	3.45562e-11	1.4474e-09
MSTRG.88097.1	-0.850787	3.51921e-11	1.47305e-09
rna59658	-2.69432	3.54512e-11	1.48291e-09
rna9838	1.07029	3.55556e-11	1.48629e-09
MSTRG.231112.1	-2.93687	3.59929e-11	1.50357e-09
rna63174	1.14787	3.60312e-11	1.50417e-09
rna2283	-1.61612	3.62633e-11	1.51285e-09
rna68018	2.0751	3.63558e-11	1.51571e-09
MSTRG.79668.14	2.53809	3.66185e-11	1.52565e-09
rna74504	-1.20974	3.71132e-11	1.54524e-09
rna5847	-0.635684	3.72659e-11	1.55057e-09
MSTRG.211915.4	-4.76491	3.76541e-11	1.56568e-09
MSTRG.307949.1	-4.5153	3.80849e-11	1.58255e-09
rna7365	-1.71669	3.93551e-11	1.63425e-09
rna38826	0.940469	3.943e-11	1.63628e-09
rna17322	2.03496	4.02621e-11	1.66971e-09
MSTRG.339684.1	1.79822	4.06536e-11	1.68483e-09
MSTRG.92098.12	-3.81746	4.09106e-11	1.69437e-09
gene15283	2.44805	4.1004e-11	1.69712e-09
rna29271	1.14633	4.12677e-11	1.70691e-09
MSTRG.187291.1	-2.1021	4.13895e-11	1.71082e-09
MSTRG.342346.4	10.3116	4.14715e-11	1.71308e-09
rna44595	2.65278	4.19561e-11	1.73178e-09
rna45530	1.00914	4.19791e-11	1.73178e-09
rna58750	2.04009	4.2292e-11	1.74354e-09
rna68632	-2.57622	4.23942e-11	1.7464e-09
rna2862	1.40392	4.24169e-11	1.7464e-09
MSTRG.236742.5	2.45285	4.31597e-11	1.77582e-09
rna25413	-9.72271	4.32646e-11	1.77897e-09
rna27715	1.20055	4.36388e-11	1.79319e-09
rna7504	-1.55956	4.37187e-11	1.79529e-09
rna51810	-1.20873	4.37828e-11	1.79675e-09
rna247	0.875181	4.47973e-11	1.83719e-09
MSTRG.188915.7	2.41626	4.49114e-11	1.84066e-09
MSTRG.239511.1	-0.760917	4.59063e-11	1.88021e-09
rna61730	-2.201	4.63695e-11	1.89795e-09
rna10887	-2.75724	4.75571e-11	1.94529e-09
rna11372	-2.77448	4.85664e-11	1.98529e-09
MSTRG.219032.1	-2.1437	4.9368e-11	2.01674e-09
MSTRG.109902.4	-6.93397	4.96419e-11	2.02661e-09
MSTRG.115054.1	-2.86286	5.09047e-11	2.07682e-09
rna37176	-1.85023	5.0964e-11	2.07789e-09
rna75267	0.828096	5.1053e-11	2.08017e-09
rna20451	1.837	5.11155e-11	2.08137e-09
rna19184	3.58921	5.17891e-11	2.10743e-09
rna7505	-9.71468	5.28573e-11	2.14951e-09
rna42643	-4.81885	5.29768e-11	2.15297e-09
rna50319	-2.61399	5.30365e-11	2.15401e-09
rna28284	1.72749	5.35146e-11	2.17202e-09
rna18384	-1.33678	5.36344e-11	2.17548e-09
rna14750	2.8511	5.47e-11	2.21727e-09
MSTRG.237557.21	-1.59653	5.48713e-11	2.22135e-09
MSTRG.325356.1	-2.95096	5.48626e-11	2.22135e-09
rna37421	3.70285	5.5157e-11	2.2302e-09
MSTRG.189679.11	-1.2803	5.51607e-11	2.2302e-09
MSTRG.85149.2	-7.22815	5.5749e-11	2.25253e-09
rna65428	0.953638	5.70845e-11	2.30501e-09
rna67677	-0.792645	5.7962e-11	2.33894e-09
rna50308	-1.78745	5.80348e-11	2.34038e-09
rna52768	-1.99625	5.87266e-11	2.36676e-09
rna65820	-1.54295	5.94654e-11	2.395e-09
rna43935	5.35003	5.98778e-11	2.41006e-09
rna15945	0.219517	6.09462e-11	2.4515e-09
rna51004	2.02143	6.12866e-11	2.4634e-09
rna7220	-1.71127	6.13204e-11	2.4634e-09
MSTRG.68956.1	-2.55985	6.1781e-11	2.48031e-09
rna36496	-6.04677	6.28776e-11	2.52186e-09
rna39356	-0.521353	6.28961e-11	2.52186e-09
rna38458	0.557325	6.32844e-11	2.53581e-09
MSTRG.179886.1	-1.8546	6.33647e-11	2.53741e-09
rna7290	-1.26032	6.34146e-11	2.5378e-09
rna46783	-3.03159	6.40431e-11	2.56132e-09
rna36343	-1.03504	6.43272e-11	2.57105e-09
rna52219	1.68648	6.50198e-11	2.59591e-09
MSTRG.98594.7	-2.6808	6.50318e-11	2.59591e-09
rna11961	1.4757	6.50797e-11	2.59617e-09
rna13427	-0.861851	6.57455e-11	2.62107e-09
rna42473	3.58033	6.5855e-11	2.62377e-09
MSTRG.41835.1	0.448686	6.61706e-11	2.63467e-09
rna39253	-0.95813	6.63004e-11	2.63817e-09
rna17484	-4.37093	6.63663e-11	2.63912e-09
rna60583	1.12983	6.8493e-11	2.72197e-09
rna43676	0.417351	6.85608e-11	2.72294e-09
MSTRG.189401.4	-3.8063	6.89628e-11	2.73718e-09
rna70641	-0.169563	7.01364e-11	2.782e-09
MSTRG.118001.6	1.87972	7.06544e-11	2.80078e-09
rna48547	-1.62344	7.26974e-11	2.87995e-09
rna69154	-3.36103	7.32516e-11	2.90008e-09
rna42475	1.92346	7.37224e-11	2.91689e-09
rna39954	-0.416159	7.4501e-11	2.94583e-09
rna16464	1.26069	7.52837e-11	2.97491e-09
rna1386	-1.90842	7.65406e-11	3.02268e-09
MSTRG.150738.4	-2.54932	7.77644e-11	3.06908e-09
MSTRG.113309.2	6.52861	7.8968e-11	3.11463e-09
rna31108	-1.23919	8.0638e-11	3.1785e-09
rna59277	1.11403	8.13178e-11	3.20329e-09
rna35513	-4.7467	8.15427e-11	3.21014e-09
rna59413	-2.6322	8.27004e-11	3.25367e-09
rna37607	-5.24237	8.32499e-11	3.27325e-09
MSTRG.50988.4	-2.02491	8.55752e-11	3.36257e-09
rna7726	-2.59102	8.56733e-11	3.36432e-09
rna11755	-1.18815	8.60644e-11	3.37757e-09
rna61054	2.20942	8.63617e-11	3.38712e-09
rna29629	-0.535479	8.69917e-11	3.4097e-09
rna38250	4.42787	8.78463e-11	3.44106e-09
MSTRG.119942.1	-2.24337	8.80919e-11	3.44853e-09
MSTRG.271775.14	-3.34308	8.8561e-11	3.46474e-09
rna42381	-1.59791	8.86368e-11	3.46554e-09
rna70608	-3.25248	9.00174e-11	3.51734e-09
rna76939	2.96606	9.08932e-11	3.54707e-09
MSTRG.204381.2	2.10419	9.08653e-11	3.54707e-09
MSTRG.316271.1	2.30515	9.09475e-11	3.54707e-09
rna37262	-4.69978	9.17544e-11	3.57559e-09
rna7237	2.44355	9.17927e-11	3.57559e-09
rna19822	-2.25167	9.18744e-11	3.57656e-09
rna14602	-3.89857	9.33539e-11	3.63191e-09
rna48131	-0.722646	9.37711e-11	3.64588e-09
gene4705	2.52192	9.4145e-11	3.65815e-09
rna1736	-0.963782	9.43731e-11	3.66475e-09
rna30892	-0.998547	9.4732e-11	3.67642e-09
rna27796	-3.01681	9.49015e-11	3.68073e-09
rna8477	1.88525	9.6256e-11	3.73096e-09
rna75949	-3.97188	9.64988e-11	3.73806e-09
rna28733	-2.70891	9.71667e-11	3.76162e-09
rna59960	0.850942	9.75023e-11	3.77229e-09
rna76391	-0.270431	9.79343e-11	3.78667e-09
rna43699	-6.33316	9.84569e-11	3.80454e-09
rna48687	-1.63575	9.88718e-11	3.81822e-09
MSTRG.317226.5	6.36036	9.98399e-11	3.85324e-09
rna34964	-0.337625	1.04038e-10	4.01281e-09
MSTRG.221155.1	3.14333	1.0442e-10	4.02507e-09
rna64043	-0.838611	1.06115e-10	4.0854e-09
MSTRG.115399.4	2.07964	1.06065e-10	4.0854e-09
rna8017	-1.04254	1.08152e-10	4.16126e-09
rna53081	-1.70757	1.08551e-10	4.17407e-09
MSTRG.330364.3	-6.29849	1.08764e-10	4.17971e-09
MSTRG.261076.12	-2.28214	1.11251e-10	4.27265e-09
MSTRG.270437.13	4.00262	1.11377e-10	4.27491e-09
rna8267	-2.35369	1.11577e-10	4.27996e-09
rna51093	-2.96022	1.11667e-10	4.2808e-09
rna18523	-1.95711	1.12655e-10	4.31603e-09
rna239	-2.18966	1.14838e-10	4.39699e-09
rna1380	-4.85978	1.15265e-10	4.41066e-09
rna4634	1.21473	1.17909e-10	4.50909e-09
rna1876	0.100685	1.18488e-10	4.52849e-09
MSTRG.154139.1	-1.54556	1.21096e-10	4.62534e-09
rna12885	-1.85124	1.25484e-10	4.79005e-09
rna56723	-3.04884	1.25784e-10	4.79858e-09
rna24063	-3.64901	1.26629e-10	4.82789e-09
rna29909	-4.20048	1.29213e-10	4.92341e-09
MSTRG.37057.1	1.98337	1.30776e-10	4.97993e-09
rna12431	1.02274	1.31294e-10	4.99665e-09
MSTRG.19663.9	2.16518	1.32693e-10	5.04685e-09
rna68566	0.813025	1.36767e-10	5.19864e-09
MSTRG.7585.53	4.91889	1.40802e-10	5.34878e-09
MSTRG.235001.5	-4.74502	1.42287e-10	5.39864e-09
MSTRG.115730.1	-3.81758	1.42283e-10	5.39864e-09
rna23664	-1.37633	1.4292e-10	5.41943e-09
rna2559	1.46349	1.44262e-10	5.467e-09
rna62970	1.29753	1.45516e-10	5.51118e-09
MSTRG.195963.6	9.60554	1.46864e-10	5.55891e-09
MSTRG.122341.20	1.7919	1.46988e-10	5.56023e-09
MSTRG.250391.22	2.92565	1.47825e-10	5.58855e-09
rna45978	2.45744	1.48212e-10	5.59982e-09
MSTRG.99748.1	-2.94977	1.50092e-10	5.66745e-09
rna44374	1.23305	1.50377e-10	5.6748e-09
rna50505	-2.55214	1.53127e-10	5.7682e-09
rna28177	-0.900362	1.53046e-10	5.7682e-09
rna54616	0.993095	1.53108e-10	5.7682e-09
gene1110	-1.72629	1.56741e-10	5.90077e-09
MSTRG.118723.2	-1.54085	1.63663e-10	6.15767e-09
rna16650	-0.770338	1.64594e-10	6.18901e-09
rna31938	-3.33044	1.67885e-10	6.30898e-09
rna8323	3.26266	1.69304e-10	6.35852e-09
rna33994	-0.375733	1.70029e-10	6.37895e-09
rna68247	-5.66512	1.70051e-10	6.37895e-09
rna45007	-4.9513	1.71783e-10	6.44008e-09
rna75071	-0.61262	1.72133e-10	6.44936e-09
rna28615	-1.43398	1.74041e-10	6.51695e-09
rna21132	0.78534	1.75594e-10	6.5712e-09
MSTRG.130722.1	-1.17405	1.78929e-10	6.69202e-09
gene13050	-0.663752	1.7946e-10	6.70786e-09
MSTRG.282414.1	0.758819	1.80536e-10	6.74409e-09
rna27854	-0.450212	1.80856e-10	6.75204e-09
MSTRG.122312.2	-1.72872	1.82383e-10	6.80498e-09
rna2866	4.77029	1.83369e-10	6.83774e-09
rna28348	-1.2224	1.83869e-10	6.8523e-09
rna34505	-3.03137	1.84854e-10	6.88494e-09
rna3180	-0.371924	1.85113e-10	6.89049e-09
MSTRG.102989.2	2.88026	1.86265e-10	6.92753e-09
rna24662	0.856544	1.86328e-10	6.92753e-09
rna67765	-2.94352	1.88809e-10	7.01561e-09
rna34152	1.15582	1.91117e-10	7.09718e-09
gene259	-1.23766	1.92343e-10	7.13847e-09
rna36495	-7.08069	1.92752e-10	7.14834e-09
rna53048	-0.230349	1.92836e-10	7.14834e-09
MSTRG.313020.18	1.7492	1.93042e-10	7.15176e-09
MSTRG.185415.1	1.17105	1.96789e-10	7.28631e-09
MSTRG.93269.7	-4.72167	1.99261e-10	7.37349e-09
MSTRG.249319.3	1.16199	2.01606e-10	7.45586e-09
MSTRG.33668.1	-3.66196	2.02698e-10	7.49185e-09
MSTRG.38540.10	-2.56074	2.03726e-10	7.52541e-09
rna3107	-0.726471	2.0541e-10	7.58318e-09
rna6829	-0.294453	2.07898e-10	7.67052e-09
rna8667	1.53211	2.08577e-10	7.69008e-09
rna75646	1.14138	2.08673e-10	7.69008e-09
rna36207	-0.730065	2.137e-10	7.87072e-09
MSTRG.41835.7	1.21907	2.18655e-10	8.04849e-09
rna20922	-0.489408	2.20157e-10	8.09906e-09
MSTRG.270517.1	-2.88686	2.20959e-10	8.12378e-09
rna42747	-2.11938	2.21907e-10	8.15387e-09
rna52795	0.97594	2.2306e-10	8.19147e-09
rna18203	1.45876	2.25159e-10	8.26372e-09
MSTRG.60079.8	4.16707	2.25835e-10	8.28369e-09
MSTRG.306610.1	4.35397	2.2601e-10	8.28529e-09
MSTRG.3211.1	3.00887	2.27878e-10	8.34887e-09
MSTRG.150220.21	0.603478	2.28413e-10	8.36362e-09
rna3513	0.526993	2.30398e-10	8.43139e-09
rna21451	-1.69663	2.3326e-10	8.53116e-09
rna40611	-1.39271	2.34665e-10	8.57754e-09
rna74765	-1.14025	2.42397e-10	8.85502e-09
MSTRG.313031.4	8.89163	2.43309e-10	8.88317e-09
rna60484	-0.899087	2.43861e-10	8.89817e-09
rna14465	-1.27214	2.45818e-10	8.96436e-09
MSTRG.216362.4	-3.12143	2.46126e-10	8.9704e-09
rna47456	0.992095	2.48629e-10	9.05636e-09
rna53049	-0.410109	2.48798e-10	9.05727e-09
rna24739	-2.51769	2.51508e-10	9.15065e-09
rna57741	-4.79537	2.52961e-10	9.1982e-09
rna46826	-1.16539	2.56041e-10	9.30479e-09
rna28739	-4.35295	2.61573e-10	9.50036e-09
rna73646	1.49929	2.65064e-10	9.62157e-09
rna10443	-1.04833	2.65436e-10	9.62954e-09
gene27107	-1.35244	2.68784e-10	9.74537e-09
rna19066	-1.80253	2.70086e-10	9.78694e-09
MSTRG.237939.4	-2.03487	2.77379e-10	1.00454e-08
rna49319	1.43672	2.79533e-10	1.01176e-08
rna74631	-0.96288	2.85774e-10	1.03375e-08
rna10958	-1.36032	2.86321e-10	1.03513e-08
MSTRG.146150.1	2.88426	2.94358e-10	1.06358e-08
rna50460	-1.52823	2.97894e-10	1.07574e-08
rna34689	-3.25759	2.99948e-10	1.08253e-08
rna10706	2.06198	3.08837e-10	1.11397e-08
rna49315	-0.147644	3.13202e-10	1.12907e-08
rna62242	-3.49222	3.17135e-10	1.14259e-08
MSTRG.89324.57	-5.72543	3.24279e-10	1.16766e-08
MSTRG.185056.19	2.39438	3.32541e-10	1.19671e-08
rna45357	1.19499	3.32727e-10	1.19671e-08
rna53367	-0.944997	3.39429e-10	1.22012e-08
rna14823	-1.03347	3.46947e-10	1.24643e-08
rna47584	1.33072	3.49381e-10	1.25446e-08
rna40668	-1.04906	3.50186e-10	1.25591e-08
rna22565	-1.99362	3.50034e-10	1.25591e-08
rna61804	-3.70541	3.52222e-10	1.2625e-08
rna9935	-7.6235	3.54873e-10	1.27127e-08
MSTRG.65532.13	4.41626	3.58051e-10	1.28193e-08
MSTRG.166829.9	6.79544	3.60411e-10	1.28964e-08
rna37422	5.2315	3.68355e-10	1.31732e-08
rna35499	-0.690147	3.69445e-10	1.32047e-08
rna74115	-0.652541	3.7029e-10	1.32273e-08
rna16838	-2.51357	3.71763e-10	1.32724e-08
rna7550	-0.865065	3.72788e-10	1.33015e-08
rna42614	-3.25037	3.74195e-10	1.33441e-08
rna2497	-0.971618	3.79776e-10	1.35354e-08
rna33218	-1.92475	3.81439e-10	1.3587e-08
MSTRG.89324.120	-2.59672	3.84143e-10	1.36756e-08
MSTRG.280818.8	3.74474	3.85353e-10	1.37109e-08
rna37300	0.902376	3.86413e-10	1.37408e-08
MSTRG.113309.9	7.32951	3.87073e-10	1.37565e-08
MSTRG.364049.1	24.1059	3.93648e-10	1.39823e-08
MSTRG.240396.83	1.25515	3.99469e-10	1.4181e-08
rna56554	0.687034	4.00967e-10	1.42262e-08
MSTRG.31989.44	3.71359	4.01765e-10	1.42464e-08
rna26888	-7.33143	4.02435e-10	1.42622e-08
rna9653	2.33455	4.03183e-10	1.42806e-08
rna42003	3.04025	4.08004e-10	1.44414e-08
MSTRG.221153.24	4.8686	4.08183e-10	1.44414e-08
rna18154	-8.76846	4.0866e-10	1.44502e-08
MSTRG.48178.3	1.75553	4.11811e-10	1.45534e-08
rna70798	-1.36646	4.14594e-10	1.46435e-08
rna50096	-2.41426	4.17448e-10	1.47361e-08
MSTRG.341587.6	7.14733	4.24421e-10	1.49738e-08
rna77575	-7.3079	4.27884e-10	1.50875e-08
MSTRG.42841.1	-2.11075	4.30136e-10	1.51584e-08
rna46521	-3.79795	4.43818e-10	1.56318e-08
rna48805	-1.75552	4.50677e-10	1.58646e-08
rna15045	1.23118	4.54971e-10	1.60067e-08
rna15041	-3.66971	4.58632e-10	1.61265e-08
rna5166	-1.52571	4.64825e-10	1.63351e-08
rna22238	0.993053	4.6919e-10	1.64793e-08
MSTRG.364239.17	-8.72962	4.73274e-10	1.66135e-08
rna6859	-2.35349	4.75179e-10	1.6671e-08
rna35059	-0.338288	4.79302e-10	1.68063e-08
rna43524	4.05177	4.85353e-10	1.7009e-08
rna67014	-0.976346	4.907e-10	1.71868e-08
MSTRG.189259.1	-2.30035	4.94206e-10	1.73e-08
rna31600	-5.98947	5.03417e-10	1.76126e-08
MSTRG.217757.1	-5.80763	5.05713e-10	1.76831e-08
rna31030	1.1308	5.10125e-10	1.78275e-08
rna67198	2.05776	5.14251e-10	1.79617e-08
rna70693	-2.9578	5.19356e-10	1.81299e-08
rna14061	-0.61549	5.2077e-10	1.81691e-08
MSTRG.40991.17	1.88298	5.24492e-10	1.82888e-08
rna38233	-1.50384	5.2878e-10	1.84282e-08
rna5631	-1.1088	5.29548e-10	1.84447e-08
rna33917	-2.44737	5.31367e-10	1.84978e-08
rna73192	-3.53358	5.34312e-10	1.859e-08
rna36778	-5.28366	5.44317e-10	1.89172e-08
rna29878	-0.453569	5.44257e-10	1.89172e-08
rna30626	3.2963	5.5184e-10	1.91681e-08
MSTRG.266784.15	4.18697	5.52743e-10	1.91888e-08
rna18832	-2.30156	5.70898e-10	1.98081e-08
rna724	-1.60147	5.73516e-10	1.9888e-08
rna43067	-5.03315	5.7768e-10	2.00213e-08
rna34248	-2.89947	5.78901e-10	2.00526e-08
rna65188	0.563716	5.85351e-10	2.02649e-08
rna51269	-1.562	5.89018e-10	2.03806e-08
MSTRG.222287.23	1.20899	5.9134e-10	2.04497e-08
MSTRG.80367.10	2.01	5.93193e-10	2.05025e-08
gene710	-1.34435	5.96675e-10	2.06115e-08
MSTRG.113310.1	3.96469	5.97434e-10	2.06264e-08
rna3574	1.1505	5.99319e-10	2.06801e-08
rna15155	-0.934123	5.99693e-10	2.06817e-08
rna61249	-0.903706	6.07226e-10	2.093e-08
rna34304	-1.93773	6.10495e-10	2.10311e-08
MSTRG.306645.7	1.70777	6.1824e-10	2.12863e-08
rna4387	-1.23745	6.20486e-10	2.13519e-08
MSTRG.280818.6	1.12821	6.25257e-10	2.15043e-08
rna60206	-1.09232	6.25625e-10	2.15052e-08
rna36703	1.14718	6.26129e-10	2.15108e-08
rna9091	1.24254	6.366e-10	2.18586e-08
rna72043	3.93995	6.39311e-10	2.19397e-08
rna52176	-2.24087	6.61366e-10	2.26842e-08
rna60805	-1.18505	6.63483e-10	2.27444e-08
MSTRG.68960.1	-2.5072	6.66907e-10	2.28493e-08
rna57724	2.04538	6.68173e-10	2.28802e-08
rna71904	-0.89786	6.73011e-10	2.30333e-08
rna50183	-1.01191	6.7558e-10	2.31087e-08
rna7323	-0.907437	6.8218e-10	2.33217e-08
rna56538	-1.30651	6.83436e-10	2.3352e-08
MSTRG.78443.4	-1.85143	6.8736e-10	2.34733e-08
rna76949	-1.02133	6.91101e-10	2.35882e-08
rna10597	0.129321	6.93486e-10	2.36568e-08
rna63886	-1.62977	6.98991e-10	2.38317e-08
rna56263	-1.19675	7.01812e-10	2.39149e-08
rna14076	-3.08884	7.03698e-10	2.39661e-08
rna9562	0.771979	7.11891e-10	2.4232e-08
rna76250	-0.84769	7.12557e-10	2.42416e-08
rna32211	-0.92437	7.16979e-10	2.43788e-08
rna67015	-0.0967361	7.20017e-10	2.44689e-08
MSTRG.249658.9	-5.5333	7.40095e-10	2.51376e-08
rna19148	-0.961975	7.49257e-10	2.54351e-08
rna64611	-2.42227	7.73414e-10	2.6241e-08
MSTRG.110814.1	-4.62371	7.80998e-10	2.6484e-08
rna5465	1.34901	7.83364e-10	2.6546e-08
rna35157	-0.766619	7.8367e-10	2.6546e-08
rna67721	-0.521845	7.87337e-10	2.66558e-08
rna17917	-0.654535	7.89196e-10	2.67044e-08
rna48150	-0.618331	8.04943e-10	2.72226e-08
rna29273	-1.27192	8.0555e-10	2.72285e-08
MSTRG.360229.2	5.98365	8.13249e-10	2.74739e-08
rna13904	-1.98817	8.14679e-10	2.75075e-08
rna12349	1.99762	8.15529e-10	2.75214e-08
MSTRG.63026.1	2.72379	8.17751e-10	2.75816e-08
MSTRG.208939.6	-5.25003	8.20607e-10	2.7663e-08
MSTRG.359104.1	-2.51804	8.24527e-10	2.77803e-08
MSTRG.68952.1	-2.26113	8.28841e-10	2.79107e-08
rna47581	1.57608	8.35178e-10	2.8109e-08
MSTRG.342084.1	1.80982	8.46564e-10	2.8477e-08
MSTRG.65425.5	-3.63265	8.63156e-10	2.90196e-08
rna41481	1.37631	8.74422e-10	2.93826e-08
rna46185	0.0910219	8.83117e-10	2.96589e-08
MSTRG.173184.1	3.18124	8.88226e-10	2.98146e-08
MSTRG.16425.4	4.42149	8.9761e-10	3.01135e-08
rna72917	-1.5318	9.00446e-10	3.01835e-08
rna5918	-0.797575	9.00657e-10	3.01835e-08
MSTRG.109483.3	-3.25891	9.0148e-10	3.0195e-08
rna30750	-1.07401	9.06453e-10	3.03454e-08
rna33407	0.635124	9.10048e-10	3.04496e-08
rna49309	-2.54193	9.20521e-10	3.07672e-08
rna1896	0.980324	9.2008e-10	3.07672e-08
rna70301	-6.12668	9.23252e-10	3.08421e-08
rna74837	-2.08134	9.30375e-10	3.10636e-08
rna57789	5.27936	9.33982e-10	3.11674e-08
MSTRG.147343.1	2.63496	9.3784e-10	3.12796e-08
MSTRG.313164.13	-8.59392	9.57137e-10	3.19063e-08
rna39822	1.1322	9.58353e-10	3.19299e-08
rna74460	0.255216	9.60386e-10	3.19806e-08
rna31550	0.581963	9.62113e-10	3.20212e-08
MSTRG.63028.1	2.72392	9.65765e-10	3.21257e-08
MSTRG.85403.13	-3.00516	9.84459e-10	3.27303e-08
rna48545	-7.42749	9.85659e-10	3.27529e-08
MSTRG.351483.6	-3.6926	9.88715e-10	3.2837e-08
MSTRG.146144.25	2.68941	9.91931e-10	3.29265e-08
rna29074	-2.44665	9.93236e-10	3.29524e-08
rna40816	1.06235	1.00806e-09	3.34265e-08
rna69672	1.25188	1.02165e-09	3.38594e-08
MSTRG.279940.1	1.65574	1.04971e-09	3.4771e-08
rna71186	-1.00072	1.067e-09	3.53066e-08
MSTRG.131279.3	-2.63654	1.0665e-09	3.53066e-08
rna40201	1.3613	1.07217e-09	3.5459e-08
rna52719	-0.88193	1.07803e-09	3.56341e-08
rna19526	-4.00113	1.09195e-09	3.60752e-08
rna8342	2.72111	1.09606e-09	3.61727e-08
MSTRG.211915.9	-4.85759	1.09599e-09	3.61727e-08
rna22175	-1.89726	1.09697e-09	3.6184e-08
MSTRG.371334.1	-5.27589	1.10318e-09	3.63695e-08
rna42022	-0.978653	1.10828e-09	3.65185e-08
MSTRG.305191.1	2.31537	1.11132e-09	3.65995e-08
rna34963	-0.884092	1.13131e-09	3.72384e-08
rna26097	-1.91749	1.13506e-09	3.73423e-08
rna382	-1.68996	1.14326e-09	3.75923e-08
rna19463	-1.03038	1.1452e-09	3.76366e-08
rna64013	0.500471	1.15198e-09	3.78397e-08
MSTRG.241791.41	2.21254	1.16256e-09	3.81671e-08
rna46545	-0.486089	1.17736e-09	3.86329e-08
rna4503	-2.52887	1.18332e-09	3.88083e-08
rna70796	-0.400035	1.1944e-09	3.91511e-08
rna74763	-0.572741	1.19995e-09	3.93126e-08
MSTRG.305190.13	2.62269	1.20565e-09	3.94789e-08
MSTRG.93269.3	-1.198	1.20628e-09	3.94789e-08
MSTRG.63661.95	3.19665	1.20934e-09	3.95584e-08
MSTRG.313164.9	-5.50136	1.21148e-09	3.96078e-08
rna14820	-2.65394	1.21214e-09	3.96086e-08
rna21683	-0.662494	1.23767e-09	4.04221e-08
rna56530	1.01351	1.24555e-09	4.06583e-08
MSTRG.146148.1	2.9801	1.24623e-09	4.06595e-08
rna25343	0.826239	1.25253e-09	4.08436e-08
MSTRG.313241.1	-4.66902	1.28931e-09	4.20213e-08
MSTRG.286815.4	8.27693	1.33856e-09	4.36036e-08
rna74033	-2.46968	1.34126e-09	4.3669e-08
rna20492	-3.31325	1.35197e-09	4.39949e-08
rna56163	8.85065	1.35971e-09	4.4224e-08
rna29623	-4.60119	1.36417e-09	4.4346e-08
rna36503	-3.98774	1.3729e-09	4.46067e-08
MSTRG.208683.14	2.21538	1.37789e-09	4.47457e-08
MSTRG.310031.4	-27.7228	1.37978e-09	4.47841e-08
MSTRG.91167.3	-1.89225	1.3879e-09	4.50013e-08
rna64730	-6.15257	1.38785e-09	4.50013e-08
rna28907	-1.20569	1.38916e-09	4.50188e-08
rna21135	1.94516	1.40863e-09	4.56262e-08
rna24406	-3.15504	1.4197e-09	4.59612e-08
rna29264	-0.689275	1.42494e-09	4.61071e-08
rna33809	-4.30108	1.42803e-09	4.61833e-08
rna51758	-0.737378	1.4344e-09	4.63653e-08
rna22625	1.14469	1.44879e-09	4.68066e-08
rna11524	-1.03887	1.46769e-09	4.73927e-08
rna10191	-0.641342	1.47688e-09	4.7665e-08
MSTRG.325916.7	-3.29993	1.48215e-09	4.78105e-08
MSTRG.40523.3	5.58131	1.48643e-09	4.79241e-08
rna5132	1.77439	1.48953e-09	4.79994e-08
rna28976	-0.727758	1.49827e-09	4.82561e-08
rna61504	-1.04113	1.50104e-09	4.83209e-08
rna74731	5.46336	1.51738e-09	4.88216e-08
rna7229	-1.26776	1.51887e-09	4.88447e-08
rna46724	-0.478681	1.52008e-09	4.88585e-08
rna16683	-0.998299	1.52528e-09	4.90008e-08
rna29414	-1.26199	1.52657e-09	4.90171e-08
MSTRG.294522.9	-2.26909	1.53045e-09	4.91164e-08
MSTRG.229618.2	-5.89107	1.53551e-09	4.92537e-08
rna13053	-6.47609	1.53661e-09	4.9264e-08
rna14093	0.629032	1.5438e-09	4.94693e-08
MSTRG.66610.4	2.82175	1.55436e-09	4.97821e-08
rna46819	0.964868	1.55692e-09	4.98388e-08
rna37415	3.6432	1.56604e-09	5.01053e-08
rna56801	-3.78065	1.58445e-09	5.06685e-08
rna11239	0.484365	1.59117e-09	5.08577e-08
MSTRG.214925.1	5.2342	1.59978e-09	5.1081e-08
rna72103	0.566012	1.59964e-09	5.1081e-08
rna32378	0.818741	1.60608e-09	5.12558e-08
rna23755	-1.6748	1.60769e-09	5.12814e-08
MSTRG.41573.4	-5.27268	1.62225e-09	5.17196e-08
rna45330	5.9348	1.64319e-09	5.23604e-08
MSTRG.311364.1	1.99739	1.64972e-09	5.25421e-08
MSTRG.220910.3	-24.2489	1.65215e-09	5.25927e-08
MSTRG.339193.54	1.59692	1.65664e-09	5.2709e-08
rna11286	-0.677868	1.6751e-09	5.32694e-08
rna43834	-1.73011	1.68541e-09	5.35701e-08
MSTRG.275844.1	2.18805	1.69995e-09	5.4005e-08
rna27431	1.69074	1.71298e-09	5.43913e-08
MSTRG.336815.12	-3.00798	1.7171e-09	5.44946e-08
rna28847	-1.57773	1.74684e-09	5.54107e-08
rna68565	0.509246	1.74786e-09	5.54149e-08
rna28998	-1.43982	1.74988e-09	5.54511e-08
MSTRG.221153.6	1.42851	1.7747e-09	5.62094e-08
rna75269	0.867518	1.78161e-09	5.63997e-08
MSTRG.231638.1	-1.22055	1.78694e-09	5.65399e-08
rna48443	-3.08318	1.79848e-09	5.68765e-08
MSTRG.38568.1	-3.50458	1.80479e-09	5.70473e-08
rna22291	1.89631	1.80662e-09	5.70766e-08
MSTRG.321194.2	-2.84034	1.85629e-09	5.85867e-08
MSTRG.18578.7	-3.80178	1.85537e-09	5.85867e-08
rna57596	0.671298	1.8657e-09	5.88544e-08
rna25015	2.08246	1.87218e-09	5.9029e-08
rna4614	1.2813	1.90562e-09	6.00533e-08
rna60862	-1.34655	1.92213e-09	6.05433e-08
rna72402	1.05233	1.9287e-09	6.07199e-08
MSTRG.127016.1	-2.26113	1.94496e-09	6.1201e-08
[truncated: 76,388 more rows]
