# Supplementary material for: Characterization and comparative analysis of transcriptional profiles of porcine colostrum and mature milk at different parities
Source: BMC Genom Data. 2021 Aug 10;22:25. doi: 10.1186/s12863-021-00980-5 (PMC8353812; doi:10.1186/s12863-021-00980-5)
Supplement: Supplementary file 8 — Additional file 8: Table S8. Analysis of differentially expressed transcripts (DET) for the parity main effect. DET are highlighted in blue. Transcripts colored gray were filtered out for being significant for the milk type x parity interaction. [file 12863_2021_980_MOESM8_ESM.xlsx]

## Sheet: Sheet1
Supplemental Table 8: DET analysis for parity main effect. DET are highlighted in blue. Transcripts colored gray were filtered out for being significant for the interaction term.
Transcript	Log2 Fold Change	P-Value	Adjusted P-value
rna16935	-0.767027	1.08286e-41	6.80797e-37	1
rna62377	-0.0333637	2.62685e-30	8.2575e-26	0
rna22238	2.98462	4.97499e-29	1.04259e-24	0
rna67556	0.267429	8.04414e-27	1.26434e-22	1
rna25998	-2.61985	4.2832e-24	5.38569e-20	1
rna10947	0.0942143	4.40804e-23	4.27355e-19	0
gene15080	0.507504	4.75821e-23	4.27355e-19	1
rna68937	0.097367	8.08255e-23	6.35187e-19	0
rna24734	-0.588126	1.07557e-22	7.51346e-19	1
rna24609	-1.29139	1.36064e-22	8.55433e-19	0
gene5886	-0.476287	1.25108e-21	7.15051e-18	1
rna77208	-5.24781	9.91117e-21	5.19263e-17	0
MSTRG.125243.1	-0.454282	1.16421e-20	5.63029e-17	1
MSTRG.368497.3	0.432847	1.57289e-20	6.18047e-17	1
MSTRG.310403.3	-0.539031	1.5232e-20	6.18047e-17	1
rna19300	0.542245	1.422e-20	6.18047e-17	1
rna69228	-0.642131	3.66488e-20	1.35536e-16	0
MSTRG.2048.1	-1.0958	4.80057e-20	1.67673e-16	1
MSTRG.238639.8	-5.15196	6.12582e-20	2.027e-16	0
MSTRG.290003.24	-0.189072	3.11213e-19	9.78297e-16	0
rna69247	-0.0995532	4.8606e-19	1.45517e-15	1
rna72812	0.181114	9.5596e-19	2.73187e-15	1
rna4069	-1.40731	1.18103e-18	3.22832e-15	1
MSTRG.222452.3	-0.327002	5.35537e-18	1.40288e-14	0
rna25079	-0.564112	6.90767e-18	1.73714e-14	0
MSTRG.235215.6	-1.19982	9.43731e-18	2.28201e-14	1
rna4088	-0.477775	2.4774e-17	5.76868e-14	1
rna73315	0.479537	9.11579e-17	2.04682e-13	1
MSTRG.171214.6	-0.757369	9.78609e-17	2.12156e-13	0
rna40379	-0.199324	1.22656e-16	2.57045e-13	1
MSTRG.1570.4	1.01268	1.39747e-16	2.74559e-13	1
rna45999	2.32146	1.35852e-16	2.74559e-13	1
rna70353	0.187202	2.73209e-16	5.20505e-13	0
rna2656	-0.441938	3.56123e-16	6.39976e-13	1
MSTRG.124446.574	1.11802	3.56277e-16	6.39976e-13	1
rna12284	0.567733	4.25419e-16	7.42946e-13	1
rna70749	-1.33166	5.56194e-16	9.4508e-13	1
rna4691	0.777846	5.72206e-16	9.46699e-13	1
rna70940	-3.07997	7.23421e-16	1.16619e-12	1
rna48992	3.08089	9.05533e-16	1.42327e-12	1
rna16978	-5.34395	1.89152e-15	2.90048e-12	0
MSTRG.263606.1	-1.42385	2.81312e-15	4.21097e-12	1
rna67209	-0.866998	3.04212e-15	4.44787e-12	1
rna56160	-0.769679	3.81365e-15	5.44919e-12	1
MSTRG.302305.21	-0.508446	4.96183e-15	6.93223e-12	1
rna899	-3.0456	6.47535e-15	8.85011e-12	0
MSTRG.3852.7	5.16359	6.66562e-15	8.91634e-12	1
rna22606	-1.33361	7.89554e-15	1.03415e-11	1
MSTRG.330787.16	-0.812267	1.10714e-14	1.42053e-11	1
rna65313	-2.92256	1.20436e-14	1.51436e-11	1
MSTRG.306642.5	-3.49225	1.25967e-14	1.55285e-11	0
MSTRG.161199.3	-0.0266731	1.57446e-14	1.90358e-11	1
MSTRG.128203.3	1.14964	2.53743e-14	3.00997e-11	1
rna25236	0.46315	2.86692e-14	3.33784e-11	0
rna11233	-0.763886	2.94849e-14	3.37039e-11	1
rna69220	0.0646834	4.4785e-14	5.02792e-11	0
rna31465	2.42808	4.74607e-14	5.23483e-11	1
rna5199	4.28477	5.32844e-14	5.77585e-11	1
MSTRG.78195.1	-0.226804	5.44436e-14	5.80148e-11	0
rna77150	-0.60416	5.65477e-14	5.90942e-11	1
MSTRG.124446.575	1.09205	5.82764e-14	5.90942e-11	0
rna69227	-3.09047	5.81347e-14	5.90942e-11	0
rna19612	-0.502385	9.7919e-14	9.77169e-11	1
rna64525	-4.33255	1.68466e-13	1.65491e-10	1
rna27362	0.161089	1.90496e-13	1.84254e-10	0
rna24640	0.910158	2.02809e-13	1.93191e-10	1
rna8499	-6.80701	2.36141e-13	2.21585e-10	1
rna8249	5.28305	2.98707e-13	2.76172e-10	1
MSTRG.335509.16	-0.202841	3.66928e-13	3.3433e-10	1
rna62729	0.505223	4.19192e-13	3.71191e-10	0
MSTRG.77649.5	-1.71059	4.13455e-13	3.71191e-10	1
rna73644	-0.202578	4.83165e-13	4.21897e-10	1
MSTRG.210402.12	-0.0703717	5.96527e-13	5.13749e-10	1
rna12802	-0.225802	6.69041e-13	5.68414e-10	1
MSTRG.43545.6	0.794221	7.61978e-13	6.38741e-10	0
MSTRG.266678.8	-1.38175	9.45227e-13	7.81927e-10	0
rna32836	-0.163166	9.72806e-13	7.9429e-10	1
MSTRG.109495.2	-1.16378	1.04224e-12	8.4007e-10	1
rna45668	-1.12065	1.26013e-12	1.00284e-09	1
rna16188	-0.236466	1.2971e-12	1.01936e-09	1
MSTRG.66061.1	-6.731	1.41799e-12	1.10061e-09	0
MSTRG.269757.23	2.73242	1.52322e-12	1.16786e-09	1
rna3981	-0.963006	1.63975e-12	1.24206e-09	1
rna36440	0.0635244	1.75488e-12	1.31344e-09	0
MSTRG.87419.7	-0.0861224	2.28929e-12	1.69326e-09	1
MSTRG.1683.30	1.05787	2.92889e-12	2.14115e-09	0
rna69286	-0.145792	3.07104e-12	2.21927e-09	1
rna67126	-1.64834	3.21221e-12	2.27864e-09	1
MSTRG.373117.101	-2.46602	3.22568e-12	2.27864e-09	1
rna47534	0.757795	3.4527e-12	2.4119e-09	1
MSTRG.93648.8	-3.2249	3.51055e-12	2.42536e-09	0
MSTRG.114437.4	0.0923932	3.67089e-12	2.50857e-09	1
MSTRG.363771.3	-4.65584	4.32979e-12	2.92703e-09	1
rna52474	-0.0952512	4.77975e-12	3.19684e-09	1
MSTRG.65392.5	1.09785	4.86607e-12	3.22031e-09	1
rna33939	-0.732828	5.17352e-12	3.38812e-09	1
MSTRG.302305.1	0.262298	5.58305e-12	3.61862e-09	1
rna27866	6.76739	6.17013e-12	3.95833e-09	0
rna52674	0.492032	6.27309e-12	3.98373e-09	1
MSTRG.338978.1	1.73129	9.76316e-12	6.1381e-09	1
rna12573	0.178254	1.03206e-11	6.42431e-09	1
rna57522	0.179238	1.05128e-11	6.47977e-09	1
rna31913	-3.33831	1.09203e-11	6.66561e-09	0
rna52604	-0.266059	1.22088e-11	7.38043e-09	1
rna6410	0.197247	1.23272e-11	7.38104e-09	1
rna75078	-2.71467	1.30829e-11	7.68714e-09	0
rna2531	0.479266	1.30202e-11	7.68714e-09	1
MSTRG.333326.39	0.968421	1.41049e-11	8.21088e-09	0
MSTRG.197281.6	3.4169	1.54587e-11	8.9164e-09	1
rna75706	-0.367749	1.70263e-11	9.7313e-09	1
MSTRG.275844.7	0.0369342	1.72713e-11	9.7824e-09	1
rna50629	-3.20112	1.76663e-11	9.91678e-09	1
MSTRG.48028.1	-0.419244	1.91378e-11	1.06477e-08	1
MSTRG.337836.10	2.47904	2.02343e-11	1.1159e-08	0
MSTRG.127443.1	-3.39307	2.11179e-11	1.15451e-08	1
MSTRG.18167.3	-3.29433	2.39857e-11	1.29032e-08	1
rna9029	-0.598792	2.42179e-11	1.29032e-08	1
MSTRG.360202.25	0.190945	2.40586e-11	1.29032e-08	1
MSTRG.287166.4	0.578852	2.49187e-11	1.3165e-08	1
rna41915	-0.470179	2.70795e-11	1.41874e-08	1
rna63762	0.214418	2.97073e-11	1.54355e-08	0
MSTRG.72562.4	0.116509	3.07362e-11	1.58392e-08	1
MSTRG.325297.12	-4.42501	3.61073e-11	1.84558e-08	1
MSTRG.89259.18	4.3024	3.76971e-11	1.9113e-08	0
rna40201	-1.20389	4.14459e-11	2.08456e-08	0
rna69234	0.997696	5.93074e-11	2.95925e-08	0
rna63711	0.360499	6.77714e-11	3.35495e-08	1
rna50895	0.48718	7.24393e-11	3.55802e-08	1
rna22018	4.81753	8.86536e-11	4.32066e-08	1
MSTRG.217729.4	-1.77058	8.99489e-11	4.35007e-08	1
MSTRG.115050.4	0.133555	9.29571e-11	4.46123e-08	1
MSTRG.81716.6	-5.5477	9.92936e-11	4.72924e-08	1
MSTRG.164045.19	-0.601394	1.0086e-10	4.76267e-08	0
MSTRG.126461.6	-4.81154	1.01511e-10	4.76267e-08	0
MSTRG.263309.7	2.92982	1.05126e-10	4.89575e-08	1
MSTRG.98870.1	1.65968	1.15186e-10	5.32482e-08	1
rna39184	0.0145919	1.22959e-10	5.64265e-08	1
MSTRG.317226.5	-0.0858785	1.26796e-10	5.77658e-08	1
rna12349	0.261667	1.28191e-10	5.79811e-08	1
rna24071	0.829679	1.31955e-10	5.92574e-08	1
rna25355	1.19294	1.42748e-10	6.36493e-08	1
MSTRG.108970.7	-1.31536	1.45519e-10	6.44282e-08	0
rna77701	-0.256228	1.5199e-10	6.68225e-08	1
MSTRG.251240.3	-5.18435	1.53967e-10	6.72218e-08	0
MSTRG.373117.37	-7.08462	1.56958e-10	6.80548e-08	0
rna39691	-1.5532	1.5981e-10	6.88168e-08	1
rna8323	-0.675174	1.76087e-10	7.48456e-08	1
rna11330	-0.463277	1.76191e-10	7.48456e-08	1
rna23421	-0.977032	1.8111e-10	7.64187e-08	1
MSTRG.83843.18	-4.41935	1.92401e-10	8.06418e-08	1
rna72800	-0.267198	1.94381e-10	8.09318e-08	1
rna3171	-1.59387	2.02635e-10	8.38135e-08	1
rna2330	-1.8528	2.10938e-10	8.66777e-08	0
MSTRG.208683.14	3.38808	2.66346e-10	1.0844e-07	0
rna45065	0.537329	2.6735e-10	1.0844e-07	1
MSTRG.257921.1	0.373888	2.86426e-10	1.15433e-07	1
MSTRG.177372.23	-1.19081	2.88517e-10	1.15535e-07	1
MSTRG.66503.2	-0.177319	2.99667e-10	1.19241e-07	1
MSTRG.271489.13	-4.73601	3.05455e-10	1.2078e-07	1
rna6188	0.277471	3.08921e-10	1.21387e-07	0
rna42473	0.214815	3.37372e-10	1.31743e-07	1
rna9684	-0.00528563	3.42456e-10	1.32903e-07	1
MSTRG.220513.18	-1.93625	3.69987e-10	1.42706e-07	1
MSTRG.83255.35	-0.688823	3.9039e-10	1.49657e-07	1
MSTRG.290807.11	-0.0744364	3.96607e-10	1.51119e-07	1
rna24894	0.329553	4.17628e-10	1.5817e-07	1
rna65463	1.09891	4.49322e-10	1.69155e-07	1
MSTRG.42687.2	0.521522	5.21757e-10	1.95255e-07	1
MSTRG.101520.4	-0.206618	5.77395e-10	2.14798e-07	1
MSTRG.329474.6	5.35802	5.91184e-10	2.17355e-07	0
rna72313	0.178314	5.89164e-10	2.17355e-07	0
MSTRG.141142.6	-0.50239	6.12413e-10	2.23851e-07	1
MSTRG.194181.3	5.74541	6.50445e-10	2.36379e-07	1
rna36736	1.03831	6.59833e-10	2.38412e-07	1
MSTRG.48141.6	-3.19095	6.79214e-10	2.44013e-07	1
MSTRG.86648.4	1.4126	6.90829e-10	2.46775e-07	0
MSTRG.231666.8	4.1518	7.51563e-10	2.64194e-07	1
MSTRG.63655.10	-0.286615	7.48071e-10	2.64194e-07	0
MSTRG.166829.9	3.14297	7.52198e-10	2.64194e-07	0
MSTRG.40028.3	-0.332011	7.76522e-10	2.71222e-07	0
MSTRG.269247.2	2.35398	8.63236e-10	2.99843e-07	1
rna69315	-2.58574	9.05068e-10	3.12646e-07	0
MSTRG.172757.8	1.02002	9.19542e-10	3.1591e-07	0
MSTRG.105651.49	-0.255757	9.29873e-10	3.17723e-07	1
MSTRG.175072.13	5.04666	9.83177e-10	3.34121e-07	1
rna34505	0.385817	1.04053e-09	3.51712e-07	1
rna21334	-0.657184	1.11384e-09	3.72484e-07	1
rna77860	0.36629	1.11173e-09	3.72484e-07	1
rna69390	-1.10747	1.12855e-09	3.75408e-07	1
rna39271	0.789235	1.14133e-09	3.77659e-07	1
rna15400	-1.07609	1.2481e-09	4.10828e-07	1
rna68931	-1.59896	1.25658e-09	4.11463e-07	0
rna2611	-2.25757	1.43337e-09	4.66923e-07	1
MSTRG.899.4	0.307759	1.50207e-09	4.84512e-07	0
MSTRG.42652.5	-1.62847	1.50278e-09	4.84512e-07	0
rna18015	-3.45976	1.53249e-09	4.91569e-07	1
MSTRG.184387.4	2.74278	1.55902e-09	4.92539e-07	0
rna69254	0.0633564	1.55599e-09	4.92539e-07	0
MSTRG.232118.1	-0.451772	1.5452e-09	4.92539e-07	1
MSTRG.55341.2	-3.77859	1.57472e-09	4.95014e-07	1
MSTRG.149831.15	-5.12622	1.6212e-09	5.07088e-07	1
MSTRG.151492.9	-1.06685	1.65224e-09	5.14239e-07	1
MSTRG.290180.4	0.337806	1.68401e-09	5.21546e-07	1
rna14076	-2.45182	1.77227e-09	5.46189e-07	0
rna38796	1.17593	1.79212e-09	5.46944e-07	1
gene17782	0.328779	1.79061e-09	5.46944e-07	0
rna15492	2.66316	1.8413e-09	5.59239e-07	1
MSTRG.98249.5	2.07252	1.87181e-09	5.65771e-07	1
rna41221	1.21499	1.89989e-09	5.71512e-07	1
rna1904	-3.3216	1.98772e-09	5.95086e-07	1
MSTRG.114979.3	1.54513	2.03418e-09	6.0611e-07	0
MSTRG.215151.16	-0.611463	2.06042e-09	6.1103e-07	0
rna50113	3.26273	2.14064e-09	6.31841e-07	0
rna20430	-0.970931	2.16904e-09	6.37231e-07	1
rna25074	-0.832745	2.24452e-09	6.56338e-07	1
rna72808	-3.38381	2.26191e-09	6.58361e-07	0
rna44823	-0.125158	2.56691e-09	7.43694e-07	1
rna57728	1.379	2.66948e-09	7.69863e-07	1
MSTRG.77649.4	-3.02798	2.76637e-09	7.94162e-07	1
rna634	0.013881	2.82709e-09	8.07907e-07	1
MSTRG.240396.73	4.93602	2.89574e-09	8.23778e-07	0
MSTRG.240396.79	-0.0046671	2.99546e-09	8.48308e-07	0
rna14918	-0.174871	3.01539e-09	8.50122e-07	1
rna56801	0.967243	3.06133e-09	8.59223e-07	0
MSTRG.366709.12	8.54508	3.24818e-09	9.07613e-07	1
MSTRG.270423.9	-2.61764	3.49712e-09	9.72849e-07	1
rna43235	1.26458	3.66835e-09	1.01153e-06	0
gene23765	-0.687272	3.66785e-09	1.01153e-06	1
MSTRG.291622.1	0.538053	3.74749e-09	1.02884e-06	1
MSTRG.183053.1	-2.18892	3.91097e-09	1.06905e-06	1
rna57868	-0.351897	4.0285e-09	1.09641e-06	1
rna67246	-1.15102	4.09505e-09	1.10908e-06	1
rna6328	-0.517249	4.11032e-09	1.10908e-06	1
MSTRG.16235.5	-0.795046	4.16073e-09	1.11313e-06	0
MSTRG.244634.15	1.80208	4.15083e-09	1.11313e-06	1
MSTRG.20859.11	-1.72105	4.19982e-09	1.11882e-06	1
MSTRG.312676.17	-2.19172	4.2766e-09	1.13447e-06	1
rna61346	-1.05982	4.58859e-09	1.21212e-06	1
MSTRG.74516.2	0.459368	4.7413e-09	1.24722e-06	1
rna75083	-1.46423	4.92554e-09	1.29029e-06	1
MSTRG.295984.11	-1.49686	5.23133e-09	1.3647e-06	1
MSTRG.66819.1	4.97294	5.58587e-09	1.45117e-06	1
rna78541	-3.25027	5.63908e-09	1.45897e-06	0
rna64461	-0.529579	5.81325e-09	1.49786e-06	1
MSTRG.150604.28	5.64067	6.03108e-09	1.54765e-06	0
MSTRG.273940.30	-0.626568	6.23523e-09	1.59353e-06	0
rna62750	-0.55547	6.31582e-09	1.60759e-06	0
MSTRG.161282.1	-0.754475	6.39587e-09	1.6214e-06	1
MSTRG.214586.2	-2.36219	6.4773e-09	1.63545e-06	1
rna14144	-2.41558	6.55793e-09	1.64262e-06	1
rna23966	1.23137	6.54485e-09	1.64262e-06	1
rna27542	0.106364	6.73132e-09	1.67936e-06	0
rna30432	-0.459735	6.90655e-09	1.71626e-06	0
rna40100	0.103318	7.16408e-09	1.77232e-06	1
rna67580	0.62197	7.18851e-09	1.77232e-06	1
rna4184	1.38101	7.42021e-09	1.8223e-06	1
MSTRG.153885.7	-0.223789	7.77067e-09	1.90094e-06	1
MSTRG.68174.1	-0.450519	8.41964e-09	2.05172e-06	0
rna61963	0.64841	8.48731e-09	2.06022e-06	1
rna37035	-3.00024	8.75286e-09	2.11651e-06	1
MSTRG.176729.4	0.17308	9.15258e-09	2.20468e-06	1
MSTRG.341587.6	4.72537	9.84745e-09	2.35403e-06	0
rna35769	-1.45716	9.81102e-09	2.35403e-06	1
rna33759	-3.17556	1.05284e-08	2.50727e-06	1
rna53507	0.531401	1.05924e-08	2.51299e-06	1
MSTRG.33499.4	-0.214185	1.11931e-08	2.64553e-06	1
rna16116	-2.47133	1.13651e-08	2.66634e-06	0
MSTRG.72161.1	-0.18128	1.1366e-08	2.66634e-06	1
rna438	0.339612	1.16673e-08	2.71675e-06	1
MSTRG.263606.8	-4.41999	1.16612e-08	2.71675e-06	1
rna72414	0.210196	1.17825e-08	2.73346e-06	1
rna68014	-2.72786	1.18696e-08	2.74355e-06	1
MSTRG.40523.3	5.35733	1.19723e-08	2.75714e-06	0
gene20842	-0.260464	1.23017e-08	2.82265e-06	1
MSTRG.281749.6	-1.47758	1.28241e-08	2.92864e-06	1
rna3007	2.65139	1.28568e-08	2.92864e-06	1
rna52581	-1.23869	1.29557e-08	2.94047e-06	1
rna6244	-0.129029	1.30022e-08	2.94047e-06	1
MSTRG.276114.1	5.32374	1.32874e-08	2.99418e-06	1
rna45660	2.46613	1.36049e-08	3.05478e-06	1
rna46553	-0.569651	1.40862e-08	3.14312e-06	1
MSTRG.140006.1	1.30703	1.40983e-08	3.14312e-06	1
gene17444	-0.258514	1.42142e-08	3.15776e-06	1
MSTRG.325655.2	-0.242216	1.44464e-08	3.19804e-06	1
MSTRG.85686.2	-0.572138	1.49715e-08	3.30266e-06	1
rna10086	0.512619	1.53043e-08	3.36428e-06	1
rna46783	0.904471	1.58727e-08	3.47706e-06	1
MSTRG.51570.1	-4.35641	1.63612e-08	3.56506e-06	0
MSTRG.249459.2	1.46496	1.63878e-08	3.56506e-06	1
MSTRG.38540.5	0.362337	1.69997e-08	3.68542e-06	1
MSTRG.78533.3	-2.96741	1.73732e-08	3.75344e-06	1
MSTRG.101127.7	-5.07707	1.79197e-08	3.85825e-06	1
MSTRG.253426.1	-0.538703	1.79998e-08	3.86228e-06	0
rna60027	1.10985	1.86375e-08	3.98551e-06	1
rna29768	-0.391868	2.02777e-08	4.32155e-06	1
rna20160	3.84988	2.12464e-08	4.5127e-06	1
rna4748	0.191415	2.19574e-08	4.63243e-06	1
gene30356	0.291814	2.19425e-08	4.63243e-06	1
rna34482	-1.83731	2.29418e-08	4.82391e-06	0
rna45342	0.215587	2.34377e-08	4.91177e-06	1
MSTRG.269308.2	2.46321	2.43763e-08	5.09149e-06	1
MSTRG.329508.1	-0.089205	2.49364e-08	5.19123e-06	0
rna18649	0.160896	2.51154e-08	5.21124e-06	1
rna31000	-0.483238	2.64512e-08	5.47034e-06	1
MSTRG.145109.43	1.54362	2.68376e-08	5.53206e-06	1
rna47522	0.0562904	2.90763e-08	5.97394e-06	1
rna4172	2.30523	2.98348e-08	6.10981e-06	1
rna56368	-0.474259	3.02653e-08	6.17785e-06	1
MSTRG.89259.4	-1.79369	3.11199e-08	6.31132e-06	1
MSTRG.80256.4	-0.335625	3.1058e-08	6.31132e-06	1
MSTRG.271489.9	-0.283498	3.12783e-08	6.31936e-06	1
rna69269	-0.416893	3.13606e-08	6.31936e-06	1
MSTRG.219692.22	0.571507	3.17256e-08	6.37248e-06	1
rna36093	-1.71491	3.24877e-08	6.47246e-06	1
rna57043	2.23335	3.24439e-08	6.47246e-06	1
MSTRG.299290.10	0.162222	3.25322e-08	6.47246e-06	1
rna26251	-0.113621	3.31249e-08	6.5696e-06	1
rna48863	-0.234304	3.43225e-08	6.7857e-06	1
MSTRG.164045.14	0.354942	3.47529e-08	6.84927e-06	1
rna32630	-0.670431	3.5049e-08	6.88603e-06	1
rna12311	-1.1006	3.64326e-08	7.13557e-06	1
MSTRG.82852.1	0.420469	3.70723e-08	7.23832e-06	1
rna45815	-0.0121613	3.9526e-08	7.6935e-06	1
rna62067	1.075	3.9943e-08	7.75067e-06	1
rna57207	-0.473029	4.03371e-08	7.77912e-06	1
MSTRG.124446.568	-0.343628	4.02633e-08	7.77912e-06	1
rna45572	6.1549	4.159e-08	7.99623e-06	1
MSTRG.92898.6	-4.64793	4.17553e-08	8.00353e-06	1
rna39723	-1.3718	4.21183e-08	8.04856e-06	1
rna65334	-1.18747	4.41281e-08	8.40708e-06	0
MSTRG.117406.4	-0.0647896	4.47707e-08	8.50373e-06	1
MSTRG.107070.9	-3.78449	4.62855e-08	8.76498e-06	1
rna25246	-1.82946	4.66207e-08	8.80194e-06	1
MSTRG.123974.5	0.192853	4.72214e-08	8.88864e-06	1
rna55227	0.95754	4.77058e-08	8.92639e-06	1
rna20339	0.0294245	4.76432e-08	8.92639e-06	1
rna37101	0.00603604	4.88783e-08	9.09165e-06	1
rna24887	0.44821	4.88364e-08	9.09165e-06	1
MSTRG.174657.12	-1.30037	5.11747e-08	9.49071e-06	0
MSTRG.138498.8	5.17062	5.63463e-08	1.04191e-05	1
rna30210	-0.294951	5.74921e-08	1.05998e-05	1
rna68376	-3.88399	5.81885e-08	1.06968e-05	0
rna65161	-0.465497	5.87727e-08	1.07727e-05	1
rna49814	-0.296867	5.90671e-08	1.07952e-05	1
rna49922	-3.11392	5.92593e-08	1.07989e-05	0
rna19885	-2.12872	5.96151e-08	1.08324e-05	1
rna52274	1.31597	5.98559e-08	1.08439e-05	1
rna62646	0.476573	6.00235e-08	1.08439e-05	1
rna57260	0.584177	6.1947e-08	1.11274e-05	1
rna66286	-2.72254	6.19394e-08	1.11274e-05	1
MSTRG.107070.14	0.00518365	6.22484e-08	1.11497e-05	1
rna33773	2.74264	6.28372e-08	1.12232e-05	0
MSTRG.54246.5	3.64572	6.30345e-08	1.12266e-05	1
rna71811	0.519794	6.48943e-08	1.1471e-05	1
gene28231	0.0838709	6.47634e-08	1.1471e-05	1
gene23317	0.148856	6.49545e-08	1.1471e-05	1
rna46794	-1.10564	6.69167e-08	1.17685e-05	1
gene30351	0.347466	6.7013e-08	1.17685e-05	1
MSTRG.86559.4	2.98438	6.73473e-08	1.17942e-05	1
MSTRG.114444.62	2.91969	6.76542e-08	1.1815e-05	0
MSTRG.15013.1	-1.17336	6.83839e-08	1.19094e-05	1
MSTRG.84571.5	10.7517	6.879e-08	1.1947e-05	0
MSTRG.16635.4	7.87617	6.96293e-08	1.20595e-05	0
MSTRG.283676.3	-1.32858	7.00183e-08	1.20935e-05	1
rna10980	-3.717	7.23527e-08	1.24625e-05	1
rna4638	-1.31605	7.50335e-08	1.2889e-05	1
MSTRG.175072.19	-0.794792	7.66601e-08	1.31029e-05	1
rna70381	-0.0829075	7.66959e-08	1.31029e-05	1
rna5339	1.01421	7.72739e-08	1.31659e-05	1
rna77060	0.20048	7.79018e-08	1.3237e-05	1
MSTRG.65425.20	0.550126	7.81602e-08	1.32451e-05	1
rna43289	-0.793422	8.08793e-08	1.3669e-05	1
rna69165	0.540542	8.18696e-08	1.37993e-05	1
rna26907	0.0779079	8.32757e-08	1.39988e-05	1
MSTRG.161229.15	2.87214	8.59786e-08	1.44146e-05	1
rna7931	0.404967	8.69146e-08	1.45328e-05	1
MSTRG.304439.5	3.3487	9.08687e-08	1.51536e-05	1
rna52100	-0.308853	9.18223e-08	1.52721e-05	1
rna12268	-1.37437	9.36552e-08	1.55359e-05	0
MSTRG.335078.5	-0.327116	9.45585e-08	1.56445e-05	1
MSTRG.220008.9	0.826046	9.87569e-08	1.6291e-05	1
rna11161	-0.845886	9.92434e-08	1.6291e-05	1
rna46724	0.229805	9.92216e-08	1.6291e-05	1
MSTRG.13683.2	-0.95545	1.00806e-07	1.65044e-05	1
MSTRG.251221.20	4.08096	1.0282e-07	1.67468e-05	1
rna68361	0.29113	1.02631e-07	1.67468e-05	1
MSTRG.237678.3	-0.553824	1.03531e-07	1.67758e-05	0
MSTRG.269247.7	0.946105	1.0353e-07	1.67758e-05	1
rna56615	0.560282	1.04061e-07	1.68183e-05	1
rna77996	0.848949	1.05613e-07	1.70253e-05	1
rna20544	-0.0551815	1.06829e-07	1.71773e-05	1
rna41992	-0.74768	1.07738e-07	1.72793e-05	1
rna12423	-0.131778	1.0859e-07	1.73275e-05	1
rna2697	-0.344576	1.08358e-07	1.73275e-05	1
rna70242	0.160729	1.0915e-07	1.73728e-05	1
MSTRG.199266.2	-0.441545	1.12834e-07	1.79139e-05	1
MSTRG.211407.15	-1.8451	1.149e-07	1.81959e-05	1
rna13475	-0.183176	1.15754e-07	1.82693e-05	0
rna50331	-0.682374	1.16235e-07	1.82693e-05	1
MSTRG.108151.22	-3.34262	1.16195e-07	1.82693e-05	0
rna59077	0.0758225	1.17703e-07	1.8408e-05	1
MSTRG.331413.34	0.953612	1.17449e-07	1.8408e-05	1
MSTRG.243739.8	0.192041	1.18788e-07	1.85315e-05	1
rna10032	5.07265	1.22451e-07	1.90557e-05	0
gene398	0.209409	1.26676e-07	1.9616e-05	1
rna22882	0.221594	1.26471e-07	1.9616e-05	1
MSTRG.18375.17	-0.118356	1.28031e-07	1.97741e-05	1
MSTRG.118470.4	1.08866	1.28326e-07	1.97741e-05	0
rna71062	0.418872	1.29054e-07	1.98377e-05	1
rna22211	-1.88662	1.31572e-07	2.01755e-05	1
MSTRG.139694.5	-3.42949	1.32018e-07	2.01945e-05	1
rna52848	0.289258	1.33123e-07	2.0265e-05	1
MSTRG.107070.13	-3.54939	1.32993e-07	2.0265e-05	1
rna74195	1.06133	1.34122e-07	2.03187e-05	1
rna27718	1.00707	1.34012e-07	2.03187e-05	1
rna39987	1.17666	1.36108e-07	2.05699e-05	0
MSTRG.53896.3	-1.88345	1.42778e-07	2.15263e-05	0
gene7224	1.15716	1.438e-07	2.16285e-05	1
MSTRG.166164.1	-0.114723	1.44264e-07	2.16465e-05	1
rna49607	0.827592	1.45414e-07	2.17671e-05	1
MSTRG.337836.9	-0.796246	1.4639e-07	2.18611e-05	1
MSTRG.304127.17	-0.665346	1.48376e-07	2.21052e-05	1
MSTRG.38156.9	-1.18512	1.49206e-07	2.21764e-05	1
rna58563	3.79178	1.59041e-07	2.35824e-05	1
MSTRG.242513.5	0.804852	1.61666e-07	2.39152e-05	1
rna57352	-0.618391	1.6215e-07	2.39305e-05	1
rna56250	2.65866	1.66155e-07	2.44641e-05	1
MSTRG.331230.1	0.0149285	1.66627e-07	2.44763e-05	1
MSTRG.637.5	1.93814	1.67535e-07	2.45523e-05	0
rna78228	6.65704	1.70493e-07	2.49277e-05	1
MSTRG.58251.8	1.94437	1.71918e-07	2.50777e-05	1
MSTRG.221153.6	1.99322	1.72381e-07	2.50871e-05	0
rna47730	-1.27692	1.80122e-07	2.61531e-05	1
rna25631	-0.129469	1.87882e-07	2.71975e-05	1
rna40074	-0.172205	1.88181e-07	2.71975e-05	1
gene28752	-0.179275	1.89685e-07	2.72399e-05	1
MSTRG.106059.19	1.45611	1.89773e-07	2.72399e-05	1
rna56936	1.15235	1.89652e-07	2.72399e-05	1
MSTRG.241791.14	-3.63462	1.9038e-07	2.72646e-05	1
rna51465	0.0741767	1.92614e-07	2.7522e-05	0
rna69911	0.018086	1.94987e-07	2.77978e-05	1
rna46356	0.272633	1.9853e-07	2.82389e-05	1
rna58454	-0.403167	2.05602e-07	2.91788e-05	1
MSTRG.137716.1	4.85717	2.09149e-07	2.95014e-05	1
rna2896	-1.22125	2.09283e-07	2.95014e-05	1
MSTRG.49063.9	-1.32573	2.08567e-07	2.95014e-05	1
MSTRG.190925.8	-2.26273	2.11021e-07	2.96798e-05	1
rna45379	1.04329	2.12233e-07	2.97837e-05	1
rna12211	1.99586	2.16464e-07	3.02424e-05	1
MSTRG.110647.4	-3.37433	2.16314e-07	3.02424e-05	1
rna69386	0.489553	2.17962e-07	3.03842e-05	1
rna74335	0.139469	2.22151e-07	3.07936e-05	1
rna48545	-0.0466868	2.21489e-07	3.07936e-05	1
rna76606	-1.19651	2.22368e-07	3.07936e-05	1
MSTRG.258105.1	3.48794	2.27423e-07	3.14244e-05	1
rna43704	0.676539	2.30437e-07	3.1771e-05	1
MSTRG.338343.21	0.241748	2.34342e-07	3.22386e-05	1
rna17194	-0.310719	2.36493e-07	3.24635e-05	1
MSTRG.320177.30	-0.810111	2.37551e-07	3.25377e-05	1
rna32193	-0.631553	2.38484e-07	3.25946e-05	1
rna20583	2.53033	2.40016e-07	3.27328e-05	1
rna63774	0.456081	2.41156e-07	3.28171e-05	1
rna44000	1.171	2.42518e-07	3.29311e-05	1
MSTRG.175072.2	6.73465	2.47878e-07	3.35865e-05	0
rna67661	0.368358	2.60629e-07	3.52381e-05	1
rna6334	1.2674	2.67303e-07	3.6063e-05	1
rna59452	1.7337	2.69718e-07	3.63109e-05	1
rna56220	-2.34584	2.70642e-07	3.63574e-05	1
MSTRG.213975.5	5.71945	2.71895e-07	3.64478e-05	1
rna35095	0.21887	2.73073e-07	3.65278e-05	1
rna11524	0.0841361	2.76276e-07	3.68778e-05	1
rna10247	-0.262755	2.78186e-07	3.70541e-05	1
MSTRG.286912.15	2.0483	2.7922e-07	3.71132e-05	1
gene18094	-0.492907	2.80106e-07	3.71524e-05	1
rna28821	-2.7076	2.86581e-07	3.7829e-05	1
MSTRG.124446.544	-0.418031	2.86639e-07	3.7829e-05	1
MSTRG.267121.13	1.20008	2.87012e-07	3.7829e-05	1
rna15359	-4.45804	2.90472e-07	3.81252e-05	0
MSTRG.69295.4	1.75511	2.90068e-07	3.81252e-05	1
rna75701	0.351009	2.97056e-07	3.89081e-05	1
MSTRG.336751.17	-2.89708	3.04778e-07	3.98366e-05	1
rna11765	1.08338	3.09249e-07	4.03371e-05	1
rna64559	2.0846	3.17409e-07	4.13157e-05	1
gene6812	0.242092	3.21937e-07	4.18186e-05	1
rna63050	2.19246	3.23011e-07	4.18715e-05	0
MSTRG.119935.4	0.24653	3.24061e-07	4.19212e-05	1
MSTRG.147888.9	4.00528	3.29508e-07	4.25384e-05	0
rna56927	0.149776	3.37921e-07	4.3535e-05	1
rna74172	3.14405	3.38684e-07	4.35441e-05	1
MSTRG.207083.12	1.33643	3.6655e-07	4.70306e-05	0
gene16296	-0.492122	3.71444e-07	4.74648e-05	1
MSTRG.18497.5	0.357343	3.71409e-07	4.74648e-05	1
rna26284	-0.0288645	3.72256e-07	4.74721e-05	1
MSTRG.53710.3	0.554874	3.76118e-07	4.78675e-05	1
MSTRG.199207.5	2.00389	3.87943e-07	4.92727e-05	1
rna38675	-2.18939	3.90727e-07	4.95263e-05	1
rna33111	-1.30488	3.93107e-07	4.97277e-05	1
MSTRG.153889.13	0.607583	4.02415e-07	5.08029e-05	1
rna26793	-1.07467	4.05268e-07	5.09622e-05	1
rna33677	0.131578	4.05298e-07	5.09622e-05	1
rna74016	-2.32144	4.1022e-07	5.14781e-05	1
MSTRG.124446.14	-2.52501	4.12532e-07	5.16651e-05	1
rna12103	-0.412136	4.27548e-07	5.34392e-05	1
rna46980	-0.693481	4.30743e-07	5.37318e-05	1
gene1120	-0.262164	4.47454e-07	5.57058e-05	1
gene12649	-0.396862	4.50143e-07	5.59298e-05	1
MSTRG.275587.1	-0.932261	4.51492e-07	5.59868e-05	1
MSTRG.54246.3	3.32488	4.5746e-07	5.66152e-05	1
rna46117	-0.426877	4.84964e-07	5.99011e-05	1
rna74495	0.621803	4.86411e-07	5.9962e-05	1
rna66428	-0.438751	4.8959e-07	6.01182e-05	1
MSTRG.247106.5	1.2031	4.89467e-07	6.01182e-05	1
MSTRG.118938.35	1.55042	4.9664e-07	6.0865e-05	1
MSTRG.118938.28	0.185956	5.05483e-07	6.18283e-05	1
MSTRG.189751.7	-0.275692	5.08806e-07	6.21139e-05	1
MSTRG.318900.21	5.70448	5.28972e-07	6.44505e-05	0
MSTRG.80108.1	2.80727	5.34926e-07	6.50499e-05	1
rna45819	0.25895	5.57364e-07	6.76476e-05	0
MSTRG.81113.11	-0.616567	5.63394e-07	6.82477e-05	0
MSTRG.233363.3	0.410966	5.65964e-07	6.84272e-05	1
MSTRG.189730.7	-0.324746	5.70833e-07	6.88834e-05	1
MSTRG.124446.453	-1.39623	5.76521e-07	6.94366e-05	1
rna66409	0.181067	5.87588e-07	7.04993e-05	1
gene16173	0.248189	5.86715e-07	7.04993e-05	1
MSTRG.86648.11	-3.8188	5.9202e-07	7.08958e-05	1
MSTRG.147784.7	0.928253	6.02955e-07	7.17951e-05	1
rna6026	1.7597	6.02669e-07	7.17951e-05	1
rna36769	0.0762141	6.0255e-07	7.17951e-05	1
rna29291	-0.223553	6.10242e-07	7.25254e-05	1
rna45722	-2.77141	6.30376e-07	7.47769e-05	1
rna20751	-0.591505	6.35652e-07	7.49783e-05	1
MSTRG.208512.2	0.890221	6.35465e-07	7.49783e-05	1
MSTRG.88629.5	1.28092	6.35346e-07	7.49783e-05	0
MSTRG.61157.4	1.49584	6.37018e-07	7.49987e-05	1
rna62221	0.785998	6.45406e-07	7.58443e-05	1
MSTRG.295984.14	0.0448918	6.51771e-07	7.64494e-05	1
MSTRG.61653.2	0.498065	6.58305e-07	7.69286e-05	1
rna68640	-0.518862	6.57099e-07	7.69286e-05	1
rna60727	-0.17474	6.65863e-07	7.76676e-05	1
rna51591	0.656973	6.67141e-07	7.76725e-05	1
MSTRG.59884.5	-0.453114	6.71532e-07	7.80392e-05	1
MSTRG.291116.2	2.77019	6.78065e-07	7.8653e-05	1
rna70338	-1.32817	6.81007e-07	7.88488e-05	1
rna26016	1.84729	6.96699e-07	8.05174e-05	1
rna62130	-0.34901	7.04578e-07	8.11297e-05	1
rna70301	-0.776501	7.04057e-07	8.11297e-05	1
rna19847	0.831784	7.07679e-07	8.13378e-05	1
MSTRG.230901.5	-4.16019	7.13351e-07	8.16667e-05	0
rna44150	-0.033673	7.14437e-07	8.16667e-05	1
MSTRG.197281.10	-2.56257	7.124e-07	8.16667e-05	1
rna46747	-0.867596	7.16822e-07	8.17906e-05	0
MSTRG.339995.1	0.548117	7.21096e-07	8.21291e-05	1
MSTRG.637.25	-2.13703	7.4033e-07	8.41674e-05	1
gene29336	0.762025	7.46548e-07	8.47211e-05	1
rna24255	4.33061	7.60169e-07	8.61114e-05	1
rna50252	-2.06036	7.63581e-07	8.63424e-05	1
MSTRG.253426.7	1.42093	7.75537e-07	8.75368e-05	0
MSTRG.1680.7	1.12833	7.79882e-07	8.78695e-05	1
rna56370	-2.06111	7.94339e-07	8.91787e-05	1
MSTRG.338978.8	-1.43477	7.93324e-07	8.91787e-05	1
MSTRG.187863.8	0.772272	8.01013e-07	8.97677e-05	0
rna13474	-1.04672	8.08292e-07	9.02848e-05	1
rna77099	6.27554	8.08499e-07	9.02848e-05	0
MSTRG.260208.65	0.0770438	8.17898e-07	9.11724e-05	1
MSTRG.203571.31	-0.918137	8.25436e-07	9.18498e-05	1
rna19636	0.03788	8.47242e-07	9.41097e-05	1
rna26664	0.777643	8.73784e-07	9.68868e-05	1
rna45258	-0.117726	8.79484e-07	9.73471e-05	1
MSTRG.342971.18	1.76874	8.88295e-07	9.81496e-05	1
MSTRG.35874.5	3.19042	9.02797e-07	9.95769e-05	1
MSTRG.115576.1	-0.875826	9.17058e-07	0.000100973	1
gene1615	1.78342	9.3315e-07	0.000102565	1
MSTRG.184421.1	-5.43724	9.5247e-07	0.000104506	1
MSTRG.32982.26	0.208567	9.68294e-07	0.000106057	1
gene12877	-1.17573	9.76129e-07	0.000106359	1
rna47561	-1.54307	9.75161e-07	0.000106359	1
rna46664	1.10042	9.7326e-07	0.000106359	1
MSTRG.237758.2	-1.38896	9.78666e-07	0.000106451	1
MSTRG.144190.39	-0.562056	1.02322e-06	0.000111105	1
rna75751	3.2504	1.04273e-06	0.000113029	1
rna38924	0.858374	1.04997e-06	0.000113617	1
rna8507	0.28025	1.07289e-06	0.000115898	1
MSTRG.107093.4	2.72001	1.08777e-06	0.000117304	1
MSTRG.256226.15	0.822117	1.0918e-06	0.000117336	0
rna49319	-0.246539	1.09066e-06	0.000117336	1
rna47521	-0.169542	1.1075e-06	0.00011882	1
rna19886	0.78209	1.11529e-06	0.000119451	1
MSTRG.66125.3	-0.949585	1.1644e-06	0.0001245	1
MSTRG.105237.7	0.634668	1.17311e-06	0.000125218	1
rna31787	0.583184	1.19227e-06	0.000127048	1
MSTRG.158897.1	-0.406587	1.19694e-06	0.000127114	1
rna53864	-0.899162	1.19567e-06	0.000127114	0
rna25561	0.445184	1.20704e-06	0.000127971	1
MSTRG.260208.53	2.23546	1.2132e-06	0.000128408	1
MSTRG.278967.9	5.12888	1.21991e-06	0.000128469	0
rna658	1.76406	1.21714e-06	0.000128469	1
rna5617	2.04428	1.21858e-06	0.000128469	1
MSTRG.135943.1	2.03046	1.2458e-06	0.000130976	1
rna10390	-0.959665	1.27987e-06	0.000134173	1
rna56869	1.58956	1.28088e-06	0.000134173	1
MSTRG.222553.4	0.286782	1.28475e-06	0.000134173	1
rna24573	0.680224	1.28375e-06	0.000134173	1
MSTRG.60485.7	3.46868	1.29505e-06	0.000134877	1
rna20045	3.07147	1.29578e-06	0.000134877	1
MSTRG.316271.1	0.174464	1.315e-06	0.000136651	1
rna30071	-2.13674	1.32678e-06	0.000137465	1
rna73646	-2.8612	1.3272e-06	0.000137465	1
MSTRG.240945.10	0.668752	1.36252e-06	0.00014089	1
rna43557	-0.253046	1.43298e-06	0.000147933	1
rna59726	1.25129	1.44008e-06	0.00014818	1
MSTRG.91494.1	0.254386	1.43941e-06	0.00014818	1
rna16121	-2.01231	1.44716e-06	0.000148665	1
MSTRG.284764.5	-0.349539	1.45259e-06	0.00014898	1
MSTRG.4259.3	1.20107	1.47487e-06	0.000151018	1
rna29271	-0.169394	1.48599e-06	0.000151909	1
rna25694	4.02958	1.51996e-06	0.000155031	1
MSTRG.229516.4	2.51248	1.52146e-06	0.000155031	0
gene18683	0.12296	1.53115e-06	0.000155766	1
rna48312	0.702277	1.53672e-06	0.000156081	1
rna15798	-0.107145	1.54409e-06	0.000156415	1
rna73078	4.68133	1.54499e-06	0.000156415	1
rna17649	-0.673396	1.56294e-06	0.000157977	1
rna67362	0.565863	1.57364e-06	0.000158804	1
rna38245	-1.83851	1.60008e-06	0.000161213	1
MSTRG.367034.4	0.176547	1.61448e-06	0.000162349	1
MSTRG.89371.1	-1.32219	1.61652e-06	0.000162349	1
MSTRG.243739.15	1.34078	1.62174e-06	0.000162614	0
MSTRG.115773.4	-1.91915	1.63685e-06	0.000163868	1
rna36284	0.0577784	1.65258e-06	0.000165179	1
MSTRG.207317.8	0.202115	1.68299e-06	0.000167951	1
MSTRG.51957.5	4.68145	1.71106e-06	0.000170482	1
MSTRG.289991.1	-0.381056	1.7233e-06	0.00017143	1
MSTRG.252214.12	-3.2721	1.74803e-06	0.000173615	1
MSTRG.29010.14	0.714821	1.75632e-06	0.000174164	1
rna36011	0.248227	1.76266e-06	0.000174517	1
gene8310	6.11201	1.77166e-06	0.000175133	1
rna12307	0.345821	1.77713e-06	0.000175397	1
rna41090	-0.853397	1.79114e-06	0.000176503	1
rna27455	-1.7149	1.7993e-06	0.00017703	1
rna21792	0.456014	1.83193e-06	0.000179958	1
MSTRG.179191.14	-1.26386	1.87136e-06	0.00018328	1
rna41501	1.39638	1.87157e-06	0.00018328	1
rna17726	-1.14714	1.88095e-06	0.000183912	1
rna54012	0.303533	1.88752e-06	0.000184268	1
gene16884	0.22229	1.89414e-06	0.000184627	1
MSTRG.60189.5	-1.39833	1.91124e-06	0.000185489	1
rna66101	4.95595	1.90969e-06	0.000185489	1
MSTRG.149836.3	-5.47775	1.91183e-06	0.000185489	1
rna19184	1.43787	1.91649e-06	0.000185654	0
rna14568	1.42022	1.93742e-06	0.000187393	1
rna61201	2.87969	1.96468e-06	0.000189447	1
rna68549	0.765632	1.96272e-06	0.000189447	1
rna54434	-1.52786	1.9756e-06	0.000190082	1
rna56367	-0.36554	1.97731e-06	0.000190082	1
rna17717	1.53607	1.98093e-06	0.000190139	1
MSTRG.149427.8	-0.151163	1.98659e-06	0.000190392	1
MSTRG.89368.2	-5.05775	1.99232e-06	0.000190641	1
rna45220	-0.530671	1.99526e-06	0.000190641	0
rna42089	-5.05386	2.0327e-06	0.000193924	1
rna36713	0.103012	2.03853e-06	0.000194186	1
rna65218	-0.928685	2.04647e-06	0.000194647	1
MSTRG.204656.1	2.4285	2.04957e-06	0.000194648	0
MSTRG.109525.2	-0.584975	2.07043e-06	0.000196331	1
rna4125	-5.1034	2.09385e-06	0.000198254	1
rna2021	-1.09183	2.09892e-06	0.000198435	1
MSTRG.63696.11	1.12672	2.10426e-06	0.000198484	1
MSTRG.209103.3	-1.11932	2.10575e-06	0.000198484	1
rna37918	0.0719056	2.12367e-06	0.000199873	1
rna44379	0.235841	2.16634e-06	0.000203584	1
rna58986	0.680255	2.23058e-06	0.000209309	1
rna67881	-1.4816	2.24839e-06	0.000210665	1
MSTRG.3287.7	0.884374	2.25531e-06	0.000210789	1
rna16941	0.119526	2.25642e-06	0.000210789	1
MSTRG.84243.35	0.714166	2.26601e-06	0.000211371	1
MSTRG.196524.46	-1.60495	2.2965e-06	0.000213898	0
MSTRG.22637.2	2.35277	2.32216e-06	0.000215968	0
MSTRG.2048.9	0.220137	2.37094e-06	0.000220178	1
rna58386	0.714701	2.38804e-06	0.00022144	1
MSTRG.230997.4	-5.23029	2.41927e-06	0.000224005	1
MSTRG.256755.16	0.873627	2.42628e-06	0.000224324	1
MSTRG.172784.8	0.626097	2.43555e-06	0.00022485	1
MSTRG.290003.28	-0.889916	2.4513e-06	0.000225973	1
MSTRG.219733.11	2.87023	2.4904e-06	0.000229241	1
rna14921	0.265228	2.56871e-06	0.000236104	1
rna22121	-0.103174	2.58663e-06	0.000237403	1
rna58749	0.548113	2.59342e-06	0.00023768	1
rna36874	-0.447858	2.6155e-06	0.000239355	1
rna40072	-0.14651	2.69781e-06	0.000246528	1
rna39742	0.671228	2.70219e-06	0.00024657	1
rna40979	-0.795491	2.71955e-06	0.000247795	1
rna66524	0.133971	2.73943e-06	0.000249026	1
MSTRG.237758.3	0.0112907	2.74099e-06	0.000249026	1
rna70858	0.546945	2.76166e-06	0.000250542	1
rna21441	-1.39361	2.7875e-06	0.000252522	1
MSTRG.91125.1	0.540189	2.82392e-06	0.000255192	1
rna56825	0.511171	2.8251e-06	0.000255192	1
rna2730	0.333943	2.86656e-06	0.000258566	1
MSTRG.52867.12	1.79522	2.97362e-06	0.000267839	1
rna63500	-0.0486204	2.99959e-06	0.000269792	1
rna4317	-0.885062	3.01185e-06	0.000270508	1
MSTRG.294467.2	0.0765146	3.02016e-06	0.000270867	1
rna67218	0.318292	3.05325e-06	0.000273445	1
MSTRG.166165.4	0.260282	3.07817e-06	0.000275284	1
rna44999	0.343076	3.11161e-06	0.000277485	1
rna35975	-1.35627	3.10966e-06	0.000277485	1
gene16323	-0.723349	3.16053e-06	0.000281228	1
rna9541	-0.582653	3.16253e-06	0.000281228	1
rna60713	-1.5629	3.17921e-06	0.000282312	0
MSTRG.214582.5	-1.54732	3.1877e-06	0.000282666	1
MSTRG.301775.22	-0.0567875	3.1922e-06	0.000282667	1
rna17936	0.524343	3.21064e-06	0.0002839	1
rna19085	-1.50168	3.2385e-06	0.000285961	1
MSTRG.365752.24	-3.15984	3.25173e-06	0.000286727	1
MSTRG.205464.24	-2.09823	3.26416e-06	0.00028742	1
rna57733	-2.30628	3.29099e-06	0.000289377	1
rna63646	-0.0107731	3.29794e-06	0.000289583	1
rna56076	-0.803137	3.34267e-06	0.000293101	1
rna28176	1.43818	3.36475e-06	0.000294626	1
rna38407	-0.783739	3.3903e-06	0.000296451	1
gene30049	-1.21107	3.39749e-06	0.000296667	1
rna48390	-0.302284	3.46615e-06	0.000302242	1
MSTRG.365012.2	-2.59919	3.48468e-06	0.000303357	1
MSTRG.321463.3	-1.10718	3.48858e-06	0.000303357	1
MSTRG.286102.5	-1.3329	3.49434e-06	0.000303438	1
MSTRG.360809.4	0.66064	3.53463e-06	0.000306513	1
rna38805	0.204801	3.60258e-06	0.000311975	1
MSTRG.129600.1	-0.19098	3.61342e-06	0.000312484	1
rna19512	-4.18275	3.65073e-06	0.000315277	1
rna69657	-0.237172	3.66465e-06	0.000316045	1
MSTRG.88866.1	-0.287032	3.71968e-06	0.000320351	1
MSTRG.103386.6	-1.29106	3.74379e-06	0.000321986	0
rna25543	-0.850529	3.75707e-06	0.000322687	1
rna72043	2.94448	3.80724e-06	0.00032655	1
rna37750	5.03632	3.82223e-06	0.000327389	1
rna48056	3.79412	3.84618e-06	0.000328993	1
rna26351	-1.26862	3.85315e-06	0.00032914	1
gene6443	0.141265	3.91207e-06	0.000333368	1
MSTRG.163779.29	0.988661	3.91325e-06	0.000333368	1
MSTRG.319641.37	-0.289547	3.92138e-06	0.000333609	1
MSTRG.247106.6	1.60255	3.93608e-06	0.000334407	1
rna592	2.27054	3.97519e-06	0.000337193	1
MSTRG.168380.6	-3.9182	3.97959e-06	0.000337193	1
rna58713	2.56834	4.02069e-06	0.000340216	1
rna22470	-1.39106	4.05633e-06	0.000342311	1
rna37538	-0.389155	4.05486e-06	0.000342311	1
MSTRG.307517.4	-1.22809	4.06693e-06	0.000342745	1
rna15565	-4.36055	4.10888e-06	0.000345817	0
gene12169	4.1118	4.13677e-06	0.000347698	1
rna43855	-1.92351	4.176e-06	0.000350528	1
MSTRG.10601.3	1.57765	4.20952e-06	0.000352502	1
rna19731	-0.352903	4.21634e-06	0.000352502	1
gene21019	-0.462561	4.2145e-06	0.000352502	1
MSTRG.222536.5	-1.56629	4.28681e-06	0.000357917	1
rna29384	4.54463	4.3102e-06	0.000359393	1
rna48969	0.344149	4.34436e-06	0.000361761	1
rna42747	0.335411	4.44014e-06	0.000369248	1
MSTRG.27287.9	1.00261	4.54528e-06	0.000377492	1
MSTRG.169042.9	-3.79119	4.56231e-06	0.000378407	1
rna45827	-11.6557	4.57666e-06	0.000379097	1
MSTRG.139841.3	-2.00332	4.59371e-06	0.000380008	1
MSTRG.204668.4	1.22101	4.62596e-06	0.000382174	1
MSTRG.277411.6	0.175781	4.70484e-06	0.000387671	1
rna71052	-2.76328	4.70098e-06	0.000387671	1
MSTRG.127563.2	0.732986	4.7253e-06	0.000388848	1
MSTRG.8214.2	0.300902	4.77623e-06	0.000392525	1
MSTRG.308234.8	-0.164716	4.81723e-06	0.000395378	1
gene6683	-1.63152	4.83297e-06	0.000396152	1
rna68525	2.25655	4.85705e-06	0.000397608	1
rna33096	-4.34467	4.90436e-06	0.000400959	1
rna61204	-5.0357	4.93715e-06	0.000403115	1
rna22462	-0.618342	5.07842e-06	0.000414112	1
MSTRG.83269.2	-2.94215	5.27293e-06	0.000429416	1
MSTRG.119935.5	-0.093959	5.29183e-06	0.000430397	1
rna47280	-0.394177	5.30607e-06	0.000430998	1
rna33001	0.254219	5.34434e-06	0.000433547	1
MSTRG.17383.2	0.395391	5.38099e-06	0.000435957	1
MSTRG.291752.6	2.83457	5.45244e-06	0.000441133	1
MSTRG.19166.4	-2.73041	5.45891e-06	0.000441133	1
rna53153	-0.104634	5.49071e-06	0.000443134	1
MSTRG.267121.3	1.81254	5.50636e-06	0.000443827	1
rna33218	0.241293	5.53183e-06	0.000444739	1
MSTRG.186041.7	0.0974522	5.52805e-06	0.000444739	1
rna27066	0.72978	5.55674e-06	0.000446171	1
MSTRG.236696.26	0.821594	5.60449e-06	0.000449431	1
MSTRG.73705.7	-0.0322646	5.63453e-06	0.000451265	1
rna32580	-0.599531	5.6486e-06	0.000451816	1
rna62947	0.575005	5.75429e-06	0.00045815	1
rna13134	-0.398109	5.7451e-06	0.00045815	1
rna62623	0.211598	5.74332e-06	0.00045815	1
MSTRG.121746.14	-2.88608	5.75694e-06	0.00045815	1
MSTRG.118443.41	3.50977	5.78157e-06	0.000459528	1
MSTRG.10601.2	-1.74524	5.80967e-06	0.00046118	1
rna24924	-1.3972	5.87202e-06	0.000465541	0
rna21300	-0.889614	5.91479e-06	0.000468341	1
MSTRG.223024.22	0.402534	5.93233e-06	0.000468709	1
rna47238	-0.41756	5.93919e-06	0.000468709	1
rna38578	0.0968356	5.9418e-06	0.000468709	1
MSTRG.254884.1	0.775797	5.99307e-06	0.000472161	1
rna36771	2.64441	6.00431e-06	0.000472454	1
MSTRG.275743.1	-0.317145	6.02779e-06	0.000473709	1
rna21509	1.23845	6.06235e-06	0.00047583	1
rna6990	-2.21941	6.17338e-06	0.000483941	1
MSTRG.367272.13	4.20959	6.20961e-06	0.000486175	1
rna31474	5.33431	6.23142e-06	0.000487275	1
rna19337	1.56301	6.25177e-06	0.000488259	1
rna56731	-0.775752	6.29773e-06	0.000491239	1
MSTRG.194030.5	-3.84308	6.34399e-06	0.000494234	1
MSTRG.53188.3	0.386574	6.42258e-06	0.000499737	1
rna12534	-0.0453747	6.43246e-06	0.000499887	1
MSTRG.155267.19	-2.17497	6.45494e-06	0.000501015	1
rna57453	-0.668261	6.47188e-06	0.00050171	1
rna38202	-0.346666	6.48857e-06	0.000502385	1
MSTRG.244645.7	-2.32819	6.52675e-06	0.000504329	1
MSTRG.287720.15	3.21154	6.52972e-06	0.000504329	1
rna14719	-4.1764	6.60137e-06	0.000509237	1
rna41266	-0.324246	6.67905e-06	0.000514598	1
rna24590	-0.704501	6.72741e-06	0.000517056	1
MSTRG.72130.2	-1.81939	6.7243e-06	0.000517056	0
MSTRG.337836.11	-0.25191	6.76401e-06	0.000519235	1
rna34691	1.06005	6.79783e-06	0.000521194	1
MSTRG.176469.10	1.90945	6.81753e-06	0.000522069	1
MSTRG.221661.3	-1.51149	6.83578e-06	0.000522829	1
rna37493	0.686377	6.94453e-06	0.000529857	1
rna28576	-1.89689	6.94051e-06	0.000529857	1
rna6630	0.273108	7.11385e-06	0.000541462	1
MSTRG.305521.11	3.95277	7.10922e-06	0.000541462	1
rna21026	0.247983	7.12935e-06	0.000541986	1
rna70443	0.707846	7.15019e-06	0.000542914	0
rna41385	3.86241	7.17624e-06	0.000543579	0
rna37865	0.0410468	7.17617e-06	0.000543579	1
gene21147	0.2977	7.27008e-06	0.000548712	1
rna39762	1.4408	7.2702e-06	0.000548712	1
MSTRG.278228.4	2.31623	7.25681e-06	0.000548712	1
MSTRG.321066.3	0.23903	7.34686e-06	0.000553834	1
MSTRG.330787.7	-4.06842	7.38785e-06	0.000556256	1
rna3553	3.42127	7.40619e-06	0.00055697	1
gene28324	0.988051	7.54627e-06	0.000566827	1
rna50055	3.13286	7.55901e-06	0.000567106	1
rna66852	-0.076804	7.61947e-06	0.000570804	1
rna60431	-0.0923144	7.62646e-06	0.000570804	1
MSTRG.102538.3	0.20791	7.64699e-06	0.00057166	1
rna18992	-0.573447	7.66658e-06	0.000571946	1
MSTRG.178591.25	-0.307435	7.669e-06	0.000571946	1
MSTRG.38728.3	-4.73169	7.70296e-06	0.000573798	1
MSTRG.153818.10	1.74402	7.81747e-06	0.000581638	1
MSTRG.219742.21	0.712019	7.85964e-06	0.000584085	1
rna52373	3.89665	7.91785e-06	0.000587022	1
rna3307	-0.399696	7.91528e-06	0.000587022	1
rna39276	-3.16171	7.97069e-06	0.000590244	1
MSTRG.230983.60	-1.40976	8.00166e-06	0.00059184	1
MSTRG.310495.1	-0.542074	8.02608e-06	0.000592949	1
MSTRG.40526.11	-1.27115	8.04817e-06	0.000593187	1
rna60425	0.684876	8.04225e-06	0.000593187	1
rna57726	0.401108	8.07659e-06	0.000594584	1
rna48171	0.723612	8.11201e-06	0.000596494	1
rna46039	-0.719678	8.13038e-06	0.000597146	1
rna34429	-0.525423	8.14531e-06	0.000597545	1
MSTRG.43082.2	-2.4882	8.17896e-06	0.000599314	1
rna1736	0.291965	8.20351e-06	0.000599714	1
rna59334	0.130618	8.2001e-06	0.000599714	1
MSTRG.238656.18	4.68065	8.21756e-06	0.000600044	1
rna57169	-2.62389	8.24592e-06	0.000601417	1
rna25569	1.68515	8.35271e-06	0.000608499	1
rna20282	0.949139	8.37568e-06	0.000609466	1
gene14839	0.228476	8.44191e-06	0.000613576	1
MSTRG.266784.15	1.37854	8.46108e-06	0.000614259	1
rna55330	-0.415851	8.48229e-06	0.000615088	1
rna33809	-0.978438	8.60786e-06	0.000623475	0
rna46081	-0.617049	8.73224e-06	0.00063103	0
rna12683	0.837716	8.72451e-06	0.00063103	1
rna49541	-1.13697	8.74903e-06	0.000631518	1
rna30817	0.511197	8.76921e-06	0.000632248	1
MSTRG.373076.8	1.05249	8.80518e-06	0.000634114	1
rna21681	-0.442791	8.87763e-06	0.0006386	1
rna41536	0.588559	8.90602e-06	0.00063991	1
rna51621	0.731746	8.93216e-06	0.000641056	0
rna19513	-2.00922	9.00845e-06	0.000645059	1
MSTRG.192209.7	-1.65741	9.00471e-06	0.000645059	1
rna22348	0.135299	9.03463e-06	0.000646197	1
rna21436	-0.662968	9.06003e-06	0.000647278	1
MSTRG.117941.2	4.4157	9.07737e-06	0.00064778	1
MSTRG.12503.3	0.00406014	9.08969e-06	0.000647924	1
rna73482	1.86268	9.18586e-06	0.000654038	1
rna11337	-0.354904	9.2773e-06	0.000659801	1
MSTRG.63655.9	4.72934	9.34222e-06	0.000663667	1
MSTRG.215547.1	0.738946	9.36563e-06	0.00066383	1
MSTRG.58049.1	-0.681608	9.36284e-06	0.00066383	1
rna65864	-1.27341	9.40231e-06	0.00066568	1
rna63602	0.358745	9.46296e-06	0.000668816	1
rna64618	0.21167	9.46788e-06	0.000668816	1
rna10273	-0.182106	9.53473e-06	0.000672782	1
rna59197	0.650631	9.63025e-06	0.00067876	1
rna41404	-0.0877996	9.68861e-06	0.000682109	1
MSTRG.204155.2	0.246576	9.75662e-06	0.000683914	1
MSTRG.243832.2	4.49097	9.75244e-06	0.000683914	1
MSTRG.637.24	-2.70957	9.75373e-06	0.000683914	1
rna51411	0.562297	9.75776e-06	0.000683914	1
rna63860	-0.575999	9.80706e-06	0.000686603	1
rna47861	0.145609	9.96301e-06	0.000696746	1
rna59926	-0.0497405	1.00102e-05	0.000699267	1
MSTRG.290175.5	2.52504	1.00889e-05	0.000703986	0
rna74503	0.609774	1.01559e-05	0.000707874	0
MSTRG.290741.6	-0.316288	1.01695e-05	0.000708034	1
rna42588	4.54019	1.03554e-05	0.000720178	0
MSTRG.221177.9	-0.7788	1.06471e-05	0.000739652	1
rna5848	0.634273	1.07271e-05	0.000743599	1
MSTRG.218516.7	-5.53913	1.07276e-05	0.000743599	1
rna6943	0.568656	1.07938e-05	0.000747367	1
MSTRG.285160.4	1.36036	1.08193e-05	0.000748305	1
MSTRG.338861.12	3.27855	1.08335e-05	0.000748467	1
rna19641	0.0101867	1.09354e-05	0.000753748	1
MSTRG.98773.31	2.08411	1.0964e-05	0.000753748	1
rna31651	1.61083	1.09699e-05	0.000753748	1
MSTRG.186041.6	0.286421	1.09667e-05	0.000753748	1
MSTRG.283246.6	-3.53975	1.09631e-05	0.000753748	1
rna8939	0.476681	1.09987e-05	0.000754903	1
MSTRG.139574.4	1.80824	1.10844e-05	0.000759953	1
MSTRG.45966.8	1.42395	1.11743e-05	0.000765281	1
rna23388	0.32665	1.12974e-05	0.000772869	1
rna17089	-0.829233	1.13232e-05	0.000773791	1
rna4377	-4.18335	1.14371e-05	0.000780726	1
MSTRG.244157.2	-0.278255	1.15269e-05	0.000786007	1
MSTRG.89324.83	0.22802	1.15723e-05	0.000788248	1
MSTRG.331384.14	1.44427	1.17314e-05	0.000798218	1
MSTRG.64556.1	-0.335714	1.17822e-05	0.000799942	1
rna16086	0.175871	1.17711e-05	0.000799942	1
MSTRG.87253.1	-0.632477	1.18385e-05	0.000802563	1
MSTRG.230944.6	0.614821	1.18463e-05	0.000802563	1
rna71788	0.797002	1.19764e-05	0.000810505	0
rna1600	0.474456	1.20706e-05	0.000815997	1
rna26506	0.0956125	1.21027e-05	0.000817019	1
rna56173	0.463954	1.21117e-05	0.000817019	1
rna63432	-0.177913	1.21395e-05	0.000817415	1
MSTRG.189257.4	0.372929	1.21436e-05	0.000817415	1
MSTRG.195011.1	-1.6389	1.2205e-05	0.000820673	1
rna27945	0.861279	1.22627e-05	0.000823671	1
rna45530	0.413898	1.22892e-05	0.000824568	1
MSTRG.101127.61	-0.822581	1.23603e-05	0.000828458	1
rna51544	-0.159583	1.23927e-05	0.000829741	1
MSTRG.331384.13	3.39221	1.24907e-05	0.000835415	1
rna74149	0.0683253	1.25539e-05	0.000838747	1
rna39653	1.20296	1.25837e-05	0.00083985	1
rna69426	1.40493	1.26116e-05	0.000840819	1
rna28485	-0.347847	1.27375e-05	0.00084564	1
MSTRG.163817.24	0.862258	1.27377e-05	0.00084564	1
rna12017	0.272015	1.27003e-05	0.00084564	1
rna66265	0.467348	1.27322e-05	0.00084564	1
rna68999	3.25928	1.28316e-05	0.000850794	1
rna34027	2.35174	1.28424e-05	0.000850794	1
rna45550	4.09463	1.29341e-05	0.000855967	1
rna401	0.686902	1.3098e-05	0.000865804	1
MSTRG.147958.10	0.16058	1.31103e-05	0.000865804	1
rna5968	-0.694975	1.31406e-05	0.000865984	1
rna23947	-0.772244	1.31361e-05	0.000865984	1
rna8892	-0.123567	1.32025e-05	0.000869156	1
rna46924	-0.0784031	1.3348e-05	0.000877612	1
rna46147	0.816147	1.33589e-05	0.000877612	1
rna11277	-0.685118	1.35146e-05	0.000886912	1
MSTRG.278787.2	1.7788	1.35454e-05	0.000888011	1
MSTRG.133540.9	1.44435	1.35721e-05	0.000888828	1
rna60603	1.51637	1.3686e-05	0.000895361	0
MSTRG.109166.11	1.0017	1.37273e-05	0.000897127	1
rna19466	0.273649	1.38882e-05	0.000906698	1
rna25201	-1.75498	1.39684e-05	0.000910989	1
MSTRG.101605.12	0.25387	1.40111e-05	0.000912827	1
rna37270	2.64579	1.422e-05	0.00092548	1
rna67103	4.63595	1.44429e-05	0.000937184	1
MSTRG.368497.4	0.315044	1.44274e-05	0.000937184	1
MSTRG.89324.45	0.711768	1.44595e-05	0.000937184	1
rna32015	-2.09549	1.4451e-05	0.000937184	1
MSTRG.38613.1	-0.661714	1.45049e-05	0.000938195	1
rna72289	6.53251	1.44948e-05	0.000938195	1
MSTRG.365752.32	3.17412	1.45896e-05	0.0009427	1
MSTRG.113905.10	-0.819184	1.46273e-05	0.000944168	1
rna29927	-0.264648	1.47074e-05	0.000948364	1
rna37635	-0.187283	1.4772e-05	0.000951551	1
rna29399	-0.114831	1.48101e-05	0.000953028	1
MSTRG.274307.3	-0.339293	1.49332e-05	0.00095899	1
rna28430	-0.430446	1.49246e-05	0.00095899	1
MSTRG.243834.39	-5.03579	1.49791e-05	0.000960952	1
rna51405	4.24421	1.50558e-05	0.000964891	0
rna72782	0.317663	1.51439e-05	0.000969547	1
rna8267	-0.662746	1.51857e-05	0.000971237	1
rna74445	0.478758	1.52023e-05	0.000971313	0
gene29379	0.73739	1.52601e-05	0.000973024	1
rna5722	-1.14341	1.52532e-05	0.000973024	1
MSTRG.30740.7	2.10755	1.54912e-05	0.000986759	1
rna63715	3.76851	1.5565e-05	0.000990454	1
MSTRG.41545.1	-2.93769	1.5616e-05	0.000992695	1
MSTRG.124446.547	-3.23122	1.5677e-05	0.000995572	1
MSTRG.335115.6	2.05022	1.58083e-05	0.00100289	1
MSTRG.86383.23	-0.79423	1.59482e-05	0.00101075	1
MSTRG.192209.48	0.375278	1.60071e-05	0.00101326	1
rna57669	1.11795	1.602e-05	0.00101326	1
MSTRG.48178.3	-0.968425	1.60603e-05	0.00101478	1
MSTRG.97612.2	0.502081	1.62101e-05	0.00102273	1
rna63734	-0.272806	1.62185e-05	0.00102273	1
MSTRG.73158.1	6.02777	1.62369e-05	0.00102286	0
rna18744	1.18778	1.62864e-05	0.00102495	1
rna25056	0.782288	1.63333e-05	0.00102687	1
rna30789	0.467268	1.64699e-05	0.00103443	1
rna20168	2.39752	1.64881e-05	0.00103454	1
rna349	0.559644	1.66137e-05	0.00104138	1
rna62789	-1.09718	1.66395e-05	0.00104196	1
rna50318	1.01853	1.66731e-05	0.00104302	1
rna5865	0.410782	1.66919e-05	0.00104316	1
rna46843	1.53217	1.67271e-05	0.00104432	1
MSTRG.152890.3	0.329789	1.67649e-05	0.00104564	1
MSTRG.77571.1	1.10813	1.67902e-05	0.00104618	1
MSTRG.172753.4	6.97446	1.68351e-05	0.00104691	0
gene17083	0.3168	1.68274e-05	0.00104691	1
rna65847	4.60493	1.70205e-05	0.00105739	1
rna16700	0.751363	1.7067e-05	0.00105902	1
rna36646	0.35134	1.70805e-05	0.00105902	1
rna77104	0.919064	1.70987e-05	0.00105911	1
rna55941	-0.540753	1.71507e-05	0.00106028	1
rna33576	-2.62293	1.71513e-05	0.00106028	1
gene1804	-0.026566	1.72384e-05	0.00106462	1
MSTRG.41093.1	-2.51315	1.74213e-05	0.0010738	1
MSTRG.337995.4	-3.67619	1.74383e-05	0.0010738	1
rna46521	0.11759	1.74351e-05	0.0010738	1
MSTRG.7170.2	-3.42794	1.74696e-05	0.00107467	1
MSTRG.101666.11	-0.377347	1.75208e-05	0.00107677	1
rna56350	0.279598	1.77631e-05	0.00109059	1
rna71897	0.0431888	1.78939e-05	0.00109612	1
MSTRG.373117.3	-0.507931	1.79195e-05	0.00109612	1
MSTRG.19213.2	-2.24188	1.79229e-05	0.00109612	1
MSTRG.179868.2	1.27936	1.79078e-05	0.00109612	1
rna24300	0.0277907	1.79471e-05	0.00109654	1
MSTRG.320217.2	4.23481	1.81121e-05	0.00110554	1
rna31425	-0.50885	1.82314e-05	0.00111174	1
MSTRG.124446.609	-2.29148	1.83248e-05	0.00111636	1
rna14425	0.418817	1.83817e-05	0.00111874	1
rna32528	-1.46579	1.84599e-05	0.00112241	1
rna21269	0.280133	1.85104e-05	0.00112396	1
MSTRG.326212.4	0.166452	1.85212e-05	0.00112396	1
rna59661	3.50067	1.88286e-05	0.00114152	1
rna61998	-0.0784626	1.88527e-05	0.00114188	1
rna25288	-0.709934	1.88875e-05	0.00114289	1
MSTRG.159390.5	-3.05091	1.8946e-05	0.00114532	1
rna4805	1.07045	1.90152e-05	0.0011484	1
rna6276	-0.402684	1.91136e-05	0.00115218	1
MSTRG.123681.21	2.49356	1.91327e-05	0.00115218	1
MSTRG.4978.12	0.40181	1.91219e-05	0.00115218	0
rna57521	-0.108046	1.94956e-05	0.00117291	1
rna20737	3.2778	1.95472e-05	0.0011745	1
MSTRG.187280.12	-3.64793	1.95595e-05	0.0011745	1
MSTRG.64376.4	-3.98177	1.95829e-05	0.00117479	1
rna51403	0.541099	1.9618e-05	0.00117577	1
rna4372	0.198079	1.97103e-05	0.00118018	1
rna27605	-1.89874	1.978e-05	0.00118322	1
rna51272	-0.138834	2.00075e-05	0.00119456	1
rna45066	-1.23431	1.99886e-05	0.00119456	1
rna4354	2.55641	2.01959e-05	0.00120352	1
MSTRG.367116.13	0.248773	2.01938e-05	0.00120352	1
rna66918	2.80473	2.03249e-05	0.00120997	1
gene2000	-0.400926	2.03425e-05	0.00120997	1
rna54283	-0.00894324	2.04509e-05	0.00121526	1
rna58213	-0.985716	2.04983e-05	0.00121693	1
MSTRG.231638.1	0.60107	2.05877e-05	0.00122109	1
MSTRG.122019.1	-3.10493	2.06525e-05	0.00122377	1
rna27679	-0.944032	2.06891e-05	0.00122479	1
rna13818	-2.37437	2.0868e-05	0.00123421	1
rna36815	1.47999	2.09532e-05	0.00123809	1
rna61935	0.389759	2.09752e-05	0.00123822	1
MSTRG.200918.9	1.35036	2.10054e-05	0.00123885	1
rna23849	2.95812	2.10392e-05	0.00123968	1
rna7601	0.404611	2.10869e-05	0.00124133	1
MSTRG.237390.6	2.0585	2.12625e-05	0.00125049	1
MSTRG.69199.3	-6.28956	2.1321e-05	0.00125159	1
MSTRG.333326.34	-3.20674	2.13129e-05	0.00125159	1
rna8608	-0.335744	2.14263e-05	0.0012566	1
MSTRG.218671.5	1.5441	2.14709e-05	0.00125804	1
rna25545	-0.657799	2.15119e-05	0.00125927	0
rna43923	-0.00404517	2.15779e-05	0.00126078	1
rna65967	-0.103903	2.15648e-05	0.00126078	1
MSTRG.72034.1	0.0528714	2.16331e-05	0.00126283	1
MSTRG.115991.1	-0.377548	2.18636e-05	0.00127511	1
MSTRG.180832.2	2.02223	2.19644e-05	0.0012798	1
MSTRG.185552.6	1.59065	2.23707e-05	0.00130226	1
rna42044	0.155278	2.2394e-05	0.00130242	1
MSTRG.51966.4	0.176568	2.24384e-05	0.00130379	1
MSTRG.99018.4	-4.78987	2.24835e-05	0.00130521	1
MSTRG.300042.3	3.74273	2.25337e-05	0.0013057	1
rna21932	0.516572	2.25326e-05	0.0013057	1
rna45816	0.228236	2.25544e-05	0.0013057	1
MSTRG.89259.16	4.51236	2.26297e-05	0.00130886	1
MSTRG.91607.8	0.118452	2.26648e-05	0.00130969	1
rna43008	2.07594	2.2697e-05	0.00131034	1
MSTRG.308079.12	-1.42503	2.2795e-05	0.00131479	1
rna34864	1.5191	2.28869e-05	0.00131888	1
MSTRG.163840.12	-0.32686	2.30009e-05	0.00132424	1
rna21167	1.11235	2.30231e-05	0.0013243	1
MSTRG.163817.34	4.00187	2.31045e-05	0.00132777	1
rna67192	-0.138184	2.31282e-05	0.00132792	1
rna65626	1.67256	2.32938e-05	0.0013362	1
MSTRG.293551.11	-0.112686	2.35252e-05	0.00134825	1
rna67019	-2.00475	2.36098e-05	0.00135187	1
MSTRG.289991.5	2.03826	2.36355e-05	0.0013521	1
MSTRG.166939.4	1.98988	2.36624e-05	0.00135241	1
rna69088	0.913192	2.36858e-05	0.00135252	1
MSTRG.185416.6	2.14515	2.37738e-05	0.00135632	1
rna16666	-1.48562	2.39036e-05	0.00136248	1
rna13920	-1.18206	2.39554e-05	0.0013642	1
MSTRG.135312.26	1.8961	2.40724e-05	0.00136962	1
rna75322	-0.864633	2.41072e-05	0.00137036	1
MSTRG.33992.4	1.84175	2.41812e-05	0.00137333	1
MSTRG.270510.3	-0.364844	2.42184e-05	0.00137419	1
rna4887	-0.939923	2.44253e-05	0.00138442	1
rna49280	2.21385	2.44425e-05	0.00138442	0
MSTRG.137425.1	-0.323566	2.44708e-05	0.00138477	1
rna27098	0.684599	2.45234e-05	0.0013865	1
rna76749	1.51276	2.45694e-05	0.00138785	1
rna67124	0.922583	2.46126e-05	0.00138904	1
rna6057	-3.12832	2.46418e-05	0.00138944	1
rna65253	-0.217563	2.48324e-05	0.00139894	1
MSTRG.100777.6	-0.447118	2.48605e-05	0.00139926	1
MSTRG.139547.18	-3.93118	2.4956e-05	0.00140213	1
rna54163	-0.349332	2.4936e-05	0.00140213	1
MSTRG.237908.4	0.596761	2.50414e-05	0.00140567	1
MSTRG.279013.11	-4.20698	2.51134e-05	0.00140846	1
gene20806	0.662029	2.51683e-05	0.00141027	1
rna47985	-0.115261	2.5205e-05	0.00141108	1
rna33335	0.978145	2.5247e-05	0.00141217	1
rna12470	1.86847	2.52917e-05	0.00141341	1
rna14369	0.225125	2.5416e-05	0.0014191	1
rna54162	0.395167	2.54712e-05	0.00142092	1
MSTRG.78800.20	4.10985	2.5522e-05	0.00142249	1
MSTRG.149831.14	2.34881	2.55542e-05	0.00142302	1
rna30024	-0.105845	2.5637e-05	0.00142511	1
MSTRG.122133.3	-0.444856	2.56165e-05	0.00142511	1
MSTRG.179595.2	-0.497178	2.57441e-05	0.0014298	1
MSTRG.218411.5	0.226682	2.58664e-05	0.00143532	1
rna47685	3.49885	2.59662e-05	0.0014393	1
MSTRG.152242.13	1.53599	2.59838e-05	0.0014393	1
rna38275	-0.819369	2.60869e-05	0.0014412	1
rna27386	-0.148323	2.60795e-05	0.0014412	1
MSTRG.237952.1	-3.1207	2.6085e-05	0.0014412	1
rna3570	-4.9055	2.62388e-05	0.00144832	1
rna19514	-2.5547	2.63518e-05	0.00145328	1
MSTRG.290180.3	3.26647	2.68405e-05	0.00147893	1
rna8791	-3.52987	2.71481e-05	0.00149457	0
MSTRG.107549.1	-0.322357	2.73915e-05	0.00150665	1
rna50289	-0.122928	2.76908e-05	0.00152178	1
MSTRG.131993.10	-0.13074	2.77818e-05	0.00152545	1
rna65658	-0.243117	2.79634e-05	0.00153353	1
rna16710	-0.923647	2.79777e-05	0.00153353	1
rna34853	0.342606	2.83659e-05	0.00155263	1
rna61750	1.48174	2.83756e-05	0.00155263	1
rna18898	0.534339	2.84435e-05	0.00155499	1
rna24732	-1.1777	2.86448e-05	0.00156464	1
rna20626	-1.21936	2.89567e-05	0.0015803	0
rna68788	0.393081	2.90258e-05	0.0015827	1
rna26887	-0.327697	2.90543e-05	0.00158288	1
rna64726	-1.82222	2.91229e-05	0.00158524	1
MSTRG.218166.35	1.48567	2.91801e-05	0.00158698	1
MSTRG.187423.1	-1.90118	2.92459e-05	0.00158919	1
MSTRG.185562.2	1.0317	2.93627e-05	0.00159416	1
rna11519	-0.246067	2.94355e-05	0.00159559	1
rna47314	0.101661	2.94399e-05	0.00159559	1
rna31188	5.67946	2.95592e-05	0.00160068	1
MSTRG.194036.2	1.20251	2.96516e-05	0.0016043	1
rna48890	-0.191901	2.97013e-05	0.00160561	1
rna40574	-1.88205	2.97754e-05	0.00160823	1
MSTRG.107198.3	4.10878	3.00319e-05	0.00162069	1
rna73013	-0.823664	3.01085e-05	0.00162343	1
rna7488	0.373865	3.01911e-05	0.0016251	1
MSTRG.283449.1	-0.231623	3.01885e-05	0.0016251	1
rna66612	0.0748715	3.04261e-05	0.00163635	1
rna42521	2.75065	3.06493e-05	0.00164694	0
rna1050	-3.28895	3.07607e-05	0.00165151	1
rna45682	0.641872	3.11893e-05	0.0016731	1
MSTRG.38533.19	0.737214	3.13512e-05	0.00168035	1
rna7114	-0.140996	3.14105e-05	0.0016821	1
MSTRG.234840.3	-1.58886	3.15291e-05	0.00168271	1
MSTRG.78533.2	1.78472	3.15077e-05	0.00168271	1
rna32578	-0.382685	3.15118e-05	0.00168271	1
MSTRG.15357.25	-0.295194	3.15123e-05	0.00168271	1
rna52235	-0.118115	3.15887e-05	0.00168303	1
MSTRG.235759.53	-3.39739	3.15821e-05	0.00168303	1
rna60651	-0.0239014	3.1947e-05	0.00170068	1
MSTRG.124445.126	-1.97864	3.25397e-05	0.00172931	1
MSTRG.86366.4	0.456754	3.25241e-05	0.00172931	1
rna10879	0.145953	3.25805e-05	0.00173001	1
MSTRG.373117.88	2.80182	3.26988e-05	0.00173483	1
MSTRG.111252.6	0.43666	3.29047e-05	0.00174428	1
MSTRG.245029.1	-0.583063	3.30485e-05	0.00175018	0
MSTRG.25153.7	3.8966	3.30717e-05	0.00175018	1
rna19549	2.62088	3.31201e-05	0.00175127	1
rna51393	5.46525	3.34654e-05	0.00176804	1
MSTRG.118001.2	2.17729	3.35507e-05	0.00177106	1
rna22629	2.51696	3.39354e-05	0.00178987	1
rna68321	1.99668	3.39926e-05	0.00179138	1
rna15185	0.00989288	3.42385e-05	0.00180283	1
rna24543	0.367263	3.43049e-05	0.00180481	1
rna70452	0.663006	3.43923e-05	0.0018079	1
MSTRG.364801.2	0.815489	3.44925e-05	0.00181165	1
rna29148	0.900153	3.47265e-05	0.00181975	1
rna19509	-1.61759	3.4692e-05	0.00181975	1
rna64060	2.58449	3.47335e-05	0.00181975	1
MSTRG.18375.14	1.07047	3.49134e-05	0.00182765	1
MSTRG.260208.6	2.85459	3.52163e-05	0.00184175	1
rna52427	0.0951003	3.52413e-05	0.00184175	1
rna63713	-0.0742877	3.53187e-05	0.00184426	1
MSTRG.136752.2	3.59237	3.54522e-05	0.00184969	1
MSTRG.49602.4	-2.59182	3.55269e-05	0.00185205	1
MSTRG.246889.13	1.48531	3.58688e-05	0.00186678	1
rna17560	-0.881323	3.58413e-05	0.00186678	1
MSTRG.107070.15	-0.191216	3.60031e-05	0.00187222	1
MSTRG.124445.76	1.06464	3.60504e-05	0.00187313	1
rna28492	-0.156445	3.63096e-05	0.00188504	1
rna71396	0.14306	3.67543e-05	0.00190655	0
rna43147	0.585954	3.69069e-05	0.00191289	1
rna34971	0.81629	3.71558e-05	0.00192421	1
rna6621	-0.0774957	3.76184e-05	0.00194656	1
MSTRG.66033.3	0.851097	3.77741e-05	0.0019514	1
MSTRG.52251.1	5.20571	3.77507e-05	0.0019514	1
MSTRG.137367.14	-0.831143	3.78399e-05	0.0019532	1
rna51404	0.709216	3.80462e-05	0.00196223	1
gene19816	-0.207502	3.82606e-05	0.00197168	1
rna75341	-2.59778	3.83015e-05	0.00197217	1
rna23853	0.0862033	3.83484e-05	0.00197296	1
MSTRG.1754.21	1.5319	3.8647e-05	0.0019867	1
rna29049	-0.109322	3.87323e-05	0.00198946	1
MSTRG.163817.30	-0.3696	3.87993e-05	0.00199127	1
MSTRG.113311.2	2.07512	3.89221e-05	0.00199595	1
rna22639	-1.88997	3.91065e-05	0.00200377	1
rna32379	-0.457077	3.92532e-05	0.00200965	1
rna38742	2.31379	3.93793e-05	0.00201447	1
rna57302	2.69477	3.95155e-05	0.00201979	1
MSTRG.107915.13	1.28867	3.95573e-05	0.00202028	1
MSTRG.113309.1	1.65096	3.96028e-05	0.00202096	1
MSTRG.253373.10	-0.802791	3.98313e-05	0.00203098	0
MSTRG.124352.1	0.654237	4.00364e-05	0.00203978	1
MSTRG.313167.1	0.0170441	4.02312e-05	0.00204804	1
MSTRG.41835.8	-0.573498	4.04978e-05	0.00205995	1
rna30200	-0.2299	4.06678e-05	0.00206692	1
rna59225	-0.303937	4.08541e-05	0.00207359	1
MSTRG.59768.11	-0.246342	4.0865e-05	0.00207359	1
MSTRG.60079.3	-3.1742	4.09327e-05	0.00207535	1
MSTRG.97787.11	0.988724	4.1318e-05	0.0020932	1
rna67486	-0.920401	4.13736e-05	0.00209433	1
MSTRG.53391.1	0.855598	4.15015e-05	0.00209912	1
MSTRG.172811.1	1.81479	4.15477e-05	0.00209936	0
rna2873	-0.273894	4.15731e-05	0.00209936	1
MSTRG.302305.16	2.80242	4.1634e-05	0.00210074	1
rna29747	2.10343	4.17691e-05	0.00210587	1
MSTRG.277290.6	-2.25723	4.18156e-05	0.00210653	1
MSTRG.125243.27	6.39245	4.18648e-05	0.00210732	1
rna46009	0.393415	4.19545e-05	0.00211015	1
MSTRG.290578.11	-1.65831	4.22259e-05	0.00211958	1
MSTRG.205759.1	5.38156	4.22419e-05	0.00211958	1
MSTRG.135312.3	-0.171335	4.22433e-05	0.00211958	0
rna20039	0.113972	4.22892e-05	0.00212019	1
rna36923	0.307622	4.24452e-05	0.00212462	1
rna39637	1.6588	4.24188e-05	0.00212462	1
rna48550	1.77927	4.25448e-05	0.00212792	1
rna24339	2.25497	4.26569e-05	0.00213013	1
rna34157	1.916	4.2624e-05	0.00213013	1
MSTRG.154147.5	0.071209	4.27607e-05	0.00213362	1
rna74582	-0.39857	4.30135e-05	0.00214341	1
rna33852	0.574401	4.30251e-05	0.00214341	1
rna7307	1.04764	4.30888e-05	0.00214489	1
rna36140	1.73504	4.33458e-05	0.00215597	1
gene24483	0.595432	4.38341e-05	0.00217854	1
gene1707	-0.566771	4.40135e-05	0.00218573	1
MSTRG.239628.7	-1.66402	4.41946e-05	0.00219299	1
rna43193	-0.505081	4.42604e-05	0.00219362	1
MSTRG.234008.11	-1.07638	4.4277e-05	0.00219362	1
MSTRG.103598.3	-0.0179913	4.46914e-05	0.0022124	1
rna61303	-0.111537	4.47807e-05	0.00221508	1
rna14424	0.865989	4.52468e-05	0.00223637	1
rna45385	-0.242896	4.53124e-05	0.00223785	1
rna64879	0.158819	4.55869e-05	0.00224965	1
rna59325	-0.0205708	4.58213e-05	0.00225944	1
rna28241	1.74556	4.63101e-05	0.00227996	1
rna4498	0.760358	4.62967e-05	0.00227996	1
rna50686	-0.220119	4.64794e-05	0.00228472	1
rna12574	-0.115167	4.64544e-05	0.00228472	1
rna51439	0.056706	4.65717e-05	0.00228747	1
rna3673	0.751053	4.66545e-05	0.00228975	1
MSTRG.283004.5	2.15937	4.69947e-05	0.00230465	1
rna43079	-3.9506	4.71585e-05	0.00230908	1
rna24089	-1.08201	4.71495e-05	0.00230908	1
rna21098	0.270644	4.73797e-05	0.0023181	1
rna30187	0.516387	4.76093e-05	0.00232572	1
MSTRG.336815.19	-0.264475	4.76058e-05	0.00232572	1
rna46568	1.06022	4.76845e-05	0.00232758	1
MSTRG.325203.6	0.411782	4.79554e-05	0.00233899	1
rna3702	-3.27957	4.80434e-05	0.00234146	1
MSTRG.321525.4	4.03518	4.81442e-05	0.00234456	1
gene25532	0.201851	4.83155e-05	0.00234867	1
rna48609	0.958901	4.83407e-05	0.00234867	1
rna69648	0.799844	4.83382e-05	0.00234867	1
MSTRG.126696.8	0.835655	4.84846e-05	0.00234904	1
rna68886	-0.565919	4.85352e-05	0.00234904	1
rna75012	-0.566105	4.85093e-05	0.00234904	1
gene8241	0.0247628	4.84966e-05	0.00234904	1
MSTRG.194031.4	0.763484	4.84703e-05	0.00234904	1
rna69409	0.673916	4.88226e-05	0.00235932	1
MSTRG.140031.3	0.161809	4.88094e-05	0.00235932	1
MSTRG.19715.1	3.10062	4.90064e-05	0.00236638	1
rna12658	4.7715	4.91649e-05	0.00237222	1
rna7565	5.5965	4.95644e-05	0.00238966	0
MSTRG.291622.6	8.13201	4.97789e-05	0.00239816	1
MSTRG.287720.17	0.907911	5.00113e-05	0.00240751	1
MSTRG.60071.1	1.38214	5.01129e-05	0.00241056	1
MSTRG.78707.24	0.349025	5.03514e-05	0.00241833	1
MSTRG.202439.1	-0.745907	5.03387e-05	0.00241833	1
MSTRG.105647.2	5.25057	5.07843e-05	0.00243726	1
MSTRG.247605.8	-0.160679	5.0939e-05	0.00244282	1
MSTRG.320146.8	3.40733	5.10987e-05	0.00244861	1
rna58833	1.36187	5.14561e-05	0.00246386	1
MSTRG.72167.22	0.0769167	5.1987e-05	0.0024836	1
MSTRG.191004.37	-2.84068	5.1962e-05	0.0024836	1
rna22320	1.68629	5.19416e-05	0.0024836	1
rna73281	-1.41235	5.20998e-05	0.0024871	1
MSTRG.231638.15	1.50999	5.23526e-05	0.00249728	1
gene21239	-0.0919554	5.25533e-05	0.00250495	1
MSTRG.50962.3	2.16962	5.26581e-05	0.00250804	1
MSTRG.72203.5	0.493291	5.28627e-05	0.00251588	0
rna59060	-0.413677	5.32374e-05	0.0025318	1
rna51402	0.627902	5.34161e-05	0.00253454	1
rna51401	0.66163	5.33809e-05	0.00253454	1
MSTRG.342049.3	-1.25137	5.33486e-05	0.00253454	1
MSTRG.67398.2	0.383062	5.35776e-05	0.00254029	1
rna24911	-0.589503	5.36814e-05	0.00254301	1
rna41655	-0.26517	5.37158e-05	0.00254301	1
gene1667	1.3459	5.38108e-05	0.00254559	1
MSTRG.139315.14	0.0445878	5.40984e-05	0.00255468	1
rna61078	-0.129599	5.4125e-05	0.00255468	1
rna45384	-1.33002	5.40503e-05	0.00255468	1
rna56945	-1.1729	5.41809e-05	0.0025554	1
rna51400	0.395392	5.51694e-05	0.00260008	1
rna66042	4.93172	5.54607e-05	0.00261184	1
MSTRG.49536.1	-0.34353	5.5573e-05	0.00261517	1
rna33587	0.0770238	5.57361e-05	0.00261893	1
rna26489	-0.395978	5.5704e-05	0.00261893	1
rna16818	0.0187514	5.58945e-05	0.00262344	1
rna26035	0.133556	5.59156e-05	0.00262344	1
rna14621	4.15522	5.59955e-05	0.00262523	1
rna23186	0.724086	5.62045e-05	0.00263307	1
gene27660	-0.656231	5.63886e-05	0.00263972	1
rna4220	0.1766	5.67214e-05	0.00265333	1
MSTRG.130805.2	-1.75766	5.69832e-05	0.00266359	1
rna69224	0.167392	5.70491e-05	0.00266469	1
rna40558	-4.80239	5.72615e-05	0.00267263	0
MSTRG.123681.6	-0.269017	5.73526e-05	0.00267489	1
MSTRG.148549.3	5.02387	5.75078e-05	0.00268014	1
MSTRG.131620.3	-0.250516	5.771e-05	0.00268758	1
MSTRG.157.9	-5.32935	5.78598e-05	0.00269256	1
rna70593	-0.838379	5.84032e-05	0.00271584	1
rna55064	-2.25136	5.90629e-05	0.00273841	1
rna15779	-1.49518	5.90475e-05	0.00273841	1
rna22636	-1.54962	5.90507e-05	0.00273841	1
MSTRG.100903.7	0.312186	5.90301e-05	0.00273841	1
rna70188	0.772671	5.92425e-05	0.00274471	1
rna65229	0.8521	5.93369e-05	0.00274706	1
rna63441	0.0660285	5.94622e-05	0.00275084	1
MSTRG.196524.43	1.01596	5.96931e-05	0.00275949	1
rna12810	-2.52158	6.07947e-05	0.00280835	1
rna44961	-1.04071	6.10391e-05	0.00281757	1
MSTRG.335078.8	4.70457	6.12632e-05	0.00282584	1
rna19463	0.525122	6.18833e-05	0.00284713	1
rna31662	-1.87394	6.18324e-05	0.00284713	1
MSTRG.290003.9	-0.763132	6.1906e-05	0.00284713	1
rna18137	-1.52854	6.18063e-05	0.00284713	1
MSTRG.117146.7	0.536838	6.19831e-05	0.00284859	1
rna61229	-0.493094	6.21451e-05	0.00285169	1
MSTRG.130205.1	5.12747	6.21866e-05	0.00285169	1
rna35830	-1.64347	6.2155e-05	0.00285169	1
MSTRG.364804.1	1.16882	6.22606e-05	0.002853	1
MSTRG.62506.4	-2.3997	6.23536e-05	0.00285519	1
rna63642	0.108228	6.25104e-05	0.00286028	1
MSTRG.244713.5	-1.97736	6.26634e-05	0.0028652	1
rna21203	0.550938	6.3162e-05	0.0028838	1
rna33052	-6.20531	6.31533e-05	0.0028838	1
rna69447	0.411153	6.36577e-05	0.00289776	1
rna56140	-0.26839	6.36542e-05	0.00289776	1
rna61484	0.0701425	6.35814e-05	0.00289776	1
MSTRG.32849.19	-2.51708	6.35325e-05	0.00289776	1
rna26333	0.971575	6.36982e-05	0.00289776	1
MSTRG.64746.4	-0.0670118	6.41961e-05	0.0029183	1
rna37472	0.700796	6.427e-05	0.00291907	1
rna63565	-0.982925	6.43058e-05	0.00291907	1
rna16796	1.88807	6.43658e-05	0.00291968	1
MSTRG.51658.11	-0.604573	6.4599e-05	0.00292815	1
rna2363	0.195916	6.52805e-05	0.0029569	1
rna45507	2.36446	6.55439e-05	0.0029667	1
rna74726	-1.2619	6.59506e-05	0.00298172	1
MSTRG.99748.42	1.98468	6.59706e-05	0.00298172	1
rna48012	0.903546	6.65003e-05	0.0030035	1
rna44980	0.519762	6.67549e-05	0.00301283	1
rna56860	0.698523	6.70592e-05	0.0030244	1
MSTRG.41835.1	-0.53757	6.71233e-05	0.00302512	1
rna72012	0.141421	6.72832e-05	0.00303015	1
rna53515	-0.265439	6.75026e-05	0.00303786	1
rna10199	-3.70541	6.76523e-05	0.00304242	1
rna63174	-0.257465	6.8174e-05	0.00306369	1
rna54037	0.166347	6.82462e-05	0.00306474	1
rna39863	-0.91366	6.84726e-05	0.00306732	1
MSTRG.178444.14	3.35313	6.84988e-05	0.00306732	1
rna19031	-0.00492938	6.84534e-05	0.00306732	1
rna64133	-0.0263639	6.84257e-05	0.00306732	1
rna11902	-0.364526	6.90599e-05	0.00308724	1
MSTRG.106009.3	-0.307696	6.9091e-05	0.00308724	1
rna47114	0.31381	6.9051e-05	0.00308724	1
rna2372	-0.466268	6.93786e-05	0.00309225	1
MSTRG.368305.6	4.37057	6.93731e-05	0.00309225	0
rna74165	0.591205	6.93997e-05	0.00309225	1
MSTRG.242347.1	-4.32655	6.93414e-05	0.00309225	1
rna73730	1.43926	6.95803e-05	0.0030981	1
rna74174	1.62912	6.97918e-05	0.00310531	1
rna11889	0.00396105	7.008e-05	0.00311373	1
MSTRG.338358.24	-0.779135	7.00398e-05	0.00311373	1
rna19507	-2.43625	7.03238e-05	0.00312236	1
MSTRG.207309.1	0.0486192	7.07392e-05	0.00313858	1
rna17160	0.0738545	7.10784e-05	0.00315141	1
MSTRG.213777.1	-0.127826	7.1746e-05	0.00317877	1
MSTRG.50861.9	-2.03277	7.18265e-05	0.00318009	1
rna9485	-0.750475	7.26917e-05	0.00321614	1
rna70971	3.32034	7.30476e-05	0.00322961	1
MSTRG.76936.4	0.363126	7.33223e-05	0.00323948	1
rna74615	0.1474	7.34302e-05	0.00324196	1
rna23720	-0.825001	7.41169e-05	0.00326809	1
MSTRG.62885.17	0.385194	7.41259e-05	0.00326809	1
MSTRG.235976.1	0.52985	7.43795e-05	0.00327697	1
rna65751	-0.224117	7.49032e-05	0.00329543	1
rna71046	-1.33793	7.489e-05	0.00329543	1
rna24406	-1.26063	7.50368e-05	0.003299	1
rna71113	-0.697311	7.51332e-05	0.00330093	1
MSTRG.16428.1	2.36556	7.5331e-05	0.0033073	1
rna60119	-2.03645	7.5661e-05	0.00331947	1
rna41346	-0.0523993	7.57733e-05	0.00332208	1
rna32688	-1.61364	7.58509e-05	0.00332317	1
MSTRG.161278.9	0.374434	7.62169e-05	0.00333688	1
rna34049	0.0535281	7.63988e-05	0.00333866	1
MSTRG.187416.1	-1.30917	7.63401e-05	0.00333866	1
rna59274	-0.421215	7.64169e-05	0.00333866	1
rna66645	2.57077	7.65253e-05	0.00333917	1
rna53077	-0.554821	7.65347e-05	0.00333917	1
MSTRG.16645.4	0.585702	7.72253e-05	0.00336229	1
MSTRG.255101.1	-0.200298	7.718e-05	0.00336229	1
MSTRG.333262.4	0.488276	7.72086e-05	0.00336229	1
MSTRG.65294.1	0.662348	7.7369e-05	0.00336622	1
gene5323	1.19916	7.78715e-05	0.00338574	1
MSTRG.187280.7	-3.37637	7.87306e-05	0.00342073	1
rna28679	-2.7496	7.87871e-05	0.00342082	1
rna77993	0.008502	7.8878e-05	0.0034224	1
MSTRG.234008.9	2.60491	7.89926e-05	0.00342282	1
rna10596	-0.173827	7.89966e-05	0.00342282	1
rna27203	0.189835	7.9194e-05	0.00342665	1
gene9562	2.44451	7.91522e-05	0.00342665	1
MSTRG.31989.63	0.128364	7.92513e-05	0.00342678	1
rna78110	-0.427757	7.93802e-05	0.00342999	1
MSTRG.150604.27	1.83709	7.96794e-05	0.00344055	1
MSTRG.249459.10	-0.348245	7.97459e-05	0.00344106	1
rna77702	-1.84725	8.0602e-05	0.00347561	1
rna38918	-2.0395	8.09441e-05	0.00348798	1
rna51399	3.7735	8.11479e-05	0.00349436	1
rna73771	0.152408	8.14497e-05	0.00350496	1
rna1561	-1.30369	8.15123e-05	0.00350525	1
rna52689	0.115591	8.17406e-05	0.00351099	1
MSTRG.179888.23	0.451551	8.17574e-05	0.00351099	1
rna46651	1.624	8.18526e-05	0.00351268	1
rna15115	1.19389	8.23483e-05	0.00352422	1
MSTRG.60782.4	0.0273618	8.23247e-05	0.00352422	1
MSTRG.82795.7	-0.297695	8.2318e-05	0.00352422	1
MSTRG.240396.83	-1.51633	8.24019e-05	0.00352422	1
rna35484	3.24889	8.23069e-05	0.00352422	1
MSTRG.304315.8	-1.68131	8.25136e-05	0.0035266	1
rna26635	1.77695	8.28982e-05	0.0035272	1
MSTRG.233494.15	-1.2511	8.29203e-05	0.0035272	1
MSTRG.51570.12	0.0706326	8.26262e-05	0.0035272	1
MSTRG.218950.2	-1.4598	8.29083e-05	0.0035272	1
rna70821	0.256083	8.28633e-05	0.0035272	1
MSTRG.285494.1	-1.70599	8.27131e-05	0.0035272	1
rna64164	0.735454	8.27352e-05	0.0035272	1
rna16300	-0.34546	8.35017e-05	0.00354953	1
rna54649	0.504792	8.39252e-05	0.00356271	1
rna33903	-0.185196	8.39159e-05	0.00356271	1
rna35248	-0.384115	8.47251e-05	0.00359424	1
MSTRG.119280.3	-1.32048	8.47875e-05	0.00359447	1
MSTRG.72253.5	-2.61778	8.48458e-05	0.00359451	1
rna27714	0.0360379	8.56981e-05	0.00362818	1
rna65293	-0.287006	8.60458e-05	0.00364044	1
MSTRG.124446.215	-0.730499	8.63778e-05	0.00365203	1
MSTRG.9152.5	4.90366	8.67514e-05	0.00366536	1
rna46001	2.54419	8.72391e-05	0.00368349	1
MSTRG.42667.3	-5.76201	8.74847e-05	0.00369138	1
rna44995	0.637633	8.77556e-05	0.00369785	1
rna4179	-3.27245	8.77141e-05	0.00369785	1
MSTRG.218752.1	2.0983	8.78834e-05	0.00370076	1
MSTRG.93269.3	1.19303	8.79979e-05	0.0037031	1
rna37070	-1.38192	8.83254e-05	0.00371439	1
MSTRG.326175.1	0.977052	8.93001e-05	0.00374786	1
MSTRG.164045.1	2.79355	8.92933e-05	0.00374786	1
rna53995	-0.397186	8.91839e-05	0.00374786	1
rna19299	1.48626	8.97534e-05	0.00376438	1
rna1135	5.51418	8.99859e-05	0.00377161	1
rna1897	-0.151009	9.00865e-05	0.00377331	1
MSTRG.270437.13	0.501852	9.03739e-05	0.0037818	1
rna35365	-3.2189	9.04094e-05	0.0037818	1
MSTRG.214110.8	-0.645911	9.05805e-05	0.0037818	1
rna66233	-1.14122	9.059e-05	0.0037818	1
rna22267	-1.55566	9.05676e-05	0.0037818	1
MSTRG.101127.44	-4.20647	9.20487e-05	0.00383921	1
MSTRG.102785.3	0.784383	9.20872e-05	0.00383921	1
rna58558	-0.117449	9.22882e-05	0.00384504	1
rna28553	-0.157583	9.27024e-05	0.00385974	1
rna51386	-0.859332	9.2812e-05	0.00386174	1
MSTRG.130906.8	0.136242	9.30066e-05	0.00386728	1
rna53023	0.472046	9.30973e-05	0.00386849	1
MSTRG.235151.3	-2.87899	9.32657e-05	0.00387293	1
MSTRG.246889.4	5.79484	9.34207e-05	0.00387681	1
rna22693	-0.621239	9.3651e-05	0.0038838	1
MSTRG.153818.48	0.133945	9.37814e-05	0.00388664	1
rna53020	0.524699	9.4879e-05	0.00392954	1
rna38218	-0.186621	9.51877e-05	0.00393973	1
rna65674	0.724249	9.52628e-05	0.00394024	1
rna33005	0.0653182	9.59972e-05	0.00395807	1
MSTRG.231744.19	2.36176	9.58351e-05	0.00395807	1
rna261	0.333829	9.59201e-05	0.00395807	1
MSTRG.164761.3	3.88747	9.60086e-05	0.00395807	1
MSTRG.253373.7	0.349073	9.59511e-05	0.00395807	1
MSTRG.116724.1	4.14078	9.61423e-05	0.00396099	1
rna17976	-0.685143	9.71046e-05	0.00399801	1
MSTRG.249319.1	0.212997	9.76424e-05	0.00401753	1
MSTRG.10426.1	-8.63078	9.78485e-05	0.00402337	0
rna59776	0.419528	9.83961e-05	0.00404324	0
rna11429	-0.364647	9.86539e-05	0.00405119	1
rna38004	-0.509196	9.91538e-05	0.00406906	1
rna66285	0.365731	9.93633e-05	0.004075	1
gene22098	-0.532977	9.95676e-05	0.00408071	1
rna11387	0.544536	9.99799e-05	0.00409494	1
MSTRG.200514.33	2.09807	0.000100208	0.0041016	1
rna46826	0.649689	0.000100991	0.00413096	1
rna73645	-0.140304	0.000101221	0.00413769	1
MSTRG.367041.3	-0.137206	0.000101396	0.00414215	1
MSTRG.40761.25	0.616303	0.000101544	0.00414552	1
rna51412	0.269317	0.00010209	0.0041651	1
MSTRG.321291.5	0.243348	0.000102344	0.00417276	1
rna38861	-0.95241	0.000102772	0.00418476	1
MSTRG.293542.2	2.66186	0.000102717	0.00418476	1
rna64854	-1.25397	0.000102868	0.00418597	1
MSTRG.67887.18	0.499282	0.000103193	0.00419646	1
rna47421	-0.177514	0.000103317	0.00419878	1
MSTRG.72167.40	-3.0661	0.000103816	0.00421637	1
MSTRG.33499.15	-2.06707	0.000104054	0.00422331	1
rna68795	0.520588	0.000104217	0.00422719	1
gene3533	0.932409	0.000104459	0.00423427	1
MSTRG.373117.21	-0.624434	0.000104597	0.00423711	1
MSTRG.78551.38	1.54133	0.000104936	0.00424812	1
rna23011	-5.33181	0.000106057	0.0042895	1
rna7148	-1.91511	0.000106163	0.0042895	1
MSTRG.260208.49	2.01441	0.000106151	0.0042895	1
rna19978	2.07377	0.000106235	0.00428965	1
rna23521	1.15533	0.000108548	0.00437771	1
MSTRG.138343.4	2.45793	0.000108555	0.00437771	1
MSTRG.18470.4	-2.23308	0.000108663	0.00437924	1
rna24874	1.23458	0.000109193	0.00439781	1
rna48054	-0.358612	0.000109957	0.00442574	1
MSTRG.140256.4	1.94638	0.000110224	0.00443364	1
rna72892	0.430964	0.000110948	0.00445991	1
rna36390	0.428127	0.000111477	0.0044783	1
rna48948	0.911767	0.000112785	0.00452795	1
rna33342	-0.0386664	0.000113522	0.00455466	1
MSTRG.109016.1	-8.44302	0.00011376	0.00456128	1
rna2396	0.0338134	0.000113849	0.00456192	1
MSTRG.288568.3	0.0118162	0.000114129	0.00457024	1
MSTRG.55021.6	1.73281	0.000114373	0.0045771	0
MSTRG.316764.2	1.75594	0.000114711	0.00458769	1
rna6335	1.51663	0.000115243	0.00460607	1
rna56288	0.269084	0.00011543	0.00460783	1
rna3615	0.298718	0.000115434	0.00460783	1
rna62752	-0.785489	0.000115952	0.00462558	1
MSTRG.189980.1	-0.00764899	0.000116612	0.00464896	1
rna28412	3.6891	0.000116926	0.00465852	1
MSTRG.243303.2	2.13945	0.000117363	0.00467297	1
MSTRG.249459.13	0.237222	0.000117459	0.00467384	1
rna39621	0.0133622	0.000117689	0.00468001	1
rna40810	-0.436017	0.00011777	0.00468028	1
MSTRG.294509.1	0.896463	0.000117953	0.00468459	1
rna9088	-0.0372389	0.000118411	0.00469981	1
rna14374	-0.357606	0.000118554	0.00470251	1
rna11013	0.11195	0.000118749	0.00470573	1
rna26685	-0.0146114	0.000118785	0.00470573	1
rna9576	-3.60375	0.000119128	0.00471636	1
rna35598	0.287258	0.000119481	0.00472287	1
rna29548	-1.48825	0.000119383	0.00472287	1
rna75204	0.168013	0.000119518	0.00472287	1
MSTRG.14497.2	0.206107	0.000119713	0.00472761	1
rna28495	-0.283862	0.00011998	0.00472925	1
rna64386	1.26699	0.000119975	0.00472925	1
rna64899	-0.33793	0.000119847	0.00472925	1
rna37320	-0.617173	0.000120081	0.00473027	1
rna65159	-2.55137	0.000120746	0.00475348	1
rna37555	0.254266	0.000120945	0.00475832	1
rna32972	-1.50693	0.000121397	0.00477311	1
MSTRG.140006.15	0.550561	0.00012164	0.00477969	1
rna67273	-0.97264	0.000121914	0.00478745	1
MSTRG.233494.16	1.14522	0.000122074	0.0047885	1
rna5413	0.408597	0.000122093	0.0047885	1
MSTRG.360230.1	0.00300047	0.000122325	0.00479462	1
rna8505	0.163866	0.000122729	0.00480723	1
rna14102	2.69298	0.0001228	0.00480723	1
MSTRG.115238.12	-0.558334	0.000122903	0.00480829	1
rna61932	2.11332	0.000123262	0.00481935	1
MSTRG.158461.5	1.90378	0.000123492	0.00482534	1
rna63452	-0.0783652	0.000123573	0.00482547	1
MSTRG.271765.6	-3.80912	0.000123838	0.00483282	1
MSTRG.212616.1	-2.17365	0.000124551	0.00485763	1
MSTRG.107908.15	4.46926	0.000124704	0.00485866	1
MSTRG.70103.1	-0.563667	0.000124732	0.00485866	1
MSTRG.214925.2	2.8227	0.00012493	0.00486337	1
rna66308	-0.54594	0.000125076	0.00486604	1
rna46549	-0.700908	0.000125343	0.00486962	1
rna6136	0.230509	0.0001254	0.00486962	1
rna74938	2.75371	0.000125255	0.00486962	1
rna67932	-0.442469	0.000126332	0.00490278	1
rna48728	4.45589	0.00012647	0.00490509	1
rna61774	0.585509	0.00012667	0.00490984	1
MSTRG.171345.7	-0.0848312	0.000127068	0.0049192	1
gene7582	0.219069	0.000127017	0.0049192	1
rna33293	-1.35623	0.000127364	0.0049276	1
rna28244	0.259754	0.00012748	0.00492907	1
MSTRG.259975.13	2.76763	0.000127915	0.00493377	1
rna5778	0.0717024	0.000127853	0.00493377	1
rna53891	0.530519	0.000127858	0.00493377	1
MSTRG.207573.2	1.44687	0.000127684	0.00493377	1
rna67916	-0.61112	0.000128158	0.00494011	1
rna22891	2.08777	0.000128275	0.00494158	1
rna19049	-1.59034	0.000128625	0.00494994	1
rna62984	0.0486299	0.00012865	0.00494994	1
MSTRG.149306.21	-1.48168	0.000128887	0.00495603	1
MSTRG.345258.2	1.88408	0.000129119	0.00496193	1
MSTRG.359664.29	3.94262	0.000129508	0.00497382	1
rna5132	0.473061	0.000129973	0.00498561	1
rna68425	-1.16058	0.000129923	0.00498561	1
rna51569	0.495374	0.000130489	0.00500235	1
MSTRG.187906.1	1.34446	0.00013114	0.00502424	1
rna51390	5.29196	0.000131255	0.00502557	1
MSTRG.279120.6	2.28833	0.000131579	0.00503491	1
rna25947	0.387409	0.000131805	0.00504049	1
MSTRG.121944.11	-0.449375	0.000132083	0.00504805	1
rna77484	0.683869	0.000132298	0.00505013	1
rna6951	-0.00174754	0.000132241	0.00505013	1
MSTRG.360229.3	0.966363	0.000133875	0.00510725	1
rna51409	0.748061	0.00013475	0.00513751	1
MSTRG.146738.22	1.77287	0.000135727	0.00516846	1
rna4619	1.15025	0.000135657	0.00516846	1
rna19264	0.950039	0.000135951	0.00517389	1
rna24637	-0.120188	0.000137122	0.00521527	1
rna49104	0.333449	0.0001383	0.0052569	1
rna42554	0.737223	0.000138554	0.00526339	1
rna22885	-0.781329	0.000138709	0.00526609	1
MSTRG.191004.11	-2.49182	0.000139557	0.00529507	1
rna34229	-2.27052	0.000140153	0.00531282	1
MSTRG.348152.12	-0.50767	0.000140194	0.00531282	1
MSTRG.266678.7	1.93451	0.000140396	0.00531727	1
rna26554	-1.16882	0.00014093	0.0053311	1
MSTRG.344051.9	1.78515	0.00014088	0.0053311	1
MSTRG.60768.25	-0.726241	0.000141223	0.00533895	1
rna12768	0.359764	0.00014148	0.00534546	1
rna36436	-0.000997939	0.000141864	0.00535031	1
gene12327	0.453977	0.000141729	0.00535031	1
rna55541	-0.054993	0.000141842	0.00535031	1
MSTRG.204047.1	-1.28684	0.000142171	0.0053587	1
MSTRG.149310.17	4.03599	0.000142656	0.00537376	1
rna65534	0.416	0.000142792	0.00537566	1
rna5714	3.87173	0.000143371	0.0053942	1
rna25327	-0.0257281	0.00014485	0.0054466	1
MSTRG.132599.10	0.825936	0.000145795	0.00547885	1
rna17830	0.523489	0.00014604	0.00548477	1
rna39109	0.345944	0.000146134	0.00548504	1
MSTRG.113521.11	-0.322946	0.000146232	0.00548546	1
rna23691	3.29696	0.000146697	0.00549962	1
rna6014	-1.86472	0.000147226	0.00551615	1
rna73707	0.968595	0.000148132	0.00554678	1
rna3053	0.24569	0.000149171	0.00558237	1
rna62166	-0.0838513	0.000150199	0.00561748	1
rna24896	-2.43512	0.000150345	0.00561962	1
rna30645	0.0473602	0.000150782	0.00563259	1
MSTRG.249316.1	0.485106	0.000151468	0.00565387	1
rna59856	-1.28722	0.000151621	0.00565387	1
rna25004	3.58926	0.000151618	0.00565387	0
MSTRG.237534.6	-0.229016	0.00015182	0.00565794	1
rna6981	0.616729	0.000151941	0.0056591	1
rna58828	-0.875962	0.000152113	0.00566213	1
MSTRG.341630.7	1.00388	0.000152546	0.00567338	1
gene23017	0.808173	0.000152596	0.00567338	1
rna74345	0.861407	0.000153416	0.0057005	1
rna23807	2.53777	0.000153922	0.00571566	1
MSTRG.340427.2	-0.831499	0.000154006	0.00571566	1
rna45439	0.500768	0.00015521	0.00575697	1
rna49161	-0.758214	0.000155311	0.0057573	1
rna51846	-0.0831289	0.000155516	0.0057615	1
rna47044	-0.0786821	0.000155751	0.00576683	1
rna56084	-1.64714	0.000156603	0.00579496	1
rna29402	0.473793	0.00015686	0.00580107	1
MSTRG.246952.32	1.63376	0.000157321	0.00581127	1
rna39411	-1.7189	0.000157313	0.00581127	1
MSTRG.231852.9	1.41404	0.00015848	0.0058464	1
rna43705	-0.520663	0.000158417	0.0058464	1
rna74490	-0.00584864	0.000158551	0.0058464	1
rna56142	-0.604649	0.000159018	0.00586017	1
rna15860	-0.1194	0.000159302	0.00586721	1
rna72585	-5.5978	0.000159789	0.00588169	1
MSTRG.72523.8	-0.117973	0.000160043	0.0058876	1
MSTRG.54308.2	0.0550916	0.000160342	0.00589256	1
MSTRG.124445.81	-0.92277	0.000160365	0.00589256	1
rna27447	0.546318	0.000160523	0.00589491	1
rna47166	0.299726	0.000161233	0.00591752	1
gene29258	3.30626	0.000161347	0.00591825	1
rna2677	0.0518332	0.000162212	0.00594652	1
rna33943	0.400123	0.000162453	0.00595189	1
rna75256	0.275665	0.000162871	0.00596024	1
MSTRG.160047.6	1.2706	0.000162844	0.00596024	1
rna62625	0.434029	0.000162981	0.0059608	1
rna46279	-2.26702	0.00016321	0.00596569	1
MSTRG.135841.1	0.847958	0.000163561	0.00597507	1
rna39448	1.55484	0.000164466	0.00600464	1
rna34525	1.85866	0.000164883	0.00601637	0
MSTRG.282413.3	0.568538	0.000166147	0.00605681	1
rna7959	0.0253462	0.000166184	0.00605681	1
MSTRG.259124.14	-5.13034	0.000166552	0.00606671	1
rna28579	0.362643	0.000167003	0.00607799	1
rna63291	1.66641	0.000167055	0.00607799	1
MSTRG.233334.1	1.48298	0.000167192	0.00607946	1
rna51410	0.30695	0.000167822	0.00609882	1
rna63385	1.96244	0.000167964	0.00610046	1
MSTRG.77571.5	0.732556	0.000168134	0.0061031	1
MSTRG.161229.16	0.727273	0.000168346	0.00610729	1
rna29187	1.30428	0.000168769	0.00611911	1
MSTRG.200918.30	-5.37442	0.000169502	0.00614213	1
MSTRG.313425.1	1.41383	0.000169811	0.00614979	1
MSTRG.238629.2	-0.710733	0.000169999	0.00615304	1
gene23249	-0.586784	0.000172297	0.00623265	1
MSTRG.181800.2	-0.504318	0.000173278	0.0062645	1
rna19745	-1.52074	0.000173709	0.0062717	1
rna1730	-0.048866	0.000173769	0.0062717	1
rna16833	0.88203	0.000173776	0.0062717	1
MSTRG.237900.12	1.2544	0.000174721	0.00630217	1
rna22350	0.671098	0.000174899	0.006305	1
rna25933	0.509917	0.000175401	0.00631664	1
rna27241	0.120043	0.000175423	0.00631664	1
rna75764	1.36005	0.000175722	0.00632378	1
MSTRG.135503.1	0.40531	0.000176265	0.00633609	1
MSTRG.312676.5	0.37277	0.000176266	0.00633609	1
MSTRG.135312.19	6.12244	0.000176961	0.00635746	1
MSTRG.42287.18	-0.644265	0.000177098	0.00635873	1
rna30364	-0.867248	0.000177719	0.00636649	1
rna30282	-0.286705	0.000177627	0.00636649	1
rna43047	-1.3065	0.00017765	0.00636649	1
rna59720	-4.73066	0.000177498	0.00636649	1
MSTRG.367767.3	-4.65966	0.000178333	0.00636801	1
rna40646	0.492879	0.000178369	0.00636801	1
rna45556	0.234596	0.000178196	0.00636801	1
rna1468	0.197946	0.000177976	0.00636801	1
MSTRG.164227.1	3.13115	0.000177872	0.00636801	1
rna708	-0.217832	0.000178304	0.00636801	1
rna33196	-0.198834	0.000178499	0.00636904	1
rna52370	-0.237566	0.000179093	0.00638662	1
gene15531	-1.3688	0.000179374	0.006393	1
MSTRG.231744.11	2.6079	0.000180545	0.00643108	1
MSTRG.54216.9	-0.218694	0.000181368	0.00645676	1
rna62715	-2.27331	0.000182115	0.00647965	1
MSTRG.25328.24	7.35277	0.00018288	0.00650319	1
rna47402	2.87323	0.000184337	0.00655132	1
MSTRG.204155.1	0.946421	0.000184703	0.00655818	1
MSTRG.41668.1	-0.611447	0.000184739	0.00655818	1
rna33373	0.644247	0.000185235	0.00656928	1
gene24146	-0.0529333	0.00018547	0.00656928	1
rna24603	0.853311	0.000185434	0.00656928	1
rna3690	-4.17302	0.000185342	0.00656928	1
rna7808	-0.473993	0.000185862	0.00657591	1
rna1191	-0.241389	0.000185866	0.00657591	1
rna18056	0.0149519	0.000186792	0.0066048	1
rna7604	-0.439853	0.000186908	0.0066048	1
rna25272	-0.849503	0.000186998	0.0066048	1
rna16063	0.00602514	0.000188333	0.00664824	1
MSTRG.116666.1	-0.133822	0.000188708	0.00665772	1
rna47231	1.4885	0.000189042	0.00665831	1
rna33767	-0.450188	0.000188974	0.00665831	1
rna8754	-1.31354	0.000189013	0.00665831	1
rna59072	0.0956752	0.000189823	0.00667834	1
MSTRG.333256.1	0.890638	0.000189728	0.00667834	1
MSTRG.135427.1	-0.48669	0.000190928	0.00671345	1
gene914	-0.159081	0.000191159	0.0067178	1
rna66242	1.06131	0.000191433	0.00672367	1
rna68796	1.50488	0.000192164	0.0067456	1
rna7512	-0.588447	0.000193081	0.00677398	1
rna48925	0.0967734	0.000194019	0.00680311	1
rna60613	-0.025814	0.000194881	0.00682953	1
rna46187	0.00456568	0.000195111	0.00683376	1
rna68322	-2.61025	0.000195545	0.00684518	1
rna48899	-0.852525	0.000196272	0.00686678	1
gene6670	-0.515293	0.000196752	0.00687976	1
rna61770	0.726826	0.000197253	0.00689346	1
rna34213	-0.228975	0.000198245	0.00692426	1
rna50330	1.39307	0.000198562	0.00693149	1
rna65855	-0.430415	0.000199629	0.00696487	1
MSTRG.342100.9	-0.272527	0.00020052	0.00699207	1
MSTRG.246342.12	0.548453	0.000201091	0.00700268	1
MSTRG.82795.6	-0.251865	0.000200949	0.00700268	1
MSTRG.180336.20	1.50242	0.000201159	0.00700268	1
MSTRG.102785.7	-2.04773	0.00020201	0.00702842	1
rna30914	-2.85967	0.000202153	0.00702951	0
rna22586	0.210192	0.000202394	0.007034	1
rna27061	1.01891	0.000202648	0.00703892	1
MSTRG.152175.4	-0.377029	0.000202968	0.00704616	1
MSTRG.258073.5	2.4062	0.000203931	0.00707567	1
MSTRG.195006.4	-2.96396	0.000205108	0.00711261	1
MSTRG.41542.1	-1.73927	0.000206323	0.00715078	1
rna38430	0.355684	0.000206464	0.00715117	1
MSTRG.233818.1	0.902003	0.000206561	0.00715117	1
MSTRG.4793.3	-0.0749436	0.000206724	0.00715256	1
rna52601	-0.687419	0.000206829	0.00715256	1
rna3126	0.22413	0.000207093	0.0071542	1
gene11888	-0.550581	0.000207104	0.0071542	1
rna11286	-0.000372707	0.000207518	0.00716457	1
rna24284	-0.340391	0.000207906	0.00717236	1
MSTRG.4991.25	-1.42346	0.000207972	0.00717236	1
rna74049	0.155977	0.000208213	0.00717672	1
gene14343	0.211896	0.000208357	0.00717775	1
MSTRG.336942.11	0.27916	0.000208619	0.00718286	1
rna28318	-3.21475	0.000208785	0.00718463	1
rna54629	-1.82369	0.000209516	0.00720583	1
MSTRG.155064.23	0.833593	0.000210218	0.00722604	1
rna69164	-0.0266921	0.000210451	0.00723009	1
MSTRG.82506.21	-1.16585	0.000210803	0.00723822	1
MSTRG.212038.5	2.09722	0.00021115	0.00724618	1
rna61042	0.229956	0.000211711	0.00726147	1
rna39825	0.120537	0.000212193	0.00727402	1
rna61392	-0.246025	0.000212505	0.00728074	1
MSTRG.240568.4	3.76224	0.000213192	0.00730032	1
MSTRG.78208.5	1.99575	0.000214405	0.00733786	1
gene13953	0.211647	0.000215183	0.00734849	1
rna34905	4.40684	0.000215096	0.00734849	1
MSTRG.236450.11	-2.99108	0.000214966	0.00734849	1
MSTRG.88839.1	-1.09041	0.000214899	0.00734849	1
gene22951	-0.262421	0.00021583	0.00736657	1
rna50181	0.426081	0.000216138	0.00737307	1
MSTRG.317603.17	1.6827	0.000216789	0.0073913	1
MSTRG.294474.2	-2.87275	0.00021703	0.0073955	1
MSTRG.220513.54	-0.0244827	0.000217514	0.00739596	1
MSTRG.351813.18	2.02663	0.000217413	0.00739596	1
MSTRG.95340.3	1.12773	0.000217488	0.00739596	1
rna23333	2.71217	0.000217168	0.00739596	1
MSTRG.288228.4	-2.49849	0.000217808	0.00740193	1
rna54236	-0.963804	0.000218721	0.00742894	1
rna52371	-0.121133	0.000219875	0.00746411	1
MSTRG.285416.6	1.25086	0.000220113	0.00746816	1
rna12962	-0.0729634	0.000221158	0.00749959	1
rna64222	-1.98727	0.000221378	0.00750298	1
rna8398	-0.309875	0.000221603	0.00750656	1
rna49282	-2.46232	0.000222479	0.00753218	1
rna2533	-3.16794	0.000222924	0.00754318	1
rna35022	0.851203	0.000224264	0.00758444	1
rna68797	0.0282994	0.000225906	0.00763588	1
MSTRG.373076.6	0.795397	0.000226179	0.00764099	1
rna10246	0.00917756	0.000226991	0.00766431	1
rna584	-1.49376	0.000227567	0.00767963	1
rna50885	3.13219	0.000228827	0.00771791	1
gene13760	0.197777	0.000228947	0.00771791	1
MSTRG.98224.1	-2.15734	0.000229454	0.00773086	1
MSTRG.219956.5	-1.37336	0.000230805	0.00777222	1
rna47575	4.08538	0.000231169	0.00777613	1
rna51413	0.438039	0.000231139	0.00777613	1
rna52482	-0.5416	0.000231388	0.00777935	1
MSTRG.105396.10	-2.02357	0.000231913	0.00779283	1
rna1919	-2.04771	0.000232701	0.007813	1
MSTRG.11936.1	0.153368	0.000232762	0.007813	1
MSTRG.161235.8	1.07607	0.000233024	0.00781762	1
MSTRG.143729.5	-2.55364	0.000233599	0.00783273	1
rna17575	-0.12527	0.000234068	0.00784017	1
gene768	-0.16163	0.00023407	0.00784017	1
rna928	-0.54561	0.000234614	0.00785419	1
rna19694	-1.16298	0.000234787	0.00785581	1
rna61504	-0.102476	0.000235263	0.007864	1
rna65747	1.71015	0.000235407	0.007864	1
rna34002	-1.86013	0.000235364	0.007864	1
MSTRG.122444.15	2.94566	0.000235779	0.00787223	1
rna48017	3.48692	0.000236111	0.00787915	1
MSTRG.41844.3	4.20231	0.000236327	0.00788218	1
MSTRG.83255.37	-1.52548	0.000237985	0.00793327	1
rna39130	1.29785	0.000238331	0.00794057	1
rna69257	1.46518	0.000238522	0.00794272	1
MSTRG.252214.6	-0.312818	0.000239385	0.00796725	1
rna27358	-0.864629	0.000241239	0.00802472	1
MSTRG.219692.5	-0.134046	0.000241441	0.00802717	1
MSTRG.168450.1	0.51168	0.000241687	0.00803111	1
rna37613	0.811011	0.000242211	0.0080426	1
rna50162	-0.123513	0.000242473	0.0080426	1
rna33492	-3.3454	0.000242383	0.0080426	1
MSTRG.305442.1	5.61985	0.000242544	0.0080426	1
rna51275	3.42407	0.000242968	0.0080524	1
rna39482	0.264811	0.000245347	0.00812695	1
rna38160	-1.12679	0.000245824	0.00813848	1
rna14143	-1.48451	0.000247005	0.00817327	1
rna64681	-2.50116	0.000248959	0.00823357	1
rna72513	-1.03044	0.00024944	0.00824517	1
MSTRG.149180.50	-0.497064	0.000250707	0.00828269	1
MSTRG.81718.1	0.0368511	0.000252135	0.0083255	1
MSTRG.77555.1	0.30602	0.000252458	0.00833176	1
MSTRG.365752.4	4.32103	0.000252653	0.00833375	1
rna25944	0.342429	0.000252783	0.00833375	1
MSTRG.53166.2	1.3775	0.000253404	0.00834985	1
rna59237	-0.477486	0.000254779	0.00839075	1
rna57309	0.159275	0.000255079	0.00839624	1
MSTRG.189406.6	2.67776	0.000255854	0.00841735	1
MSTRG.334258.10	0.554812	0.000256173	0.00842343	1
MSTRG.366709.4	-9.46237	0.000256615	0.00843357	1
rna56858	1.8162	0.000257108	0.00844533	1
MSTRG.124446.121	-0.0061637	0.000257604	0.00845722	1
MSTRG.186180.23	0.179441	0.000258194	0.00846585	1
rna72139	-0.858816	0.000258271	0.00846585	1
MSTRG.35861.4	1.76925	0.000258251	0.00846585	1
gene17299	1.21484	0.000258482	0.00846834	1
rna55923	1.43859	0.000259855	0.0085089	1
MSTRG.304196.1	-1.30689	0.000261464	0.00855712	1
rna22497	1.68627	0.000261735	0.00856153	1
rna68285	-0.14662	0.000262031	0.00856276	1
MSTRG.214582.3	-0.299602	0.000262045	0.00856276	1
rna18998	3.98315	0.000262965	0.00858836	1
MSTRG.40761.12	-0.667463	0.000264697	0.00864044	1
MSTRG.144351.7	3.67279	0.000265024	0.00864665	1
rna66616	-1.03297	0.000265287	0.00865023	1
MSTRG.62519.1	-0.0493048	0.00026541	0.00865023	1
rna364	0.908434	0.000265631	0.00865298	1
rna20562	-0.659463	0.0002675	0.00870934	1
rna59466	0.0210654	0.000267746	0.00871283	1
rna71715	-1.41765	0.000268838	0.00874386	1
rna41328	-0.239765	0.000269025	0.00874541	1
rna61977	0.0937404	0.000270376	0.00878477	1
rna2003	5.91596	0.000271284	0.00880974	1
rna17915	1.2093	0.000272384	0.00884087	1
rna14920	0.58593	0.000273052	0.00885799	1
MSTRG.296099.36	-1.08828	0.000273219	0.00885884	1
MSTRG.241617.3	2.36671	0.000273398	0.00885951	1
rna58827	0.245084	0.000273522	0.00885951	1
rna63863	0.170541	0.000274012	0.00887082	1
rna35362	1.60795	0.000275128	0.00890238	1
rna14756	0.0522892	0.000275384	0.00890605	1
rna13569	-0.0761306	0.000275906	0.00891835	1
rna62688	0.11051	0.000276846	0.00894416	1
rna11495	0.219138	0.000277504	0.0089608	1
rna396	-0.740607	0.000278069	0.00897443	1
rna28313	0.28952	0.00027999	0.0090318	1
rna71746	0.732687	0.000281925	0.00908954	1
rna58216	4.94572	0.000282744	0.0091113	1
MSTRG.269424.13	1.37116	0.000283366	0.00912664	1
rna14734	-0.0928129	0.000285911	0.00920392	1
MSTRG.107643.1	0.946453	0.000286276	0.00920663	1
MSTRG.205829.29	-2.3269	0.000286435	0.00920663	1
rna7434	0.744232	0.000286435	0.00920663	1
rna44773	-1.42992	0.000286919	0.00921748	1
MSTRG.102438.5	0.761577	0.000287514	0.00923187	1
MSTRG.230993.1	-4.08087	0.000287732	0.00923416	1
rna29887	0.528595	0.000287946	0.00923632	1
rna38981	-0.547796	0.000288243	0.00924111	1
MSTRG.152578.2	1.09668	0.000289506	0.00927688	1
MSTRG.149921.2	-0.654361	0.000289814	0.00927995	1
MSTRG.231019.2	-0.757512	0.000289897	0.00927995	1
rna31722	-2.92174	0.000290579	0.00929231	1
MSTRG.155622.2	5.36958	0.000290475	0.00929231	1
MSTRG.155064.27	-0.727755	0.000292115	0.00931577	1
rna18246	-0.588636	0.000292149	0.00931577	1
rna31446	2.94896	0.000292044	0.00931577	1
MSTRG.237678.5	-4.07343	0.000291614	0.00931577	1
MSTRG.232936.10	0.330232	0.000291856	0.00931577	1
MSTRG.65532.13	2.92617	0.000292201	0.00931577	1
MSTRG.89324.102	-1.22692	0.000292513	0.00932099	0
rna32366	0.573451	0.00029299	0.00932199	1
rna41689	-0.874003	0.000292968	0.00932199	1
MSTRG.105651.15	0.72866	0.000292719	0.00932199	1
rna57524	2.82905	0.000293384	0.00932509	1
rna62860	0.44043	0.000293323	0.00932509	1
MSTRG.279174.1	-0.287413	0.000294849	0.00936333	1
rna60757	1.69666	0.000294978	0.00936333	1
rna44314	0.329894	0.000295034	0.00936333	1
MSTRG.174187.2	-0.15887	0.000295272	0.00936617	1
rna17339	-1.37727	0.00029592	0.00938199	1
MSTRG.113521.7	3.37378	0.00029667	0.0094001	1
rna34898	-0.630439	0.00029679	0.0094001	1
rna49098	1.52419	0.000297096	0.00940506	1
rna4954	-0.13561	0.000297672	0.00941855	1
rna1052	-1.25959	0.000298797	0.00943987	1
rna53019	-0.320584	0.00029871	0.00943987	1
rna69649	2.27236	0.000298666	0.00943987	1
MSTRG.333262.5	0.706604	0.00029904	0.00944281	1
rna21258	1.3806	0.00029987	0.00946428	1
MSTRG.34006.7	-1.91822	0.000300067	0.00946574	1
rna67114	1.6977	0.000300787	0.00948058	1
rna65730	-0.449977	0.000300839	0.00948058	1
rna4561	-1.18627	0.000301722	0.00950364	1
MSTRG.637.14	1.3405	0.000302644	0.0095279	1
rna72915	-0.519526	0.000303649	0.00954069	1
[truncated: 76,388 more rows]
