# Supplementary material for: Characterization and comparative analysis of transcriptional profiles of porcine colostrum and mature milk at different parities
Source: BMC Genom Data. 2021 Aug 10;22:25. doi: 10.1186/s12863-021-00980-5 (PMC8353812; doi:10.1186/s12863-021-00980-5)
Supplement: Supplementary file 9 — Additional file 9: Table S9. Analysis of differentially expressed genes (DEG) for the milk type x parity interaction. DEG are highlighted in blue. [file 12863_2021_980_MOESM9_ESM.xlsx]

## Sheet: Sheet1
Supplemental Table 9: DEG analysis for milk type x parity interaction. DEG are highlighted in blue.
Gene	Raw P-value	Adjusted P-value	Associated Transcripts
AHCYL1	1.28563e-10	1.13342e-06	rna22134, rna22133, rna22132, rna22131
LOC100621677	1.60032e-10	1.13342e-06	rna27426, rna27427, rna27428
ADIRF	4.4626e-09	2.10709e-05	rna61878, MSTRG.280823.1
RRBP1	1.08588e-08	3.84538e-05	rna70892
POR	1.52903e-08	4.33175e-05	rna14004
SCRN1	2.91938e-08	6.89217e-05	rna71852, MSTRG.336904.1
KCNJ8	9.82955e-08	0.000198908	rna24993, rna24994, MSTRG.113161.3, MSTRG.113161.2, MSTRG.113161.5, MSTRG.113161.6
ERCC6L	3.45041e-07	0.000610938	rna73578
LOC102158335	1.04678e-06	0.00164751	gene29675
TSHZ1	1.23186e-06	0.00166427	rna3465
CAPN1	1.4099e-06	0.00166427	rna7435, MSTRG.42612.1
TRIP11	1.37766e-06	0.00166427	rna38284, rna38283, MSTRG.164189.5
DUS2	1.75583e-06	0.00177652	rna27498, rna27499, rna27501, MSTRG.124624.7
ACOXL	1.68834e-06	0.00177652	MSTRG.21856.1
EPS8	2.02777e-06	0.00179521	rna25064, rna25065, rna25066, MSTRG.113446.4, MSTRG.113446.5, MSTRG.113446.6
FAM83D	1.9339e-06	0.00179521	rna69684, MSTRG.330277.2, MSTRG.330275.1, MSTRG.330275.1
TOP2A	2.67509e-06	0.00222898	rna51169
GPNMB	2.93163e-06	0.00230703	rna44384, rna44386, rna44389, rna44388
NAIF1	5.46127e-06	0.00395466	rna6179, MSTRG.41061.4, MSTRG.41061.2, MSTRG.41061.3, MSTRG.41061.1, MSTRG.41061.5, MSTRG.41061.6, MSTRG.41061.8, MSTRG.41061.7, MSTRG.41061.10, MSTRG.41061.9, MSTRG.41061.11, MSTRG.41061.14, MSTRG.41061.15, MSTRG.41061.12, MSTRG.41061.13, MSTRG.41061.18, MSTRG.41061.21, MSTRG.41061.20, MSTRG.41061.24, MSTRG.41061.17, MSTRG.41061.19, MSTRG.41061.23, MSTRG.41061.22, MSTRG.41061.29, MSTRG.41061.26,…
CENPL	5.58371e-06	0.00395466	rna44999
BEND5	6.12607e-06	0.00413218	rna33305
SLC29A1	8.98358e-06	0.0057842	rna35910, MSTRG.154069.3, MSTRG.154069.4, MSTRG.154069.5, MSTRG.154069.6
RAB14	1.1117e-05	0.00629891	rna5849
ZG16B	1.09882e-05	0.00629891	rna15206
LOC102160015	1.08333e-05	0.00629891	rna46641, rna46642, rna46643, rna46644, rna46646, rna46645, rna46647, MSTRG.210299.13
CDCA2	1.20686e-05	0.00657504	rna59067
ZNF132	1.26127e-05	0.00661701	gene11249, MSTRG.131646.1, MSTRG.131641.4, MSTRG.131641.9, MSTRG.131641.11, MSTRG.131644.1, MSTRG.131645.1
BICD1	1.43819e-05	0.0072757	rna24712, MSTRG.111219.2
A2M	1.53001e-05	0.00746966	rna25457
ARPC3	1.582e-05	0.00746966	rna59688, MSTRG.271768.1, MSTRG.271768.4, MSTRG.271768.3, MSTRG.271768.6
STX3	1.65414e-05	0.00755837	rna7822
HBP1	1.97262e-05	0.00873193	rna44763, rna44764, rna44765, MSTRG.200528.2, MSTRG.200528.3, MSTRG.200528.5, MSTRG.200528.8
RHOH	2.12023e-05	0.00910094	rna39228, rna39229, MSTRG.168381.1, MSTRG.168381.4, MSTRG.168381.5, MSTRG.168381.6
PDZK1IP1	2.26775e-05	0.00944787	rna32402
LOC110260422	2.36408e-05	0.00956777	rna19019, rna19018, MSTRG.88653.1, MSTRG.88653.2
LOC110255814	2.47417e-05	0.00973518	rna48399, MSTRG.219620.2
CNTNAP1	2.74101e-05	0.0100234	rna50636
LOC100512181	2.7597e-05	0.0100234	rna77181
MSTRG.78195	2.74731e-05	0.0100234	MSTRG.32853.1, MSTRG.32853.1
CDCA5	2.99803e-05	0.0106168	rna7437, rna7438, rna7439, MSTRG.42663.4
LOC110256994	3.25599e-05	0.0110416	rna3230
UTP15	3.29476e-05	0.0110416	rna11493, MSTRG.55148.1, MSTRG.55148.2, MSTRG.55148.3, MSTRG.55148.4, MSTRG.55148.5, MSTRG.55148.9
LOC102161997	3.35186e-05	0.0110416	rna61500, MSTRG.278981.3, MSTRG.278981.6, MSTRG.278981.4
RNF4	4.28878e-05	0.0137693	rna38578, MSTRG.164968.3
LOC100738075	4.37429e-05	0.0137693	rna77719
LOC100520091	4.78144e-05	0.0147237	rna47888, rna47887, rna47889, rna47890
GFY	5.14748e-05	0.0151904	rna29075, rna29076
RPP25	5.11109e-05	0.0151904	rna36638, MSTRG.157084.2
LOC100156563	5.47725e-05	0.0158337	rna22067
MAPK1IP1L	5.67535e-05	0.0160783	rna4289, rna4291, rna4290, MSTRG.28147.5
PHF10	5.85535e-05	0.0162629	rna39, rna38, rna43, rna42, rna44, MSTRG.157.8, MSTRG.157.9
LOC100524527	6.34884e-05	0.0172945	rna55180, rna55181, MSTRG.244705.1, MSTRG.244705.2, MSTRG.244705.5, MSTRG.244705.6
SLC35A3	6.68223e-05	0.0178592	rna22392
C1H15orf52	7.01378e-05	0.0183982	rna3171
FAM214A	7.16378e-05	0.01845	rna2639, rna2640, rna2642, rna2641, rna2643, rna2650, rna2649, rna2646, rna2647, rna2644, rna2653, rna2652, rna2651, MSTRG.18167.3, MSTRG.18167.4, MSTRG.18167.9, MSTRG.18167.21
LOC106509143	7.49179e-05	0.0189502	gene1609
ERAP1	7.97997e-05	0.0198309	rna11932, rna11931, rna11930, rna11933, MSTRG.58269.6, MSTRG.58269.9
HAUS5	8.78152e-05	0.0209185	rna28023, rna28024, MSTRG.127442.4, MSTRG.127442.5, MSTRG.127442.6, MSTRG.127442.8, MSTRG.127442.9
CRTAP	8.86064e-05	0.0209185	rna53586
ZFX	8.6811e-05	0.0209185	rna72670
TICRR	9.48452e-05	0.0220243	rna36420, rna36421, rna36422, rna36423
GLDN	0.000113569	0.0243523	gene894
PRKCB	0.000115185	0.0243523	rna14562, MSTRG.68182.2
MRPS9	0.000111211	0.0243523	rna16088, rna16087
LOC110260427	0.000109971	0.0243523	rna19232
RPS17	0.000109876	0.0243523	rna36198
TRPC4AP	0.000111801	0.0243523	rna69369, rna69372, rna69371, rna69370, MSTRG.327337.5
LOC100620265	0.000123642	0.0254087	rna9641
SLC8A3	0.00012377	0.0254087	gene14136
PPM1N	0.00013726	0.0273844	rna28741, rna28744
CD3E	0.000136769	0.0273844	rna42872, rna42873
HAL	0.000144358	0.0275114	rna26220
COG8	0.000145038	0.0275114	rna27166, rna27167, rna27168, rna27169, rna27170, MSTRG.122998.3, MSTRG.122998.4, MSTRG.122998.4
LOC100620187	0.000140684	0.0275114	rna32180, MSTRG.137708.2, MSTRG.137708.4, MSTRG.137708.5
CCDC60	0.000145666	0.0275114	MSTRG.209126.1
EME1	0.000149491	0.0278624	rna51546, MSTRG.233982.1, MSTRG.233982.2, MSTRG.233982.3, MSTRG.233982.4
LOC100156825	0.0001535	0.028238	gene22168
KIF14	0.000158156	0.0285358	rna48395, rna48394, rna48396, MSTRG.219610.5
RN5-8S	0.000159148	0.0285358	rna77340, MSTRG.367300.1
LOC100157061	0.000173515	0.0303437	rna38065, rna38066, rna38067, MSTRG.163764.4
LOC110261493	0.000172371	0.0303437	rna34965
CAST	0.000182568	0.0315375	rna11935
LOC106509343	0.000189159	0.0319557	rna7866
CXCL10	0.000189501	0.0319557	gene14986
POLR3E	0.000201756	0.0332311	rna14643
LOC100511460	0.000201695	0.0332311	rna32540, rna32541, rna32547, rna32546, rna32545, rna32544, rna32549, MSTRG.139570.3, MSTRG.139570.14, MSTRG.139570.13, MSTRG.139570.15, MSTRG.139570.16, MSTRG.139570.17, MSTRG.139570.18
LOC110258214	0.0002043	0.0332633	rna76577
SOCS3	0.000212411	0.0340453	rna49736, rna49738, rna49737, rna49739, MSTRG.230713.1, MSTRG.230711.2, MSTRG.230711.1, MSTRG.230711.3, MSTRG.230711.6, MSTRG.230711.5, MSTRG.230711.10, MSTRG.230711.11, MSTRG.230711.12, MSTRG.230711.14, MSTRG.230711.15
KIF11	0.00021391	0.0340453	rna62209, MSTRG.282788.2
UBP1	0.000217593	0.0342468	rna59251, MSTRG.269308.2, MSTRG.269308.3
LOC110255710	0.000232769	0.0362326	rna47480
LOC100157763	0.000239331	0.0368492	rna34742, rna34743, rna34745, rna34744, rna34746, rna34747, rna34748, rna34749, rna34751, MSTRG.151078.1, MSTRG.151078.6, MSTRG.151078.8, MSTRG.151078.10, MSTRG.151078.12, MSTRG.151078.13, MSTRG.151078.14, MSTRG.151078.15, MSTRG.151080.1
LOC100624249	0.000251239	0.0381199	rna33641, rna33642, rna33643, rna33646, rna33644, rna33647, rna33648, rna33649, MSTRG.147525.4, MSTRG.147525.6
LOC100153551	0.000252966	0.0381199	rna62242
LOC102158334	0.000265915	0.0396494	rna6194, MSTRG.41089.1, MSTRG.41089.2, MSTRG.41089.3, MSTRG.41089.5
MSTRG.316271	0.000273816	0.0404021	MSTRG.250242.1
LOC110257299	0.000277161	0.0404741	rna67939
LOC106505983	0.000281632	0.0407073	rna69155, rna69154, rna69152, rna69164
PLEKHG3	0.000285787	0.0408906	rna37574, rna37575, rna37576, rna37577, MSTRG.161343.5, MSTRG.161343.4, MSTRG.161343.12
SEMA4G	0.000293142	0.0415236	rna62679, rna62680, rna62681, rna62683, rna62684, rna62685, rna62686
LOC102165237	0.000319694	0.0435891	rna4806
SMG5	0.00032311	0.0435891	rna20881, rna20880, rna20882
ESPL1	0.000317896	0.0435891	rna23875
TRAIP	0.000317924	0.0435891	rna54063, rna54062, rna54061
LOC110259333	0.000323073	0.0435891	rna78339
PIAS2	0.000327798	0.0436866	rna1984
RPL18A	0.000336894	0.0436866	rna9442, MSTRG.51044.1, MSTRG.51044.3
LOC110259946	0.000340255	0.0436866	rna15369, MSTRG.72130.2, MSTRG.72130.3, MSTRG.72130.5, MSTRG.72130.6
LOC106510314	0.000342338	0.0436866	rna24373, rna24374, rna24375
CNNM1	0.00033311	0.0436866	rna62552, rna62553, MSTRG.283102.1, MSTRG.283102.2
LOC106507010	0.000342234	0.0436866	rna74093
CCNF	0.000351654	0.044375	rna15343, rna15344, rna15346
LOC110260297	0.000354873	0.044375	rna20159, rna20160, rna20161, rna20162, MSTRG.97964.6, MSTRG.97964.5
IL25	0.00035713	0.044375	rna37044, rna37043, rna37042, rna37041
PRRT3	0.00036336	0.0447565	rna55142, rna55141, rna55143
RMI2	0.000395108	0.0482474	rna14830, rna14836, rna14835, rna14834, rna14833, rna14832, MSTRG.70071.9, MSTRG.70071.2
LOC110256949	0.000408815	0.0494946	rna66256
POMP	0.000420014	0.0504194	rna47885, rna47886, MSTRG.216503.2, MSTRG.216503.4, MSTRG.216503.3, MSTRG.216503.7, MSTRG.216503.8
LOC102165038	0.000431886	0.0514089	rna11469
CA12	0.000450125	0.0526944	rna2363
RBM20	0.000449661	0.0526944	rna63032, rna63033
RPL27A	0.000457787	0.0531521	rna45858, rna45857
EIF4G3	0.000471508	0.0538622	rna30715, rna30713, rna30716, rna30718
LOC110260452	0.000470994	0.0538622	MSTRG.367098.1, MSTRG.367098.2
POLE	0.000478968	0.0542766	rna59386, rna59385, MSTRG.270211.4
GPBP1L1	0.000486054	0.0546425	rna33513, rna33514, rna33515, rna33518, rna33519, rna33520, rna33521, rna33522, rna33523, MSTRG.146877.10, MSTRG.146877.11, MSTRG.146877.15
LOC110261700	0.000490952	0.0547585	rna38433
LOC102158192	0.000499901	0.0553211	rna61312, rna61313, rna61314, MSTRG.278672.10, MSTRG.278672.11, MSTRG.278672.16, MSTRG.278672.21
LOC110260992	0.000510731	0.0560814	rna28485
MIS18A	0.000517458	0.056383	rna58179
LOC110262149	0.000536878	0.0576127	rna40261, MSTRG.176845.1
TMF1	0.000534538	0.0576127	rna54934
LOC110260939	0.000541536	0.0576756	rna27402, rna27403, MSTRG.124350.2
FAM129C	0.00055574	0.0587467	rna9485, rna9484, MSTRG.51076.1
LOC102159288	0.000564631	0.0591043	rna27762, rna27760, rna27759, rna27758, MSTRG.126016.7, MSTRG.126016.11
LOC100625897	0.000567468	0.0591043	gene23437
LOC106504796	0.00057828	0.0597908
IPCEF1	0.00058998	0.0605584	rna349
FUT2A	0.000608844	0.0613159	rna28984, rna28983, rna28982, rna28981, rna28980, rna28985, MSTRG.130288.1, MSTRG.130288.7, MSTRG.130288.9, MSTRG.130288.10, MSTRG.130288.11
INPP5J	0.000614674	0.0613159	rna60461, rna60462, MSTRG.275717.2, MSTRG.275717.4
LOC102167427	0.000611321	0.0613159	rna62811
CCNB1	0.000606627	0.0613159	rna67753, rna67754, MSTRG.313376.4
MSTRG.325219	0.000628141	0.0622211	MSTRG.244396.2
SLC27A1	0.000668384	0.0634826	rna9487, rna9490
PDF	0.000667195	0.0634826	rna27173, MSTRG.123007.4, MSTRG.123007.5, MSTRG.123007.6
FAM83E	0.000672248	0.0634826	rna28876
DAPK1	0.000654582	0.0634826	rna46732, rna46731, rna46733, MSTRG.210905.1, MSTRG.210905.2, MSTRG.210905.3, MSTRG.210905.4, MSTRG.210903.2, MSTRG.210903.3, MSTRG.210903.8, MSTRG.210903.7, MSTRG.210903.6, MSTRG.210903.10, MSTRG.210903.12
LOC102162747	0.000667315	0.0634826	rna47045
KIF18B	0.000655754	0.0634826	rna50527, rna50525, rna50524, rna50528, rna50530, rna50529, rna50532, rna50533, MSTRG.231700.5, MSTRG.231700.6, MSTRG.231700.12, MSTRG.231700.15, MSTRG.231700.16
RARRES1	0.00064972	0.0634826	rna56262, rna56263
FAAH2	0.000689088	0.0646419	rna73517, rna73520, rna73519, rna73518, rna73521, rna73522, MSTRG.345136.6, MSTRG.345136.8
LOC100156520	0.000703487	0.0655585	rna67019
MSTRG.105647	0.00071261	0.0659746	MSTRG.368422.1
SH2D4B	0.0007187	0.0661064	rna61818, MSTRG.280654.1
CADM1	0.000727086	0.0664463	rna42777
C9H11orf52	0.000738548	0.066634	rna42643
GATA3	0.000735281	0.066634	rna47524
ENSA	0.000838551	0.0739332	rna21492, rna21493, rna21494, MSTRG.101533.2
GLI4	0.000830659	0.0739332	rna18508
ATP10D	0.000845547	0.0739332	rna39303, rna39302, rna39304, rna39305, rna39306, MSTRG.170169.1, MSTRG.170169.2, MSTRG.170169.5, MSTRG.170169.7, MSTRG.170169.10, MSTRG.170169.11
CADPS2	0.000836977	0.0739332	rna71480, rna71481, rna71483, rna71482, MSTRG.336036.2
GCNA	0.000840975	0.0739332	rna73669, MSTRG.346367.10
CSE1L	0.000861833	0.0748949	rna70065, rna70061, MSTRG.331139.16
IFN-DELTA-7	0.000871529	0.0750631	gene1618
ASPM	0.000874368	0.0750631	rna48314
HMGCS1	0.000885161	0.075532	rna68768
LOC110259865	0.000891201	0.075592	rna13660, MSTRG.66195.3, MSTRG.66195.4, MSTRG.66195.5
LOC102164493	0.000918283	0.0774255	rna66255, MSTRG.306645.6, MSTRG.306645.7, MSTRG.306645.8
TUBAL3	0.000956136	0.08014	rna47539, rna47544, rna47542, rna47541, rna47540, rna47545, MSTRG.214582.1, MSTRG.214582.4, MSTRG.214582.5, MSTRG.214582.17, MSTRG.214582.16, MSTRG.214582.20
TSPAN32	0.000969637	0.0807936	rna6831, rna6832, rna6833
TGM5	0.00100728	0.0820006	rna3012
LOC110261074	0.00100249	0.0820006	rna29764, MSTRG.131450.25, MSTRG.131450.28, MSTRG.131450.30
CAPN11	0.00100195	0.0820006	rna35898, rna35899
ALDH2	0.00100451	0.0820006	gene22228
LOC100520241	0.0010242	0.0824305	gene7756
LOC102166270	0.00101888	0.0824305	rna48205
LOC102162815	0.00109685	0.0841897	rna7038, MSTRG.42314.4
PZP	0.00108491	0.0841897	rna25456
UBE2D3	0.00109145	0.0841897	rna40900
FXYD2	0.00106568	0.0841897	rna42899, rna42891, rna42890, rna42889, rna42887, rna42886, rna42885, rna42883, rna42879, rna42878, rna42900, MSTRG.191004.9, MSTRG.191004.5, MSTRG.191004.3, MSTRG.191004.11, MSTRG.191004.4, MSTRG.191004.7, MSTRG.191004.2, MSTRG.191004.10, MSTRG.191004.1, MSTRG.191004.34, MSTRG.191004.35, MSTRG.191004.37, MSTRG.191004.38, MSTRG.191004.39, MSTRG.191004.40, MSTRG.191004.41, MSTRG.191004.44
EDEM3	0.00109955	0.0841897	rna45391
C13H3orf38	0.00107965	0.0841897	rna57926
CNNM2	0.00107196	0.0841897	rna62921, rna62924, rna62923
SLC17A9	0.00108213	0.0841897	rna70443
MSTRG.336892	0.00106413	0.0841897	MSTRG.271946.1
PLK5	0.00112373	0.0845223	rna10947, rna10946
LOC100154873	0.00112359	0.0845223	rna19501, rna19500, rna19499, rna19504, rna19503, rna19502, MSTRG.92128.1, MSTRG.92128.2, MSTRG.92128.10
ADGRG2	0.00111305	0.0845223	rna75404, rna75405, rna75406, rna75407, rna75409, rna75408
TNR	0.00112776	0.0845223	MSTRG.372703.13, MSTRG.372703.12
TAOK1	0.00116344	0.0867377	rna52197, rna52198, MSTRG.236279.8
RAB1A	0.00119217	0.0874811	rna16811, rna16812, rna16813, rna16814
GTPBP1	0.0011994	0.0874811	rna23288
CLMN	0.00120429	0.0874811	rna38423, MSTRG.164570.1, MSTRG.164570.2
ANAPC5	0.00118951	0.0874811	rna59663, rna59664, rna59666, rna59665, rna59667, rna59668
PCGF5	0.00118266	0.0874811	rna62180, MSTRG.282587.2, MSTRG.282587.3
MYLK4	0.00122578	0.0885877	MSTRG.109744.6
TMEM214	0.0012466	0.0895185	rna17744, rna17740, rna17745, MSTRG.82928.7
MYL6	0.00126115	0.0895185	rna24212
LOC110261554	0.00126795	0.0895185	rna36411, rna36410, rna36409, MSTRG.155379.5, MSTRG.155379.6
DBNL	0.00127026	0.0895185	rna71958, rna71959, rna71960, MSTRG.337474.3
GLOD5	0.00125437	0.0895185	rna73258
LOC106510709	0.00129013	0.0904685	rna46148, MSTRG.207577.10
CST8	0.00130042	0.0905534	rna68876, rna68877, rna68878, MSTRG.324188.1, MSTRG.324188.2
PORCN	0.00130412	0.0905534	rna73109, MSTRG.342938.1, MSTRG.342938.3, MSTRG.342938.4, MSTRG.342938.5
PNPLA3	0.00131263	0.0906992	rna23069
MYH11	0.00131953	0.090734	gene5250
CLEC20A	0.0013464	0.0914514	rna45143
LOC102161999	0.00134934	0.0914514	rna45513, rna45524, rna45528, rna45527, MSTRG.204351.18, MSTRG.204351.22, MSTRG.204351.25
ACACA	0.00134553	0.0914514	rna51703, rna51716, rna51714, rna51710, rna51712, rna51707, rna51705, rna51718, rna51717, rna51722, rna51721, rna51720, rna51719
JAK3	0.00137624	0.0915232	rna9430
LYL1	0.0013721	0.0915232	rna9897
LOC106509968	0.00137124	0.0915232	rna18856, rna18858, rna18859, MSTRG.87639.6, MSTRG.87639.5
PERM1	0.00137606	0.0915232	rna29927
IGFBP5	0.00138578	0.0917267	rna65962
E2F7	0.00142818	0.094094	rna26574
KLHL33	0.00143551	0.0941389	rna37358, rna37359
LTV1	0.00145652	0.0950763	rna512, rna511
TCTN1	0.00147019	0.0955283	rna59702, rna59703, rna59704, MSTRG.271750.3, MSTRG.271750.5
HRH2	0.00147735	0.0955553	rna11440, rna11443, rna11441, rna11444, rna11445, MSTRG.55032.1
CENPF	0.00151242	0.0973795	rna45449
LOC106508296	0.00155602	0.0997328	rna63352, rna63353, rna63356, rna63355
ALCAM	0.00158676	0.100342	gene21357
LOC110258297	0.00157323	0.100342	rna76459, rna76457, rna76458, rna76456, rna76455, rna76454, MSTRG.364895.7, MSTRG.364895.8
MSTRG.233818	0.00158467	0.100342	MSTRG.177372.15, MSTRG.177372.16, MSTRG.177372.17, MSTRG.177372.19, MSTRG.177372.18, MSTRG.177372.20, MSTRG.177372.22
LOC110260030	0.0015959	0.100471	rna719
FAM227A	0.00160963	0.100887	rna23336
ANKRD13C	0.00161775	0.100949	rna32665, rna32664, rna32666, MSTRG.140031.3, MSTRG.140031.4
ZNF471	0.0016548	0.101473	rna29781, MSTRG.131462.2
PSMB9	0.00165376	0.101473	rna35190
TSPAN5	0.00164401	0.101473	rna41009
LOC110256744	0.00164017	0.101473	rna61596, rna61597, MSTRG.279075.1
ENG	0.00168463	0.101978	rna6155, rna6156, MSTRG.40982.1
LOC106510165	0.00168024	0.101978	rna36431, rna36432, rna36433, rna36434, rna36436, rna36437, rna36438, rna36439, rna36440, MSTRG.155534.1, MSTRG.155534.3, MSTRG.155534.10, MSTRG.155534.11, MSTRG.155534.14, MSTRG.155534.15, MSTRG.155534.18, MSTRG.155534.17
LOC102157639	0.00167273	0.101978	rna53130, rna53129, rna53128
TNNI3	0.00171225	0.102808	rna29539
VSTM5	0.00171286	0.102808	rna42373, rna42369, rna42374, rna42375
HEY1	0.00172712	0.103227	rna19688, rna19689
LOX	0.0017501	0.10416	rna12214, rna12212, rna12215
C3	0.00176768	0.104766	rna10487, MSTRG.53247.1, MSTRG.53247.2, MSTRG.53247.3
MCU	0.00178814	0.105537	rna61603, rna61602, rna61605, rna61612, rna61609, rna61610, rna61611, rna61608, rna61607, rna61606, rna61613, rna61614, rna61616, rna61615, MSTRG.279116.18, MSTRG.279116.19
SMIM18	0.00181825	0.106428	rna67695, rna67696, rna67699, rna67698, rna67697, rna67700, rna67701, rna67702, MSTRG.313312.7, MSTRG.313312.9
GBX1	0.00181771	0.106428	rna70551, MSTRG.332600.2, MSTRG.332600.3
GNG2	0.00182952	0.106647	rna4184, rna4185, rna4186, rna4187, rna4188
HSP90AA1	0.00184318	0.107003	rna76935, rna76936, rna76937, rna76938, rna76939, MSTRG.365937.1, MSTRG.365937.2, MSTRG.365937.3, MSTRG.365937.4, MSTRG.365937.18, MSTRG.365937.15, MSTRG.365937.16, MSTRG.365937.20, MSTRG.365937.12, MSTRG.365937.10, MSTRG.365937.13, MSTRG.365937.11, MSTRG.365937.25, MSTRG.365937.27, MSTRG.365937.28, MSTRG.365937.29
IL27RA	0.00185373	0.107176	rna9821, rna9823, rna9824, MSTRG.51822.8
LOC102164320	0.00189964	0.109384	gene28968
LOC106507524	0.0019271	0.109628	rna25435, rna25436
LOC110255622	0.0019218	0.109628	rna47749, rna47748
RALY	0.00192039	0.109628	rna69384, MSTRG.327364.2
LOC100515156	0.00194268	0.109642	rna42045
PODXL2	0.00194283	0.109642	rna55427, rna55428, MSTRG.244988.2
RAB11B	0.00195185	0.109714	rna10388, rna10387, rna10390, MSTRG.53026.4
ITPR2	0.00200468	0.112239	rna24905, MSTRG.112611.1, MSTRG.112611.2
FOSL2	0.00203764	0.113346	rna17673
GPR15	0.00204047	0.113346	rna57821, rna57820, rna57818, MSTRG.259731.1
LOC100523275	0.00208217	0.114484	rna51000, rna51001, MSTRG.233364.1, MSTRG.233364.3, MSTRG.233364.5
GALR2	0.0020852	0.114484	rna53792, rna53793
NOL8	0.00207149	0.114484	MSTRG.30011.1, MSTRG.30011.1
PKIA	0.00211771	0.11582	rna19600, rna19599, rna19598
LOC110261648	0.00212843	0.115942	rna38421, MSTRG.164561.2
HSPA12B	0.00213631	0.115942	rna71154, rna71155, MSTRG.335115.2, MSTRG.335115.4, MSTRG.335115.6
BCAR1	0.00215831	0.116082	rna26874
CPB2	0.00215796	0.116082	rna48386, rna48390, rna48389, rna48392, rna48391, rna48393, MSTRG.219587.9, MSTRG.219587.10
SHROOM4	0.00216347	0.116082	rna76090
TXNDC5	0.00217731	0.116383	rna38608
TRPM7	0.00219836	0.117041	rna2713, rna2714, rna2716, rna2715, MSTRG.18375.4, MSTRG.18375.5, MSTRG.18375.7, MSTRG.18375.6, MSTRG.18375.8, MSTRG.18375.9, MSTRG.18375.14, MSTRG.18375.16, MSTRG.18375.17
CIDEA	0.00220614	0.117041	rna31945
TMEM92	0.00221959	0.117315	rna51534, rna51535, rna51536, rna51538, MSTRG.233954.6, MSTRG.233954.5
LOC102166360	0.0022376	0.117828	rna62037, MSTRG.281705.3
ALOX12	0.00224794	0.117934	rna52683
BPIFB1	0.00225843	0.118046	rna69352, rna69353, rna69354, rna69355, MSTRG.327237.2, MSTRG.327237.4, MSTRG.327237.5, MSTRG.327237.6, MSTRG.327237.7, MSTRG.327237.8, MSTRG.327237.9, MSTRG.327237.10, MSTRG.327237.11, MSTRG.327237.13
KLHL29	0.00233934	0.120575	rna17850
LOC102163655	0.00234936	0.120575	rna33432
EIF4EBP2	0.00233742	0.120575	rna61512
HTRA1	0.00234847	0.120575	rna63279, rna63282, rna63281, rna63280, rna63286, rna63285, rna63284, rna63283, rna63287, rna63288, rna63289, rna63290, rna63293, rna63292, rna63291, MSTRG.287582.1, MSTRG.287582.3, MSTRG.287582.19
LOC110257433	0.00232704	0.120575	rna68620, rna68618, MSTRG.321265.4, MSTRG.321265.5, MSTRG.321265.6, MSTRG.321265.7, MSTRG.321265.11
LOC102165988	0.00237109	0.121251	rna67863
HDGFL3	0.00239095	0.121484	rna36181
LOC110256635	0.00239281	0.121484	rna59195, rna59196, MSTRG.269271.5, MSTRG.269271.7, MSTRG.269271.8, MSTRG.269271.11, MSTRG.269271.10, MSTRG.269271.14
DST	0.00240799	0.121819
CC2D1B	0.00244514	0.122821	rna33218
MRPL27	0.00244024	0.122821	rna51380, rna51381, MSTRG.233871.3, MSTRG.233871.2
LOC110261595	0.0025045	0.125358	rna37199, MSTRG.159292.3, MSTRG.159292.4
LOC106509230	0.00256897	0.128132	rna24923
CCBE1	0.00264707	0.128851	rna3673
METTL25	0.00260505	0.128851	rna26233
NUTF2	0.0026107	0.128851	rna27494
UFD1	0.00263276	0.128851	rna60914, rna60915
RNF25	0.00264271	0.128851	rna65992, rna65991, rna65990, MSTRG.304736.4, MSTRG.304736.5, MSTRG.304736.6, MSTRG.304736.8, MSTRG.304736.9, MSTRG.304736.10, MSTRG.304736.11
NEURL1B	0.00263053	0.128851	rna67840, rna67839, rna67838, rna67837, MSTRG.315967.5
LOC100155289	0.00260059	0.128851	rna70796
TMCC1	0.00272144	0.131567	rna55256, rna55255, rna55254, rna55253, MSTRG.244860.2, MSTRG.244860.3, MSTRG.244861.2, MSTRG.244861.1
ADAMTS14	0.00272103	0.131567	rna61514
GLIPR2	0.00279	0.132556	rna5315
PRUNE2	0.00281675	0.132556	rna5096, MSTRG.34473.9
LOC110262038	0.00281129	0.132556	gene14525
SKA3	0.00278622	0.132556	gene18497
FLT1	0.00280588	0.132556	rna49476
ACAP1	0.00278654	0.132556	rna52731, rna52732, MSTRG.237698.3
BICC1	0.00277622	0.132556	rna61301, MSTRG.278639.2
TMEM255A	0.00279164	0.132556	rna74322, rna74321, MSTRG.350560.1
PCLAF	0.00284856	0.133292	rna2307
WIPI2	0.00289324	0.133292	rna13443, MSTRG.65599.2, MSTRG.65599.1
LOC106510133	0.00289827	0.133292	rna20865, rna20863, rna20868, rna20866, MSTRG.100585.4, MSTRG.100585.11
KRT15	0.00286323	0.133292	rna50972, rna50971, rna50970, rna50973, MSTRG.233023.2, MSTRG.233023.10, MSTRG.233023.11
XRN1	0.00286492	0.133292	rna55869, MSTRG.246940.2, MSTRG.246940.4, MSTRG.246941.1
PARD6B	0.00289825	0.133292	rna70187, rna70188, MSTRG.331377.5
MSTRG.335727	0.00287774	0.133292	MSTRG.282560.2
IFNK	0.0029228	0.133985	rna46892
PLEKHG5	0.00295263	0.134916	rna30282
CNN3	0.00296516	0.134967	rna22359, MSTRG.104136.2
HJURP	0.0029728	0.134967	rna66406
HS3ST6	0.00298442	0.135062	rna15408
KIF18A	0.00303803	0.136182	rna8525, rna8526, MSTRG.45908.3, MSTRG.45908.5
C6H16orf74	0.00302975	0.136182	rna26508, rna26515, rna26514, rna26519, MSTRG.119902.2, MSTRG.119902.6, MSTRG.119902.17, MSTRG.119902.19, MSTRG.119902.22, MSTRG.119902.23, MSTRG.119902.24, MSTRG.119902.26, MSTRG.119902.25
LOC102161032	0.00302837	0.136182	rna47445
LOC106507999	0.00307288	0.13731	rna56473
LURAP1	0.00309703	0.137522	rna33179
LOC100513253	0.00308895	0.137522	rna73314, rna73315, MSTRG.343898.1
LANCL3	0.00311926	0.138076	gene26785
LOC110262254	0.00314021	0.13857	rna45057, rna45056, rna45055
PLAC8	0.00318046	0.139911	rna41328
ANGPTL2	0.00323567	0.140163	rna6041, rna6040, rna6042, MSTRG.40783.4, MSTRG.40783.6, MSTRG.40783.7, MSTRG.40783.8
FAM83A	0.00322423	0.140163	rna18869, rna18868, rna18872, rna18871, rna18870, MSTRG.87621.2, MSTRG.87621.7
BROX	0.00323077	0.140163	rna46032
PROS1	0.00320552	0.140163	rna57943, rna57945, rna57944, rna57946, MSTRG.260069.4
LOC102157906	0.0032326	0.140163	gene22668
LOC100525227	0.00330871	0.14289	rna29430, MSTRG.130872.3, MSTRG.130872.4, MSTRG.130872.2, MSTRG.130872.5
LOC100155221	0.00336991	0.144214	rna3172
PRADC1	0.0033684	0.144214	rna16635
SNW1	0.0033647	0.144214	rna38074, rna38073, rna38072, rna38071, rna38070, rna38069, rna38068, rna38075, rna38076, MSTRG.163766.1, MSTRG.163766.6, MSTRG.163766.5, MSTRG.163766.13, MSTRG.163766.15, MSTRG.163766.14, MSTRG.163766.19, MSTRG.163766.21, MSTRG.163766.26, MSTRG.163766.25, MSTRG.163766.27, MSTRG.163766.31, MSTRG.163766.32, MSTRG.163766.35, MSTRG.163766.36, MSTRG.163766.38, MSTRG.163766.41
KANK2	0.00341068	0.145453	rna10219, rna10218
LOC106504530	0.00341941	0.145453	rna38121, rna38122, rna38124, rna38123, rna38125, rna38126, rna38127, rna38128, MSTRG.163577.4, MSTRG.163577.3
ZNF331	0.00344267	0.146004	rna29151, rna29150, rna29149, rna29148, MSTRG.130486.6, MSTRG.130486.7, MSTRG.130486.9
LOC110256320	0.00345354	0.146028	rna56230, rna56231, rna56232, rna56233, rna56234, rna56235, rna56236
LOC102160963	0.0034679	0.146199	gene6368
LOC100622261	0.00351102	0.146707	rna41761
MBTD1	0.00350817	0.146707	rna51439, rna51438
SUZ12	0.00350252	0.146707	rna51936, rna51935, rna51934, MSTRG.234993.3, MSTRG.234993.2
DACT3	0.00360065	0.146827	rna28756, rna28755, rna28753, MSTRG.129951.4, MSTRG.129951.6, MSTRG.129951.9, MSTRG.129951.17, MSTRG.129951.18
LOC100739811	0.00355318	0.146827	rna31252, MSTRG.135411.1
LOC102162475	0.00359483	0.146827	rna34528, rna34531, rna34530, rna34532
ITGB1	0.00354148	0.146827	rna47376
LOC110256623	0.00360718	0.146827	rna62557
KCNG1	0.00360365	0.146827	rna70028, rna70029, rna70030, rna70032, rna70031, rna70035, rna70034, rna70033, rna70036, rna70040, rna70039, rna70038, rna70037, MSTRG.331028.3, MSTRG.331028.5, MSTRG.331028.9, MSTRG.331028.8, MSTRG.331028.10, MSTRG.331028.14
OGT	0.00356805	0.146827	rna73664, MSTRG.346299.3, MSTRG.346299.4
MSTRG.367986	0.00356072	0.146827	MSTRG.325204.1
MSTRG.91494	0.00359982	0.146827	MSTRG.367767.4
LOC106505000	0.00362406	0.146958	rna44869, rna44867, rna44860, rna44870, rna44871, rna44872, MSTRG.200177.11, MSTRG.200177.17, MSTRG.200177.18, MSTRG.200177.19, MSTRG.200177.20
HYAL4	0.00364153	0.146958	rna73129, rna73130, rna73128, rna73127, rna73134
MSTRG.313167	0.00364075	0.146958	MSTRG.270227.2
LOC110260817	0.00369212	0.148576	rna25951, MSTRG.117400.1
LOC106506786	0.00372183	0.149348	rna71245, rna71244, rna71243, MSTRG.335139.2, MSTRG.335139.6
LOC102162258	0.00373894	0.14961	rna32694, MSTRG.140164.9
FBP2	0.00377889	0.150783	rna46670
SMARCA2	0.00382543	0.151869	rna4901
LOC106507364	0.003849	0.151869	rna15461
AREG	0.00384399	0.151869	rna39892, rna39893, MSTRG.173841.3, MSTRG.173841.4, MSTRG.173841.5, MSTRG.173841.6, MSTRG.173841.7
HIC2	0.00384047	0.151869	rna60865, rna60867, rna60866, rna60864, rna60863, MSTRG.277313.7
LOC100739462	0.00387282	0.152385	rna34248
CNN1	0.00398183	0.153724	rna10261
GAPDHS	0.00396969	0.153724	rna27976, rna27977, MSTRG.126491.3, MSTRG.126491.7, MSTRG.126491.6, MSTRG.126491.8, MSTRG.126491.9, MSTRG.126491.10, MSTRG.126499.1, MSTRG.126499.1
SNRPD2	0.0039612	0.153724	rna28660, MSTRG.129772.2, MSTRG.129772.1, MSTRG.129772.13
LOC110261774	0.00398628	0.153724	rna34153
DTL	0.0039596	0.153724	rna45576
C17H8orf48	0.00399368	0.153724	rna68353
LOC110257429	0.00398315	0.153724	rna70144
MSTRG.364236	0.00391834	0.153724	MSTRG.292699.1, MSTRG.292699.3
MEA1	0.0040174	0.154198	rna35709, rna35708, rna35707, rna35706, MSTRG.153134.5
ADGRA3	0.00403382	0.154198	rna41927, rna41929, rna41928, rna41930, rna41931, rna41932, MSTRG.187547.8, MSTRG.187547.12, MSTRG.187547.13, MSTRG.187547.14, MSTRG.187547.15
LOC106508120	0.00403865	0.154198	rna64859, rna64858, rna64862, MSTRG.297027.5, MSTRG.297027.7, MSTRG.297027.8
CARS	0.0041191	0.156847	rna6940
ABHD11	0.00415074	0.157289	rna14061, MSTRG.66931.2
VWA7	0.00415292	0.157289	rna34980
N4BP3	0.00419773	0.158562	rna11278, rna11277, rna11276, rna11275, MSTRG.54751.1, MSTRG.54751.2, MSTRG.54751.3, MSTRG.54751.9, MSTRG.54751.10, MSTRG.54751.11
SCUBE2	0.00420943	0.158581	rna41376, rna41374, rna41373, rna41380, rna41379, rna41378, rna41377, MSTRG.184844.6, MSTRG.184844.7, MSTRG.184844.8, MSTRG.184844.9, MSTRG.184844.10, MSTRG.184844.11, MSTRG.184844.16, MSTRG.184844.23, MSTRG.184844.22, MSTRG.184844.19, MSTRG.184844.21, MSTRG.184844.20, MSTRG.184844.26, MSTRG.184844.28, MSTRG.184844.29, MSTRG.184844.30
PHLDA2	0.00425279	0.159366	rna6859, MSTRG.41981.1
LOC102163283	0.004264	0.159366	rna51768
C16H5orf49	0.00425053	0.159366	rna68266
LOC102163309	0.00427601	0.159394	rna23831
ARPIN	0.00429539	0.159696	rna36444, MSTRG.155542.2
LOC110256124	0.00439111	0.159897	rna5767
SEPSECS	0.0043529	0.159897	rna41952
TENM4	0.00438448	0.159897	rna42024
ADAP2	0.00437518	0.159897	rna51926, rna51925, rna51924, rna51923
SGO1	0.00438858	0.159897	rna59047, rna59052, rna59054, rna59058, rna59059, rna59053, rna59048, rna59060, rna59061, rna59063, rna59062, rna59066, MSTRG.268491.1
LOC102161293	0.00433514	0.159897	rna56221, rna56220, rna56219, rna56218, rna56217, rna56216, rna56215, rna56214, MSTRG.249813.1, MSTRG.249810.3, MSTRG.249810.2, MSTRG.249810.1, MSTRG.249810.13, MSTRG.249810.14, MSTRG.249810.15, MSTRG.249810.16, MSTRG.249810.17
XXYLT1	0.00434625	0.159897	rna56847, rna56843, MSTRG.253670.1
TRPV6	0.00438199	0.159897	rna70638, rna70637, rna70636, rna70635, rna70634, MSTRG.332798.6
LOC106509490	0.00441335	0.160295	rna11641, rna11640, rna11639, rna11633, rna11631, rna11629, rna11627, rna11626, rna11625, rna11624, rna11643, MSTRG.56100.20, MSTRG.56100.21, MSTRG.56100.23, MSTRG.56100.22
SMAD4	0.00443511	0.16033	rna2158, rna2159, rna2160, rna2162, rna2161, MSTRG.15357.2, MSTRG.15357.4, MSTRG.15357.6, MSTRG.15357.8, MSTRG.15357.9, MSTRG.15357.10, MSTRG.15357.13, MSTRG.15357.14, MSTRG.15357.17, MSTRG.15357.18, MSTRG.15357.19, MSTRG.15357.20, MSTRG.15357.21, MSTRG.15357.22, MSTRG.15357.23, MSTRG.15357.24, MSTRG.15357.25
CHST2	0.00443695	0.16033	rna56109, MSTRG.249467.2
LOC110260347	0.00445171	0.160454	rna22087
ALPK3	0.00448195	0.161134	rna36211, rna36210, rna36209, rna36208, rna36213, rna36212, rna36214, MSTRG.155163.1, MSTRG.155163.6, MSTRG.155163.7
LOC110261407	0.00449909	0.161341	rna32836
IGSF10	0.00451685	0.161569	rna56140
USF1	0.00453508	0.161812	rna20504, rna20505
LOC100515166	0.00455692	0.161844	rna50975, MSTRG.232999.2
C12H17orf47	0.00455883	0.161844	rna51625, rna51624, rna51623, MSTRG.234265.2, MSTRG.234265.5
RORC	0.00462841	0.163495	rna21353, rna21354, MSTRG.101158.3, MSTRG.101158.5, MSTRG.101158.6
RINL	0.00462386	0.163495	gene10529
LOC110255527	0.0046448	0.163666
LOC110260421	0.00469303	0.164158	rna1537, rna1538, rna1539, rna1540, rna1541, MSTRG.10517.6, MSTRG.10517.3, MSTRG.10517.4, MSTRG.10517.7, MSTRG.10517.11
LOC106507178	0.00468757	0.164158	rna58103
LOC100157944	0.00469354	0.164158	gene28707
CREB3L4	0.0047429	0.165476	rna21124
MFSD4B	0.00478364	0.16587	rna1730
KIF20A	0.00480103	0.16587	rna12647
CLU	0.00477779	0.16587	rna63787, rna63788, rna63789, rna63790, MSTRG.289991.1, MSTRG.289991.5, MSTRG.289991.6
TLR7	0.00479342	0.16587	rna72400, rna72398
CD37	0.00482814	0.165997	rna29049
DYNLRB2	0.00481839	0.165997	gene12712
LOC100512780	0.0048529	0.166444	rna22640
ZNF391	0.00486667	0.166513	rna34735
ARAP1	0.00491098	0.167624	rna46156
SLC35G1	0.00494513	0.168384	rna62236
LOC110260324	0.00499964	0.169155	rna21176, MSTRG.100902.2
ERICH6	0.00498049	0.169155	rna56069, rna56070
LOC110258604	0.0050036	0.169155	rna77377, MSTRG.367769.1
MYBPHL	0.00505311	0.169756	rna22205, rna22207, rna22206
EXO5	0.00505734	0.169756	rna33831, MSTRG.148447.2
MSTRG.174011	0.00505684	0.169756	MSTRG.124509.1, MSTRG.124509.3
SCD	0.00507029	0.169789	rna62636, MSTRG.283757.1, MSTRG.283757.2, MSTRG.283757.3, MSTRG.283757.4, MSTRG.283757.7, MSTRG.283757.8, MSTRG.283757.12, MSTRG.283757.13, MSTRG.283757.14
LOC102159655	0.00511977	0.170639	rna21608
DHRS9	0.00511543	0.170639	rna64758, MSTRG.295980.3, MSTRG.295980.2
VGLL1	0.00517893	0.172206	rna74703
LOC106509151	0.00523895	0.172721	rna4631
TRAF5	0.00522565	0.172721	gene17241, MSTRG.204879.2, MSTRG.204879.1, MSTRG.204879.3
LOC106507937	0.0052432	0.172721	rna49604, MSTRG.229127.2
GHR	0.00522033	0.172721	rna67023, MSTRG.310493.1
EFNB1	0.00526428	0.173013	rna73610, MSTRG.345412.2, MSTRG.345412.3
FAM78A	0.00544201	0.176289	rna6377, MSTRG.41278.5
OSBPL8	0.00546352	0.176289	rna24674, MSTRG.110863.3, MSTRG.110863.6, MSTRG.110863.7, MSTRG.110863.9, MSTRG.110863.10, MSTRG.110863.11
FCAMR	0.00540902	0.176289	rna43725, rna43726, MSTRG.195006.1, MSTRG.195006.2, MSTRG.195006.3, MSTRG.195006.4
LOC106507921	0.0054395	0.176289	rna47447
FGF9	0.0054148	0.176289	rna47783, rna47784, MSTRG.216064.1
LOC110257331	0.00542163	0.176289	rna68980
SEPT7	0.00537698	0.176289	rna71645, rna71644, rna71647, rna71648, rna71646, MSTRG.336259.8, MSTRG.336259.7, MSTRG.336259.4, MSTRG.336263.1
LOC110258599	0.00546301	0.176289	rna77342, rna77345, rna77344, rna77343, rna77347, rna77350, rna77349, rna77348, MSTRG.367304.10
LOC110260039	0.00550617	0.177261	rna17559
BMF	0.00557222	0.178797	rna3183, rna3184, rna3186, rna3185, rna3187, rna3188, rna3189, rna3190, rna3191, rna3192, rna3193, rna3194, rna3195, rna3198, rna3197, rna3196
LOC100514309	0.00557912	0.178797	rna43231, rna43232, MSTRG.193339.4, MSTRG.193339.8, MSTRG.193339.9, MSTRG.193339.10, MSTRG.193339.15, MSTRG.193339.17, MSTRG.193339.16, MSTRG.193339.19
PPIP5K1	0.00565525	0.17921	rna2964, rna2959, rna2961, rna2963, rna2958, rna2957, rna2956, rna2986, rna2985, rna2983, rna2970, rna2971, rna2973, rna2967, rna2969, rna2968, rna2965, rna2989
LMX1B	0.00564568	0.17921	rna6102
NME5	0.00563124	0.17921	rna12638
IAPP	0.00562595	0.17921	rna25000
LOC102160718	0.00561242	0.17921	rna27749, MSTRG.125977.3
FSCN1	0.00570648	0.179264	rna13468, rna13469, rna13467, rna13466
LOC106510690	0.00569666	0.179264	rna32276, rna32277, MSTRG.138177.8
CAGE1	0.00570312	0.179264	rna38604
SEMA5A	0.00571395	0.179264	rna68257
LOC110257900	0.00572025	0.179264	rna75243
CFAP126	0.00578981	0.180286	rna20396, rna20397
LOC102159050	0.00579103	0.180286	rna27130, rna27139, rna27140
PXK	0.0057717	0.180286	rna54644
CRTAM	0.00584372	0.180734	rna43144, rna43147
PPFIBP2	0.0058263	0.180734	rna45952, rna45953, rna45955, rna45954, rna45956, rna45957, MSTRG.206394.1, MSTRG.206394.4, MSTRG.206394.5, MSTRG.206394.8, MSTRG.206394.9, MSTRG.206394.10, MSTRG.206394.15
MSTRG.372194	0.00583858	0.180734	MSTRG.352611.1, MSTRG.352611.2, MSTRG.352611.6, MSTRG.352611.5, MSTRG.352611.3, MSTRG.352611.8, MSTRG.352611.9, MSTRG.352611.12, MSTRG.352611.14, MSTRG.352611.15, MSTRG.352611.16, MSTRG.352611.17, MSTRG.352611.18
LOC100736745	0.00586011	0.180846	rna41469
CRB2	0.00592736	0.180951
CPLX2	0.0059076	0.180951	rna11421, rna11420, rna11419, rna11422, MSTRG.55057.5, MSTRG.55057.6
LOC102160627	0.00588978	0.180951	rna13463, rna13462, MSTRG.65714.4, MSTRG.65714.5, MSTRG.65715.1
ZHX2	0.00592529	0.180951	rna18955, MSTRG.88097.1
MYCBPAP	0.0058826	0.180951	rna51559, MSTRG.234033.1
LOC106507305	0.0059571	0.181467	rna9160
LOC110256485	0.00599881	0.182016	rna58381, rna58382
LOC110258637	0.0060008	0.182016	rna77199, rna77198, rna77197, rna77200, MSTRG.367101.5
ZSCAN30	0.00604148	0.182493	rna32309
MGAM2	0.00604231	0.182493	rna72666, rna72667, rna72668, rna72669, MSTRG.341587.1, MSTRG.341587.4, MSTRG.341587.5, MSTRG.341587.6, MSTRG.341587.8, MSTRG.341587.11, MSTRG.341577.12
MSTRG.107549	0.00606693	0.182847	MSTRG.58929.5
GTSE1	0.00609451	0.183288	rna26693
CDCA8	0.00611612	0.183548	gene11890
PRMT5	0.00622008	0.185754	rna37178, rna37180, rna37184, rna37183, rna37185, rna37186, rna37187
SCRN3	0.00620843	0.185754	rna65073
SYCP2	0.00622897	0.185754	rna70206
ANAPC15	0.0062554	0.186151	rna46147, MSTRG.207573.2
GFI1	0.00626979	0.186188	rna22516
KIAA1671	0.00636108	0.188504	rna60201
LOC110261285	0.00641524	0.189712	rna28189, rna28188, rna28190, rna28192
LOC110262119	0.00645521	0.1901	rna39712, MSTRG.172716.1, MSTRG.172716.3, MSTRG.172716.4, MSTRG.172716.5
LOC106508240	0.00644361	0.1901	rna74114, MSTRG.349385.2, MSTRG.349385.3
CCNA2	0.00654059	0.191945	rna40506, MSTRG.178924.2
LOC100521755	0.00654495	0.191945	rna64215
ALDH1A3	0.00655963	0.191978	rna3358
LOC110261782	0.00659461	0.192603	rna38816, MSTRG.166995.4, MSTRG.166995.5, MSTRG.166998.1
VIL1	0.006648	0.193763	rna66076
RPL36AL	0.00670325	0.194505	rna4046, rna4045, rna4044, MSTRG.27287.4, MSTRG.27287.5, MSTRG.27287.6, MSTRG.27287.7, MSTRG.27287.9, MSTRG.27287.8, MSTRG.27287.10, MSTRG.27287.11
CXCL14	0.00671705	0.194505	rna12603
LOC110262088	0.00669305	0.194505	rna39336
MORC2	0.00672837	0.194505	rna60603
LOC102158191	0.00678394	0.195712	rna61094, rna61093, rna61097, rna61099, rna61098, rna61096, rna61095, rna61100, rna61102, rna61101, rna61103, MSTRG.278203.3, MSTRG.278203.10, MSTRG.278203.15
ATP6	0.00707387	0.196886	gene30356
LOC100154647	0.00702478	0.196886	rna634
DLGAP5	0.00690467	0.196886	rna4264, rna4265, rna4266, MSTRG.28122.2, MSTRG.28122.5, MSTRG.28122.6, MSTRG.28122.9, MSTRG.28122.10
MAN2A1	0.00692874	0.196886	rna12025, MSTRG.58495.2, MSTRG.58495.3
LOC110259698	0.00701644	0.196886	rna12352, MSTRG.61809.1, MSTRG.61809.4, MSTRG.61809.5
LOC110259880	0.00704106	0.196886	rna13800
LOC110259925	0.00707287	0.196886	rna14773, rna14772, MSTRG.69557.3, MSTRG.69557.9, MSTRG.69557.10
ST7L	0.00709402	0.196886	rna22030
ZNF582	0.00705626	0.196886	rna29751, rna29757, rna29758, rna29761, MSTRG.131450.26, MSTRG.131450.27, MSTRG.131450.31, MSTRG.131450.32, MSTRG.131450.33, MSTRG.131450.34, MSTRG.131450.35, MSTRG.131450.47
LOC102164581	0.00711808	0.196886	rna26834, rna26833, rna26832, rna26831, rna26829, rna26828, rna26827, rna26826, rna26825, rna26824, MSTRG.122019.1, MSTRG.122019.13, MSTRG.122019.14, MSTRG.122019.15, MSTRG.122019.16, MSTRG.122019.17, MSTRG.122019.18, MSTRG.122019.19
CSNK2A2	0.00703179	0.196886	rna27211, rna27210, MSTRG.123519.1, MSTRG.123519.5, MSTRG.123519.6
EML2	0.00706281	0.196886	rna28655
LOC102167901	0.00700473	0.196886	rna37990
JAM3	0.00712453	0.196886	rna43575
LOC110262246	0.00707567	0.196886	rna44586
ITIH5	0.00713041	0.196886	rna47525, MSTRG.214323.5
LOC100620366	0.00706707	0.196886	rna56078, rna56077, rna56076, rna56079, rna56080, rna56081, rna56082, rna56083, MSTRG.249457.3, MSTRG.249457.1, MSTRG.249457.6, MSTRG.249457.11, MSTRG.249360.4
CD200R1L	0.00705603	0.196886	rna57558, rna57559, rna57560
CHAF1B	0.00695594	0.196886	rna58295, rna58304, rna58312, rna58311, rna58299, rna58319, rna58321, rna58317, rna58316, rna58315, rna58322, rna58327, rna58323, rna58340, rna58342, rna58343
CCDC148	0.00691108	0.196886	rna64575
UBE2C	0.00702512	0.196886	rna69952
LOC110257439	0.00685558	0.196886	gene25567
ARHGAP11A	0.00725283	0.197567	rna3302
WDPCP	0.00723217	0.197567	rna16885, rna16886, rna16888, rna16887, rna16889
C4H1orf189	0.00725596	0.197567	rna21129, rna21130, MSTRG.100893.3, MSTRG.100893.2, MSTRG.100893.7, MSTRG.100893.6, MSTRG.100893.5, MSTRG.100893.9, MSTRG.100893.13, MSTRG.100893.14, MSTRG.100893.12, MSTRG.100893.11, MSTRG.100893.15, MSTRG.100893.17, MSTRG.100893.16
CHST11	0.00727058	0.197567	rna25799
RHPN2	0.0071919	0.197567	rna27693
ELK4	0.00728062	0.197567	rna43621
CLEC3B	0.00724717	0.197567	rna53980, rna53979, rna53981, rna53982, rna53983, rna53985, rna53986, rna53989, rna53988, rna53987, rna53990, MSTRG.240674.14
LOC100524905	0.00724944	0.197567	rna63600
MSTRG.257921	0.00717223	0.197567	MSTRG.177198.1, MSTRG.177198.1
S1PR4	0.0073367	0.197977	rna10810, MSTRG.53914.5, MSTRG.53914.2
LOC110260477	0.00733766	0.197977	rna19147, MSTRG.89371.1
NHSL2	0.00731596	0.197977	gene27079
SCARF2	0.00737889	0.198536	rna60927
PINX1	0.00738642	0.198536	rna63904, rna63905, MSTRG.290175.3, MSTRG.290175.4, MSTRG.290175.5
CLN8	0.00740079	0.198546	rna63999
LOC110259966	0.00744108	0.199249	rna15915
LOC102167065	0.00747644	0.199818	rna22208
ATP6V1A	0.00752673	0.200406	rna57471
GRM5	0.00752197	0.200406	MSTRG.133636.1
HSPA1L	0.00761313	0.202227	rna34971
OXLD1	0.00762365	0.202227	rna49496, rna49495, rna49517, rna49516, rna49515, rna49514, rna49513, rna49511, rna49512, rna49510, rna49509, rna49507, rna49504, rna49506, rna49505, rna49501, rna49502, rna49503, rna49500, rna49499, rna49498, rna49519, MSTRG.227253.1, MSTRG.227253.5, MSTRG.227253.8, MSTRG.227253.27
LOC110261243	0.00764159	0.202324	gene12474
LOC110261162	0.00768149	0.202643	rna31964, rna31963, rna31962
TMPPE	0.00768227	0.202643	rna59206, MSTRG.268963.4
LOC106509119	0.00769817	0.202685	rna4283, rna4284, MSTRG.28141.3
LOC100516261	0.00771408	0.202727	rna19156, rna19157, rna19158, rna19159, rna19162, rna19163, rna19164, rna19161, rna19160, rna19165, rna19166, rna19167, rna19168, MSTRG.90427.4, MSTRG.90427.6, MSTRG.90427.7, MSTRG.90427.8, MSTRG.90427.10, MSTRG.90427.11, MSTRG.90427.12, MSTRG.90427.13, MSTRG.90427.16, MSTRG.90427.17, MSTRG.90427.15, MSTRG.90427.23, MSTRG.90427.30, MSTRG.90427.32, MSTRG.90427.33, MSTRG.90427.35, MSTRG.90430.1
LOC100737217	0.0077647	0.202904	rna28532
CCDC149	0.00774279	0.202904	rna41947
LOC106507799	0.0077781	0.202904	rna40596
LOC102159287	0.00775838	0.202904	rna47122
RN18S	0.00788867	0.20541	rna77289, rna77293, rna77294, rna77292, rna77298, rna77297, rna77296, rna77299, MSTRG.367261.1, MSTRG.367261.14, MSTRG.367261.13
LOC100623597	0.00797814	0.207359	rna58858, rna58859
FOSL1	0.00803392	0.20832	rna7323
LOC110257832	0.00804454	0.20832	rna72793, MSTRG.341608.1, MSTRG.341608.3, MSTRG.341608.6, MSTRG.341608.2
LOC102162166	0.00812007	0.20951	rna25015, rna25016, MSTRG.113324.1, MSTRG.113324.2, MSTRG.113324.3, MSTRG.113324.4, MSTRG.113324.5, MSTRG.113324.7, MSTRG.113324.9, MSTRG.113324.8, MSTRG.113324.11, MSTRG.113324.13, MSTRG.113324.14
CYP2C42	0.00810956	0.20951	rna62262
LOC100621538	0.00815729	0.209662	rna9006
SPON1	0.00817037	0.209662	rna8747, MSTRG.48034.3, MSTRG.48034.4
LOC106510382	0.00816013	0.209662	rna25869, rna25871, rna25870, rna25874
ZBED3	0.00822114	0.209824	rna11526, MSTRG.55339.2
LOC106507363	0.00819927	0.209824	rna15493, rna15492, rna15491, rna15490, rna15495, rna15496, rna15497, MSTRG.72169.1, MSTRG.72169.7, MSTRG.72169.9, MSTRG.72169.10, MSTRG.72169.11, MSTRG.72169.14, MSTRG.72169.16
CD40	0.00821871	0.209824	rna70014, rna70016
LOC100626859	0.00824388	0.210026	rna4673, rna4674
RFTN1	0.00827714	0.210227	rna58998, rna58999, rna59000
LOC110257177	0.00828146	0.210227	rna65916, MSTRG.304340.3, MSTRG.304340.2, MSTRG.304340.5, MSTRG.304340.7, MSTRG.304340.6, MSTRG.304340.9, MSTRG.304340.8, MSTRG.304340.10, MSTRG.304340.11, MSTRG.304340.12
LOC110261651	0.00836751	0.212032	rna33924, rna33923
LOC106509896	0.00839833	0.212054	rna17938
SHISA4	0.00839559	0.212054	rna46429, rna46431, rna46430
TDGF1	0.00843126	0.212507	rna54059
LRTM2	0.00845693	0.212775	rna25714, MSTRG.116061.2
FMN1	0.00849127	0.212785	rna3238
PDLIM5	0.0084779	0.212785	rna40979, rna40980, MSTRG.181796.5, MSTRG.181796.3
LOC110256556	0.0085024	0.212785	rna58701
RASGRP3	0.00853518	0.213229	rna17513, rna17512, rna17511, rna17510, rna17509, MSTRG.81511.3, MSTRG.81511.4, MSTRG.81511.2, MSTRG.81511.10
SEPT1	0.00859954	0.213332	rna14388, rna14389
PDE1B	0.00859733	0.213332	rna23982, MSTRG.108979.2, MSTRG.108979.3, MSTRG.108979.3
LOC106505142	0.00859857	0.213332	rna46915, rna46913, rna46912, rna46907, rna46900, rna46902, MSTRG.211360.3, MSTRG.211360.2, MSTRG.211360.24, MSTRG.211360.25, MSTRG.211360.24
SUSD5	0.0085549	0.213332	rna59237
LOC110261104	0.00863014	0.213344	rna29166
SCGN	0.00862046	0.213344	rna34464
LONRF2	0.00868782	0.214159	rna16148, rna16149, rna16150, rna16151, rna16152, MSTRG.73705.2, MSTRG.73705.5, MSTRG.73705.6, MSTRG.73705.7, MSTRG.73705.9, MSTRG.73705.12, MSTRG.73705.13, MSTRG.73705.2, MSTRG.73705.8
IL12A	0.00869336	0.214159	MSTRG.188438.4
KCNT1	0.0088068	0.216577	MSTRG.310495.1
LRR1	0.00884662	0.216803	rna4066, rna4067, rna4068
SYNGR1	0.00884136	0.216803	rna23277, rna23276, rna23275, rna23274
GPR132	0.00887294	0.217073	rna76982
LOC110258909	0.00888867	0.217083	rna77635
PPM1B	0.00897795	0.21851	rna17321, MSTRG.80253.1, MSTRG.80253.2
LOC110256429	0.00896465	0.21851	rna57617
LINGO2	0.0090113	0.218945	rna47055
LOC106507467	0.00902933	0.219008	rna23266
LOC102165042	0.00910497	0.2204	rna9004
LOC110256388	0.00911786	0.2204	rna56797
PSME4	0.00917	0.220906	rna17158
WFIKKN1	0.00915594	0.220906	rna15635, rna15632, MSTRG.72335.8
C7H6orf222	0.00919069	0.221029	rna35497, MSTRG.152849.2
LOC100520168	0.00926784	0.222304	rna5527
SCAPER	0.00927508	0.222304	rna36475, MSTRG.156143.5, MSTRG.156143.6, MSTRG.156143.3, MSTRG.156143.8, MSTRG.156143.9, MSTRG.156143.10, MSTRG.156143.11, MSTRG.156143.12, MSTRG.156143.13, MSTRG.156143.14, MSTRG.156143.15
LOC100739694	0.0093069	0.222382	rna64733, rna64734, rna64735, rna64736, MSTRG.295901.4, MSTRG.295901.5, MSTRG.295901.9, MSTRG.295901.10, MSTRG.295901.11, MSTRG.295901.12
THOC2	0.00930972	0.222382	rna74379, rna74378, rna74377, MSTRG.351054.5
EIF4E1B	0.00939249	0.223981	rna11342
GNA15	0.00943429	0.224083	rna10816, rna10815, rna10814, MSTRG.53916.4
LOC110260441	0.00943657	0.224083	rna22407, rna22406
SERPINF2	0.00944423	0.224083	rna52308, rna52309, MSTRG.236585.3, MSTRG.236585.7
LOC106507672	0.0094654	0.22421	rna33406, rna33405
TSPAN18	0.00956546	0.225324	rna8283, rna8282, rna8281, rna8278, rna8276, rna8275, rna8274, rna8273, rna8272, rna8271, rna8270, rna8269, MSTRG.44252.17
HOMER1	0.00957527	0.225324	gene4483
ABAT	0.00957738	0.225324	rna14889, rna14891
RGS4	0.00960789	0.225324	rna20314
PCP4L1	0.00955175	0.225324	rna20441
LOC106505885	0.00960032	0.225324	MSTRG.99600.1
LOC110259204	0.0096592	0.226153	rna6693
ASH2L	0.00968629	0.226413	rna67641
ABHD8	0.00974953	0.227516	rna9470
ITGA9	0.00983539	0.229142	rna53671, rna53672, MSTRG.240385.4, MSTRG.240385.3, MSTRG.240385.2
GCKR	0.00990465	0.229262	rna17695, rna17694, rna17696, MSTRG.82762.4
CLVS1	0.00987785	0.229262	rna19841, rna19842
C1S	0.00990527	0.229262
MSTRG.169143	0.00989773	0.229262	MSTRG.372194.2
MFSD6	0.0099618	0.230194	rna65431, MSTRG.300973.3, MSTRG.300973.4
SPAG5	0.00999827	0.23066	rna52110
AOC2	0.0100781	0.232124	rna50592, rna50591, rna50590
SARM1	0.0100972	0.232186	rna52138, rna52142, MSTRG.236050.1, MSTRG.236050.7
LOC100156587	0.0101182	0.232293	gene13987
LOC110261972	0.0101915	0.233595	rna38809
SLC35B2	0.0102364	0.234247	rna35865, rna35864, MSTRG.153893.3, MSTRG.153893.2, MSTRG.153893.5
KIF2C	0.0103071	0.235483	rna33380, MSTRG.146195.1, MSTRG.146195.2, MSTRG.146195.4, MSTRG.146195.3, MSTRG.146195.6
CHRM3	0.0103305	0.235638	rna61008, rna61010, rna61012, rna61014, rna61016, rna61018, rna61020, rna61022, rna61019, rna61017, rna61015, rna61013, rna61011, rna61009, rna61007, rna61005, rna61004, rna61023, MSTRG.277558.20
PDZRN3	0.0103499	0.235702	rna54998
NHS	0.0103707	0.235797	rna72520, rna72518, rna72515, MSTRG.340566.8, MSTRG.340566.9, MSTRG.340566.10, MSTRG.340566.11, MSTRG.340566.13
EMILIN1	0.0104027	0.236144	rna17730
LOC102164011	0.0104453	0.236353	rna2415
LOC100513702	0.0104324	0.236353	MSTRG.364776.1, MSTRG.364776.2, MSTRG.364776.6, MSTRG.364776.5
LOC110259485	0.0104876	0.236933	rna12632, rna12633, rna12634, rna12635, rna12636, MSTRG.62992.9, MSTRG.62992.11, MSTRG.62992.10, MSTRG.62992.7, MSTRG.62992.12, MSTRG.62992.13, MSTRG.62992.14
FAM174A	0.010571	0.237515	rna11967, rna11968, MSTRG.58251.3, MSTRG.58251.2, MSTRG.58251.5, MSTRG.58251.6, MSTRG.58251.8, MSTRG.58250.1
LOC106510270	0.0105649	0.237515	rna23361
NBL1	0.0105804	0.237515	rna30894, rna30897, rna30896, rna30898, MSTRG.133537.1
BARD1	0.010535	0.237515	gene24219
CCDC167	0.0106063	0.237602	rna35510, MSTRG.152884.1, MSTRG.152884.3, MSTRG.152884.4
LOC106507718	0.0106336	0.237602	rna36887
GPRIN3	0.0106346	0.237602	rna41074
LOC106508984	0.0106576	0.23774	gene852
SAPCD2	0.0106844	0.237962	rna75603
CD226	0.0107738	0.238082	rna3553, MSTRG.24099.4
LOC110261662	0.0107655	0.238082	rna34651
LOC100512726	0.0107591	0.238082	rna38793, MSTRG.166813.1, MSTRG.166813.3, MSTRG.166813.4, MSTRG.166813.5
FBXL13	0.0107712	0.238082	rna44592
LOC106506881	0.0107493	0.238082	rna75204, MSTRG.358994.3
COPA	0.010814	0.238598	rna20601
HARBI1	0.0108452	0.238603	rna8137
HENMT1	0.0108647	0.238603	rna22275, rna22276
TMEM178B	0.0108594	0.238603	rna72755
MSTRG.305190	0.0109121	0.239273	MSTRG.106382.1
FNDC7	0.0109894	0.240351	rna22243, rna22242, rna22241, rna22244, rna22245, MSTRG.103512.9, MSTRG.103512.5
CDC6	0.0109977	0.240351	rna50868, rna50867, rna50869, MSTRG.232590.3
GXYLT2	0.0110292	0.240351	rna54778, rna54779, rna54780, rna54781, rna54783, rna54782, rna54786, rna54785, rna54784, rna54790, rna54789, rna54788, rna54787, rna54791, rna54793, rna54792, rna54794, MSTRG.244420.3, MSTRG.244420.6, MSTRG.244420.9, MSTRG.244420.13, MSTRG.244420.19
FANK1	0.0110204	0.240351	rna63387
LHFPL2	0.0111518	0.240801	rna11596
PCSK1	0.0110715	0.240801	rna11924, rna11923, rna11922, rna11921, rna11920, rna11919, rna11918, rna11917, rna11925, rna11926, MSTRG.58259.10, MSTRG.58259.11, MSTRG.58259.13, MSTRG.58259.14
TLR5	0.0111061	0.240801	rna48308
CBX2	0.0111196	0.240801	rna53626
HMGB2	0.0111215	0.240801	rna59273, rna59272, MSTRG.269430.1, MSTRG.269429.3, MSTRG.269429.4, MSTRG.269429.5, MSTRG.269429.6, MSTRG.269429.7, MSTRG.269429.8, MSTRG.269429.9
ZCCHC24	0.0111497	0.240801	rna61770
CCDC171	0.0112324	0.240979	rna4699
LOC100620992	0.0113371	0.240979	rna14116
IL1R1	0.0112106	0.240979	rna16179, rna16180, MSTRG.73754.2
LOC100511343	0.0112676	0.240979	rna44524, rna44527, rna44525, MSTRG.198919.5
LOC106505468	0.0113388	0.240979	rna51982, rna51983, MSTRG.235156.3, MSTRG.235156.2, MSTRG.235156.5
ARL3	0.0113066	0.240979	rna62824, rna62823, rna62822, rna62821, MSTRG.285494.1, MSTRG.285494.6
CFAP43	0.0112833	0.240979	rna62910, MSTRG.285417.1
FAM168B	0.0112359	0.240979	rna67746, rna67747
FIGN	0.0112371	0.240979	rna64689
SNTA1	0.0113472	0.240979	rna69281
LOC106507030	0.0112644	0.240979	rna74460, MSTRG.352607.2
ANXA1	0.0114097	0.241944	rna5076, rna5077
LOC100516919	0.0114344	0.242105	rna37562, rna37563, rna37564, MSTRG.161282.1
LOC106510103	0.0114656	0.242403	rna20233
LOC110257408	0.0115295	0.243391	rna70585, MSTRG.332805.1
ASF1B	0.011556	0.243587	rna9832
LOC106506455	0.0116416	0.24427	gene185
ZNF367	0.0116437	0.24427	rna46569
GNAZ	0.0116202	0.24427	rna60697, rna60698, rna60701, rna60700, rna60699, rna60708, rna60704, rna60703, rna60702, rna60710, MSTRG.276305.14
ERBIN	0.0116574	0.24427	rna67694, rna67693, rna67692, rna67691, rna67690, rna67689, rna67688, rna67687, rna67686, rna67685, rna67684, MSTRG.313306.3, MSTRG.313306.2, MSTRG.313306.1, MSTRG.313306.15
SOD2	0.0117676	0.245969	rna226, MSTRG.899.2, MSTRG.899.3, MSTRG.899.4
THEGL	0.0117938	0.245969	rna39634, MSTRG.171273.2, MSTRG.171273.5
BIRC5	0.0118079	0.245969	rna53661, rna53662, MSTRG.239787.1, MSTRG.239787.4
MET	0.01178	0.245969	rna71396, rna71395, rna71394, rna71393, rna71397, rna71399, rna71402, rna71401, MSTRG.335509.6, MSTRG.335509.5, MSTRG.335509.15, MSTRG.335509.16, MSTRG.335509.17, MSTRG.335509.18, MSTRG.335509.23, MSTRG.335509.21, MSTRG.335509.24, MSTRG.335509.26, MSTRG.335509.27
ME1	0.0118824	0.247113	rna1840
ZBTB43	0.0119147	0.247113	rna6103, MSTRG.40975.2, MSTRG.40975.3, MSTRG.40975.4, MSTRG.40975.6, MSTRG.40975.9
MSTRG.371329	0.0119152	0.247113	MSTRG.338018.1, MSTRG.338018.2, MSTRG.338018.3
DDIAS	0.0119428	0.247324	rna42122
CTGF	0.0121237	0.25031	rna796
LOC102167824	0.01214	0.25031	rna45648, MSTRG.204858.3, MSTRG.204858.4
FKBP9	0.0121102	0.25031	rna71666
MSTRG.365758	0.0122239	0.251674	MSTRG.161345.1
MAD2L1	0.0123476	0.253851	rna40509, rna40510, MSTRG.179145.5, MSTRG.179145.3, MSTRG.179145.4, MSTRG.179145.6, MSTRG.179145.2, MSTRG.179145.9
LOC106509455	0.0123733	0.254012	rna10721
LOC106509306	0.0125356	0.255124	rna7307, rna7308, rna7309, MSTRG.42513.3, MSTRG.42513.5, MSTRG.42513.7, MSTRG.42513.8
ITGA10	0.012486	0.255124	rna21673, MSTRG.101713.5
LGALS1	0.01251	0.255124	rna23367
CHAD	0.0125126	0.255124	rna51389, rna51388, rna51387, rna51386, rna51385, rna51384, rna51383, rna51382, rna51409, rna51410, rna51412, rna51413, rna51411, rna51407, rna51408, rna51406, rna51405, rna51403, rna51404, rna51402, rna51401, rna51400, rna51399, rna51398, rna51397, rna51396, rna51395, rna51394, rna51393, rna51392, rna51391, rna51390, MSTRG.233872.1, MSTRG.233872.15, MSTRG.233872.12, MSTRG.233872.13, MSTRG.233872…
NUP210	0.0125177	0.255124	rna55282, MSTRG.244892.2
LOC102158751	0.012494	0.255124	rna62638, rna62639, MSTRG.283676.1, MSTRG.283676.2, MSTRG.283676.3, MSTRG.283676.4
DCP2	0.0126223	0.255945	rna12103
CLDN6	0.0126018	0.255945	rna15157, MSTRG.72058.3, MSTRG.72058.4, MSTRG.72058.5
LOC100738114	0.0126301	0.255945	rna26135, rna26133, rna26139, MSTRG.118139.1, MSTRG.118139.2
CAPNS2	0.0127246	0.256632	rna27474
LOC102160321	0.0127365	0.256632	rna45699, rna45700, MSTRG.205299.2
SLC29A3	0.0126923	0.256632	rna61547, rna61548
SYAP1	0.0127146	0.256632	rna72480
ADA2	0.0127802	0.257147	rna25581
LOC110256815	0.0128178	0.257421	rna60824, rna60823
LOC100521906	0.0128302	0.257421	rna77167, rna77170
NR2E1	0.0129556	0.257616	rna1600
MTHFD1L	0.0129018	0.257616	rna386, MSTRG.1740.5, MSTRG.1740.4, MSTRG.1740.2, MSTRG.1740.1, MSTRG.1740.7
SCGB1C1	0.0129185	0.257616	rna6575, rna6576
CWF19L2	0.0129672	0.257616	rna42587, rna42586, MSTRG.189406.9, MSTRG.189406.12, MSTRG.189406.13, MSTRG.189406.20, MSTRG.189406.10, MSTRG.189406.15, MSTRG.189406.6, MSTRG.189406.3, MSTRG.189406.8, MSTRG.189406.16, MSTRG.189406.19, MSTRG.189406.18, MSTRG.189406.5, MSTRG.189406.7
C10H10orf113	0.0128999	0.257616	rna47442
LOC110256564	0.0129666	0.257616	rna59208, rna59209, rna59213, rna59212, rna59217, rna59218, rna59220, rna59225
ATOH7	0.012959	0.257616	rna61469, rna61468, rna61466, rna61465, rna61464
FBXO6	0.0130118	0.257779	rna30556, rna30558, rna30559
IRF6	0.0129941	0.257779	rna45651, rna45653, rna45652, rna45654, rna45655, rna45656, rna45657, rna45658, rna45660, rna45659, rna45661, rna45662, MSTRG.205255.2, MSTRG.205255.11, MSTRG.205255.9, MSTRG.205255.8, MSTRG.205255.7, MSTRG.205255.13, MSTRG.205255.14, MSTRG.205255.16, MSTRG.205255.17, MSTRG.205255.15, MSTRG.205255.20, MSTRG.205255.30, MSTRG.205255.29, MSTRG.205255.26, MSTRG.205255.32, MSTRG.205255.33, MSTRG.20525…
LOC106509302	0.0131074	0.25904	rna7280, MSTRG.42478.2
LOC106510652	0.013112	0.25904	rna31752
ICAM2	0.0131773	0.259247	gene18887
SKAP1	0.0131769	0.259247	rna51185, rna51184, rna51186
MSTRG.84555	0.0131774	0.259247	MSTRG.41573.1, MSTRG.41573.4, MSTRG.41573.5, MSTRG.41571.1
LOC106510680	0.0132244	0.259455	rna32200, MSTRG.137987.1, MSTRG.137986.4, MSTRG.137986.3, MSTRG.137986.2, MSTRG.137986.5
LOC102164714	0.0132429	0.259455	rna53101, rna53103
IFNLR1	0.0132333	0.259455	MSTRG.103539.10
LOC110261993	0.0132966	0.260147	rna41015
LOC100514032	0.0133708	0.260738	rna7888, rna11053, rna35132, rna49584, rna60286, rna76383, rna76406, rna76408, rna76412
PDLIM3	0.0133708	0.260738	rna67496
GPM6B	0.013382	0.260738	rna75222
AKAP12	0.0135121	0.261391	rna381, rna385, rna384, rna383, rna382
FZD9	0.0135205	0.261391	rna14012, rna14014, rna14016, rna14017
LOC106509514	0.0135344	0.261391	rna28585
CDH24	0.0134772	0.261391	rna37108, rna37113, rna37115, rna37112, rna37111, rna37110, rna37109, rna37116, MSTRG.159069.1, MSTRG.159069.11, MSTRG.159069.14
EFCC1	0.0134988	0.261391	rna55308, rna55309, rna55310, rna55311, rna55312, rna55313, MSTRG.245020.2, MSTRG.245020.6, MSTRG.245020.7, MSTRG.245020.8, MSTRG.245020.9
LOC100623931	0.0135447	0.261391	rna62987, rna62986
PSP-I	0.0134517	0.261391	rna63311
LOC102167959	0.0135769	0.261655	rna56448, MSTRG.250740.2, MSTRG.250740.3, MSTRG.250740.4, MSTRG.250740.5, MSTRG.250740.6
LOC110260803	0.0136264	0.262253	rna26489
LOC106508872	0.0136741	0.262595	rna1191
LOC102161181	0.0136813	0.262595	gene9329
LOC100156194	0.0137462	0.263131	gene591
PRRC2B	0.0138818	0.263131	rna6430
MEGF11	0.0137687	0.263131	rna3767, rna3766, rna3768, MSTRG.24869.4, MSTRG.24869.6, MSTRG.24869.7, MSTRG.24869.8, MSTRG.24869.9, MSTRG.24869.12, MSTRG.24869.11, MSTRG.24869.13, MSTRG.24869.14
EEF2KMT	0.0138494	0.263131	rna14931
LOC110260729	0.0138612	0.263131	rna25014, MSTRG.113322.2, MSTRG.113322.3, MSTRG.113322.4, MSTRG.113322.5
LZIC	0.013814	0.263131	rna30412
MFGE8	0.0139044	0.263131	rna36312, rna36314, rna36313, MSTRG.155354.1, MSTRG.155354.2, MSTRG.155354.4, MSTRG.155354.7, MSTRG.155354.10, MSTRG.155354.8, MSTRG.155354.9
LOC102159064	0.0138499	0.263131	rna45532
LOC102165449	0.0138616	0.263131	rna57106, rna57107
KLHL23	0.0138567	0.263131	gene23873
SLC35F5	0.0139135	0.263131	rna67124, rna67125, rna67126, rna67127, MSTRG.311384.1, MSTRG.311384.7, MSTRG.311384.4, MSTRG.311384.9, MSTRG.311384.8, MSTRG.311384.11, MSTRG.311384.10, MSTRG.311384.14, MSTRG.311384.15, MSTRG.311384.16, MSTRG.311383.3, MSTRG.311383.4
LOC102161038	0.0139931	0.26358	rna3016, rna3017, MSTRG.19362.3, MSTRG.19362.4
CD38	0.0139693	0.26358	rna38792, MSTRG.166812.1
LOC110257542	0.0139878	0.26358	rna72285, rna72286, MSTRG.338902.2
TMEM174	0.0140395	0.263752	rna11476, rna11477, rna11475, rna11474, MSTRG.55035.1, MSTRG.55035.6, MSTRG.55035.7
CSF3R	0.0140352	0.263752	rna31681, rna31680, rna31682
FDPS	0.0140618	0.263822	rna20960
NOXRED1	0.0140952	0.264098	rna38009
OTOA	0.0141468	0.264714	rna14628, rna14627, rna14626, rna14625
LOC106507765	0.0141712	0.264821	rna76045
B3GNT3	0.0142541	0.264875	rna9443, MSTRG.51047.2, MSTRG.51047.4, MSTRG.51047.5
LOC100620238	0.0143568	0.264875	gene4337
NRAS	0.0143363	0.264875	rna21905, MSTRG.102307.1, MSTRG.102307.4, MSTRG.102307.5
LOC100622479	0.0143002	0.264875	rna26036, rna26039, rna26038, rna26037, rna26043, rna26042, rna26041, rna26040, rna26046, rna26045, rna26044, MSTRG.117562.2, MSTRG.117562.10, MSTRG.117562.14
ZNF76	0.0143563	0.264875	rna35314, rna35315, rna35316, MSTRG.153837.3, MSTRG.153837.5
AGPAT1	0.0143823	0.264875	rna35094
LOC110262209	0.0143978	0.264875	rna41780, rna41779, rna41778, rna41777, rna41776, MSTRG.187435.1, MSTRG.187435.2, MSTRG.187435.4, MSTRG.187435.3, MSTRG.187435.10, MSTRG.187435.11
TFPI2	0.0142784	0.264875	rna43978
KIN	0.0142289	0.264875	rna47521, rna47522, rna47523
LOC110256402	0.0143984	0.264875	gene21122
LOC106506806	0.0142786	0.264875	rna71574
MSTRG.135841	0.0141928	0.264875	MSTRG.96885.2
XIAP	0.0145015	0.266426	rna74483
LOC110258671	0.0145242	0.266496	rna77288
DENND5B	0.0146639	0.267328	rna24751, rna24752
LOC106510651	0.0146033	0.267328	rna48438, rna48437, rna48441, rna48440, rna48439, rna48442, MSTRG.219717.8
XCR1	0.0146243	0.267328	rna59389
CASP7	0.0146613	0.267328	rna63102, rna63103, MSTRG.286942.4, MSTRG.286942.5
PLPBP	0.0146449	0.267328	rna67645, MSTRG.313287.1
LOC100155741	0.0148516	0.267448	rna5533
CTSW	0.0148332	0.267448	rna7344
LOC110261339	0.0147928	0.267448	rna30102
LOC102164547	0.0148425	0.267448	rna27969, MSTRG.126696.1, MSTRG.126696.2, MSTRG.126696.3, MSTRG.126696.4, MSTRG.126696.5, MSTRG.126696.7, MSTRG.126696.9, MSTRG.126696.6, MSTRG.126696.8, MSTRG.126696.10, MSTRG.126696.11, MSTRG.126696.12, MSTRG.126696.13, MSTRG.126696.14, MSTRG.126700.1
RAD54L	0.0147542	0.267448	rna33178, rna33177, MSTRG.144417.3
SCIMP	0.0147345	0.267448	rna52574
LOC106505670	0.0148593	0.267448	rna55116, rna55117, rna55115, rna55114
COL7A1	0.0148138	0.267448	rna59509
LOC110257411	0.0148031	0.267448	rna68787
LOC100627384	0.0148482	0.267448	rna76749
RAB27A	0.0148873	0.267613	rna2597, rna2598, rna2600, rna2599, rna2601, rna2603, rna2602, rna2605, rna2607, rna2611, rna2612, MSTRG.17712.15
SORL1	0.0149781	0.268563	rna43131, MSTRG.192577.2
LOC110257026	0.0149729	0.268563	rna65193, MSTRG.299581.11
LOC110261994	0.0150516	0.269539	rna41104, MSTRG.182585.4
FUS	0.0151021	0.270103	rna14296, rna14295, rna14294
LHB	0.0151368	0.270382	rna28913
SPINK5	0.0152054	0.270671	rna13040
MON2	0.0152103	0.270671	rna24503, rna24502
CXHXorf58	0.0151721	0.270671	rna72659, rna72660, MSTRG.341572.12, MSTRG.341572.16
LTBP1	0.015264	0.271286	rna17518, rna17517, rna17526, rna17525, rna17524, rna17523, rna17522, rna17521, rna17520, rna17519, MSTRG.81513.1
LOC100625479	0.0153793	0.272992	rna17478, rna17480, rna17479, rna17481, MSTRG.81317.1, MSTRG.81317.7, MSTRG.81317.8, MSTRG.81317.9, MSTRG.81317.10, MSTRG.81317.11
XPR1	0.0154639	0.273815	rna45291, rna45290, rna45292, MSTRG.203218.1
WIPF1	0.0154643	0.273815	rna64929, rna64931, rna64930, MSTRG.297214.7
RASL11A	0.0154907	0.27394	rna47826
ZPR1	0.0155477	0.274606	MSTRG.149771.1, MSTRG.149771.3
FAM71F2	0.0157687	0.278162	rna73070
LOC100626591	0.0158012	0.278388	rna78378
LOC106508530	0.015824	0.278443	gene914
CLDN1	0.0158594	0.278721	rna56803, MSTRG.253238.4, MSTRG.253238.3
GRK7	0.015913	0.279315	rna56050, rna56051, MSTRG.248846.10
LOC100739345	0.0160014	0.280344	rna2909, MSTRG.19229.2, MSTRG.19229.4
LOC110261101	0.0160112	0.280344	rna30517, MSTRG.132553.5, MSTRG.132553.6
LOC106504338	0.0161125	0.28177	rna34422
LOC110259891	0.0161355	0.281825	rna13962
TM4SF5	0.0161957	0.282527	rna52735
LOC102165100	0.016236	0.282534	rna12594, rna12593
ZC3HAV1	0.0162195	0.282534	rna70797, MSTRG.333328.3, MSTRG.333328.4, MSTRG.333328.5
BTBD2	0.0163401	0.283996	rna10942, MSTRG.54203.2
MESP1	0.0163676	0.284126	rna36417, rna36419, rna36418, MSTRG.155516.3
LOC110259304	0.0164837	0.285442	rna8952, MSTRG.49116.3, MSTRG.49116.4
IQSEC3	0.0164648	0.285442	MSTRG.68005.1, MSTRG.68005.4, MSTRG.68005.3, MSTRG.68005.7, MSTRG.68005.8, MSTRG.68005.10, MSTRG.68005.11, MSTRG.68005.13, MSTRG.68005.14, MSTRG.68005.15, MSTRG.68005.16
SDF4	0.0165663	0.286522	rna29946
LOC100627175	0.0165961	0.286657	rna3906, rna3908, rna3910, rna3912, rna3915, rna3913, rna3911, rna3909, rna3907, rna3905, rna3904, MSTRG.25622.13, MSTRG.25622.14, MSTRG.25622.15, MSTRG.25622.16
GMPPA	0.0166146	0.286657	rna66224, rna66225, MSTRG.306596.2, MSTRG.306596.4, MSTRG.306596.5, MSTRG.306596.6, MSTRG.306596.7, MSTRG.306596.10
P2RY10	0.0166383	0.286717	rna73850, rna73849, rna73848, rna73847, rna73851, MSTRG.348152.4, MSTRG.348152.8, MSTRG.348152.10, MSTRG.348152.12, MSTRG.348152.13, MSTRG.348152.14
ATP6V0D2	0.0166591	0.286727	rna19498, MSTRG.92125.4, MSTRG.92125.5
ARHGEF25	0.0167366	0.28771	rna24285, rna24284, rna24287, MSTRG.109513.1
LOC102167874	0.0167904	0.287937	rna1736
CLDN8	0.0167825	0.287937	rna58155
MOB3B	0.016816	0.288028	rna47069, rna47070, rna47072, rna47071, MSTRG.212038.3, MSTRG.212038.5
SUCNR1	0.0168633	0.28814	rna56173
EGFLAM	0.0168483	0.28814	rna66960
LOC102167529	0.0169119	0.288623	rna20756
LOC102157484	0.0169561	0.289029	rna57017
ARHGAP29	0.0169856	0.289184	rna22422, rna22423, MSTRG.104638.3, MSTRG.104638.4, MSTRG.104638.5
LOC100155760	0.0171668	0.291782	rna4544
LOC110261676	0.0172	0.291782	gene12841
LOC110259034	0.0171825	0.291782	gene29370
MEMO1	0.0175485	0.2925	rna17591, MSTRG.81646.1
CYP7A1	0.0176759	0.2925	rna19951, rna19952
LOC110260332	0.0176187	0.2925	rna21681
EFNA3	0.0175213	0.2925	rna21008, MSTRG.100800.2, MSTRG.100800.3
NKG7	0.0175803	0.2925	rna29477, rna29478, MSTRG.130904.1, MSTRG.130904.4
KHDRBS1	0.0176039	0.2925	rna31572, MSTRG.135715.2
PPP1R14A	0.0174014	0.2925	rna28017, rna28016, rna28015, rna28014, rna28013, rna28011, rna28012, rna28010, rna28008, MSTRG.127005.13
EXOC3L2	0.0174497	0.2925	rna28615
PPP1R3G	0.017637	0.2925	rna34002, MSTRG.148758.3, MSTRG.148758.2, MSTRG.148758.1, MSTRG.148758.4, MSTRG.148758.5, MSTRG.148758.6, MSTRG.148758.8
FAT4	0.0174938	0.2925	rna40447, rna40448, rna40441, rna40453, rna40452, rna40454, rna40456, rna40455, rna40457
SERPINE3	0.0176747	0.2925	rna49834
LOC100522461	0.0175265	0.2925	rna50240
HNF1A	0.0173337	0.2925	rna60026, rna60027, rna60028
DGCR2	0.0173861	0.2925	rna60894
GPR137B	0.0175518	0.2925	rna61045, MSTRG.277556.2
ICOS	0.0173791	0.2925	rna65844, rna65843, rna65847, rna65846, rna65848, rna65850, rna65849, MSTRG.304122.8, MSTRG.304122.9, MSTRG.304122.11, MSTRG.304122.14
PPP1R7	0.0173963	0.2925	rna66950, MSTRG.310142.1, MSTRG.310142.2, MSTRG.310142.3, MSTRG.310142.4, MSTRG.310142.5, MSTRG.310142.6, MSTRG.310142.7, MSTRG.310142.9
TMEM37	0.0172725	0.2925	rna67323, rna67324
SRC	0.0176412	0.2925	rna69603, MSTRG.329636.2, MSTRG.329636.3
PLTP	0.0175884	0.2925	rna69809, rna69808, rna69810, MSTRG.330382.4, MSTRG.330382.6, MSTRG.330382.7
MAST2	0.0174562	0.2925	MSTRG.107115.5
GPSM3	0.0177092	0.292708	rna35146
PRG4	0.0177587	0.293185	rna45533, MSTRG.204236.2, MSTRG.204236.5
LHPP	0.0178467	0.294293	rna63358, rna63360, rna63359, rna63361, rna63362
LRRC56	0.0180045	0.296209	rna6712, MSTRG.41834.1, MSTRG.41834.2
LOC110255561	0.0180181	0.296209	rna43574, MSTRG.194894.1, MSTRG.194894.2, MSTRG.194894.4
CPNE9	0.0180256	0.296209	rna55026
TSPAN12	0.018133	0.297629	rna71537, MSTRG.336128.3, MSTRG.336128.4, MSTRG.336128.5
CCS	0.0181629	0.29774	rna7229, MSTRG.42435.2
CLIP3	0.0181818	0.29774	rna27866
TK1	0.0182202	0.29782	rna49772, rna49771, rna49770, rna49769, rna49768, rna49767
RUFY4	0.0182287	0.29782	rna66016, rna66017, rna66018, MSTRG.304965.5
GPR19	0.0183602	0.299318	rna25136, rna25137, rna25138
LOC110258709	0.0183627	0.299318	gene28899
LOC102165845	0.0184266	0.300014	rna48260, rna48262, rna48261, rna48258, rna48263
ETNK1	0.0185179	0.301156	rna24904
LOC110260429	0.0185525	0.301372	rna20094, rna20093, rna20092, rna20091, rna20090, MSTRG.97612.2, MSTRG.97610.4, MSTRG.97610.11, MSTRG.97610.13, MSTRG.97610.12
LOC110260489	0.0186319	0.301998	rna22047, rna22046, rna22045
ADD3	0.0186337	0.301998	rna63009
CTSO	0.0187934	0.30385	rna39401
VIM	0.0187953	0.30385	rna47189, rna47191, rna47192, rna47194, rna47195, rna47196, rna47197, rna47198, rna47199, rna47200, MSTRG.212737.12, MSTRG.212737.13, MSTRG.212737.24, MSTRG.212750.1, MSTRG.212751.1
LOC102163175	0.0188123	0.30385	rna61795
SPC24	0.0188942	0.303931	rna10200, rna10199, rna10203, rna10202, rna10201, MSTRG.52895.1, MSTRG.52895.2, MSTRG.52895.3, MSTRG.52895.4, MSTRG.52895.5, MSTRG.52895.6, MSTRG.52895.7, MSTRG.52895.8
APOM	0.0189246	0.303931	gene13050
ARHGAP24	0.0189095	0.303931	gene15535
ATP2B2	0.0188724	0.303931	rna55157, rna55156, rna55155, rna55154, MSTRG.244646.1, MSTRG.244646.2, MSTRG.244646.8
MSTRG.336909	0.0188571	0.303931	MSTRG.275574.1
LOC100154433	0.0190678	0.305193	rna6033, rna6034
NTF4	0.0190526	0.305193	rna28916
LOC100517779	0.0190267	0.305193	rna52529
B4GALT3	0.0192354	0.307528	rna20439
LOC110262195	0.0192625	0.307614	rna41329
GSG2	0.0192945	0.307778	rna52456, MSTRG.236866.1
LMOD1	0.0193719	0.308665	rna46548
ARMC4	0.0194149	0.309002	rna47016
LOC100624460	0.019463	0.309195	rna10012, rna10011, rna10010, MSTRG.52336.8
LOC100524016	0.0194707	0.309195	rna15548, MSTRG.72174.4, MSTRG.72174.5
LOC106510586	0.0195517	0.310134	rna29461, rna29460, MSTRG.130910.1, MSTRG.130910.3
LOC110259386	0.0196156	0.310453	rna11239, rna11240, rna11241, rna11242, MSTRG.54568.5, MSTRG.54568.6, MSTRG.54568.4
LOC102162058	0.0196061	0.310453	rna68004, rna68005, rna68008, rna68007, rna68006, rna68009, rna68010, rna68011, rna68012, MSTRG.317378.7, MSTRG.317378.8, MSTRG.317378.11, MSTRG.317378.12
DACH1	0.0196675	0.310927	rna48675, rna48678, rna48677, rna48679
MPP5	0.0198046	0.311494	rna37618, rna37617, rna37619
GPR65	0.0198021	0.311494	rna38092, rna38093, MSTRG.163779.3, MSTRG.163779.5, MSTRG.163779.10, MSTRG.163779.12, MSTRG.163779.13, MSTRG.163779.15, MSTRG.163779.16, MSTRG.163779.17, MSTRG.163779.20, MSTRG.163779.21, MSTRG.163779.22, MSTRG.163779.23, MSTRG.163779.25, MSTRG.163779.26, MSTRG.163779.29
ABHD15	0.0197967	0.311494	rna52214, rna52215, rna52216
LOC100158040	0.0198125	0.311494	rna59276, rna59279, rna59278, rna59277, MSTRG.269756.3
MECP2	0.0198133	0.311494	rna74938, rna74937, rna74936
SERPIND1	0.0199459	0.312937	gene22488
LOC110257432	0.0199493	0.312937	rna70167, rna70168
LOC102159548	0.02008	0.314638	gene14147
ADAMTSL3	0.0201459	0.315322	rna36140, MSTRG.154846.1
LOC110259670	0.0201982	0.315443	rna12978
ESCO2	0.0201956	0.315443	rna59128, MSTRG.268905.3
FRMD4A	0.0202813	0.315697	rna47307
PTPN7	0.0202699	0.315697	rna46554
FAM160B2	0.0202673	0.315697	rna58933, rna58932, rna58934, MSTRG.266763.1, MSTRG.266763.8
LOC110261793	0.0204497	0.317512	rna3780
WDTC1	0.0204567	0.317512	rna31236
RND3	0.0204651	0.317512	rna63498
ZNF451	0.0205524	0.318168	rna35301, rna35306, rna35305, rna35303, rna35307, MSTRG.153832.9
LOC102164606	0.0205475	0.318168	gene29357
KCNK7	0.0206028	0.318267	rna7382
LOC110262181	0.0206037	0.318267	MSTRG.131219.2
LOC102160892	0.0206547	0.318708	rna18011, rna18012, rna18014, rna18015, rna18022, rna18019, rna18020, rna18021, rna18018, rna18017, rna18016, rna18025, rna18024, rna18023, rna18027, rna18026, rna18032, rna18029, rna18036, rna18037, MSTRG.84243.24, MSTRG.84243.26, MSTRG.84243.27, MSTRG.84243.32, MSTRG.84243.35, MSTRG.84243.36, MSTRG.84243.37, MSTRG.84243.38, MSTRG.84243.40, MSTRG.84243.39, MSTRG.84243.41, MSTRG.84243.42, MSTRG.8…
BRI3	0.0207006	0.318996	rna13579, MSTRG.66006.2
LOC110257047	0.0207184	0.318996	rna66683, rna66684, rna66686, rna66685
LOC106510474	0.0207918	0.319121	rna26791, MSTRG.122008.1, MSTRG.122008.3, MSTRG.122008.2, MSTRG.122008.6, MSTRG.122008.7, MSTRG.122008.9, MSTRG.122008.8, MSTRG.122008.10, MSTRG.122008.11, MSTRG.122008.12, MSTRG.122008.13, MSTRG.122008.14
UGGT2	0.0207941	0.319121	rna48891, rna48890, rna48892, rna48893, rna48895
PPM1E	0.0207839	0.319121	rna51727, rna51726, rna51725, rna51724, rna51723, rna51728
LOC110260058	0.0208843	0.31925	rna18079, rna18078
ZNF446	0.0208927	0.31925	rna30071, MSTRG.131759.1, MSTRG.131759.2
LOC100624077	0.020883	0.31925	rna32709
LOC110256010	0.0208598	0.31925	rna51008, rna51007, rna51006, rna51005, rna51009, rna51010, rna51014, rna51015, rna51013, rna51012, rna51011, rna51017, rna51019, rna51018, rna51022, rna51021, rna51020, rna51023, MSTRG.233366.27
CD300C	0.0209612	0.319658	rna50186
MB21D2	0.0209645	0.319658	rna56809, rna56808
SLITRK6	0.0210002	0.319858	rna48779, rna48780, MSTRG.221182.3
EFCAB11	0.021121	0.321352	rna38203, MSTRG.163866.2
MB21D1	0.0211584	0.321363	rna1959
LOC106505727	0.0211671	0.321363	rna56285
MED16	0.0212018	0.321436	rna11029
LOC110256386	0.0212173	0.321436	rna56784, rna56787, rna56786, rna56785, MSTRG.253150.1, MSTRG.253150.7, MSTRG.253150.8
LOC110260354	0.0212919	0.322222	rna22164
LOC100518790	0.0213415	0.322628	rna33144
LOC110260918	0.0214671	0.323682	rna27027, MSTRG.122312.2
LOC100626788	0.0214798	0.323682	rna29968
LOC106507023	0.0214795	0.323682	rna74320, rna74319, MSTRG.350534.2
LOC110257775	0.0215243	0.324009	rna74261, MSTRG.350100.4
CASC1	0.021566	0.324291	rna24945, rna24948, rna24947, rna24946, rna24949, MSTRG.112767.2, MSTRG.112767.8, MSTRG.112767.9
LOC106504791	0.0217158	0.326198	rna49788
LOC100524727	0.0217672	0.326278	gene27576
LOC110259040	0.0217671	0.326278	gene29379
LOC106508320	0.0218809	0.327636	rna53570
EPPK1	0.0219674	0.328502	rna18456
TEAD4	0.0220316	0.328502	rna25451
UBASH3A	0.022009	0.328502	rna58589, rna58594, rna58592, rna58595, rna58597, rna58596, rna58598, MSTRG.263424.2
DPY19L1	0.0219852	0.328502	rna71715
MT3	0.0221179	0.329443	rna27195
LOC102158409	0.0222405	0.330921	rna41257, rna41256, MSTRG.184196.10
C6H16orf46	0.0223524	0.332236	rna26643, rna26644, MSTRG.121965.2, MSTRG.121965.4, MSTRG.121965.5
ZSCAN26	0.0224411	0.333205	rna34858
NEK2	0.0224692	0.333274	rna45632
FRK	0.0225082	0.333502	rna1760, rna1759, rna1761
LOC106504286	0.022608	0.334631	rna33769, rna33770, rna33771, rna33772, rna33774, rna33773, rna33775, MSTRG.147837.7, MSTRG.147837.9, MSTRG.147837.10
LOC102159965	0.0226602	0.335055	rna63515
RCL1	0.0226878	0.335113	gene1717
SLC35E3	0.0228586	0.33697	gene9225
LOC110256887	0.0228611	0.33697	rna63541, rna63540, rna63539, rna63538, rna63542, rna63543, rna63544, rna63546
HSPB8	0.0228857	0.336981	rna59774
MPP3	0.0229188	0.337118	rna50628, rna50627, rna50629, MSTRG.231758.3, MSTRG.231758.2, MSTRG.231758.1, MSTRG.231758.5, MSTRG.231758.4, MSTRG.231758.6, MSTRG.231758.7
PUM3	0.0230346	0.337192	rna4932, rna4938, rna4936, rna4934, rna4933, rna4939, rna4940, MSTRG.33154.9
TRIM72	0.0230429	0.337192	rna14293
CA8	0.0229947	0.337192	rna19938
LOC110257555	0.0230273	0.337192	rna71691
LOC110258827	0.0230424	0.337192	rna77486
RND1	0.023084	0.337445	rna23556, rna23555, MSTRG.107864.1, MSTRG.107864.2, MSTRG.107862.9
DOCK11	0.0231109	0.337491	rna74305
LOC106509117	0.0231592	0.337847	rna4280
IGF1R	0.0232302	0.338535	rna3240, rna3239, MSTRG.20021.3
LOC102168143	0.0233166	0.339445	rna2302
LOC100627617	0.0234229	0.340399	rna13779
LOC106505250	0.0234439	0.340399	rna49571, rna49572
KCTD2	0.0234542	0.340399	rna53898, rna53901, MSTRG.240025.1, MSTRG.240025.5
LOC110259223	0.0236451	0.342495	rna6854, rna6853, MSTRG.41917.4, MSTRG.41917.3, MSTRG.41917.5
SMIM10	0.023647	0.342495	rna74593
FNIP2	0.023898	0.345777	rna39475
DHX33	0.0239458	0.346115	rna52527
EPCAM	0.0239891	0.346387	rna17210, rna17205, rna17212, rna17211, MSTRG.80259.7
M1AP	0.0240384	0.34654	rna16527
MSTRG.59754	0.0240486	0.34654	rna78368
KIDINS220	0.0241295	0.347352	rna18130, rna18131, MSTRG.85080.2, MSTRG.85080.4, MSTRG.85080.6
ESR1	0.0241852	0.347801	rna332, rna336, rna334, rna333, rna343, rna342, rna341, rna340, rna339, rna338, MSTRG.1686.1, MSTRG.1683.23, MSTRG.1683.28, MSTRG.1683.30, MSTRG.1683.32, MSTRG.1683.39
FKBP10	0.0242544	0.348088	rna50792
GPX1	0.0242418	0.348088	rna54021
XPO6	0.0243274	0.348139	rna14533, rna14534
RHBDF1	0.0243316	0.348139	rna15663, rna15664
C4H8orf34	0.0242871	0.348139	rna19653, rna19652, MSTRG.93587.1, MSTRG.93587.4, MSTRG.93587.5
ZNF597	0.0244179	0.348387	rna15117, rna15118, MSTRG.71926.1
ATP6V1C2	0.0244227	0.348387	rna18077
SAMD10	0.024407	0.348387	gene25876
LOC106506286	0.0245394	0.349176	rna99, rna100, MSTRG.223.12, MSTRG.223.13
LOC100515348	0.0245212	0.349176	rna66939, MSTRG.310031.1, MSTRG.310031.4, MSTRG.310031.5, MSTRG.310031.6, MSTRG.310031.3
TRAF3	0.024552	0.349176	rna76645, rna76644
LOC106509301	0.0246442	0.34963	rna7288, MSTRG.42483.2, MSTRG.42483.4, MSTRG.42483.5
DNAAF1	0.024658	0.34963	rna34154, rna34157, rna34156, rna34158, rna34162
LOC100622387	0.0246413	0.34963	rna34618
DTX4	0.0247728	0.350907	gene2866
GTF3C4	0.0249623	0.352995	rna6446, rna6448, rna6450, rna6447, rna6445, rna6444, rna6443, rna6442, rna6452, rna6453, rna6454, MSTRG.41494.1, MSTRG.41494.14, MSTRG.41494.16, MSTRG.41494.15, MSTRG.41494.19, MSTRG.41494.20, MSTRG.41494.22, MSTRG.41494.23, MSTRG.41494.27
DPCD	0.02497	0.352995	rna62733
LOC110261042	0.0250163	0.353296	rna29276, rna29275, MSTRG.130751.1, MSTRG.130751.4, MSTRG.130751.5
LOC102164631	0.0250686	0.353683	MSTRG.105647.2
MSTRG.328913	0.0251088	0.353896	MSTRG.270878.1
LOC100522253	0.025222	0.355138	rna24698, MSTRG.111015.3
LOC100623904	0.0252884	0.355415	rna21863, MSTRG.101960.3
IP6K3	0.0252918	0.355415	rna35402, rna35401, rna35396, rna35394, rna35393, MSTRG.152817.11, MSTRG.152817.12, MSTRG.152817.13
SLC22A13	0.0253355	0.355676	rna53692, rna53689, rna53695, rna53694, rna53696, MSTRG.239806.6, MSTRG.239806.13
WISP3	0.0254656	0.355739	rna1756
FBXO34	0.0253856	0.355739	rna4297, rna4299, rna4298, rna4301, rna4305, rna4304, rna4306
HEATR5B	0.0254485	0.355739	rna17530, rna17532, rna17531, rna17529, rna17528, rna17534, rna17535, rna17536, MSTRG.81521.16
SLAMF6	0.0254484	0.355739	rna20592, rna20593, rna20594, rna20595, MSTRG.99821.3
DEPDC1B	0.0253955	0.355739	gene25359
LOC102168098	0.0255556	0.356583	rna6044, rna6043, MSTRG.40790.4
LOC100620942	0.0255763	0.356583	rna76478, rna76477, rna76473, rna76472, rna76471, rna76467, rna76466, rna76465, rna76464, rna76463, rna76462, MSTRG.364896.1, MSTRG.364896.2, MSTRG.364896.4, MSTRG.364896.24, MSTRG.364896.25, MSTRG.364896.27, MSTRG.364896.28, MSTRG.364896.29, MSTRG.364896.30, MSTRG.364896.31, MSTRG.364896.32, MSTRG.364896.33
LMO1	0.0257032	0.357649	rna41419, rna41418, rna41417, rna41420, MSTRG.185029.4
SGTB	0.0256807	0.357649	rna69032, rna69031, MSTRG.325352.4
LOC102162338	0.025733	0.357712	rna61030
PRKD1	0.025782	0.358041	rna36923
LOC110260695	0.0258276	0.358323	rna24442, rna24445, rna24444, rna24443, rna24447, rna24446, MSTRG.109631.2
LOC100518351	0.0258766	0.358652	rna73870
LOC110255446	0.0259244	0.358963	gene1604
HOXC6	0.0260091	0.359035	rna23949, rna23950
SLC22A14	0.026031	0.359035	rna53697
SPOCK2	0.0260068	0.359035	rna61595, rna61594, rna61593, rna61592, rna61591, rna61590, rna61589, rna61588, rna61587
LOC110257719	0.0260093	0.359035	rna75073, rna75074, rna75075, MSTRG.357691.3, MSTRG.357691.5
DNASE1	0.026107	0.359733	rna15062, rna15064, rna15063, rna15061, rna15060, MSTRG.71889.8, MSTRG.71889.10
LOC110262186	0.0261369	0.359796	rna41011
C1H6orf163	0.0261863	0.360044	rna1315
LOC100520442	0.0262313	0.360044	rna46064, rna46063, rna46062, rna46065, MSTRG.206865.4, MSTRG.206865.6
MSTRG.158997	0.026221	0.360044	MSTRG.370596.2
LOC100516019	0.0262579	0.360061	rna29466, rna29465, rna29464, rna29463, rna29462, MSTRG.130906.2, MSTRG.130906.7, MSTRG.130906.8
C1H6orf118	0.0264126	0.361482	rna158
RICTOR	0.0264102	0.361482	gene25212
LOC106504881	0.0264654	0.36177	rna42775
MSTRG.206969	0.0264847	0.36177	MSTRG.155215.1, MSTRG.155215.1
LOC106507578	0.026561	0.362115	rna1719
MAT2B	0.0265609	0.362115	rna67932, rna67931, rna67930, rna67929, rna67933, MSTRG.316766.6, MSTRG.316766.8
LOC100621247	0.0266478	0.362599	rna17629
ZBTB8B	0.0266322	0.362599	rna31643, rna31644, rna31646
LOC106506941	0.0267656	0.363853	rna75684
LOC110256066	0.026825	0.364071	rna5630, rna5631, rna5639, rna5644, rna5645, rna5648, rna5647, rna5646, rna5649, rna5650, rna5651, MSTRG.38453.22, MSTRG.38453.27, MSTRG.38453.30
LOC110260436	0.0268331	0.364071	rna21915
CENPT	0.0268919	0.36452	rna27392, rna27397, rna27398
LOC106508431	0.0270035	0.365683	rna62544, rna62545, rna62547, rna62546, rna62548, rna62549, rna62550, rna62551
CES3	0.0270637	0.365963	rna27408, rna27409, MSTRG.124355.3
IFI44	0.0271017	0.365963	rna32379, rna32381, rna32380, MSTRG.138659.1, MSTRG.138659.5, MSTRG.138659.7, MSTRG.138659.8, MSTRG.138659.9, MSTRG.138659.10, MSTRG.138659.11
LOC100625921	0.0270954	0.365963	rna77808
LOC106504367	0.0272166	0.366815	rna35060
LOC110257274	0.0272105	0.366815	rna68143, rna68142, MSTRG.318543.2, MSTRG.318543.4, MSTRG.318543.5, MSTRG.318543.6
TSPYL4	0.0272935	0.367154	rna1782
LOC110260726	0.0272852	0.367154	rna24914, rna24915, rna24913, rna24912, rna24911, rna24910, rna24909, rna24908, MSTRG.113127.9
LOC110259890	0.0273899	0.367323	rna13954
PAQR4	0.0274099	0.367323	rna15247, rna20362, rna35054, rna53455
DCDC2B	0.027372	0.367323	rna31631
SDCBP2	0.0273449	0.367323	rna69181, rna69180, rna69179, rna69178, rna69182, MSTRG.325916.1, MSTRG.325916.7
CORO2A	0.0275121	0.367512	rna5428, rna5430, rna5431, rna5429, rna5427, rna5426, rna5425, rna5424, rna5423, rna5422, rna5421, rna5420, rna5419, rna5418, rna5417, rna5416, rna5415, rna5414, MSTRG.36513.2
TRIM11	0.027545	0.367512	rna9011
LOC100520183	0.0275537	0.367512	rna12646, MSTRG.63041.2, MSTRG.63041.3
LOC102160749	0.0275338	0.367512	gene6490
CD69	0.0275441	0.367512	rna25462, rna25463, MSTRG.124445.188, MSTRG.124445.222, MSTRG.124445.224, MSTRG.124445.227, MSTRG.124445.229, MSTRG.124445.230
CD300LB	0.0276828	0.36854	rna50188
IFNAR1	0.0276808	0.36854	rna58168, MSTRG.260730.2, MSTRG.260730.3
TXLNB	0.0278247	0.368689	rna611
CCL24	0.0278197	0.368689	rna13997, rna13998, rna13999, rna14002, rna14001, rna14000, MSTRG.66785.3, MSTRG.66785.5, MSTRG.66785.7, MSTRG.66785.8, MSTRG.66793.1
LOC110260305	0.0279593	0.368689	rna20363
LOC110261658	0.0278251	0.368689	rna34712, MSTRG.150747.2, MSTRG.150747.5, MSTRG.150747.4, MSTRG.150747.3
FBLN5	0.0279649	0.368689	rna38275, MSTRG.164158.11
SYNE3	0.0279803	0.368689	rna38432, MSTRG.164651.2
RAB11FIP1	0.0277564	0.368689	rna64343, rna64342
NBEAL1	0.0277863	0.368689	rna65821, rna65823, MSTRG.304022.1
LOC110256990	0.0278849	0.368689	rna64864, rna64863, MSTRG.297122.5, MSTRG.297122.6, MSTRG.297122.7, MSTRG.297122.8, MSTRG.297122.9
LOC110257690	0.0279468	0.368689	rna74263, MSTRG.350116.2
MSTRG.84556	0.0279051	0.368689	MSTRG.38568.1
ADK	0.0280651	0.369463	rna61659, rna61660, MSTRG.279191.2, MSTRG.279191.3
IRF2	0.0281508	0.370247	rna67428
IPO4	0.0283025	0.371209	rna37045
RNASE4	0.0282794	0.371209	rna37399, rna37398, rna37397, rna37396, rna37395, rna37401, rna37400, rna37402, MSTRG.160281.18, MSTRG.160281.28, MSTRG.160281.27, MSTRG.160281.26, MSTRG.160281.30, MSTRG.160281.31, MSTRG.160281.37
TTN	0.0282763	0.371209	rna65163
PRPF4	0.0283847	0.37166	rna5719, MSTRG.38728.2, MSTRG.38728.3, MSTRG.38728.4, MSTRG.38728.5
LOC100522664	0.0284156	0.37166	rna9140
MSTRG.148846	0.0283903	0.37166	MSTRG.107549.1
SNX24	0.0285244	0.371709	rna12287
F5	0.0285224	0.371709	rna20207, rna20208, rna20209, rna20210, rna20211, MSTRG.98249.3, MSTRG.98249.2, MSTRG.98249.5, MSTRG.98249.7, MSTRG.98249.8, MSTRG.98249.9
WASF2	0.028519	0.371709	rna31184, rna31185, rna31183, rna31182, rna31181, rna31180, rna31179, MSTRG.134471.8, MSTRG.134471.9
NEK5	0.0285506	0.371709	rna48159, rna48161, rna48160, MSTRG.218506.1, MSTRG.218506.5
MAP10	0.0285282	0.371709	rna61144
FADS3	0.0286455	0.372356	rna7708, rna7709
ANKIB1	0.0286529	0.372356	rna44006
RASGEF1C	0.0289003	0.372496	rna11204
LOC100152040	0.0288491	0.372496	rna20575, rna20577, rna20581, rna20580, rna20579, MSTRG.99818.1, MSTRG.99818.6
OSGIN1	0.0288894	0.372496	rna34174, MSTRG.148848.2
NCAPD3	0.0287336	0.372496	rna43524, rna43523, MSTRG.194091.2
ADIPOR1	0.0287527	0.372496	rna46619, rna46615, rna46614, rna46620, rna46621, MSTRG.210195.9
HOXB3	0.0288724	0.372496	rna51210, rna51209, rna51208, rna51207, rna51206, rna51205, rna51204, rna51203, rna51202, rna51201
LOC106506223	0.0288767	0.372496	rna64243, rna64242, rna64241, rna64240, MSTRG.291953.3, MSTRG.291953.2
CDCA7	0.0288866	0.372496	rna65043
FLNC	0.0288754	0.372496	rna73046, rna73047, rna73048, rna73049
IGF2BP2	0.0289735	0.3731	rna56664
LOC102157461	0.0290476	0.373225	rna133
LOC110256172	0.0290623	0.373225	rna51682, rna51681, rna51680, rna51679, rna51678, rna51677, rna51676, rna51675, MSTRG.234313.1, MSTRG.234313.2
KIF1A	0.0290343	0.373225	rna66587
CCDC40	0.0291566	0.374097	rna53622, MSTRG.239667.2, MSTRG.239667.3, MSTRG.239667.4
LOC110259921	0.029228	0.374674	rna14774, rna14775
LOC100627215	0.0293047	0.374978	rna31961, MSTRG.136792.2, MSTRG.136792.3
NFKBID	0.029295	0.374978	rna27848, rna27849
LOC110258846	0.0293795	0.375596	rna77517
LOC110259239	0.0295022	0.376486	rna7476, rna7477
SPARC	0.0294848	0.376486	rna68133, rna68134, rna68135, rna68137, rna68136, rna68138
SLC25A21	0.0295483	0.376734	rna36784, rna36786
PAM	0.0296024	0.377085	rna11972, MSTRG.59760.16, MSTRG.59760.1, MSTRG.59760.2, MSTRG.59760.3
LOC106510428	0.0296307	0.377106	rna26336
HPS5	0.0296837	0.377429	gene3239
LOC110255272	0.0297094	0.377429	rna50954, rna50955, MSTRG.232973.1, MSTRG.232973.2, MSTRG.232973.4
LOC106507563	0.0298576	0.377972	rna27180, MSTRG.123534.3
LOC110261313	0.0299122	0.377972	rna29826, MSTRG.131404.2
SYNC	0.029898	0.377972	rna31476, MSTRG.135414.1, MSTRG.135414.4
CENPE	0.0299064	0.377972	rna40823, rna40822, rna40821, rna40824
P2RX1	0.0297795	0.377972	rna52584, rna52592
CLIC2	0.0298268	0.377972	rna75095
LOC110260003	0.0300069	0.378831	rna16941
UNC45B	0.0300407	0.37892	rna51815, rna51814
ZNF500	0.0301809	0.380193	rna15019, rna15020
MFSD7	0.0301953	0.380193	rna41457
DUOXA2	0.0302499	0.380204	rna2862, rna2861
MSTRG.33668	0.0302474	0.380204	rna78235
CFB	0.0302941	0.380423	rna35115, rna35116
LOC110258920	0.0303255	0.380479
LETM2	0.0304467	0.381661	rna67595, MSTRG.313085.2, MSTRG.313085.3
COQ10A	0.030521	0.381764	rna24224
SPG7	0.0305248	0.381764	rna33941
TBKBP1	0.0305357	0.381764	rna51358
CTSD	0.0307352	0.381917	rna6789, rna6788, rna6787, rna6792, rna6791, MSTRG.42005.8, MSTRG.42005.7, MSTRG.42005.9
LOC100156074	0.0307758	0.381917	rna20555, rna20559
C4H1orf54	0.0308778	0.381917	rna21504, rna21505, MSTRG.101535.2, MSTRG.101535.4, MSTRG.101535.3
LOC110260826	0.0308596	0.381917	rna26231, rna26230, rna26228, rna26227, rna26226, MSTRG.118455.7
LOC110260919	0.0306461	0.381917	rna27058, rna27059, MSTRG.122448.2
RUNX3	0.0308985	0.381917	rna30911, MSTRG.133561.1, MSTRG.133561.2, MSTRG.133561.3
FAM193A	0.0308717	0.381917	rna38588
LOC102158687	0.0306777	0.381917
LOC106505356	0.030674	0.381917	gene18404
ASPA	0.0307101	0.381917	rna52384, rna52385
TREX1	0.0306294	0.381917	gene20318
ADAMTS9	0.0308337	0.381917	rna54914, rna54913, MSTRG.244467.4, MSTRG.244467.5, MSTRG.244467.6
PTK6	0.030801	0.381917	rna70322
LAT	0.030934	0.381919	rna14525
BIN1	0.0309525	0.381919	rna63802
LOC100522670	0.0309959	0.382121	rna13609, MSTRG.66168.1, MSTRG.66168.2, MSTRG.66168.5, MSTRG.66168.4, MSTRG.66168.6, MSTRG.66168.7
LOC106508640	0.0310601	0.382579	rna11822, rna11821, rna11820, rna11819, rna11818, rna11817, rna11816, rna11815, rna11814, rna11813, rna11826, MSTRG.57497.3, MSTRG.57497.17, MSTRG.57497.18, MSTRG.57497.20, MSTRG.57497.21, MSTRG.57497.23, MSTRG.57497.24
HTRA4	0.0311098	0.382859	rna67567, rna67568, rna67571, rna67570, rna67569, rna67572, rna67575, rna67574, rna67573, rna67577, rna67578, MSTRG.313020.8, MSTRG.313020.11, MSTRG.313020.12, MSTRG.313020.14, MSTRG.313020.15, MSTRG.313020.18, MSTRG.313020.20, MSTRG.313020.21, MSTRG.313020.22, MSTRG.313021.1
SCML4	0.0312833	0.382862	rna1563
EPHX3	0.0312444	0.382862	rna9642
MDH1	0.0312992	0.382862	rna16894
LOC102168156	0.0312439	0.382862	rna17914, rna17913, rna17915, rna17916, MSTRG.83209.5
PARD6G	0.0311952	0.382862	rna32358
LOC102160747	0.0312496	0.382862	rna69419, rna69420, rna69421, rna69422, rna69423, MSTRG.327763.5
MSTRG.88839	0.0312194	0.382862	MSTRG.367828.18, MSTRG.367828.19
ABCD4	0.0313912	0.383655	rna37872
LOC100151959	0.0316594	0.38494	rna1303
MCEMP1	0.0315891	0.38494	rna10447, rna10448
COL16A1	0.0316387	0.38494	rna31441, rna31446, rna31445, rna31443, rna31447, MSTRG.135356.1, MSTRG.135356.2, MSTRG.135356.3, MSTRG.135356.10
TMEM198	0.0315445	0.38494	rna66229, rna66230, MSTRG.306528.2, MSTRG.306528.4, MSTRG.306528.5
SIRPB2	0.0316543	0.38494	rna69116
BTK	0.0315657	0.38494	rna73910, rna73911
LOC110260831	0.0317036	0.385147	rna23487
UTRN	0.0318067	0.385596	rna476
LOC100518068	0.031829	0.385596	rna17649
LOC106507914	0.0318494	0.385596	rna47092
LOC110256059	0.0318012	0.385596	rna51937
MCMDC2	0.0320546	0.387088	rna19690, rna19691, MSTRG.94236.1, MSTRG.94236.2
LOC110261277	0.0320118	0.387088	rna27818, rna27813, rna27808
CENPU	0.0320462	0.387088	rna67466, MSTRG.312676.1, MSTRG.312676.4, MSTRG.312676.5, MSTRG.312676.6, MSTRG.312676.7, MSTRG.312676.8, MSTRG.312676.9, MSTRG.312676.10, MSTRG.312676.11, MSTRG.312676.12, MSTRG.312676.14, MSTRG.312676.15, MSTRG.312676.17, MSTRG.312679.1, MSTRG.312679.3, MSTRG.312679.2
LOC110260973	0.0322445	0.387399	rna2365, MSTRG.16360.2, MSTRG.16360.1
TRNAV-CAC	0.0321913	0.387399	rna9195
MFNG	0.0322294	0.387399	rna23394
TBC1D4	0.032173	0.387399	rna48689, rna48688, rna48692, rna48691, rna48702, rna48700, rna48699, rna48697, rna48695, MSTRG.220595.16, MSTRG.220595.17
SLC35G6	0.0321637	0.387399	rna52763, MSTRG.237758.2, MSTRG.237758.3
LOC100622780	0.0321929	0.387399	rna77252, rna77251, rna77248, rna77247, rna77246, MSTRG.367270.8
LOC110256604	0.032316	0.3876	rna557
LOC110257381	0.0323159	0.3876	rna70532, MSTRG.332588.3
CALR3	0.0325233	0.389428	rna9568
TMEM117	0.0325134	0.389428	rna25882, MSTRG.117146.1, MSTRG.117146.9, MSTRG.117146.8, MSTRG.117146.7, MSTRG.117146.10, MSTRG.117146.11, MSTRG.117146.12, MSTRG.117146.13, MSTRG.117146.14, MSTRG.117146.17, MSTRG.117146.16, MSTRG.117146.18, MSTRG.117146.19, MSTRG.117146.20, MSTRG.117146.22, MSTRG.117146.21, MSTRG.117146.23, MSTRG.117146.24, MSTRG.117146.25, MSTRG.117146.27, MSTRG.117146.28, MSTRG.117146.29, MSTRG.117146.31, MS…
ADAT2	0.0326357	0.389456	rna556
PRDX1	0.0326183	0.389456	rna33525, rna33526, rna33527, rna33529
CXCL13	0.0325758	0.389456	rna40008, MSTRG.174514.1, MSTRG.174514.2, MSTRG.174514.4, MSTRG.174514.3, MSTRG.174514.7, MSTRG.174514.8, MSTRG.174514.9, MSTRG.174514.11
C13H3orf70	0.0326324	0.389456	rna56610, MSTRG.251641.1
PNMA5	0.0326829	0.389691	rna74918
ARHGDIB	0.0327121	0.389712	rna25072, rna25073, rna25074, rna25075, rna25076, MSTRG.113462.5
SLC41A3	0.0328532	0.391064	rna36276
LOC100155468	0.0330151	0.392661	gene21000
PLIN1	0.0331043	0.393061	rna36394
LOC110256850	0.0330899	0.393061	rna61309, rna61310, rna61311, MSTRG.278672.3, MSTRG.278672.6, MSTRG.278672.5, MSTRG.278672.9, MSTRG.278672.12
LOC110259834	0.0332421	0.393501	rna13383
ARHGEF40	0.0333627	0.393501	rna37345, rna37344, MSTRG.160023.1
PROX2	0.0333447	0.393501	rna37887
LOC100620741	0.0333508	0.393501	rna44371, rna44370, rna44368
ACBD7	0.0334045	0.393501	rna47266, rna47265, rna47264, rna47267, MSTRG.212849.5
KPNA4	0.0332504	0.393501	rna56277
RGS10	0.0333953	0.393501	rna63192, rna63191, MSTRG.287727.3
SLC40A1	0.0334191	0.393501	rna65237, rna65236, rna65235, rna65234, rna65227, rna65228, rna65229, rna65245, rna65244, rna65243, rna65242, rna65240, rna65239, MSTRG.299605.1, MSTRG.299606.1, MSTRG.299606.2, MSTRG.299606.3, MSTRG.299606.31, MSTRG.299606.32
MYBL2	0.0332614	0.393501	rna69795, rna69796, MSTRG.330357.2
LOC106508197	0.0331925	0.393501	rna72712
LOC102163705	0.0334668	0.393736	rna57597, rna57598, rna57602, rna57601, rna57603
LOC106509914	0.0335422	0.394251	rna18149
WNT10B	0.0335663	0.394251	rna23578, rna23577
MCFD2	0.0336904	0.394727	rna17214
CIITA	0.0336675	0.394727	gene5708
LOC102166561	0.0336783	0.394727	rna65651, rna65652, MSTRG.304439.40
LOC102166037	0.0337441	0.395029	rna57454, rna57459, rna57458, rna57457, rna57455, rna57460, rna57462, rna57461, rna57463, rna57465, rna57466, rna57468, rna57467, rna57469, rna57470, MSTRG.258145.13, MSTRG.258145.14
TRIP4	0.0338323	0.395083	rna2280, MSTRG.16242.5
UPF2	0.0338199	0.395083	rna47494, rna47495
LOC110261368	0.0338026	0.395083	MSTRG.84555.1
ND1	0.0340176	0.395735	gene30351
POM121C	0.0339634	0.395735	rna14010, rna14009, MSTRG.66843.3
CLDN15	0.034023	0.395735	rna13908, rna13905, rna13904, rna13901, rna13897
NBN	0.0339988	0.395735	rna19466
FCER1G	0.0340279	0.395735	rna20465, rna20464, rna20463, rna20462, MSTRG.99573.1, MSTRG.99573.2, MSTRG.99573.3, MSTRG.99573.6, MSTRG.99573.5, MSTRG.99573.11
PLXNC1	0.0340692	0.39589	rna26116
TREH	0.0341198	0.396153
CACNA2D2	0.0341883	0.396624	rna54193, rna54194, rna54180, rna54181, rna54179, rna54178, rna54173, MSTRG.243146.45, MSTRG.243146.52
LOC102160506	0.0342918	0.397226	rna22272
PLLP	0.0342963	0.397226	rna27163, MSTRG.122904.3
SCEL	0.0344195	0.398171	rna48734, rna48735
LOC102165993	0.0344341	0.398171	MSTRG.166419.1, MSTRG.166419.1
LOC110256222	0.0345617	0.398367	rna5990
AKNA	0.0346776	0.398367	rna5742, MSTRG.38720.2, MSTRG.38720.4
DDX31	0.0346914	0.398367	rna6464, rna6463, MSTRG.41462.1
CTSK	0.0346068	0.398367	rna21451, rna21452, MSTRG.101437.2
LOC110262134	0.0346868	0.398367	gene15080
KRT23	0.0345892	0.398367	rna51084
PHC3	0.0347042	0.398367	rna56321, rna56323, rna56322
LOC110259182	0.034494	0.398367	gene29787
RHAG	0.03464	0.398367	MSTRG.112380.2
NR2F2	0.034733	0.398375	rna37581, MSTRG.161344.6, MSTRG.161344.7, MSTRG.161344.12, MSTRG.161344.10
LOC102162098	0.0348642	0.398911	rna12301
NAPEPLD	0.0348502	0.398911	rna44596
XYLT2	0.0348419	0.398911	rna51545, MSTRG.233967.3
SEPT14	0.0350262	0.400118	gene5460
TNFAIP8L2	0.0350087	0.400118	rna21324
PLEKHG1	0.0351321	0.400405	rna396
SERPINE1	0.0351335	0.400405	rna13921
ATAD5	0.03518	0.400405	rna51930, rna51933, rna51932, rna51931, MSTRG.234992.3, MSTRG.234992.6, MSTRG.234992.7
LOC102167474	0.0351927	0.400405	rna71534, rna71535, rna71536
ZNF275	0.0351691	0.400405	rna74924, rna74925, MSTRG.356668.2, MSTRG.356668.4, MSTRG.356668.4
DENND1C	0.0352738	0.401006	rna10544, rna10543, rna10546, rna10545
AP1M2	0.035309	0.401084	rna10166, rna10167, MSTRG.52853.1, MSTRG.52852.1
TGM2	0.0353963	0.401753	rna69561, MSTRG.329484.1
LOC106510575	0.0354765	0.402341	rna41432, rna41436, rna41438, rna41440, rna41442, rna41441, rna41439, rna41437, rna41435, rna41434, rna41433, MSTRG.185188.12
LOC102167315	0.035585	0.402366	rna14299
LOC110261314	0.0355677	0.402366	rna29831, MSTRG.131434.2
LOC100738622	0.0355847	0.402366	rna38718, rna38719, rna38721, rna38720, rna38722, rna38723
MSTRG.329703	0.0355922	0.402366	MSTRG.271775.14
LOC110260616	0.0356539	0.40242	rna23038, rna23043, rna23042, rna23041, rna23047, rna23046, rna23045, rna23044, MSTRG.106397.11, MSTRG.106397.12
CORO6	0.0356275	0.40242	rna52219
NIM1K	0.0356828	0.402426	rna67043, rna67042, rna67041, rna67039, MSTRG.310563.7
DNAJB11	0.0357519	0.402885	rna56806, rna56807, MSTRG.253373.5, MSTRG.253373.6, MSTRG.253373.7, MSTRG.253373.10, MSTRG.253373.9, MSTRG.253373.11, MSTRG.253373.12, MSTRG.253373.14, MSTRG.253379.1, MSTRG.253384.1
LOC100512223	0.0358504	0.403673	rna16062, rna16061, MSTRG.73204.3
ACPP	0.0358914	0.403814	rna55519
LOC100625153	0.0359206	0.403822	rna32378
MAPK3	0.0359884	0.404263	rna14430, rna14429, MSTRG.67945.4
LOC110256947	0.0361143	0.405356	rna63552, rna63560, rna63559, rna63558, rna63562, rna63561, rna63565, MSTRG.288420.2, MSTRG.288420.3
IL9R	0.0362425	0.405959	rna15665, MSTRG.72328.1, MSTRG.72328.4, MSTRG.72328.6, MSTRG.72328.7
TTLL8	0.0362112	0.405959	rna22897
LOC100154312	0.036254	0.405959	rna60826, MSTRG.277004.5, MSTRG.277004.4, MSTRG.277004.3, MSTRG.277004.7, MSTRG.277004.9
TTYH2	0.0363148	0.405998	rna50058, rna50057, rna50056, MSTRG.230944.1, MSTRG.230944.6, MSTRG.230944.7
LOC106507417	0.0362914	0.405998	MSTRG.41822.1
AJUBA	0.0364515	0.407205	rna37145, rna37146, MSTRG.159181.1
PRNP	0.0365465	0.407945	rna68612, rna68613, MSTRG.321066.3, MSTRG.321066.4
LOC102167316	0.036639	0.408476	rna33579
MME	0.0366518	0.408476	rna56257
FIG4	0.0367523	0.409274	rna1687, rna1688, rna1689, rna1691, MSTRG.10918.4, MSTRG.10918.5
LOC110259671	0.0367897	0.409368	rna13022, rna13021, MSTRG.64101.3, MSTRG.64101.4
IRF8	0.0370155	0.410587	rna34005, rna34007, rna34006, rna34008, rna34009, rna34010, rna34011, rna34012, rna34013, rna34021, rna34016, rna34018, rna34017, rna34015, rna34014, rna34023, rna34022, rna34024, rna34025, rna34026, MSTRG.148705.20, MSTRG.148705.22, MSTRG.148705.23
TCEA3	0.0370719	0.410587	rna30804, MSTRG.133166.2
TIGD4	0.0370949	0.410587	rna40101, rna40100
TNFSF12	0.0371033	0.410587	rna52786, rna52785
LOC110256317	0.0371311	0.410587	rna56150, MSTRG.249500.2
EOGT	0.0370524	0.410587	rna54931, rna54932
MSTRG.151110	0.0370289	0.410587	MSTRG.370592.1
MSTRG.370605	0.03699	0.410587	MSTRG.172631.1
LOC110256579	0.0371905	0.410857	gene555
LTB4R2	0.0372135	0.410857	rna36927
LOC100739672	0.0374052	0.41201	gene1972
LRRC10B	0.0373848	0.41201	rna7705, MSTRG.43164.2
B4GALNT1	0.0373654	0.41201	rna24330, rna24332, rna24331, MSTRG.109521.6, MSTRG.109521.4, MSTRG.109521.2, MSTRG.109521.5, MSTRG.109521.3
MFSD4A	0.0375524	0.412668	rna43720
ZNF594	0.0375021	0.412668	rna52598, rna52597, MSTRG.237358.3
LMNTD2	0.0375402	0.412668	rna78452
DMRTA1	0.0376523	0.413445	rna4511, rna4514, rna4513, rna4520, rna4519, rna4518, rna4517, rna4516, rna4515, rna4522, MSTRG.32763.1, MSTRG.32763.2, MSTRG.32763.8, MSTRG.32763.18, MSTRG.32763.20, MSTRG.32763.21, MSTRG.32763.22
HCAR2	0.0377278	0.413954	gene22064
LOC110262252	0.037786	0.414192	rna44755, rna44754, rna44761, rna44760, rna44759, rna44758, rna44757, rna44756, MSTRG.200522.1, MSTRG.200522.6, MSTRG.200522.9, MSTRG.200522.8, MSTRG.200522.15
BACE2	0.037808	0.414192	rna58507, rna58508, rna58509
SELP	0.0378682	0.414531	rna20175
LOC106507255	0.0379052	0.414615	rna23906
LOC100517487	0.0380544	0.415926	rna44692, rna44694, rna44700, rna44699, rna44698, rna44697, rna44696, rna44695
NCOA5	0.0380954	0.416053	rna69836, rna69837, MSTRG.330438.1, MSTRG.330438.3, MSTRG.330438.5, MSTRG.330438.4
LOC106508914	0.0381272	0.41608	rna1611
PTPN12	0.0382758	0.41738	rna44583, MSTRG.199166.2, MSTRG.199166.3, MSTRG.199166.4
DSE	0.0384738	0.418335	rna1787
OMD	0.0384237	0.418335	rna15779, MSTRG.72451.3, MSTRG.72451.1, MSTRG.72451.2
TMCO2	0.0384243	0.418335	rna31887, MSTRG.136606.1, MSTRG.136606.2, MSTRG.136606.3, MSTRG.136606.4, MSTRG.136606.5
LOC110255986	0.0384815	0.418335	rna50229, rna50227
SUV39H2	0.0385191	0.418423	rna47145
SOX15	0.0385854	0.418821	rna52846, rna52845, MSTRG.238015.3
CYP4F2	0.0388316	0.419643	rna9595, rna9600
LOC110260238	0.0388685	0.419643	rna19094, MSTRG.89163.1, MSTRG.89163.3, MSTRG.89163.4
GPX2	0.0387241	0.419643	rna37626, rna37627, MSTRG.161387.3
AAED1	0.0387611	0.419643	rna46549, rna46550, MSTRG.209067.1, MSTRG.209067.4, MSTRG.209067.5, MSTRG.209067.6
ASB13	0.038796	0.419643	rna47534, rna47535
DDX60	0.0388374	0.419643	rna59329
LOC100155384	0.0388447	0.419643	rna61891, MSTRG.280954.1
EPM2A	0.0389426	0.420103	rna489, rna491
CNOT11	0.0390486	0.420103	rna16188, rna16189, MSTRG.73808.2, MSTRG.73808.3
LOC102165305	0.039054	0.420103	rna25681, MSTRG.116013.1, MSTRG.116013.3, MSTRG.116013.2, MSTRG.116013.4, MSTRG.116013.5, MSTRG.116013.6, MSTRG.116013.7, MSTRG.116013.8, MSTRG.116013.9, MSTRG.116013.11
CPNE7	0.0390594	0.420103	rna33928
LOC102164427	0.0390568	0.420103	rna45568
RUFY1	0.0391039	0.420264	rna11197, MSTRG.54418.2, MSTRG.54418.3
MLLT3	0.0391966	0.420303	rna4675, rna4676, rna4677, MSTRG.31042.3
LENG8	0.0391886	0.420303	rna29445
LOC102159093	0.0391378	0.420303	rna41806
LOC110255935	0.039256	0.420621	rna53389, rna53390, rna53392, rna53391, rna53393, rna53395, rna53394, rna53396, rna53397, rna53398, MSTRG.238961.3, MSTRG.238961.11, MSTRG.238961.13, MSTRG.238961.14, MSTRG.238961.15
LOC102162226	0.0393194	0.420982	rna78030
HSF5	0.0394223	0.421447	rna51554
LOC106506530	0.0393986	0.421447	rna67918, MSTRG.316764.2, MSTRG.316763.1, MSTRG.316763.2, MSTRG.316763.3, MSTRG.316763.5, MSTRG.316763.6, MSTRG.316763.10, MSTRG.316763.15, MSTRG.316763.17, MSTRG.316763.18, MSTRG.316763.19, MSTRG.316763.22
LOC110260009	0.0395405	0.421756	rna16988
MAP4K3	0.0395129	0.421756	rna17375, rna17374
LY75	0.0394819	0.421756	gene23794
GLIS1	0.0395715	0.421769	rna33094
LCLAT1	0.0396554	0.422345	rna17635
RCN3	0.0397428	0.422958	rna29120, rna29119, rna29125, MSTRG.130449.17, MSTRG.130449.18, MSTRG.130449.21, MSTRG.130449.23, MSTRG.130449.28
RSAD2	0.0397826	0.423063	rna18167, rna18166, MSTRG.85245.1
BRIP1	0.039837	0.423324	rna51798, MSTRG.234545.2
SPATA6L	0.0400339	0.424461	rna4904, rna4905, rna4906, MSTRG.32949.4
ZNF510	0.0400192	0.424461	rna46546, rna46547
SLC9A9	0.0400177	0.424461	rna55883
TXNRD1	0.0402978	0.426823	rna25809, rna25808, rna25810, MSTRG.116632.1, MSTRG.116632.5
CACNG6	0.0403169	0.426823	rna29135, rna29140, rna29138
DNAJA4	0.0403671	0.427035	rna36058, rna36057
MCRIP1	0.0405276	0.428413	rna49450, rna49452, rna49451, rna49463, rna49462, rna49460, rna49459, rna49456, rna49455, rna49454, rna49453, MSTRG.229145.1, MSTRG.229145.6, MSTRG.229145.5, MSTRG.229145.9, MSTRG.229145.29, MSTRG.229145.30, MSTRG.229145.31, MSTRG.229145.32
EXOSC4	0.040639	0.429127	rna18418, rna18417, rna18416, rna18415, rna18414, rna18413, MSTRG.86324.1, MSTRG.86324.8
LOC110256168	0.0406558	0.429127	rna51637, rna51639
LOC102163680	0.0409804	0.43073	rna19518, rna19519, rna19520, rna19521, MSTRG.92210.4, MSTRG.92210.5
LYN	0.0409439	0.43073	rna19958
LOC110256544	0.0409278	0.43073	rna57407
LOC100738475	0.0409901	0.43073	rna61484
NOXA1	0.0409143	0.43073	rna76047, rna76046, MSTRG.363815.3
GLT1D1	0.0408417	0.43073	MSTRG.206209.1, MSTRG.206209.4
LOC102159561	0.0411438	0.432025	rna1570
LOC100739528	0.0411759	0.432042	rna5530
MYO1H	0.0413136	0.432525	rna60232, rna60231, rna60230, rna60229, rna60228, rna60226
THAP1	0.0412927	0.432525	rna70728
PRAF2	0.0412768	0.432525	rna76062, rna76072, rna76069, rna76067, rna76068, rna76066, rna76065, rna76073, rna76077, MSTRG.364239.16, MSTRG.364239.17, MSTRG.364240.1
LOC106507850	0.0415609	0.434472	rna44429
THUMPD3	0.0415605	0.434472	rna54987
DDX20	0.0416287	0.43486	rna21998, rna21997
LOC110261617	0.0416996	0.43528	rna3507, rna3506, rna3505, rna3504, MSTRG.23113.28, MSTRG.23113.26, MSTRG.23113.25, MSTRG.23113.27, MSTRG.23113.33
LOC100624537	0.0418352	0.436374	rna23250, MSTRG.107147.3, MSTRG.107147.7, MSTRG.107147.9
LOC100737113	0.0419742	0.437179	rna50950, MSTRG.232961.1, MSTRG.232961.3, MSTRG.232961.6, MSTRG.232961.5, MSTRG.232961.4, MSTRG.232961.7, MSTRG.232961.8, MSTRG.232961.9, MSTRG.232961.11, MSTRG.232961.10, MSTRG.232961.12, MSTRG.232961.13, MSTRG.232961.15
C14H10orf128	0.0419686	0.437179	rna61841, rna61845, rna61843, rna61842
LOC110261941	0.0421606	0.438344	rna3805, rna3804
SPATA9	0.0422578	0.438344	rna11894
LOC110259860	0.0421439	0.438344	rna13610, MSTRG.66170.2
RUSC1	0.0422716	0.438344	rna20968
TOR3A	0.0421993	0.438344	rna45217, rna45218, rna45219, rna45220, MSTRG.202435.1, MSTRG.202435.6, MSTRG.202435.10, MSTRG.202435.12, MSTRG.202439.1, MSTRG.202439.1
TBRG4	0.0422145	0.438344	rna72065, rna72066
TMX3	0.0425492	0.439293	rna3569, rna3570, rna3571, MSTRG.23364.3
LOC106507304	0.0424337	0.439293	rna9427, rna9428, rna9429, MSTRG.51023.5
CELSR2	0.0425345	0.439293	rna22211
FAM71A	0.0424249	0.439293	rna45534, rna45535, MSTRG.204238.1
NT5C	0.042527	0.439293	rna50122, rna50123, MSTRG.231020.3
LOC110259881	0.0424673	0.439293	MSTRG.523.1
LOC110259713	0.0426187	0.43934	gene2173
TNFSF8	0.0427561	0.43934	rna5748
SAFB2	0.0427893	0.43934	rna10628, rna10627, MSTRG.53495.4, MSTRG.53495.5, MSTRG.53495.6, MSTRG.53495.8
LOC110260983	0.0426535	0.43934	rna28284
HAS3	0.0426678	0.43934	rna27084, rna27083, MSTRG.122852.1
NAV1	0.0427438	0.43934	rna46419, rna46420
MMP9	0.0427382	0.43934	rna70004, rna70005, rna70006, rna70007
CFAP47	0.0428019	0.43934	rna72800, rna72799, rna72798, rna72797, MSTRG.341922.6, MSTRG.341922.7, MSTRG.341922.8, MSTRG.341922.9
TTC28	0.0428492	0.439507	rna60364, rna60363, rna60362, rna60365, MSTRG.275587.1, MSTRG.275587.2, MSTRG.275587.3, MSTRG.275587.5
MSTRG.233805	0.0429376	0.440094	MSTRG.168288.1, MSTRG.168288.2
PNMA1	0.0430281	0.440704	rna37768, MSTRG.161736.3
LOC110255758	0.0430722	0.440837	rna48283, rna48282, rna48281, rna48280, rna48279, rna48278, rna48276, rna48275, MSTRG.219256.1, MSTRG.219256.14, MSTRG.219256.15, MSTRG.219256.16, MSTRG.219256.17
LOC102165655	0.0433299	0.44159	gene4705
LOC106509870	0.0433307	0.44159	rna17752, rna17753, MSTRG.82905.2
PA2G4	0.0434234	0.44159	rna24202
RYR1	0.0433265	0.44159	rna28274, MSTRG.129078.3, MSTRG.129078.5, MSTRG.129078.6, MSTRG.129079.1
MESP2	0.0434154	0.44159	rna36427, rna36428
CPSF2	0.0434575	0.44159	rna38160, rna38162, rna38166, rna38167, rna38180, rna38179, rna38174, rna38176, rna38178, rna38173, rna38168, rna38181, MSTRG.163817.22, MSTRG.163817.24, MSTRG.163817.31, MSTRG.163817.28, MSTRG.163817.30, MSTRG.163817.34, MSTRG.163817.27, MSTRG.163817.25, MSTRG.163817.26, MSTRG.163817.32, MSTRG.163817.29, MSTRG.163817.36, MSTRG.163817.38, MSTRG.163817.37
ITGA2B	0.043234	0.44159	rna50560, rna50561
SLC46A1	0.0434359	0.44159	rna52037, MSTRG.235178.1
LOC102160165	0.0433762	0.44159	rna70860
CDX4	0.043285	0.44159	rna73710, rna73709, rna73708, rna73707, rna73706, rna73704, rna73713, MSTRG.346733.11
CTTNBP2	0.0436097	0.442818	rna71540
GPRIN1	0.0437747	0.442906	rna11362, rna11363, rna11365
LOC102163097	0.0437169	0.442906	rna8941
LOC100621751	0.0437631	0.442906	rna47033, MSTRG.211927.1, MSTRG.211927.2, MSTRG.211927.5, MSTRG.211927.6, MSTRG.211927.7, MSTRG.211927.8, MSTRG.211934.1
LOC110256092	0.0437702	0.442906	rna52530
KIAA1549	0.0436585	0.442906	rna70799
CNKSR3	0.0438325	0.443174	rna346, rna347, MSTRG.1570.1, MSTRG.1570.3, MSTRG.1570.4
PRDM8	0.0439023	0.443563	rna41320
LOC110261484	0.0439661	0.443691	rna34578, rna34579, MSTRG.149919.1
NEIL1	0.0439776	0.443691	rna36583
LOC100511067	0.0441293	0.444071	rna10035, rna10034, rna10033, rna10032, rna10031, rna10030, rna10037, rna10036, MSTRG.52457.1, MSTRG.52457.2
CCR7	0.0440893	0.444071	rna51148, rna51149, MSTRG.233444.4, MSTRG.233444.3, MSTRG.233444.7, MSTRG.233444.8, MSTRG.233444.9
LOC100623408	0.0441406	0.444071	rna58350, rna58351, MSTRG.261876.2
NAPB	0.0440964	0.444071	rna70970, rna70971, MSTRG.334440.2
PRSS57	0.0442352	0.444171	rna11108, MSTRG.54372.1, MSTRG.54372.2, MSTRG.54372.3, MSTRG.54372.5, MSTRG.54372.6, MSTRG.54372.7, MSTRG.54372.8, MSTRG.54372.10, MSTRG.54372.11, MSTRG.54372.12, MSTRG.54372.14
FBXO22	0.0443354	0.444171	rna36507, rna36509
SERPINB9	0.0442162	0.444171	rna38464, MSTRG.164705.2, MSTRG.164705.3
FBXO8	0.0443387	0.444171	rna59240, rna59239, MSTRG.269240.4, MSTRG.269240.5, MSTRG.269240.7, MSTRG.269240.8
GOLGA7B	0.0442537	0.444171	rna62531
GSPT2	0.0442926	0.444171	rna76104, rna76110, rna76109, rna76111, rna76112, MSTRG.364255.6, MSTRG.364255.7, MSTRG.364255.12
STXBP5L	0.0444554	0.445025	rna57219, rna57217, rna57218, MSTRG.256460.1, MSTRG.256460.19
NKAIN3	0.0446428	0.446246	rna19834
EEF1E1	0.0446494	0.446246	rna38675
FAM208B	0.0446719	0.446246	rna47580, MSTRG.214935.2, MSTRG.214935.3, MSTRG.214935.4, MSTRG.214935.6
LOC106506059	0.0447068	0.446281	rna56669, rna56670, MSTRG.252090.3
LOC102159681	0.0448641	0.447466	rna438
POLR3G	0.0448888	0.447466	rna11752, rna11753, rna11754, MSTRG.56602.2, MSTRG.56602.3, MSTRG.56603.1
LOC100155688	0.0449728	0.447973	rna20588
LOC110262076	0.0450029	0.447973	rna41978, rna41980, rna41979, MSTRG.188012.4, MSTRG.188012.5, MSTRG.188012.6
B4GALNT3	0.0450774	0.4484	rna25689
CDKN2C	0.0453417	0.450713	rna33138
LOC102161879	0.045466	0.451632	rna48954
LOC102158372	0.0455462	0.452111	gene29295
SMPDL3A	0.0457023	0.452818	rna987, rna988, rna986, rna989, rna990, rna991, MSTRG.5119.2, MSTRG.5119.5, MSTRG.5119.6, MSTRG.5119.11, MSTRG.5119.12, MSTRG.5119.13, MSTRG.5119.10
AUP1	0.0457125	0.452818	rna16537, MSTRG.75142.4
DNAJC27	0.0457133	0.452818	rna17787, MSTRG.82944.2
B3GALNT1	0.0458727	0.454079	rna56286
LOC110259467	0.0460471	0.454095	gene704
TBX6	0.0459264	0.454095	rna14409, rna14408, rna14407, MSTRG.67919.4, MSTRG.67919.5
LOC106510534	0.0459918	0.454095	rna28214
LOC100521322	0.0460987	0.454095	rna35484
INPP4B	0.0460258	0.454095	rna40267
LOC110256634	0.0460801	0.454095	rna63598
ANXA7	0.0459618	0.454095	rna61658
LOC110261122	0.0462747	0.455511	rna31188, rna31187, MSTRG.134430.3, MSTRG.134430.5, MSTRG.134430.6
LOC102158040	0.0464219	0.456643	gene21915
LOC110259240	0.046492	0.457015	rna7482, rna7481
HSPA12A	0.0465884	0.457646	rna63098
LOC106507601	0.0466287	0.457724	rna28556, rna28557, MSTRG.129592.1, MSTRG.129592.3, MSTRG.129592.2
FAM3C	0.046722	0.458322	rna71532
G3BP1	0.0467622	0.458399	gene25023
CLEC3A	0.0468319	0.458765
LOC102158676	0.046865	0.458771	rna32953, rna32954, rna32955, rna32956, rna32957, rna32958, rna32959, rna32960, rna32961, MSTRG.143279.9, MSTRG.143279.10, MSTRG.143279.12
LOC100155689	0.047016	0.458981	rna20590, rna20589, rna20591, MSTRG.99810.2
KBTBD7	0.0469867	0.458981	rna48535, rna48538, MSTRG.219977.1
LOC102165713	0.0469843	0.458981	rna71963, rna71962, rna71967, rna71966, rna71965, rna71964
FRMD7	0.0469446	0.458981	rna74503
CCDC42	0.0470664	0.459157	rna52953, rna52955, rna52954
ACAD11	0.0471415	0.459573	rna55464
ALDH1A2	0.0472395	0.460211	rna2509
SLC39A10	0.0473475	0.460947	rna65460, MSTRG.301621.1
LOC102160780	0.0474675	0.461607	rna32361
LOC110255302	0.0474805	0.461607	rna77509
RGMA	0.0475189	0.461663	rna37547, rna37548, MSTRG.161275.1, MSTRG.161275.3, MSTRG.161275.4
LOC100515090	0.0475947	0.462083
C2H11orf96	0.0478658	0.46218	rna8321, rna8320, rna8322, MSTRG.44310.1, MSTRG.44310.6
KIAA0825	0.0477053	0.46218	rna11888
LOC102164357	0.0477808	0.46218	rna19287, MSTRG.91167.1, MSTRG.91167.3, MSTRG.91167.6, MSTRG.91167.4
NLRX1	0.0478127	0.46218	rna43059, MSTRG.192029.1, MSTRG.192029.2, MSTRG.192029.3, MSTRG.192029.5, MSTRG.192029.6
TNS4	0.0478535	0.46218	rna51166, rna51165, MSTRG.233470.6, MSTRG.233470.7
LRIG1	0.0477576	0.46218	rna54917
LOC110256384	0.0478304	0.46218	rna56750, rna56752
ERP29	0.0478016	0.46218	gene22224
GPR174	0.0480759	0.463894	rna73852, rna73853, MSTRG.348160.3, MSTRG.348160.11
CD8B	0.0481791	0.464264	rna16410, rna16409, rna16406, rna16413, MSTRG.75024.12, MSTRG.75024.13, MSTRG.75028.1, MSTRG.75024.13
LOC110262036	0.0481938	0.464264	rna38546, rna38545, rna38547
BBS9	0.0482126	0.464264	rna71662, rna71661
KIAA1524	0.048305	0.464522	rna57663, rna57662, rna57661, rna57664
NFKB2	0.048281	0.464522	rna62786, rna62787, rna62785, rna62784, rna62788, rna62789, rna62790
PDE3B	0.048406	0.464547	rna8742, rna8746, rna8745, rna8744, MSTRG.48023.1, MSTRG.48028.1
LOC110261668	0.0483845	0.464547	rna34668, rna34670, rna34671, rna34672, rna34673
WAP	0.0483624	0.464547	rna72062, rna72063, rna72064
LMLN	0.0484666	0.464813	rna57133, rna57134, MSTRG.256218.1
DYNC1LI1	0.0485273	0.465081	rna59200, rna59202, rna59201, rna59203
TELO2	0.048637	0.465502	rna15456, rna15457
LOC100515345	0.0486287	0.465502	rna65964, rna65963, MSTRG.304638.3, MSTRG.304638.2, MSTRG.304638.4, MSTRG.304638.5, MSTRG.304638.6, MSTRG.304638.22, MSTRG.304638.23, MSTRG.304638.15, MSTRG.304638.10, MSTRG.304638.7, MSTRG.304638.16, MSTRG.304638.14, MSTRG.304638.9, MSTRG.304638.21, MSTRG.304638.11, MSTRG.304638.8, MSTRG.304638.26, MSTRG.304638.27, MSTRG.304638.28, MSTRG.304638.31, MSTRG.304638.30
LOC100626204	0.0487854	0.466607	rna36722, MSTRG.157756.3, MSTRG.157756.5, MSTRG.157756.6
SAA2	0.048928	0.467656	rna8722
GRM2	0.0490145	0.46785	rna54369, rna54370, MSTRG.243588.3
LOC110256550	0.0490137	0.46785	rna56799, MSTRG.253208.2
LOC106507819	0.0492831	0.470098	rna39705, rna39706, rna39707, MSTRG.172679.5, MSTRG.172679.6, MSTRG.172673.3
HBQ1	0.0493306	0.470234	rna15682, rna15681, MSTRG.72349.2
FOXP1	0.0493898	0.470482	rna54946, rna54961, rna54963, rna54964, rna54962, rna54960, rna54958, rna54959, rna54957, rna54956, rna54953, rna54954, rna54955, rna54950, rna54952, rna54951, rna54949, rna54948, rna54978, rna54977, rna54976, rna54975, rna54970, rna54971, rna54972, rna54974, rna54973, rna54968, rna54969, rna54967, rna54966, MSTRG.244529.4, MSTRG.244529.35, MSTRG.244529.36, MSTRG.244529.37
BACE1	0.0495504	0.471694	rna42876
ARHGAP4	0.0495998	0.471847	rna74915, rna74914
TNFAIP6	0.0496513	0.47202	rna66997, MSTRG.310537.2
PIK3CA	0.049738	0.472527	rna56514, rna56515, rna56516, rna56517, rna56518, MSTRG.251240.3, MSTRG.251240.4, MSTRG.251240.5, MSTRG.251240.7
LOC106508918	0.0500079	0.472557	rna1621
LOC110259294	0.0498426	0.472557	rna8719, MSTRG.47813.2
ACTG2	0.0499414	0.472557	rna16624, MSTRG.76889.1, MSTRG.76889.3, MSTRG.76889.4
CD2	0.0498882	0.472557	rna21742, rna21741, MSTRG.101849.2
SS18	0.0499373	0.472557	rna32248, rna32247, rna32245, rna32249, MSTRG.138086.5, MSTRG.138086.7
FAM171B	0.0498996	0.472557	rna65331
GPBP1	0.049854	0.472557	rna67326
MSTRG.232865	0.0500014	0.472557	MSTRG.167306.1
KRT18	0.050181	0.472996	rna23829, rna23830
ABCC2	0.0501767	0.472996	rna62622, rna62625, rna62624, rna62623, rna62627, MSTRG.283378.9, MSTRG.283378.6, MSTRG.283378.7, MSTRG.283378.8, MSTRG.283378.13, MSTRG.283378.11, MSTRG.283378.10
MSX2	0.050188	0.472996	rna67782
PITX3	0.0501051	0.472996	MSTRG.211770.1, MSTRG.211770.2
FBXO24	0.0502647	0.473404	rna13826
LOC100524190	0.0504035	0.474395	rna12257
LOC110261247	0.0504951	0.474693	rna33633, rna33632, rna33631, rna33630, MSTRG.147464.5
ZFAND6	0.0505356	0.474693	rna36100, rna36101, rna36102, rna36103, MSTRG.155094.6, MSTRG.155094.8, MSTRG.155094.10, MSTRG.155099.1, MSTRG.155093.2, MSTRG.155098.1, MSTRG.155106.1
CXHXorf66	0.0505065	0.474693	rna74635, rna74634
IFN-DELTA-10	0.0506825	0.475169	rna4649
PTDSS1	0.0506993	0.475169	rna19286, MSTRG.91152.1, MSTRG.91152.3
SDHB	0.0507084	0.475169	rna30570, rna30569, rna30568, rna30567, rna30566, MSTRG.132573.1, MSTRG.132573.7
MSTRG.218728	0.0507204	0.475169	MSTRG.17808.1
LOC100520817	0.0507826	0.475209	rna2405, rna2403, rna2402, rna2399, rna2412, rna2411, rna2409, rna2410, rna2408, rna2406, MSTRG.16618.1, MSTRG.16614.2, MSTRG.16614.1, MSTRG.16614.3, MSTRG.16614.17, MSTRG.16614.13, MSTRG.16614.15, MSTRG.16614.14, MSTRG.16614.12, MSTRG.16614.16, MSTRG.16614.25, MSTRG.16614.24, MSTRG.16614.26, MSTRG.16614.27, MSTRG.16614.30
TMEM109	0.0507918	0.475209	rna7744, MSTRG.43196.2, MSTRG.43196.4
PDE7B	0.050893	0.475378	rna697
SPZ1	0.0510209	0.475378	rna11606, rna11609, MSTRG.55910.10
LOC110255540	0.0510814	0.475378	gene17259
NDUFA4	0.0511117	0.475378	rna44152, rna44153, MSTRG.196268.4, MSTRG.196268.3
LOC110255816	0.0510683	0.475378	rna48503, rna48504, rna48505, MSTRG.219956.3, MSTRG.219956.2, MSTRG.219956.1, MSTRG.219956.5, MSTRG.219956.8, MSTRG.219956.7, MSTRG.219956.6, MSTRG.219956.11
MEIOC	0.0509684	0.475378	rna50471, rna50470, rna50469, rna50468, rna50467, rna50466, MSTRG.231621.1, MSTRG.231621.2, MSTRG.231621.3
PAEP	0.0509063	0.475378	rna76237, rna76238, rna76239, rna76240
MSTRG.87099	0.0509922	0.475378	MSTRG.63671.1, MSTRG.63671.2
MSTRG.312312	0.051112	0.475378	MSTRG.257921.1, MSTRG.257921.1
ARMC2	0.0511758	0.47566	rna1614
LOC106508193	0.0512463	0.476002	rna72554
KMT2E	0.0512833	0.476034	rna44640
LOC110261245	0.0514999	0.477146	rna33629
LOC110255640	0.0515378	0.477146	rna48045
SLC38A10	0.0514465	0.477146	rna49541
LOC100522522	0.0515328	0.477146	rna61251
MYADM	0.0517291	0.478604	rna29143, rna29146, rna29144, rna29147
RING1	0.0517761	0.478726	rna35248, rna35249, MSTRG.152614.1, MSTRG.152614.2, MSTRG.152614.4, MSTRG.152614.3, MSTRG.152614.6, MSTRG.152614.9, MSTRG.152614.8, MSTRG.152614.7
COL15A1	0.0520599	0.479161	rna5457
LOC100523888	0.052005	0.479161	rna8667
STAG3	0.0519804	0.479161	rna13787
GNAO1	0.0518704	0.479161	rna27467
ST14	0.0519732	0.479161	rna43542
FAM181B	0.052035	0.479161	rna42041, MSTRG.188079.1
DFNA5	0.0519963	0.479161	rna71969, rna71970, rna71971, rna71972, MSTRG.337401.5, MSTRG.337401.6
AUTS2	0.0521625	0.479482	rna14188, rna14189
PFAS	0.0521293	0.479482	rna52841
PRF1	0.0523044	0.480474	rna61557
TACSTD2	0.0523647	0.480479	rna32861, MSTRG.142002.2
SFRP5	0.0523727	0.480479	rna62371, rna62370, MSTRG.283040.3
ASAP3	0.0524698	0.480747	rna30810
CD180	0.0524687	0.480747	rna69038, rna69039, rna69040, rna69041
CCNB2	0.0528758	0.48196	rna2422
WDHD1	0.0529639	0.48196	rna4244, rna4243, rna4247
RIC8A	0.0529491	0.48196	rna6586
EVI5L	0.0529765	0.48196	rna10408
NOXO1	0.0528543	0.48196	rna15394, rna15395, rna15397, MSTRG.72194.5
NCK2	0.0528499	0.48196	rna16077, rna16076, rna16075, rna16074, MSTRG.73313.5
NUMB	0.0529748	0.48196	gene14165
HHIPL2	0.0529545	0.48196	rna47904, rna47905, rna47906, rna47907, rna47908, rna47909, rna47910, rna47911, rna47915, rna47914, rna47916, MSTRG.216818.14
NFE2L2	0.0529734	0.48196	rna65082
PPP1R17	0.0527927	0.48196	rna71696, rna71695
MSTRG.370595	0.0529054	0.48196	MSTRG.335342.1
LOC100519140	0.0530264	0.482105	gene6654
KCNJ11	0.0531619	0.482752	rna8748, MSTRG.48035.2, MSTRG.48035.3, MSTRG.48035.4
LOC110257514	0.0531658	0.482752	rna70654, rna70653, rna70655
RHPN1	0.0533161	0.482883	rna18497, rna18496, rna18495, rna18494, rna18493, rna18492, rna18491, rna18500, rna18499, rna18498, rna18504, rna18503, rna18501, MSTRG.86380.11, MSTRG.86380.16, MSTRG.86380.17
NPHP4	0.0533166	0.482883	rna30207
LOC102167410	0.0532522	0.482883	rna36110
LOC110255852	0.0532826	0.482883	rna49063, rna49062, rna49061, rna49060, rna49064, MSTRG.222030.9, MSTRG.222030.8, MSTRG.222030.10, MSTRG.222030.12, MSTRG.222030.13, MSTRG.222030.14
ZC2HC1B	0.0535882	0.485033	rna510, rna7891, rna35072, rna35141
NSMCE4A	0.0536361	0.485157	rna63257, rna63256, MSTRG.287406.4, MSTRG.287406.3
NME9	0.0536957	0.485385	rna55630, MSTRG.245893.2
EIF5B	0.0538262	0.48541	rna16207, rna16208
TXNL4B	0.0538396	0.48541	rna26967, MSTRG.122134.1, MSTRG.122134.3, MSTRG.122134.4, MSTRG.122134.6, MSTRG.122134.8, MSTRG.122134.10, MSTRG.122134.11, MSTRG.122134.12
DGAT2	0.0538354	0.48541	rna42006, MSTRG.188097.2, MSTRG.188097.3, MSTRG.188097.8, MSTRG.188097.9, MSTRG.188097.10, MSTRG.188095.1, MSTRG.188095.2, MSTRG.188095.3, MSTRG.188095.4, MSTRG.188102.1
LOC100156011	0.053833	0.48541	rna59119
LOC100517066	0.0538697	0.48541
LOC110258921	0.0539279	0.485625
ZNF629	0.0540158	0.485814	rna14314, MSTRG.67803.2, MSTRG.67803.3
PDZD9	0.0540518	0.485814	rna14668, rna14669, rna14670, rna14671, MSTRG.68973.4, MSTRG.68973.5
TEAD2	0.0540184	0.485814	rna28930, rna28929, rna28931
LOC100524724	0.0540916	0.485864	rna73634, rna73635, MSTRG.345910.1, MSTRG.345910.4, MSTRG.345910.5, MSTRG.345910.6, MSTRG.345910.7
PHF2	0.0544265	0.486711	rna15797, MSTRG.72456.1
FFAR2	0.0544216	0.486711	rna27973, rna27972, rna27971, rna27970, MSTRG.126703.5
NDUFC1	0.0543475	0.486711	rna40377
RGSL1	0.0543959	0.486711	rna45357, rna45358
NCKIPSD	0.0542565	0.486711	rna59527, rna59526, rna59525, rna59531, rna59530
EFHD1	0.0544118	0.486711	rna66620, rna66621, MSTRG.308833.3
MSTRG.87094	0.0542927	0.486711	MSTRG.63661.81, MSTRG.63661.159, MSTRG.63661.171, MSTRG.63661.172, MSTRG.63661.192, MSTRG.63661.190
HRH4	0.0546023	0.487291	rna32188, MSTRG.137736.1, MSTRG.137736.2
MYCL	0.0546876	0.487291	rna31839, rna31838, rna31840, rna31842, rna31841, rna31856, rna31855, rna31854, rna31848, rna31849, rna31850, rna31852, rna31853, rna31851, rna31847, rna31845, rna31846, rna31844, rna31843, rna31870, rna31869, rna31868, rna31867, rna31866, rna31862, rna31863, rna31864, rna31865, rna31861, rna31860, rna31858, rna31857, MSTRG.136571.1, MSTRG.136571.2, MSTRG.136571.5
LOC110261669	0.0546669	0.487291	rna34560
NPTX1	0.054647	0.487291	rna49593
LOC100515685	0.0546181	0.487291	rna50961, rna50962, rna50963, rna50964, MSTRG.233022.5, MSTRG.233022.7
CENPH	0.0546977	0.487291	rna67756, MSTRG.313422.2, MSTRG.313422.3, MSTRG.313422.5, MSTRG.313422.6, MSTRG.313425.1, MSTRG.313427.1, MSTRG.313426.1
LOC100156470	0.0547838	0.487752	rna60545, MSTRG.275844.5, MSTRG.275844.7, MSTRG.275844.8, MSTRG.275844.10, MSTRG.275844.11, MSTRG.275844.12
LOC102159096	0.0549514	0.488936	rna44244, rna44246, rna44247, rna44242, rna44241, MSTRG.197039.8
CS	0.0549958	0.489024	rna24104, rna24108, rna24107, rna24105
LOC100737021	0.0551573	0.490152	rna4944, MSTRG.33120.1, MSTRG.33120.3, MSTRG.33120.4
LOC100510904	0.0552344	0.490223	rna23354, rna23357, rna23355
ACACB	0.055223	0.490223	rna60239, rna60238, rna60237, rna60236, rna60235, rna60234, MSTRG.275470.8, MSTRG.275470.9
AARD	0.0553202	0.490676	rna19002, rna19003
SEC23B	0.0554421	0.49145	rna68829, rna68828, rna68831, rna68830, MSTRG.323765.4, MSTRG.323765.6, MSTRG.323765.6
LOC110256936	0.0555885	0.491779	gene152
FMO3	0.0555311	0.491779	rna43587, rna43586, rna43585, rna43588, rna43590, rna43589, MSTRG.194745.5, MSTRG.194745.8
LOC106505140	0.0556181	0.491779	rna47041, rna47043
LOC100625660	0.0556127	0.491779	gene29758
LOC106509920	0.0556667	0.491902	rna18193, rna18192, rna18194, rna18195, MSTRG.85400.3
MSTRG.176885	0.0557744	0.492547	MSTRG.135514.1
ECM1	0.0560057	0.494281	rna21464
CMKLR1	0.0560622	0.494472	rna60163, rna60164, MSTRG.274306.4
LOC106509024	0.0561845	0.495241	rna3126
LOC102167454	0.0562543	0.495241	rna40045, rna40046
MSTRG.217757	0.0562363	0.495241	MSTRG.157848.5, MSTRG.157848.8
TUBB4A	0.0565014	0.49597	rna10525, rna10528, rna10527, rna10526, MSTRG.53304.6, MSTRG.53304.5
C2H11orf49	0.0564509	0.49597	rna8067
LOC110259402	0.0564225	0.49597	rna11519
FCRLA	0.0565804	0.49597	rna20415, rna20414, rna20416
LOC110260314	0.0565822	0.49597	gene7749
VILL	0.056404	0.49597	rna53682, MSTRG.240399.3, MSTRG.240399.4
LOC100049687	0.0565494	0.49597	rna64196, rna64194, rna64193, rna64192, rna64198, rna64197, MSTRG.291757.1, MSTRG.291757.2, MSTRG.291757.6, MSTRG.291757.4, MSTRG.291757.7, MSTRG.291757.3, MSTRG.291757.5, MSTRG.291757.13, MSTRG.291757.14, MSTRG.291757.17, MSTRG.291757.18
LOC102167646	0.0571133	0.496056	gene1186
LOC106509105	0.0570973	0.496056	rna4116, rna4115, rna4113, MSTRG.27708.1, MSTRG.27708.6, MSTRG.27708.7
LHX6	0.0566291	0.496056	rna5865
LOC102157806	0.0570199	0.496056	rna10887
OTP	0.0571351	0.496056	rna11560
LOC106508312	0.0570648	0.496056	rna16936, rna16938, rna16937, MSTRG.78147.12, MSTRG.78147.11, MSTRG.78147.15
GLIPR1	0.0567832	0.496056	rna24717, rna24718, MSTRG.111252.1, MSTRG.111252.3, MSTRG.111252.4, MSTRG.111252.6
LOC100524035	0.0567185	0.496056	rna42770, rna42769, rna42773, rna42772, rna42774
SUPT4H1	0.0571019	0.496056	rna51533, rna51532, rna51531, rna51530, rna51529, rna51528, MSTRG.233950.7
IL20RB	0.0566757	0.496056	rna55891
FGFR2	0.0568774	0.496056	rna63203, MSTRG.287398.1, MSTRG.287398.2, MSTRG.287398.3
CD28	0.0568065	0.496056	rna65839, rna65838, rna65840, MSTRG.304004.3
SGPP2	0.0569066	0.496056	rna66266, rna66268, rna66270, MSTRG.306612.5, MSTRG.306612.7
LOC106508121	0.0571523	0.496056	rna64873, MSTRG.297034.1
SLC35B4	0.0570079	0.496056	rna70875, rna70874, rna70873
MSTRG.106143	0.05706	0.496056	MSTRG.53260.1
SMARCD2	0.05721	0.496252	rna50383
SERPINA11	0.0572477	0.496275	rna38418, rna38417, rna38416, rna38415
LCMT2	0.0573252	0.496643	rna3010
SEMA6B	0.0576827	0.496691	rna10682
RNF14	0.0577486	0.496691	rna12984
RGS14	0.0576522	0.496691	gene4377
PPL	0.0576761	0.496691	rna15007
ACSM4	0.0574931	0.496691	rna14684
LOC110261088	0.0577865	0.496691	rna30419, MSTRG.132447.2
FTO	0.0575293	0.496691	gene10284
MYPOP	0.0576386	0.496691	rna28713, rna28710, rna28708, rna28706, MSTRG.129859.12
MARC2	0.0577515	0.496691	rna45934
WDR64	0.0577772	0.496691	rna47966, MSTRG.216949.4
LOC102161720	0.0575469	0.496691	rna50295
LOC106506399	0.057651	0.496691	rna66352, MSTRG.307436.6, MSTRG.307436.9
MSTRG.370596	0.0574937	0.496691	MSTRG.335343.1, MSTRG.335343.1
LOC110262145	0.0579085	0.497437	gene15141
LOC106510565	0.0579794	0.497659	rna28990
RHCG	0.0580241	0.497659	rna36386, MSTRG.155314.4
LOC106504834	0.0580397	0.497659	rna42174
IL22RA2	0.0581952	0.49869	rna660
LOC110255542	0.0583021	0.499304	rna4748
TUBA8	0.0585711	0.501305	rna25818, rna25820, rna25822
DCTN4	0.0588671	0.50332	rna13252
ZDHHC8	0.0588802	0.50332	rna61025, rna61024
LOC100523870	0.0589131	0.50332	rna68743, rna68742, rna68740, rna68739, rna68744, rna68745, rna68746, rna68747, MSTRG.322701.14, MSTRG.322701.15
MYOM2	0.0592539	0.505926	rna64028, MSTRG.290832.5, MSTRG.290832.2, MSTRG.290832.4, MSTRG.290832.1
FAM212A	0.0593122	0.506119	rna54274
LOC106510398	0.0594384	0.506891	rna25827, rna25825, MSTRG.116721.1, MSTRG.116724.1
LOC102165335	0.0596071	0.507422	rna12017, rna12016, rna12015, rna12014, rna12013
LOC110261657	0.0596327	0.507422	rna39009
GAS1	0.0596644	0.507422	rna46703, rna46702, MSTRG.210578.4, MSTRG.210578.6
LOC102159363	0.0597157	0.507422	rna52875, rna52873, rna52872, rna52871, rna52870, rna52869
PDXK	0.0596947	0.507422	gene21671
LOC110257226	0.0596452	0.507422	rna66977, MSTRG.310415.1
LOC110257218	0.0597616	0.507508	rna66859, rna66858, rna66857, rna66856
MSTRG.75256	0.059814	0.507648	MSTRG.30166.2
LOC106504868	0.0599493	0.508492	rna42561, rna42562
LOC100514667	0.060099	0.509152	rna40619
CP	0.0600927	0.509152	rna55941, rna55938
LOC110257617	0.060159	0.509356	gene26057
CREM	0.0601957	0.509362	rna47462, rna47461, rna47460
LRIT3	0.0602763	0.509435	rna40670, rna40671, rna40673, rna40672, rna40674, MSTRG.179778.3, MSTRG.179778.6
LOC110256801	0.0602405	0.509435	rna61320, MSTRG.278669.2
PTGFRN	0.0603574	0.509513	rna21738, rna21737, rna21739
TRIO	0.0603539	0.509513	rna66695, rna66694, rna66692, rna66691, rna66690, rna66689, rna66688, MSTRG.308553.2, MSTRG.308553.11
ETFBKMT	0.0604475	0.509969	gene9288
MSTRG.213777	0.0606407	0.511295	MSTRG.17699.1
MGAT4B	0.0608489	0.512742	gene4343
TRNAS-CGA	0.0608847	0.512742	rna24215, rna24216
FAM72A	0.0610564	0.513882	rna43677, rna43676, MSTRG.194934.1
CBX8	0.0611038	0.513976	rna49655, rna49656, MSTRG.229470.2, MSTRG.229470.1, MSTRG.229470.3, MSTRG.229470.6, MSTRG.229470.7
LRRC29	0.0612001	0.514481	rna27334
PTBP3	0.0613916	0.514912	rna5677, rna5676, rna5675, rna5674, rna5673, MSTRG.38540.4, MSTRG.38540.2, MSTRG.38540.5, MSTRG.38540.10, MSTRG.38540.11, MSTRG.38540.12
MYBPC3	0.0615807	0.514912	rna8072, rna8075, rna8073, rna8071, rna8070, MSTRG.44107.10, MSTRG.44107.12
BHLHA15	0.0616725	0.514912	rna13568, MSTRG.65968.2
LOC110260449	0.0617177	0.514912	gene7108
KCNQ4	0.0615932	0.514912	rna33750, rna33749, rna33748, rna33747, rna33746, rna33745, MSTRG.147771.3, MSTRG.147771.2, MSTRG.147771.4, MSTRG.147771.6, MSTRG.147771.8, MSTRG.147771.14, MSTRG.147771.15, MSTRG.147771.18, MSTRG.147771.16, MSTRG.147771.17
SLC25A11	0.0615494	0.514912	rna52625, rna52626, rna52627, MSTRG.237535.1
FBXO39	0.0617377	0.514912	rna52674, rna52678, rna52677, rna52676, rna52675, rna52682, rna52681, rna52680, rna52679
CCR3	0.0617485	0.514912	rna54024, rna54025, rna54026, MSTRG.241588.3, MSTRG.241587.1
LOC106507249	0.0613097	0.514912	rna60156, rna60158, rna60157, rna60159
SAR1A	0.0616706	0.514912	rna61542
MRPS26	0.0616022	0.514912	rna71187, rna71189, rna71188, rna71192, rna71191, rna71190, MSTRG.335081.1, MSTRG.335081.3, MSTRG.335081.4, MSTRG.335081.8, MSTRG.335081.12, MSTRG.335081.14, MSTRG.335081.13, MSTRG.335081.15
OPN1SW	0.0616968	0.514912	rna71181, rna71180, rna71179, rna71182, rna71185, MSTRG.335056.4, MSTRG.335056.9
LOC100520237	0.0617603	0.514912	rna77875
LOC100154576	0.061747	0.514912	gene29510
BUB1	0.0618978	0.515755	rna15917, rna15918
LOC110259955	0.0620849	0.515797	rna15666
LOC100516084	0.0620656	0.515797	rna29307
GATA1	0.062023	0.515797	rna73259, MSTRG.343594.2, MSTRG.343594.3
PHKA2	0.0620061	0.515797	rna75400, rna75401, MSTRG.360574.3, MSTRG.360574.5
PPP2R5C	0.0620827	0.515797	rna76582, rna76583, MSTRG.364933.2
HAVCR2	0.0623207	0.517452	rna68068, rna68069
LOC102161858	0.0624814	0.517761	rna14225, rna14224, rna14223, rna14222, MSTRG.67399.1, MSTRG.67399.6, MSTRG.67399.7
LOC110261342	0.0625042	0.517761	gene11360
LOC110257600	0.0624469	0.517761	rna72016
LOC102166811	0.0624656	0.517761	rna73418, rna73419, rna73421
LOC110257417	0.0626201	0.518418	rna70365, rna70366, rna70368, rna70369
LOC100510918	0.0627382	0.519092	rna39141
TTC14	0.062877	0.519937	rna56555, MSTRG.251472.5, MSTRG.251472.7
TMEM231	0.0629638	0.520351	rna26845, MSTRG.122028.1, MSTRG.122028.4
LOC110256024	0.0630157	0.520476	rna51322, rna51324
LOC100739467	0.0630729	0.520579	rna54982, rna54983, rna54984, rna54985, MSTRG.244523.5
LOC102159409	0.0631017	0.520579	rna76940
HOXC13	0.0633283	0.522145	rna23911
EPB41L2	0.0635275	0.523483	rna820, rna822, rna823, rna825, rna828, rna846, rna848, rna854, rna855, rna859, MSTRG.4523.32
LOC110256396	0.0637372	0.5246	rna6337, rna6338, rna6339, MSTRG.41179.4, MSTRG.41179.5, MSTRG.41179.6
LOC110259246	0.063708	0.5246	rna7601, MSTRG.42903.1
SLC39A11	0.0638222	0.52469	rna50218, rna50220, rna50221, MSTRG.231050.10
GORASP1	0.0637927	0.52469	rna59280, MSTRG.269757.3, MSTRG.269757.5, MSTRG.269757.4, MSTRG.269757.2, MSTRG.269757.1, MSTRG.269757.7, MSTRG.269757.8, MSTRG.269757.9, MSTRG.269757.11, MSTRG.269757.10, MSTRG.269757.12, MSTRG.269757.13, MSTRG.269757.14, MSTRG.269757.15, MSTRG.269757.17, MSTRG.269757.18, MSTRG.269757.19, MSTRG.269757.20, MSTRG.269757.21, MSTRG.269757.22, MSTRG.269757.23, MSTRG.269757.24, MSTRG.269757.25, MSTRG.…
LOC100622811	0.063879	0.524853	rna15291, rna15292, MSTRG.72092.1, MSTRG.72092.3, MSTRG.72087.19
LOC110260626	0.0639361	0.525017	rna23128, rna23127, rna23129
DZIP1	0.0640045	0.525274	rna48821, MSTRG.221336.2, MSTRG.221336.1, MSTRG.221336.4, MSTRG.221336.5, MSTRG.221336.6, MSTRG.221336.7
KCTD12	0.0642178	0.52611	rna48712, rna48714, rna48715
LOC110256169	0.0641535	0.52611	rna51643
AEBP1	0.064206	0.52611	rna72115, rna72118, rna72117, rna72116, rna72120, rna72119, rna72121, MSTRG.338080.8, MSTRG.338080.9, MSTRG.338080.10
MSTRG.152814	0.064271	0.526242	MSTRG.112395.1
NOC3L	0.0643269	0.526396	gene22953
NRK	0.0643766	0.526498	rna74052
LOC100513170	0.0645681	0.527759	rna44199
PBLD	0.0646228	0.527902	rna61486, rna61487, rna61491, rna61490, rna61489, rna61488, MSTRG.278976.1, MSTRG.278976.2, MSTRG.278976.5, MSTRG.278976.12
LOC110255502	0.064816	0.528687	rna44772
ZNF703	0.064827	0.528687	rna67647, rna67648, rna67649, rna67650, MSTRG.313290.1
MYO3B	0.0648309	0.528687	MSTRG.240062.1
PYGO1	0.0649145	0.52876	rna2569
DNAH7	0.0648876	0.52876	rna65343, rna65342, rna65341, rna65340, rna65339, rna65344
ALDH9A1	0.0650032	0.529031	rna20286, rna20285, rna20288, rna20287, rna20289, rna20290, MSTRG.98594.7, MSTRG.98594.8, MSTRG.98594.9
ELMO2	0.0650224	0.529031	rna69846, rna69848
LOC102163402	0.0652295	0.530411	rna44093, rna44094, rna44096
CIDEC	0.0654617	0.531994	rna55140
APOBEC1	0.0655174	0.532141	rna25432, MSTRG.115485.1
LOC110261099	0.0656356	0.5327	rna27156, MSTRG.122933.2, MSTRG.122933.3, MSTRG.122933.6, MSTRG.122933.8, MSTRG.122933.4
LOC110255949	0.0656614	0.5327	rna53632, rna53633
LOC100525798	0.0660617	0.53564	gene27067
RCSD1	0.0662053	0.536498	rna20237, rna20236, rna20235, rna20234, rna20238, rna20239, MSTRG.98369.1, MSTRG.98369.2, MSTRG.98369.7, MSTRG.98369.8, MSTRG.98369.10, MSTRG.98369.12, MSTRG.98369.13, MSTRG.98369.14, MSTRG.98369.15, MSTRG.98369.16, MSTRG.98369.17
LOC106505124	0.0662538	0.536584	rna46673, rna46674, rna46675
PTPN21	0.0664266	0.537062	rna38188
LOC110255800	0.0663716	0.537062	rna49573
NUP205	0.0664151	0.537062	rna72905, MSTRG.342104.2
C1H6orf183	0.066612	0.537334	rna1641
LOC110259689	0.0665164	0.537334	rna11789, rna11790
LOC110261672	0.0665698	0.537334	rna34441
CFI	0.0665741	0.537334	rna40643
DBP	0.066942	0.539553	rna28877, MSTRG.130047.1, MSTRG.130047.3
LOC110255799	0.0669632	0.539553	rna49520, MSTRG.227172.1, MSTRG.227172.3, MSTRG.227172.4, MSTRG.227172.5
LOC106504962	0.0671025	0.540367	rna44136, rna44137
TIE1	0.0672475	0.541228	rna33621, MSTRG.147450.2
CCDC160	0.0673155	0.541467	gene27481
LOC106508808	0.0675402	0.541841	rna298, rna300, rna301, rna299, rna297, rna296, rna293, rna294, rna295, rna292, rna291, rna290, MSTRG.1469.1, MSTRG.1464.14
DNAAF2	0.0678004	0.541841	gene1407
LOC110255444	0.0674861	0.541841	rna4621
CYSTM1	0.0677222	0.541841	rna12832, rna12833
NCF1	0.0678482	0.541841	rna14137, rna14136, rna14138
LOC106507520	0.0677384	0.541841	rna25416
DRAM1	0.0676858	0.541841	rna25865
HPSE	0.0674505	0.541841	rna41293
CDKL2	0.0679358	0.541841	rna39734, rna39735, MSTRG.172751.4, MSTRG.172751.6
LOC102165183	0.0674321	0.541841	rna48092
LOC100152750	0.0679284	0.541841	rna63692, rna63689, rna63686
STK35	0.0677748	0.541841	rna71255
RALA	0.0678984	0.541841	rna72170
KLHL34	0.0678791	0.541841	rna75536, rna75537, rna75538, MSTRG.361214.6, MSTRG.361214.9
CILP	0.0677418	0.541841	MSTRG.364708.2, MSTRG.364708.3, MSTRG.364708.4
CRIP3	0.0680784	0.542063	rna35785, rna35784, rna35786
LRCH1	0.0680473	0.542063	rna48467, rna48466, MSTRG.219713.3
ARHGEF4	0.0680514	0.542063	rna64478, MSTRG.293135.1, MSTRG.293135.5, MSTRG.293135.6, MSTRG.293135.7
C3H16orf71	0.0681486	0.542317	rna14997
LOC100624898	0.0682667	0.542648	rna58160, rna58161, rna58164, rna58163, rna58165, rna58166, rna58167
ZDHHC2	0.0682578	0.542648	rna68429, MSTRG.320049.30
LOC106508800	0.068338	0.542786	rna219, rna220, rna221, rna223, rna222, rna224, MSTRG.882.3, MSTRG.882.5, MSTRG.882.10, MSTRG.882.7, MSTRG.882.15, MSTRG.882.16, MSTRG.882.18
CNDP2	0.0683724	0.542786	rna3483
MCM3	0.068433	0.542786	rna35911, rna35912
LOC102161921	0.0684375	0.542786	rna47446
LOC106505520	0.0685141	0.54309	rna52906
SLC11A2	0.0686353	0.543747	rna77059
DNAJB4	0.0687655	0.544473	rna32388, MSTRG.138642.3
PTPRCAP	0.0691519	0.546407	rna7148, rna7150, rna7151, rna7152, MSTRG.42396.5, MSTRG.42396.4, MSTRG.42395.1
SELPLG	0.0691383	0.546407	rna60151, rna60150, rna60152, rna60153, rna60155, rna60154
BLNK	0.0690692	0.546407	rna62256, rna62257, rna62258
RNF148	0.069164	0.546407	gene26283
MMD	0.0693318	0.547428	rna51462, MSTRG.233893.1, MSTRG.233893.2, MSTRG.233893.4, MSTRG.233893.5, MSTRG.233893.6, MSTRG.233893.7
GUCY2C	0.0693748	0.547462	rna25093, rna25092, rna25091, rna25090, rna25094, rna25099, rna25098, rna25097, rna25096, rna25095, rna25101, rna25103, rna25104, rna25105, rna25106, rna25107, MSTRG.114444.1, MSTRG.114444.3, MSTRG.114444.4, MSTRG.114444.9, MSTRG.114444.16, MSTRG.114444.17, MSTRG.114444.19, MSTRG.114444.20, MSTRG.114444.27, MSTRG.114444.28, MSTRG.114444.29, MSTRG.114444.31, MSTRG.114444.32, MSTRG.114444.34, MSTRG…
SHAS2	0.0694149	0.547473	rna19007, rna19008
COL24A1	0.0695052	0.54752	rna22714, rna22713, rna22712, rna22715, rna22718, rna22719, rna22717, rna22716, rna22720, rna22721, rna22724, rna22723, rna22728, rna22727, rna22726, rna22730, rna22729, rna22731, rna22732, rna22734, rna22735, rna22736, rna22737, rna22738, rna22739, rna22740, MSTRG.105651.9, MSTRG.105651.15, MSTRG.105651.24, MSTRG.105651.23, MSTRG.105651.22, MSTRG.105651.26, MSTRG.105651.27, MSTRG.105651.29, MSTR…
LOC110261708	0.0695266	0.54752	rna36012, rna36013, rna36014, MSTRG.154198.5, MSTRG.154198.6
ITGB5	0.0695368	0.54752	rna57173, rna57174, MSTRG.256299.1, MSTRG.256299.2, MSTRG.256299.3, MSTRG.256299.4, MSTRG.256299.6, MSTRG.256299.8
KCNQ1	0.0696409	0.547677	rna6865
MPEG1	0.0696533	0.547677	gene2893
RAD50	0.0697114	0.547677	rna12423
LOC106505322	0.0696761	0.547677	MSTRG.202346.1
C5H12orf56	0.0697775	0.547893	rna24476, rna24474, rna24472, rna24470, rna24461, rna24462, rna24465, rna24482, rna24481, rna24480, rna24479, MSTRG.109893.24, MSTRG.109893.23, MSTRG.109893.25, MSTRG.109893.28, MSTRG.109893.29, MSTRG.109893.34, MSTRG.109893.33
ILF2	0.0698914	0.548483	rna21202
AP1G2	0.0699877	0.548917	rna37066, rna37065
LOC110256611	0.0700242	0.548917	rna60168
SLA	0.0701212	0.549373	rna18696, rna18695, rna18700, rna18702, MSTRG.86597.19
TMC8	0.0702758	0.55028	rna53670
LOC102167757	0.0703291	0.550393	rna23903
LOC102164575	0.0704699	0.550849	rna15896
LOC100524940	0.070504	0.550849	rna32761
LOC100622053	0.0704389	0.550849	rna44417
LOC110259355	0.0706609	0.551579	rna10642, rna10643, rna10644, rna10645, rna10654, rna10651, rna10648, rna10650, rna10647, MSTRG.53534.17
LOC110260364	0.0707533	0.551579	rna22295
SOD1	0.0706807	0.551579	rna58120
PDE11A	0.0707262	0.551579	rna65134, rna65133, rna65132, MSTRG.299218.3
LOC102165396	0.0708305	0.551878	rna38994, rna38997, rna38999, rna38998, rna39000, MSTRG.168186.1, MSTRG.168186.2, MSTRG.168186.9, MSTRG.168186.10
MT-2B	0.0712478	0.554824	rna27203
LOC102160616	0.0713085	0.554992	rna8881, MSTRG.48545.4, MSTRG.48545.3, MSTRG.48545.5
RGS20	0.071486	0.556067	rna20016
LOC106506200	0.0716675	0.557173	rna67283
SCIN	0.0717909	0.557827	rna44201, rna44204
LOC100525630	0.071873	0.557852	rna7778
WDR41	0.0718612	0.557852	rna11551, rna11552, rna11553, MSTRG.55536.3, MSTRG.55536.4
UGP2	0.0724266	0.560001	rna16891, rna16890, MSTRG.77571.1, MSTRG.77571.4, MSTRG.77571.5, MSTRG.77571.7
LOC100512656	0.0722872	0.560001	rna24236
LOC110260755	0.0723795	0.560001	rna25454
WDR62	0.0723816	0.560001	rna28102, MSTRG.128108.2, MSTRG.128108.3
LOC110261121	0.0723615	0.560001	rna31234
NT5C3B	0.072424	0.560001	rna50923
CDK1	0.0723702	0.560001	rna61317
LRP11	0.072666	0.560628	rna414
RNF2	0.0726544	0.560628	rna45472
ORC5	0.0725942	0.560628	rna44599, rna44598, rna44601, MSTRG.199208.4, MSTRG.199208.7
STAMBPL1	0.0725545	0.560628	rna62156, MSTRG.282439.1, MSTRG.282439.2, MSTRG.282439.4, MSTRG.282439.5, MSTRG.282439.6, MSTRG.282439.7, MSTRG.282439.8, MSTRG.282439.9
TF	0.0727838	0.561231	rna55610, rna55611
LOC110261526	0.0730093	0.562664	rna35569, rna35571, rna35572
YPEL1	0.0731913	0.56376	rna60840, rna60842, rna60843, rna60844, MSTRG.277076.2, MSTRG.277076.8
LOC110256071	0.0732537	0.563934	gene19598
IFN-DELTA-4	0.0736222	0.564317	rna4654
TMOD1	0.0735932	0.564317	rna5408, rna5409, rna5410, rna5411
LOC100739506	0.0735491	0.564317	rna5275, MSTRG.36225.1, MSTRG.36225.6, MSTRG.36225.5, MSTRG.36225.4, MSTRG.36225.3, MSTRG.36225.7, MSTRG.36225.8
LOC106509652	0.0735683	0.564317	gene11267
PFDN6	0.073585	0.564317	rna35269, MSTRG.153817.104
LOC100623192	0.0735724	0.564317	rna45053
LOC100525361	0.0733927	0.564317	rna54945
LOC110257166	0.0735988	0.564317	rna64900, rna64899, rna64902, rna64901, rna64903, MSTRG.297192.3, MSTRG.297192.8, MSTRG.297192.9, MSTRG.297192.5, MSTRG.297192.6, MSTRG.297192.7
TAAR1	0.073817	0.565315	rna782
LOC110256757	0.0738322	0.565315	rna62956
CHI3L1	0.0740682	0.56651	rna44920, rna58290
MPP6	0.0740504	0.56651	rna71891
GJA10	0.0741577	0.566871	rna1378
KIR2DL1	0.0742096	0.566871	rna29554
PPP1R3E	0.0742355	0.566871	rna37101
KLC1	0.0743515	0.567451	rna76762, rna76761, rna76760, MSTRG.365764.2, MSTRG.365764.1
LOC102166913	0.0746409	0.569353	rna58472, rna58471
PHF19	0.074709	0.569566	rna5819, rna5818, rna5821, rna5820, rna5825, rna5826, MSTRG.39774.1
LOC110255567	0.0748356	0.570224	rna45181, rna45180, rna45179, rna45178, MSTRG.202280.5, MSTRG.202280.6, MSTRG.202280.7, MSTRG.202280.9, MSTRG.202280.10, MSTRG.202280.11, MSTRG.202280.12, MSTRG.202280.13, MSTRG.202280.14
LOC110255560	0.0749871	0.571071	rna43557
LOC100626895	0.0750786	0.571154	rna6268, MSTRG.41246.2
LOC102167351	0.0750588	0.571154	rna10005
C2H19orf24	0.0751622	0.571418	rna11032, MSTRG.54305.1, MSTRG.54298.1, MSTRG.54305.1
LOC100521170	0.075194	0.571418	rna72860, rna72859, rna72858, rna72857, rna72856, rna72855, rna72854, rna72853, rna72852, MSTRG.342049.3, MSTRG.342049.2, MSTRG.342049.1, MSTRG.342049.4, MSTRG.342049.6, MSTRG.342049.7, MSTRG.342049.14, MSTRG.342049.11, MSTRG.342049.15, MSTRG.342049.12, MSTRG.342049.9, MSTRG.342049.10, MSTRG.342049.24, MSTRG.342049.25, MSTRG.342049.26, MSTRG.342049.27, MSTRG.342053.1
CLCA1	0.0752473	0.571422	rna22659, MSTRG.105384.2, MSTRG.105384.3, MSTRG.105384.4, MSTRG.105384.10, MSTRG.105384.7, MSTRG.105384.9, MSTRG.105384.6, MSTRG.105384.5, MSTRG.105384.8, MSTRG.105384.12, MSTRG.105384.13, MSTRG.105384.14
CENPBD1	0.0752752	0.571422	rna26278, rna26279, MSTRG.118729.1, MSTRG.118729.2, MSTRG.118729.3, MSTRG.118729.5
IFN-ALPHAOMEGA	0.0754109	0.571548	rna4658
LOC100521789	0.0755772	0.571548	rna22278, rna22277
HSD11B1	0.0754819	0.571548	rna45689, rna45688, MSTRG.205247.4
KIAA0100	0.0754585	0.571548	rna52115
TRPC1	0.0755665	0.571548	rna56090
SDC4	0.0756146	0.571548	rna69704, rna69706, rna69705, MSTRG.330270.2, MSTRG.330270.5, MSTRG.330270.6
BMPER	0.0755613	0.571548	rna71660, rna71659
MSTRG.218151	0.0755487	0.571548	MSTRG.157946.3
DEPDC4	0.0760092	0.574224	rna26203
LOC102164222	0.0761194	0.57475	rna8807
WISP1	0.0762288	0.575016	rna18620
GRAP	0.0762358	0.575016	rna53165
RASSF3	0.0763383	0.575138	rna24545, rna24546, MSTRG.109699.4, MSTRG.109699.3, MSTRG.109699.5, MSTRG.109699.6
LOC102157642	0.0763309	0.575138	rna55631
SLC6A14	0.0763738	0.575138	rna74220, rna74219, rna74221, rna74223, rna74222, MSTRG.351490.4
LOC106506356	0.0767223	0.575844	rna177
ARL2	0.0766926	0.575844	rna7471
TMTC1	0.0765743	0.575844	rna24814
CACNA2D4	0.0767159	0.575844	rna25561
TMEM129	0.0766056	0.575844	rna41529
PUS7	0.0767216	0.575844	rna44667
LRGUK	0.0767522	0.575844	rna72927
WIF1	0.076858	0.575949	rna24504, rna24505, MSTRG.109901.7, MSTRG.109901.6
LOC102164080	0.0769683	0.575949	rna32586, MSTRG.139999.1, MSTRG.139999.2, MSTRG.139999.3, MSTRG.139999.4, MSTRG.139999.5, MSTRG.139999.6, MSTRG.139999.7, MSTRG.139999.8, MSTRG.139999.12, MSTRG.139999.13, MSTRG.139999.14, MSTRG.139999.15
LOC106504234	0.0769694	0.575949	rna34862
LOC110255920	0.0769185	0.575949	rna49247, MSTRG.222965.2, MSTRG.222965.5, MSTRG.222965.4, MSTRG.222965.7, MSTRG.222965.5
MSTRG.200134	0.0768802	0.575949	MSTRG.373078.1
TCERG1	0.0770755	0.576134	rna13035, rna13036
TYW1	0.0770589	0.576134	rna14139, MSTRG.66949.2
FBXO17	0.0772326	0.57652	rna28134, rna28133, rna28132, rna28131, MSTRG.128657.5, MSTRG.128657.6, MSTRG.128657.7, MSTRG.128657.8
LOC110256662	0.0772492	0.57652	rna61706
LOC110259165	0.0772317	0.57652	rna78047
CCDC180	0.0772907	0.576526	gene1915
LOC110260568	0.0774614	0.577197	rna23723, rna23724, MSTRG.108450.1, MSTRG.108450.3, MSTRG.108450.4
LOC110258051	0.0774622	0.577197	gene27794
LOC102165834	0.0776857	0.578559	rna68441, MSTRG.320159.2, MSTRG.320159.3
LOC100525388	0.0777696	0.578879	rna9706
RNASEL	0.0780187	0.580143	rna45289, MSTRG.202542.2, MSTRG.202542.3, MSTRG.202542.4
LOC100154339	0.0780213	0.580143	rna70826
LOC110255653	0.078066	0.580171	rna46365, rna46364, rna46363, rna46362, rna46361, rna46360, MSTRG.208026.2, MSTRG.208026.8, MSTRG.208027.1
P4HA3	0.0782533	0.581258	rna46323, rna46324, MSTRG.207744.4
LOC110257803	0.078393	0.58199	rna73896
LOC106510316	0.0785262	0.582369	rna24451
LOC106504396	0.0785105	0.582369	rna35439
LOC110260306	0.0786466	0.582652	rna20354, rna20355
GMDS	0.0786142	0.582652	rna38451
LOC102167970	0.0789578	0.583824	rna13975
LOC110260929	0.0789091	0.583824	rna27386, rna27387, rna27388, rna27390, rna27389, rna27391
AGO1	0.0789697	0.583824	rna31714
ABHD12	0.0788541	0.583824	rna71055, rna71056, MSTRG.334588.1, MSTRG.334588.4, MSTRG.334588.5
USP48	0.0791661	0.584047	rna30736, rna30735, rna30734, rna30733, rna30732, rna30731, rna30737, MSTRG.133161.9
LOC100525396	0.0792061	0.584047	rna39825, MSTRG.173020.2
MSTN	0.0791002	0.584047	rna65262, MSTRG.299568.2, MSTRG.299568.3
PPWD1	0.0791368	0.584047	rna67661
TEKT2	0.0791269	0.584047	MSTRG.97320.1
UNC13A	0.0793013	0.584141	rna9431
WNT5B	0.0792675	0.584141	rna25709
LOC110259990	0.0794816	0.584233	rna612, MSTRG.3287.6, MSTRG.3287.2, MSTRG.3287.4, MSTRG.3287.3, MSTRG.3287.7, MSTRG.3287.9, MSTRG.3287.10, MSTRG.3287.13, MSTRG.3287.14, MSTRG.3287.16, MSTRG.3287.18
LOC100154900	0.0797463	0.584233	rna5526
PPP1R42	0.0797338	0.584233	rna19792, rna19793, rna19794, MSTRG.95347.3, MSTRG.95347.5
C5H12orf10	0.0794646	0.584233	rna23887
LOC110261289	0.0797523	0.584233	rna29414, rna29415
LOC100736720	0.0797638	0.584233	rna33259
LOC106504627	0.0796752	0.584233	rna39231, rna39235, rna39234, rna39233, rna39232, rna39236, rna39237, rna39238, rna39240, rna39241, MSTRG.168388.9, MSTRG.168388.10, MSTRG.168388.14
LOC100525248	0.0795263	0.584233	rna46526, MSTRG.208939.1, MSTRG.208939.2, MSTRG.208939.3, MSTRG.208939.4, MSTRG.208939.6, MSTRG.208939.7, MSTRG.208939.9, MSTRG.208939.10, MSTRG.208939.11, MSTRG.208939.12, MSTRG.208939.13, MSTRG.208939.16, MSTRG.208939.17, MSTRG.208939.18, MSTRG.208939.19
LOC110255861	0.0794902	0.584233	rna49099
STOX1	0.0797675	0.584233	rna61392
TRMT2B	0.0795135	0.584233	rna73889, rna73890
TRPM6	0.0799335	0.584586	rna5048, MSTRG.33815.4
LOC106505295	0.0799808	0.584586	rna22778
RAB44	0.0799327	0.584586	rna35458
CHUK	0.0799636	0.584586	rna62619, MSTRG.283651.2, MSTRG.283651.3
LOC110259443	0.0801094	0.585002	rna12130
TBC1D9	0.0801202	0.585002	rna40283, rna40284, rna40285, MSTRG.177372.1, MSTRG.177372.5, MSTRG.177372.6, MSTRG.177372.23, MSTRG.177372.27
AMY2	0.0801954	0.585209	rna22273, rna22274
PPP4R1	0.080253	0.585209	rna31931, rna31932, MSTRG.136742.8
LOC106505333	0.0802725	0.585209	rna48940, rna48941, MSTRG.221305.2, MSTRG.221305.5
CD96	0.0803178	0.585238	rna57604
STXBP6	0.080374	0.585346	rna36931, rna36932, rna36935, MSTRG.158434.7, MSTRG.158434.10
LOC110260188	0.0805614	0.586129	rna961
MSTRG.311382	0.0805643	0.586129	MSTRG.233818.1
LOC102160169	0.0806758	0.586282	rna464, rna470, rna473
NPAS1	0.0807508	0.586282	rna28844
DMP1	0.0807128	0.586282	rna41145, rna41144
KLHL35	0.0806598	0.586282	rna46452
LOC106507967	0.0808511	0.586709	rna51988
BAG2	0.080908	0.586821	rna35293
CYP51	0.0809628	0.586918	rna43834
LOC110261351	0.0810873	0.58722	rna27571, rna27572, rna27574, rna27573, rna27575
ZC3H18	0.0810501	0.58722	rna33986
LYRM4	0.0811961	0.587707	rna38548, MSTRG.164900.7, MSTRG.164900.10, MSTRG.164900.11, MSTRG.164900.13, MSTRG.164900.12, MSTRG.164900.14, MSTRG.164900.18, MSTRG.164900.20, MSTRG.164900.21, MSTRG.164900.16, MSTRG.164900.19, MSTRG.164900.17, MSTRG.164900.15, MSTRG.164900.22, MSTRG.164900.23, MSTRG.164900.24
NSUN4	0.0812544	0.587828	rna33175, MSTRG.144417.2
LOC102163267	0.0815156	0.589047	rna26880, rna26879, rna26878, rna26877, rna26876, rna26875, rna26881
LOC110257277	0.0815476	0.589047	rna68939, MSTRG.324297.2
EPHB6	0.0815298	0.589047	rna72653, rna72654, rna72655, MSTRG.341160.3
WARS2	0.081601	0.589133	rna21731, rna21732, rna21733
LOC110259669	0.0820205	0.589769	rna12962
LOC110259964	0.0818004	0.589769	rna15886, rna15877, rna15892, MSTRG.72634.34
LOC106510546	0.0819432	0.589769	rna28452, rna28453, rna28455, rna28456, rna28457, MSTRG.129313.12
LOC100738280	0.0819438	0.589769	rna29916, MSTRG.131641.20
MESDC1	0.0820222	0.589769	rna36116
BATF3	0.0819038	0.589769	rna45563, rna45564, rna45565, rna45566, MSTRG.204668.2, MSTRG.204668.4, MSTRG.204668.5
RNF222	0.0818676	0.589769	rna52941, rna52940, MSTRG.238385.1
SNPH	0.0820077	0.589769	rna71281, rna71282, rna71283, rna71286, rna71285, rna71284, rna71287
LOC102723301	0.0822755	0.589937	rna4065
TPD52L3	0.0821651	0.589937	rna4777, MSTRG.31637.2, MSTRG.31637.3, MSTRG.31637.4, MSTRG.31637.5, MSTRG.31637.6
LOC110259962	0.0822335	0.589937	rna15710
EMILIN2	0.0821579	0.589937	rna32142, rna32141, rna32140
LOC110262014	0.0822875	0.589937	rna39681, rna39680
EIF1B	0.0822955	0.589937	rna53795, rna53796
LOC106507303	0.0825178	0.589939	rna9408, rna9407
LOC106509607	0.0823631	0.589939	rna13102
FCAR	0.0824192	0.589939	rna29558, rna29559, MSTRG.131032.5, MSTRG.131032.4, MSTRG.131032.3, MSTRG.131032.8, MSTRG.131032.9
NOP14	0.0825457	0.589939	rna41631, MSTRG.186560.1
LOC110256541	0.0824682	0.589939	rna54268
ARL4C	0.0825066	0.589939	rna66409, MSTRG.307532.2
KLHL41	0.0826694	0.590525	rna64802, rna64803, MSTRG.296777.1, MSTRG.296777.3, MSTRG.296777.2, MSTRG.296777.4, MSTRG.296777.6
XRCC4	0.0828328	0.591395	rna11712, rna11713, MSTRG.56370.17, MSTRG.56370.19
LOC102162756	0.0829142	0.591677	rna23286, rna23287, MSTRG.107179.5, MSTRG.107179.3
RELL1	0.0829892	0.591914	rna39123, MSTRG.168274.1
LOC102165904	0.0830927	0.592354	rna61861, rna61862, MSTRG.280789.4, MSTRG.280789.5
TCIRG1	0.0834744	0.594372	rna7042, MSTRG.42316.1, MSTRG.42316.2
DNTTIP2	0.0836392	0.594372	rna22455, rna22456, MSTRG.104664.2, MSTRG.104664.3, MSTRG.104664.6, MSTRG.104664.7, MSTRG.104664.8, MSTRG.104664.9
MAPK12	0.0836623	0.594372	rna22882
GADD45A	0.0835895	0.594372	rna32580, rna32581, rna32582, MSTRG.139684.3, MSTRG.139684.4
LOC102168151	0.0836694	0.594372	rna67238
ZNF467	0.083662	0.594372	rna72211
LOC100521308	0.0836095	0.594372	gene27395
STARD9	0.0846374	0.594658	rna3005, rna3007, rna3006, rna3008, rna3009, MSTRG.19389.6, MSTRG.19389.8, MSTRG.19389.15
LOC102162470	0.0842915	0.594658	rna23280, rna23281
SLC41A2	0.0847966	0.594658	rna26087
BBS10	0.0846817	0.594658	rna24673, MSTRG.110863.1, MSTRG.110863.2
[truncated: 16,010 more rows]
