# Supplementary material for: Characterization and comparative analysis of transcriptional profiles of porcine colostrum and mature milk at different parities
Source: BMC Genom Data. 2021 Aug 10;22:25. doi: 10.1186/s12863-021-00980-5 (PMC8353812; doi:10.1186/s12863-021-00980-5)
Supplement: Supplementary file 10 — Additional file 10: Table S10. Analysis of differentially expressed genes (DEG) for the milk type main effect. DEG are highlighted in blue. Genes colored gray were filtered out for being significant for the milk type x parity interaction or for having |log2 fold change| < 2. Log2 fold change is for milk vs. colostrum comparison. [file 12863_2021_980_MOESM10_ESM.xlsx]

## Sheet: Sheet1
Supplemental Table 10: DEG analysis for milk type main effect. DEG are highlighted in blue. Grey highlighting indicates genes that were removed because they were significant for the milk type x parity interaction or had |log2 fc|< 1.5.
Gene	Raw P-value	Adjusted P-value	Log2 Fold Change		Associated Transcripts
CCDC71L	2.92644e-211	4.25533e-207	3.33481	1	rna44750, rna44749, rna44751, MSTRG.200519.6, MSTRG.200519.4, MSTRG.200519.7, MSTRG.200519.5
ALDH1A1	3.35089e-206	2.43626e-202	4.50108	1	rna5038, MSTRG.33674.2
LOC100513767	8.25782e-122	4.00256e-118	-7.307	1	rna69729, rna69728, rna69727, rna69726, rna69725, MSTRG.330305.1, MSTRG.330305.2, MSTRG.330305.4, MSTRG.330305.5
C4H8orf46	1.37327e-120	4.99217e-117	3.69228	1	rna19714, rna19713
BCHE	4.95906e-71	1.44219e-67	3.54136	1	rna56298, rna56302, rna56301, rna56300, rna56299, rna56303, MSTRG.250242.2, MSTRG.250242.4, MSTRG.250242.6, MSTRG.250242.17, MSTRG.250242.18, MSTRG.250242.19, MSTRG.250242.20
AK3	9.14665e-71	2.21669e-67	2.09591	1	rna4889, rna4890
MSTRG.313167	1.87089e-67	3.88637e-64	-7.43677	1	MSTRG.270227.2
GZMH	3.09839e-67	5.63171e-64	6.61853	1	gene13837
AHCY	6.24935e-67	1.00969e-63	-1.67062	1	rna69322, MSTRG.327088.1, MSTRG.327087.2, MSTRG.327087.3, MSTRG.327087.4, MSTRG.327087.5
CALML5	4.95996e-64	7.21227e-61	-6.51202	1	rna47536, rna47537, rna47538, MSTRG.214582.3, MSTRG.214582.7, MSTRG.214582.9, MSTRG.214581.1
SLIT3	2.36785e-63	3.13008e-60	-2.53874	1	gene24958
CCDC28A	1.2181e-61	1.47603e-58	1.14509	0	rna614
LOC100739719	5.15723e-61	5.76856e-58	2.42764	1	rna56045, rna56046, rna56047, MSTRG.249319.1, MSTRG.249319.2, MSTRG.249319.3, MSTRG.249319.7, MSTRG.249319.9
SOWAHC	1.64262e-60	1.7061e-57	-2.16543	1	rna15939, rna15941, rna15940, rna15943, MSTRG.72754.8
COL4A5	2.02547e-60	1.96349e-57	-2.86854	1	rna74136
SPNS3	5.37033e-60	4.88062e-57	2.25904	1	rna52459, MSTRG.236871.1, MSTRG.236871.1
AMMECR1	6.30831e-57	5.39584e-54	-1.73682	1	rna74199, rna74198, rna74195, rna74193, rna74201, rna74202, rna74203, MSTRG.349961.16, MSTRG.349961.12, MSTRG.349961.19
GLDN	1.38727e-55	1.12068e-52	3.45622	1	gene894
ALDH2	5.77491e-55	4.41963e-52	1.62761	1	gene22228
FAM120C	1.1125e-54	8.08845e-52	-0.936662	0	rna73213, rna76192, MSTRG.343379.2, MSTRG.364098.1
SHC4	1.89851e-51	1.31458e-48	-4.08336	1	rna2785, rna2786, MSTRG.18578.3, MSTRG.18578.4, MSTRG.18578.7
TALDO1	1.17467e-50	7.764e-48	0.522365	0	rna6729, MSTRG.41842.2, MSTRG.41842.3, MSTRG.41842.4
MEX3A	1.35294e-49	8.55355e-47	-4.10957	1	rna20921
AATF	5.87034e-48	3.55669e-45	-1.42873	0	rna51873, MSTRG.234840.2, MSTRG.234840.4, MSTRG.234840.3, MSTRG.234840.5, MSTRG.234840.6
SERGEF	1.19954e-47	6.97698e-45	2.16702	1	gene3247
CTBS	1.77349e-47	9.55125e-45	4.67717	1	rna32483, rna32485, rna32486, rna32488, rna32490, rna32492, rna32491
ADAMTS5	1.7608e-47	9.55125e-45	-3.65382	1	rna58129, MSTRG.260639.1
LOC100153672	4.33804e-47	2.25284e-44	2.8828	1	rna5508
LOC100518052	1.63199e-46	8.18302e-44	2.66614	1	gene1971
CTSC	2.13881e-46	1.00324e-43	1.78254	1	rna42290
TMEM97	2.11753e-46	1.00324e-43	1.43808	0	rna52116, rna52118, rna52119, MSTRG.235976.6, MSTRG.235976.13
LAMA1	6.71755e-46	3.0525e-43	-4.88378	1	rna31938, rna31939
LIMD1	1.64891e-44	7.26569e-42	-1.25226	0	rna54008, MSTRG.241000.2, MSTRG.241000.3, MSTRG.241000.4, MSTRG.241001.1, MSTRG.241001.1
PARVB	1.00326e-43	4.29071e-41	-4.51153	1	rna23059, rna23058, rna23057, rna23056, rna23055, rna23054, MSTRG.106320.1, MSTRG.106320.8, MSTRG.106320.9
TMEM47	1.464e-43	6.08227e-41	2.17692	1	rna75619, rna75620, rna75621, rna75622, MSTRG.361301.1
MMP9	7.79833e-43	3.14988e-40	-5.4805	1	rna70004, rna70005, rna70006, rna70007
LHX6	5.81001e-42	2.28333e-39	-2.95231	1	rna5865
PIK3R2	3.93573e-41	1.50604e-38	-2.13534	1	rna9393, rna9392, rna9391
C9H11orf97	4.79075e-41	1.78621e-38	-5.89042	1	rna42409
PAQR4	5.85782e-41	2.12946e-38	1.82602	1	rna15247, rna20362, rna35054, rna53455
ADAMTS9	2.08974e-40	7.41145e-38	-3.85673	1	rna54914, rna54913, MSTRG.244467.4, MSTRG.244467.5, MSTRG.244467.6
RAB13	2.61544e-40	9.05504e-38	-2.06188	1	rna21184, MSTRG.100908.2
RAB26	2.79128e-40	9.43908e-38	1.76446	1	rna15377, rna15376, rna15375, rna15374, rna15378, MSTRG.72155.4, MSTRG.72155.5, MSTRG.72155.12, MSTRG.72155.13
PRDX6	3.15627e-40	1.04308e-37	-1.60586	1	rna45066, rna45067, rna45068
ZNF703	4.91479e-40	1.58813e-37	-2.51195	1	rna67647, rna67648, rna67649, rna67650, MSTRG.313290.1
TLR6	7.10468e-40	2.24585e-37	1.72502	1	rna39157, rna39156, rna39158
KCNK5	1.30442e-39	4.03566e-37	3.45914	1	rna35531, rna35545, MSTRG.152995.16, MSTRG.152995.17, MSTRG.152995.18
EXOC3L2	4.98989e-39	1.51162e-36	-7.6483	1	rna28615
PCGF2	3.05198e-38	9.05691e-36	-3.01681	1	rna51325, rna51326, rna51328, rna51327, rna51329, MSTRG.233738.3, MSTRG.233738.6, MSTRG.233738.10
B3GALT5	3.90071e-38	1.11216e-35	-3.60526	1	rna58478, MSTRG.262228.2
MSTRG.113309	3.89624e-38	1.11216e-35		0	MSTRG.67026.7
LOC110257335	4.4835e-38	1.25374e-35	1.09775	0	rna68470, rna68471, rna68472, rna68473, rna68474, rna68475, MSTRG.320146.1, MSTRG.320146.5, MSTRG.320146.8
FXYD2	6.50598e-38	1.78497e-35	2.19779	1	rna42899, rna42891, rna42890, rna42889, rna42887, rna42886, rna42885, rna42883, rna42879, rna42878, rna42900, MSTRG.191004.9, MSTRG.191004.5, MSTRG.191004.3, MSTRG.191004.11, MSTRG.191004.4, MSTRG.191004.7, MSTRG.191004.2, MSTRG.191004.10, MSTRG.191004.1, MSTRG.191004.34, MSTRG.191004.35, MSTRG.191004.37, MSTRG.191004.38, MSTRG.191004.39, MSTRG.191004.40, MSTRG.191004.41, MSTRG.191004.44
LOC102161418	7.52982e-38	2.02761e-35	1.0366	0	rna13317, rna13318, rna13319
HNRNPA0	1.09546e-37	2.8962e-35	-1.211	0	rna12605, rna12606, rna12608, MSTRG.62958.6
CD200R1	1.14541e-37	2.97419e-35	3.29791	1	rna57548, rna57547
LMOD1	1.87845e-37	4.79202e-35	2.77131	1	rna46548
PCBP1	2.12641e-37	5.33106e-35	-1.56329	1	rna16695, rna16694, MSTRG.76936.4, MSTRG.76936.4
MSTRG.301579	2.35039e-37	5.79272e-35	-4.8722	1	MSTRG.120246.1, MSTRG.120246.3
KLHL42	2.49353e-37	6.04307e-35	1.29974	0	rna24795
LOC102158192	3.70428e-37	8.83016e-35	1.38368	0	rna61312, rna61313, rna61314, MSTRG.278672.10, MSTRG.278672.11, MSTRG.278672.16, MSTRG.278672.21
MSTRG.238810	6.6184e-37	1.55223e-34	-1.538	1	MSTRG.182143.2
TBX1	1.32776e-36	3.0646e-34	-2.39278	1	rna60939, rna60940, MSTRG.277290.1, MSTRG.277290.4, MSTRG.277290.6, MSTRG.277290.7, MSTRG.277290.8
LOC100738475	2.15432e-36	4.89469e-34	-5.11788	1	rna61484
PRSS8	2.33401e-36	5.22136e-34	1.75104	1	rna14287
SF3A1	9.39594e-36	2.0701e-33	-1.58684	1	rna60534
HTRA1	3.08953e-35	6.70521e-33	-4.47208	1	rna63279, rna63282, rna63281, rna63280, rna63286, rna63285, rna63284, rna63283, rna63287, rna63288, rna63289, rna63290, rna63293, rna63292, rna63291, MSTRG.287582.1, MSTRG.287582.3, MSTRG.287582.19
SCD	3.20381e-35	6.85098e-33	2.58125	1	rna62636, MSTRG.283757.1, MSTRG.283757.2, MSTRG.283757.3, MSTRG.283757.4, MSTRG.283757.7, MSTRG.283757.8, MSTRG.283757.12, MSTRG.283757.13, MSTRG.283757.14
ZNF750	3.55717e-35	7.49635e-33	-1.99486	1	rna49207
PARVA	3.92276e-35	8.14869e-33	-1.53931	1	rna8880
ANKRD37	8.52979e-35	1.74692e-32	2.20614	1	rna64159, rna64158, rna64157, rna64156, rna64148, rna64147, MSTRG.291606.1, MSTRG.291586.19
BRICD5	1.01023e-34	2.04025e-32	2.0574	1
SRP68	4.09656e-34	8.16e-32	-0.993193	0	rna49925, MSTRG.230993.1, MSTRG.230993.2, MSTRG.230993.3
SC5D	4.26205e-34	8.37492e-32	2.42639	1	rna43114
RBM19	5.79353e-34	1.12325e-31	-1.12235	0	rna59780, rna59781, rna59782, rna59783, rna59785, MSTRG.272369.2, MSTRG.272369.5, MSTRG.272369.10
TP53I3	6.64559e-34	1.25498e-31	-2.76305	1	gene6745
LOC102166913	6.58884e-34	1.25498e-31	-6.28645	1	rna58472, rna58471
MSTRG.78195	1.18246e-33	2.20438e-31	5.51955	1	MSTRG.32853.1, MSTRG.32853.1
CPLX2	1.57561e-33	2.90012e-31	-3.23744	1	rna11421, rna11420, rna11419, rna11422, MSTRG.55057.5, MSTRG.55057.6
DTX4	2.11786e-33	3.84947e-31	-5.02375	1	gene2866
MAGEH1	2.14975e-33	3.85921e-31		0	rna73276, rna73275, rna73274, MSTRG.344063.1, MSTRG.344063.2, MSTRG.344063.6, MSTRG.344051.2, MSTRG.344051.8, MSTRG.344051.9, MSTRG.344051.11, MSTRG.344056.1, MSTRG.344063.4, MSTRG.344063.6, MSTRG.344063.7
LOC102165655	2.83348e-33	5.02459e-31	3.32566	1	gene4705
LOC100155579	2.91567e-33	5.10804e-31		0	rna35177, rna35178, rna35179
C1QL2	4.10209e-33	7.10102e-31	-5.40822	1	rna67195
LOC102159828	4.2129e-33	7.20704e-31	-1.55565	1	rna73020, rna73021, rna73023, rna73022
TP53	4.5476e-33	7.68915e-31	-1.35112	0	rna52844
HSPA6	4.78482e-33	7.98613e-31	-2.02151	1	rna20430, rna20429
AEBP1	4.83309e-33	7.98613e-31		0	rna72115, rna72118, rna72117, rna72116, rna72120, rna72119, rna72121, MSTRG.338080.8, MSTRG.338080.9, MSTRG.338080.10
PLEKHG2	5.00179e-33	8.17203e-31	-2.98824	1	rna28320, rna28321, rna28322, MSTRG.129129.6, MSTRG.129129.4, MSTRG.129129.3, MSTRG.129129.6, MSTRG.129129.4
ITGA9	1.23218e-32	1.99079e-30	-3.01414	1	rna53671, rna53672, MSTRG.240385.4, MSTRG.240385.3, MSTRG.240385.2
LOC110261782	1.27611e-32	2.03912e-30	-5.17897	1	rna38816, MSTRG.166995.4, MSTRG.166995.5, MSTRG.166998.1
PTGFRN	1.93756e-32	3.0624e-30	-2.79953	1	rna21738, rna21737, rna21739
MFSD4A	2.3442e-32	3.66527e-30	1.91974	1	rna43720
PGP	3.97185e-32	6.07944e-30	1.03612	0	rna15349, rna15348, rna15350, rna15351, rna15352, MSTRG.72167.4, MSTRG.72167.8, MSTRG.72167.9, MSTRG.72167.7, MSTRG.72167.13, MSTRG.72167.12, MSTRG.72167.11, MSTRG.72167.6, MSTRG.72167.3, MSTRG.72167.14, MSTRG.72167.16, MSTRG.72167.18, MSTRG.72167.17, MSTRG.72167.20, MSTRG.72167.19, MSTRG.72167.21, MSTRG.72167.27, MSTRG.72167.24, MSTRG.72167.25, MSTRG.72167.23, MSTRG.72167.22, MSTRG.72167.26, MST…
ETV5	3.95637e-32	6.07944e-30	-1.80452	1	rna56694, rna56693, rna56692, rna56691, MSTRG.252210.1, MSTRG.252210.4, MSTRG.252210.3, MSTRG.252210.10, MSTRG.252210.11, MSTRG.252210.12, MSTRG.252210.13, MSTRG.252210.14, MSTRG.252210.10
C6H16orf74	6.03732e-32	9.14466e-30	-4.94397	1	rna26508, rna26515, rna26514, rna26519, MSTRG.119902.2, MSTRG.119902.6, MSTRG.119902.17, MSTRG.119902.19, MSTRG.119902.22, MSTRG.119902.23, MSTRG.119902.24, MSTRG.119902.26, MSTRG.119902.25
C1GALT1C1	7.14593e-32	1.07123e-29	0.428889	0	rna74372
RTL5	9.94198e-32	1.47517e-29	-3.37786	1	rna73569, rna73568, rna73566, rna73575, rna73574, rna73573, rna73572, rna73576, MSTRG.345001.1, MSTRG.345001.12, MSTRG.345001.13, MSTRG.345001.15, MSTRG.345001.16
TMEM19	1.0412e-31	1.5293e-29	1.65518	1	rna24662, MSTRG.110969.2
RPH3A	1.19634e-31	1.7396e-29	0.43219	0	rna59907, MSTRG.272977.1, MSTRG.272969.2, MSTRG.272969.3, MSTRG.272968.1
RAB7B	1.32801e-31	1.91195e-29	-3.10352	1	gene16599
FBXL7	1.48138e-31	2.11184e-29	-0.734366	0	rna66706, rna66705, rna66703, rna66701
C1H9orf152	2.06902e-31	2.92093e-29	-1.73471	1	rna5605, rna5604, MSTRG.38321.10, MSTRG.38321.11
SYNM	2.2904e-31	3.20237e-29	1.31478	0	rna3317
TSC22D3	5.41841e-31	7.50372e-29	1.08314	0	rna74115
SHISA4	6.64371e-31	9.1138e-29	0.966567	0	rna46429, rna46431, rna46430
ARHGAP11A	9.61502e-31	1.30665e-28	-1.06852	0	rna3302
IARS2	1.03113e-30	1.3883e-28	0.777251	0	rna45895
REEP3	1.16354e-30	1.55221e-28	1.27739	0	rna61368, rna61369, MSTRG.278730.1
LOC110256043	1.27149e-30	1.6808e-28	6.15712	1	rna51791
ANKRD52	1.86768e-30	2.44666e-28	-1.74954	1	rna24080
RTN4R	2.06385e-30	2.6795e-28	1.6271	1	rna60954, rna60953, rna60952, rna60951, MSTRG.277411.1, MSTRG.277411.6, MSTRG.277411.7
CPOX	2.16769e-30	2.78941e-28	1.15277	0	rna57849, rna57850, rna57851, MSTRG.259974.4
TRIM66	2.43693e-30	3.10837e-28	-2.16657	1	rna41408, MSTRG.185052.2, MSTRG.185052.3, MSTRG.185052.4, MSTRG.185053.1
LOC595122	3.31674e-30	4.1938e-28		0	rna34427, rna34426, MSTRG.149442.1, MSTRG.149440.1, MSTRG.149440.3, MSTRG.149440.5
TCN1	4.9325e-30	6.18306e-28	1.92411	1	rna7807
FUCA1	5.26424e-30	6.5425e-28	2.2988	1	rna30872, rna30871, MSTRG.133414.2
DUOXA1	7.93172e-30	9.77417e-28	2.19632	1	rna78163
INSIG1	8.85772e-30	1.08235e-27	2.58928	1	rna72372
HS3ST1	1.00578e-29	1.21875e-27	-2.49078	1	rna41782, rna41781, rna41783, rna41784
HECTD1	1.56945e-29	1.88606e-27	4.14282	1	rna36909, MSTRG.158439.2, MSTRG.158439.3, MSTRG.158439.4, MSTRG.158450.1
CCDC146	1.6257e-29	1.93765e-27	-1.61625	1	rna44593, rna44594, MSTRG.199063.1, MSTRG.199059.1, MSTRG.199059.2, MSTRG.199059.3
LOC110260597	3.04012e-29	3.59402e-27	3.27387	1	rna26074
MSTRG.270779	4.04552e-29	4.74403e-27	3.14562	1	MSTRG.91494.1
SLC25A35	5.31744e-29	6.18567e-27	-2.43146	1	rna52919, rna52920
TSPAN3	6.01863e-29	6.94578e-27	1.36101	0	rna36496, rna36495, rna36494, rna36502, rna36501, rna36500, rna36499, rna36498, rna36497, MSTRG.156149.4
DHRS7	6.36958e-29	7.29291e-27	1.56379	1	rna4373, rna4374
CCDC160	8.9546e-29	1.01726e-26		0	gene27481
LOC100152690	9.35047e-29	1.05399e-26	1.18192	0	gene22432
LOC110261774	1.05377e-28	1.17869e-26	6.74378	1	rna34153
FAM19A2	1.87645e-28	2.08286e-26	-2.26356	1	rna24419, MSTRG.109616.2, MSTRG.109616.16
RBPJL	2.26096e-28	2.49066e-26	-5.18089	1	rna69883
MSTRG.149062	2.51421e-28	2.74881e-26	-1.65164	1	MSTRG.105196.3, MSTRG.105196.1
MAGEF1	2.54497e-28	2.76167e-26	-1.31046	0	rna56607, rna56608, MSTRG.251697.1
DLG4	2.85991e-28	3.08044e-26	-3.20805	1	rna52766, MSTRG.237806.3
DSTYK	3.02321e-28	3.23239e-26	-1.31613	0	rna43610
BTN1A1	3.15271e-28	3.34624e-26	1.69376	1	rna34616, rna34617, MSTRG.150199.4
TXNDC15	4.14166e-28	4.36405e-26	1.55576	1	rna12609, rna12610, MSTRG.62960.3
HRH2	4.85223e-28	5.07599e-26	-3.15438	1	rna11440, rna11443, rna11441, rna11444, rna11445, MSTRG.55032.1
CCDC68	5.11744e-28	5.31519e-26	1.4173	0	rna2163, MSTRG.15358.2
MYBL2	5.45617e-28	5.62683e-26	-1.82176	1	rna69795, rna69796, MSTRG.330357.2
AQP3	6.62561e-28	6.78472e-26	1.93441	1	rna46996, rna46997, rna46998, MSTRG.211503.1, MSTRG.211503.4, MSTRG.211503.7
NAV2	6.82843e-28	6.94351e-26	-2.54918	1	rna8639, MSTRG.46856.1
MSTRG.269002	8.71743e-28	8.80279e-26	1.52107	1	MSTRG.185430.7, MSTRG.185430.12, MSTRG.185430.16
RASGEF1C	9.17249e-28	9.19843e-26	0.787097	0	rna11204
RPS7	1.21169e-27	1.20679e-25	-1.73524	1	rna18169, MSTRG.85253.2
ENHO	1.32978e-27	1.3154e-25	2.28409	1	rna46866, MSTRG.211082.6, MSTRG.211082.7, MSTRG.211082.8
PIGT	1.36309e-27	1.33923e-25	-0.0863356	0	rna69911, rna69912, MSTRG.330780.3, MSTRG.330780.5
TMEM60	1.89237e-27	1.84677e-25	1.25314	0	rna44581, rna44582
PHC1	1.94096e-27	1.88157e-25		0	rna25426, MSTRG.115473.3
PPM1E	2.15009e-27	2.07049e-25	1.58229	1	rna51727, rna51726, rna51725, rna51724, rna51723, rna51728
RASAL3	2.55737e-27	2.44649e-25	1.84195	1	rna9589, rna9590, rna9591
SBK1	2.61573e-27	2.48597e-25	-2.28995	1	rna14514, rna14513, rna14512, rna14517, rna14516, rna14515, MSTRG.68041.1
ARHGAP42	3.2675e-27	3.08524e-25	1.32607	0	rna42477, MSTRG.188920.2, MSTRG.188920.3
POP1	3.61701e-27	3.39322e-25	-0.800301	0	rna19213, rna19214, rna19216, rna19220, rna19219, rna19218, rna19217, rna19221, rna19222, rna19223, rna19224, MSTRG.90562.1, MSTRG.90562.2, MSTRG.90562.5, MSTRG.90562.4, MSTRG.90562.7, MSTRG.90562.16, MSTRG.90562.14, MSTRG.90562.15, MSTRG.90562.18
ATP1B2	4.0689e-27	3.79269e-25	-3.14002	1	rna52810
PHYHIPL	4.13721e-27	3.83179e-25	2.79734	1	rna61303
ALDH1A2	4.49456e-27	4.13642e-25	-1.30303	0	rna2509
HINT3	5.01786e-27	4.58897e-25	1.36851	0	rna940, rna943
PROS1	7.72074e-27	7.01671e-25	1.36426	0	rna57943, rna57945, rna57944, rna57946, MSTRG.260069.4
FABP5	1.09234e-26	9.8657e-25	-3.52381	1	rna19574
NHS	1.12804e-26	1.01252e-24	-2.44255	1	rna72520, rna72518, rna72515, MSTRG.340566.8, MSTRG.340566.9, MSTRG.340566.10, MSTRG.340566.11, MSTRG.340566.13
LOC110259891	1.95974e-26	1.74825e-24	-2.9973	1	rna13962
GALE	3.39518e-26	3.01032e-24	-0.555298	0	rna30869, MSTRG.133547.1, MSTRG.133544.1, MSTRG.133544.2, MSTRG.133544.3, MSTRG.133544.7, MSTRG.133544.6, MSTRG.133544.8, MSTRG.133544.13, MSTRG.133544.9, MSTRG.133544.11, MSTRG.133544.12, MSTRG.133544.15, MSTRG.133544.16, MSTRG.133544.17, MSTRG.133544.18, MSTRG.133544.20, MSTRG.133544.21, MSTRG.133544.22, MSTRG.133544.23, MSTRG.133544.25, MSTRG.133544.26, MSTRG.133544.28, MSTRG.133544.29, MSTRG.…
FAM181B	6.22587e-26	5.48669e-24	-5.70041	1	rna42041, MSTRG.188079.1
LOC100512700	6.40634e-26	5.61172e-24	-1.54116	1	rna75725
SLC16A1	6.94186e-26	6.0444e-24	0.407302	0	rna22024, MSTRG.102803.3, MSTRG.102803.2, MSTRG.102803.6
FBRS	8.01509e-26	6.93735e-24	-1.87444	1	rna14354, rna14357, rna14356, rna14355, rna14361, rna14360, rna14358
RDH10	1.07524e-25	9.25156e-24	1.11488	0	rna19640
LOC100524016	1.13775e-25	9.73176e-24	1.53605	1	rna15548, MSTRG.72174.4, MSTRG.72174.5
TMEM41B	1.15597e-25	9.8298e-24	1.31587	0	rna41367
MSTRG.343192	1.81702e-25	1.53612e-23	12.5813	1	MSTRG.292694.1
LOC100524727	1.89474e-25	1.59257e-23	-4.63497	1	gene27576
RPL19	1.92389e-25	1.60777e-23	-1.51276	1	rna50990
LOC100739672	2.08288e-25	1.7307e-23	3.47974	1	gene1972
LOC100157722	2.388e-25	1.97295e-23	-1.59385	1	rna36590
KCNE5	2.58678e-25	2.1251e-23	-5.27126	1	rna74149
DAPK1	2.96458e-25	2.4218e-23	-3.83908	1	rna46732, rna46731, rna46733, MSTRG.210905.1, MSTRG.210905.2, MSTRG.210905.3, MSTRG.210905.4, MSTRG.210903.2, MSTRG.210903.3, MSTRG.210903.8, MSTRG.210903.7, MSTRG.210903.6, MSTRG.210903.10, MSTRG.210903.12
OSTM1	3.20335e-25	2.60223e-23	1.40374	0	rna1593
LOC110261658	3.28639e-25	2.65485e-23	-0.965368	0	rna34712, MSTRG.150747.2, MSTRG.150747.5, MSTRG.150747.4, MSTRG.150747.3
MTNR1A	4.86574e-25	3.90899e-23	-3.40593	1	rna68481, rna68480, rna68482, MSTRG.320156.4, MSTRG.320156.3, MSTRG.320156.6
HECTD2	5.17166e-25	4.13193e-23	-3.31484	1	rna62181
C2CD4C	5.26398e-25	4.18271e-23	-2.06547	1	rna11161
AGA	5.41236e-25	4.27724e-23	1.02456	0	rna67392, rna67394, rna67393, rna67398, rna67397, rna67396, rna67395, rna67399, rna67400
QSOX1	6.09469e-25	4.79043e-23	2.45691	1	rna45269
ATP8B2	6.31421e-25	4.93628e-23	-3.34292	1	rna21068, rna21075, rna21074, rna21073, rna21072, rna21071, rna21070, rna21069, MSTRG.100996.3
RNF103	6.65848e-25	5.17759e-23	1.13214	0	rna16430, rna16432, rna16431, rna16433, rna16435, rna16434, MSTRG.74810.2
IFI6	7.24521e-25	5.60386e-23	1.90314	1	rna31231
LY6L	8.61691e-25	6.62955e-23	-5.09098	1	rna18523
EIF3G	1.09814e-24	8.40424e-23	-1.45106	0	gene3954
SF3B4	1.5341e-24	1.16792e-22	-1.1739	0	rna21596, MSTRG.101647.3, MSTRG.101647.11, MSTRG.101647.15, MSTRG.101647.18, MSTRG.101647.19, MSTRG.101647.20
GSTO1	1.67531e-24	1.26878e-22	-2.76474	1	rna62989, rna62990, MSTRG.286377.1, MSTRG.286377.2, MSTRG.286377.3, MSTRG.286377.4, MSTRG.286377.7, MSTRG.286377.9, MSTRG.286377.10
FAM167B	2.23827e-24	1.68635e-22	-4.06003	1	rna31637
CCDC86	2.42661e-24	1.81883e-22	-1.32195	0	rna7754, rna7752, rna7751
MAPKAPK2	2.62791e-24	1.95961e-22	-1.08737	0	rna43779
TUBB	2.64323e-24	1.96098e-22	-1.1486	0	rna34985
KCNJ8	3.17945e-24	2.34682e-22	6.10603	1	rna24993, rna24994, MSTRG.113161.3, MSTRG.113161.2, MSTRG.113161.5, MSTRG.113161.6
MYRIP	3.20098e-24	2.35078e-22	-2.65146	1	rna53791, MSTRG.239914.3
DHCR24	3.95806e-24	2.89217e-22	1.27529	0	rna32963, rna32964, rna32965, MSTRG.143282.5, MSTRG.143282.6, MSTRG.143282.9, MSTRG.143282.11, MSTRG.143282.12
SOGA1	7.00699e-24	5.09443e-22	-4.83261	1	rna69515
CBX6	7.97574e-24	5.76991e-22	-2.05414	1	rna23315, MSTRG.107264.6
SPTLC2	8.26928e-24	5.95265e-22	1.1976	0	rna38019, rna38021
KCTD1	8.38673e-24	6.00746e-22	-2.4423	1	rna32250
LOC100512420	9.28107e-24	6.61549e-22	-1.11065	0	rna34587, rna34588, rna34589, MSTRG.149960.9
LAMB1	1.04727e-23	7.41047e-22	-2.58602	1	rna44769, rna44768, MSTRG.200532.3, MSTRG.200532.5
AXIN2	1.04983e-23	7.41047e-22	-1.82341	1	rna50211, rna50210
TTPAL	1.52121e-23	1.0686e-21	-1.13011	0	rna69834, rna69833, rna69835
RASGRP3	1.54607e-23	1.08084e-21	-4.32718	1	rna17513, rna17512, rna17511, rna17510, rna17509, MSTRG.81511.3, MSTRG.81511.4, MSTRG.81511.2, MSTRG.81511.10
HSPB6	1.65253e-23	1.14974e-21	-4.33981	1	rna27844, MSTRG.126018.2
CMTM8	1.67849e-23	1.16224e-21	1.17265	0	rna53537, MSTRG.239091.1
WNT9A	2.02909e-23	1.39834e-21	1.14704	0	rna8994
TNC	2.40964e-23	1.64607e-21	-3.72674	1	rna5762, rna5761, rna5759, rna5755, rna5754, MSTRG.38848.1
THOP1	2.4112e-23	1.64607e-21	-1.04258	0	rna10859, rna10858, rna10857, rna10856, rna10855, rna10854, rna10860, MSTRG.54014.8, MSTRG.54014.9, MSTRG.54014.11, MSTRG.54014.10
TICRR	2.94373e-23	2.00022e-21	-0.735178	0	rna36420, rna36421, rna36422, rna36423
AMIGO2	4.02103e-23	2.71952e-21	1.59044	1	rna25696, MSTRG.116378.3
RTL6	5.52834e-23	3.72165e-21	-1.41888	0	rna23001, rna23000, rna22999, rna22998, rna23002, rna23005, rna23004, rna23003, rna23006, rna23007, rna23008, rna23010, rna23011, rna23014, rna23018, rna23017, rna23022, rna23023, rna23024, rna23025, rna23027, rna23026, rna23028, MSTRG.106310.1, MSTRG.106310.15, MSTRG.106310.28
LOC100739708	6.38716e-23	4.27999e-21	3.84403	1	rna5532
LOC100156825	7.26019e-23	4.84268e-21	-2.1396	1	gene22168
COX1	7.54779e-23	5.01153e-21	1.36093	0	gene30353
SCIN	8.2735e-23	5.4684e-21	-4.62158	1	rna44201, rna44204
BRI3BP	8.64453e-23	5.68779e-21	0.983307	0	rna64239
LOC110257570	9.07621e-23	5.94492e-21	-2.02451	1	rna70599, rna70600
SLC35E1	1.06324e-22	6.933e-21	1.29343	0	rna9558, MSTRG.51228.1, MSTRG.51228.5, MSTRG.51228.6
LOC100524058	1.34083e-22	8.70401e-21	-1.91433	1	gene648
POLE	1.43928e-22	9.30156e-21	-0.551294	0	rna59386, rna59385, MSTRG.270211.4
LOC100738653	1.46334e-22	9.4152e-21	-1.53449	1	rna47738, rna47737, rna47736, rna47735, rna47734, MSTRG.215545.7, MSTRG.215545.9, MSTRG.215547.1
KIF18B	1.70899e-22	1.09473e-20	-0.889469	0	rna50527, rna50525, rna50524, rna50528, rna50530, rna50529, rna50532, rna50533, MSTRG.231700.5, MSTRG.231700.6, MSTRG.231700.12, MSTRG.231700.15, MSTRG.231700.16
LOC100516279	1.90898e-22	1.21748e-20	-1.3588	0	rna40662, rna40665, rna40664, rna40663, rna40666, MSTRG.179868.2, MSTRG.179868.3, MSTRG.179868.4, MSTRG.179868.9, MSTRG.179868.14
IL21R	2.03469e-22	1.29199e-20	-4.81761	1	rna14519, MSTRG.68055.1, MSTRG.68055.3
MSTRG.313165	2.61693e-22	1.65447e-20	-5.30329	1	MSTRG.269702.1, MSTRG.269702.2
LOC100622387	2.75008e-22	1.73112e-20	-0.858047	0	rna34618
PRKCA	3.61342e-22	2.26478e-20	-1.57827	1	rna50286
MFHAS1	3.74666e-22	2.33821e-20	-3.75959	1	rna64460, rna64461, rna64462, rna64463, MSTRG.292752.4
ACTG1	4.73004e-22	2.93929e-20	-1.49926	0	rna49532
VAMP2	5.03919e-22	3.11808e-20	-1.27326	0	rna52882, rna52881, MSTRG.238059.3
LOC102159087	5.14982e-22	3.17303e-20	-1.86839	1	rna10751, rna10750, rna10749, MSTRG.53854.5
GAREM2	5.90965e-22	3.62583e-20	-4.43341	1	rna17803, rna17802, rna17801, rna17800, rna17799, rna17798, rna17796, rna17795, rna17794, rna17793, MSTRG.82952.12
U2AF2	6.52406e-22	3.98598e-20	-1.4817	0	rna29740
MYH9	6.57047e-22	3.99754e-20	-1.18775	0	MSTRG.63676.1
BICD1	6.67047e-22	4.04147e-20	-3.64475	1	rna24712, MSTRG.111219.2
CREB3L2	6.72482e-22	4.05749e-20	-1.09228	0	rna70807, rna70806, MSTRG.333385.1, MSTRG.333385.2, MSTRG.333385.3, MSTRG.333384.1, MSTRG.333384.10, MSTRG.333384.9, MSTRG.333384.8, MSTRG.333384.6, MSTRG.333384.3
LOC100153579	7.01713e-22	4.21636e-20	-1.19261	0	rna65644, rna65646, rna65645, rna65648, rna65647, rna65649, MSTRG.304437.2, MSTRG.304437.8, MSTRG.304437.9, MSTRG.304437.10
DOLK	7.11593e-22	4.25814e-20	1.17572	0	rna6270, MSTRG.41252.3, MSTRG.41252.2, MSTRG.41252.5
CACHD1	7.32979e-22	4.36813e-20	-3.17777	1	rna32603, rna32604, rna32605
PSME1	7.81238e-22	4.63673e-20	-1.69424	1	rna36950, rna36949, rna36948, rna36947, rna36951, MSTRG.158502.6
RGS9	7.94486e-22	4.69619e-20	-3.5594	1	rna50284, MSTRG.231345.2
HLX	8.69701e-22	5.11997e-20	-3.27182	1	rna45951
CILP	9.43554e-22	5.53235e-20	2.10102	1	MSTRG.364708.2, MSTRG.364708.3, MSTRG.364708.4
MSX2	1.04965e-21	6.12968e-20	-2.47566	1	rna67782
LOC100155741	1.06106e-21	6.17155e-20	-2.43931	1	rna5533
PLXND1	1.10771e-21	6.41722e-20	-5.46047	1	rna55252, rna55251, rna55250, rna55249, rna55247
SLC25A34	1.24982e-21	7.21174e-20	-3.24754	1	rna30728, MSTRG.133159.3, MSTRG.133159.4
F2RL1	1.27354e-21	7.31959e-20	1.83378	1	gene4461
LOC106507819	1.3362e-21	7.64947e-20	1.67092	1	rna39705, rna39706, rna39707, MSTRG.172679.5, MSTRG.172679.6, MSTRG.172673.3
RPL35	1.55653e-21	8.8759e-20	-1.53141	1	rna5979, rna5980, rna5981, MSTRG.40774.4
RPS20	1.59954e-21	9.08552e-20	-1.32963	0	rna19982
ARHGAP23	2.06947e-21	1.1709e-19	-3.51385	1	rna51036, MSTRG.233052.4
ZNF704	2.14676e-21	1.20992e-19	-1.26208	0	gene7352
ANGEL1	2.23316e-21	1.25376e-19	-1.55188	1	rna37966
PRAG1	2.44101e-21	1.36518e-19	-2.28174	1	rna68341, rna68342, rna68343, rna68344, rna68347, rna68346, MSTRG.319561.8, MSTRG.319561.12, MSTRG.319561.13
PFAS	2.46662e-21	1.36897e-19	-0.832064	0	rna52841
ZCCHC3	2.45767e-21	1.36897e-19	-0.766937	0	rna69183
GALM	2.50344e-21	1.38413e-19	1.11189	0	rna17414
KMT2B	2.65879e-21	1.45892e-19	-1.64259	1	rna28077
ACADL	2.65065e-21	1.45892e-19	-2.09248	1	rna65825, rna65826, rna65828, rna65827, MSTRG.304075.5
MSTRG.65533	3.42566e-21	1.87265e-19	1.68129	1	rna78591, MSTRG.373047.2
ZNF510	3.4922e-21	1.90188e-19	-3.84316	1	rna46546, rna46547
LOC100623904	4.23081e-21	2.29553e-19	-1.85739	1	rna21863, MSTRG.101960.3
LOC100157720	4.44491e-21	2.40273e-19	3.30317	1	rna5515
MICALL1	4.7192e-21	2.54155e-19	-1.38284	0	rna23334, rna23333, rna23332, rna23331, rna23330, rna23329, rna23328, rna23327
RRP12	8.16664e-21	4.38196e-19	-1.14379	0	rna62310, rna62311, rna62309, rna62308, MSTRG.283011.2
KIAA1549L	9.25911e-21	4.94988e-19	1.4051	0	rna8490
LOC100738647	9.79909e-21	5.21936e-19	0.708229	0	gene5679
CD36	1.02717e-20	5.45114e-19	2.7054	1	rna44528, rna44529, MSTRG.198931.1, MSTRG.198931.4, MSTRG.198931.3
LRRC10B	1.07404e-20	5.67915e-19	-1.7067	1	rna7705, MSTRG.43164.2
E2F7	1.51058e-20	7.95847e-19	-0.873352	0	rna26574
PTPRN	1.56702e-20	8.226e-19	-1.6137	1	rna66075
NFATC1	2.00963e-20	1.05115e-18		0	rna3429
CST6	2.04858e-20	1.06769e-18	1.70792	1	rna7298, rna7297, rna7296, rna7295, rna7294, rna7293
EDNRB	2.47009e-20	1.28277e-18	-5.3654	1	rna48732, rna48733, MSTRG.220910.3, MSTRG.220910.17
FEN1	2.61551e-20	1.34866e-18	-0.626776	0	rna7691, MSTRG.43033.1, MSTRG.43033.3
LOC100515867	2.60774e-20	1.34866e-18	-1.82672	1	rna67940, MSTRG.317069.1
NPC2	2.65753e-20	1.36368e-18	1.22403	0	rna37873
CDCA7	2.66341e-20	1.36368e-18	-2.55859	1	rna65043
LOC110261668	2.97737e-20	1.51909e-18	-1.16005	0	rna34668, rna34670, rna34671, rna34672, rna34673
NENF	3.13397e-20	1.59339e-18	0.607487	0	rna45546
MSTRG.17699	3.257e-20	1.65018e-18	2.42626	1	MSTRG.364049.1, MSTRG.364049.2, MSTRG.364049.3
ZNF516	3.39476e-20	1.714e-18	-2.93159	1	rna3484, MSTRG.22535.1
LOC106505140	3.76563e-20	1.89467e-18	3.70059	1	rna47041, rna47043
RBM3	4.06136e-20	2.03642e-18	-3.18046	1	rna73163, rna73165, rna73164, rna73166, rna73170, rna73169, rna73168, rna73171, MSTRG.343293.5
WIPF3	4.15616e-20	2.07679e-18	1.43008	0	rna71773
RPL27	4.28813e-20	2.1354e-18	-1.22364	0	rna50562, rna50569
ORAI3	5.107e-20	2.5345e-18	-1.26598	0	rna14334, rna14333, rna14332, rna14331, rna14330, MSTRG.67887.7, MSTRG.67887.13, MSTRG.67887.17
LOC100154900	5.34706e-20	2.63565e-18	3.12048	1	rna5526
INTU	5.33349e-20	2.63565e-18	-0.967027	0	rna40427
HSD17B12	5.52244e-20	2.7129e-18	2.30542	1	rna8338, rna8340, MSTRG.44457.9
WDR86	5.75659e-20	2.8184e-18	-1.10192	0	rna70501
LMNB2	5.778e-20	2.81939e-18	-0.57751	0	rna10848, rna10849, rna10850, rna10851
RASSF10	6.64505e-20	3.23163e-18	-2.94811	1	rna8805
TCP11L1	6.98649e-20	3.38635e-18	-1.40031	0	rna8502, rna8501, rna8500, rna8499, rna8498, rna8497, rna8496, rna8495, rna8494, MSTRG.45958.1, MSTRG.45958.2, MSTRG.45958.13, MSTRG.45958.14, MSTRG.45958.17, MSTRG.45958.19, MSTRG.45958.18, MSTRG.45963.1
ATP6V0D2	7.05143e-20	3.40405e-18	-6.09395	1	rna19498, MSTRG.92125.4, MSTRG.92125.5
ZNF579	7.07107e-20	3.40405e-18	-2.57145	1	rna29686, rna29685, rna29680, rna29682, rna29684, rna29683, rna29681, rna29679, rna29678, MSTRG.131287.13
ARL4C	7.09323e-20	3.40405e-18	-2.91084	1	rna66409, MSTRG.307532.2
WDR72	7.75887e-20	3.69907e-18	-2.03026	1	rna2628, rna2633, rna2632, rna2631, rna2630, rna2629, MSTRG.18027.7
ESPL1	7.74038e-20	3.69907e-18	-0.590608	0	rna23875
NLK	8.68709e-20	4.12807e-18	0.996772	0	rna52112, rna52113, rna52114, MSTRG.235976.1, MSTRG.235976.4, MSTRG.235976.7, MSTRG.235976.8
CREBL2	8.94746e-20	4.23795e-18	0.5255	0	rna25287, rna25286
OTUB1	9.6743e-20	4.56734e-18	-1.37054	0	rna7549
UCK2	1.26111e-19	5.93454e-18	0.644194	0	rna20283
MCMDC2	1.43889e-19	6.74931e-18	1.05538	0	rna19690, rna19691, MSTRG.94236.1, MSTRG.94236.2
ENC1	1.56604e-19	7.32212e-18	-2.91696	1	rna11480
RAB3B	1.58015e-19	7.36442e-18	-2.94731	1	rna33249, MSTRG.145620.3, MSTRG.145620.2, MSTRG.145620.4, MSTRG.145620.5
ACADSB	1.61594e-19	7.50715e-18	0.747553	0	rna63347
A2M	1.92099e-19	8.89588e-18	-3.65748	1	rna25457
CCNF	2.07229e-19	9.5661e-18	-0.424299	0	rna15343, rna15344, rna15346
LOC100511884	2.48142e-19	1.14083e-17	-0.600788	0	rna34778
CST8	2.48705e-19	1.14083e-17	3.66734	1	rna68876, rna68877, rna68878, MSTRG.324188.1, MSTRG.324188.2
PLEKHG4B	2.5803e-19	1.17988e-17	-1.85476	1	gene25115
SHC2	2.87082e-19	1.30861e-17	-1.22593	0	rna11155, rna11154, rna11153, rna11152, rna11151, rna11156, MSTRG.54374.6, MSTRG.54374.7
ACVR2A	2.95117e-19	1.34103e-17	1.13482	0	rna67015, MSTRG.310454.2
IFT172	3.06874e-19	1.39011e-17	-0.936037	0	gene6666
FGD5	3.11732e-19	1.40773e-17	-2.75213	1	rna55279, rna55278, rna55280, rna55281, MSTRG.244898.3
LOC106509385	3.40711e-19	1.53383e-17	2.56342	1	rna78480
PTPRB	3.47595e-19	1.55999e-17	-5.66297	1	gene9229
MSTRG.311382	3.65668e-19	1.63605e-17	5.40385	1	MSTRG.233818.1
RGS2	4.13868e-19	1.84603e-17	-1.34097	0	rna47752, MSTRG.215698.2, MSTRG.215698.3, MSTRG.215698.4
SEC11C	4.16723e-19	1.85308e-17	1.2427	0	rna3622, rna3621, MSTRG.24664.1, MSTRG.24664.2, MSTRG.24664.5, MSTRG.24664.6, MSTRG.24664.8, MSTRG.24664.7, MSTRG.24664.10, MSTRG.24664.9, MSTRG.24664.11, MSTRG.24664.12, MSTRG.24664.13, MSTRG.24664.14, MSTRG.24664.16, MSTRG.24664.15, MSTRG.24664.17
PIGR	4.21582e-19	1.86897e-17	3.14912	1	rna43717, rna43715, rna43716, rna43714, rna43713, rna43712, rna43711
SNAI3	4.32482e-19	1.91147e-17	1.54318	1	rna26427
ANKRD22	4.68848e-19	2.06591e-17	1.34953	0	rna61999, MSTRG.281749.9
FMOD	4.79415e-19	2.10609e-17	-3.47238	1	gene16555, MSTRG.194298.1
LOC110261661	4.82623e-19	2.1138e-17	-1.02455	0	rna34591, rna34592, rna34593, rna34596, rna34595, rna34594, rna34597, rna34598, MSTRG.150217.6, MSTRG.150217.11
FERMT3	5.29048e-19	2.31018e-17	-3.1298	1	rna7545, rna7544, rna7546, MSTRG.42853.2
STARD9	5.41279e-19	2.35651e-17	-2.58721	1	rna3005, rna3007, rna3006, rna3008, rna3009, MSTRG.19389.6, MSTRG.19389.8, MSTRG.19389.15
BDH1	5.70499e-19	2.47631e-17	2.17399	1	rna56983
NT5M	5.95299e-19	2.57626e-17	-3.08544	1	rna53314, MSTRG.238800.1, MSTRG.238800.2
LOC102167599	6.12392e-19	2.64237e-17	0.672131	0	rna5474
SOX12	6.47155e-19	2.78411e-17	-1.51658	1	rna69177, rna69176
MMAB	7.15864e-19	3.07061e-17	0.551093	0	rna60093, rna60092, rna60091, MSTRG.273919.2, MSTRG.273919.5
MANSC4	8.41242e-19	3.59779e-17	3.53981	1	gene9312
CCDC157	9.32872e-19	3.97797e-17	-1.98741	1	rna60410, MSTRG.275667.5, MSTRG.275667.7, MSTRG.275667.12, MSTRG.275667.11, MSTRG.275667.15, MSTRG.275670.1
MYL6B	9.39275e-19	3.99357e-17	-1.00172	0	rna24214
NKD1	9.46308e-19	4.01174e-17	-4.63171	1	rna27519, rna27518, rna27517, MSTRG.124661.5, MSTRG.124661.6
LOC110256510	9.76623e-19	4.12822e-17	-1.71446	1	rna55977, rna55978, rna55979, rna55980, rna55982, rna55981, rna55983, rna55984, rna55985, rna55988, rna55987, rna55986, rna55990, rna55989, rna55991, rna55992, rna55994, rna55993, rna55995, rna55998, rna55999, rna56000, MSTRG.248560.1, MSTRG.248560.9, MSTRG.248560.23, MSTRG.248560.24
RANBP1	9.85553e-19	4.15389e-17	-1.1255	0	rna61003, MSTRG.277436.2
LOC110262014	1.01515e-18	4.26625e-17	4.01719	1	rna39681, rna39680
ITIH5	1.18396e-18	4.96138e-17	-5.17227	1	rna47525, MSTRG.214323.5
TGM5	1.22433e-18	5.11579e-17	0.711946	0	rna3012
NKG7	1.29437e-18	5.39297e-17	-4.70654	1	rna29477, rna29478, MSTRG.130904.1, MSTRG.130904.4
C12H17orf67	1.35389e-18	5.62483e-17	-6.61405	1	rna51463
PIGX	1.39827e-18	5.79265e-17	1.32827	0	rna56921
ADIRF	1.41479e-18	5.84446e-17	-0.926532	0	rna61878, MSTRG.280823.1
SGPP1	1.47335e-18	6.0691e-17	1.12308	0	rna4524, rna4525, MSTRG.32796.3
MSTRG.335727	1.48227e-18	6.0886e-17	2.89581	1	MSTRG.282560.2
LURAP1	1.49729e-18	6.133e-17	1.45597	0	rna33179
CXCL10	1.60104e-18	6.53952e-17	0.711411	0	gene14986
ATG2A	1.69831e-18	6.89807e-17	-1.96599	1	rna7479
ASPM	1.69468e-18	6.89807e-17	-0.532437	0	rna48314
LOC100521170	1.76143e-18	7.13452e-17	-1.41795	0	rna72860, rna72859, rna72858, rna72857, rna72856, rna72855, rna72854, rna72853, rna72852, MSTRG.342049.3, MSTRG.342049.2, MSTRG.342049.1, MSTRG.342049.4, MSTRG.342049.6, MSTRG.342049.7, MSTRG.342049.14, MSTRG.342049.11, MSTRG.342049.15, MSTRG.342049.12, MSTRG.342049.9, MSTRG.342049.10, MSTRG.342049.24, MSTRG.342049.25, MSTRG.342049.26, MSTRG.342049.27, MSTRG.342053.1
GLDC	1.83954e-18	7.40962e-17	1.36583	0	rna4835
TUBA4A	1.83896e-18	7.40962e-17	-1.18771	0	rna66070, rna66071
LOC100152306	1.95585e-18	7.85636e-17	-2.82969	1	rna38408, rna38407, rna38388, rna38390, rna38392, rna38394, rna38396, rna38398, rna38400, rna38402, rna38404, rna38406, rna38405, rna38403, rna38401, rna38399, rna38397, rna38395, rna38393, rna38391, rna38389, rna38387, rna38384, rna38386, rna38385, rna38383, rna38382, MSTRG.164672.3, MSTRG.164672.2, MSTRG.164672.30, MSTRG.164672.31, MSTRG.164672.32
PRR5L	1.98578e-18	7.9546e-17	-4.19974	1	rna8367, rna8368, MSTRG.44676.2, MSTRG.44676.4, MSTRG.44683.1
LOC100510904	2.19446e-18	8.7664e-17	-0.978417	0	rna23354, rna23357, rna23355
SETD1A	2.23405e-18	8.9001e-17	-1.61857	1	rna14328
COL4A3BP	2.29981e-18	9.13703e-17	0.695386	0	rna11499
VKORC1	2.61497e-18	1.03609e-16	0.814725	0	rna14289, rna14290, MSTRG.67729.1, MSTRG.67729.3, MSTRG.67729.6
CPNE7	2.73397e-18	1.08029e-16	-3.1058	1	rna33928
FUT4	2.77863e-18	1.09496e-16		0	rna42410, MSTRG.188877.3, MSTRG.188877.4, MSTRG.188877.5, MSTRG.188877.7, MSTRG.188877.6, MSTRG.188877.8, MSTRG.188877.9, MSTRG.188877.10
PROB1	3.32194e-18	1.30552e-16	-1.54648	1	rna12774, rna12776
UBE4A	4.05239e-18	1.5883e-16	0.924436	0	rna42904, rna42903, rna42905, rna42906, rna42907, rna42909, rna42908, MSTRG.190984.4, MSTRG.190984.10, MSTRG.190984.10
TM2D2	4.43083e-18	1.73195e-16	1.0816	0	rna64235, rna64233, rna64232, rna64231, rna64230, rna64229, rna64224, rna64225, rna64226, rna64228, rna64227, rna64223, rna64222, rna64221, rna64220, rna64219, rna64238, rna64237, MSTRG.291951.2, MSTRG.291951.1, MSTRG.291951.26, MSTRG.291951.24, MSTRG.291951.27, MSTRG.291951.25, MSTRG.291951.23
GPX3	4.47744e-18	1.74548e-16	-3.24941	1	rna68093, rna68095, rna68096, rna68097, rna68099, MSTRG.318902.1, MSTRG.318902.2, MSTRG.318902.3, MSTRG.318902.5, MSTRG.318902.9, MSTRG.318903.1, MSTRG.318905.1, MSTRG.318900.5, MSTRG.318900.6, MSTRG.318900.7, MSTRG.318900.9, MSTRG.318900.10, MSTRG.318900.12, MSTRG.318900.14, MSTRG.318900.13, MSTRG.318900.19, MSTRG.318900.21, MSTRG.318900.20, MSTRG.318900.24, MSTRG.318900.26, MSTRG.318900.27, MST…
DUSP26	4.93218e-18	1.91761e-16	-4.18441	1	rna77205
FGFR2	5.03895e-18	1.9539e-16	-3.84178	1	rna63203, MSTRG.287398.1, MSTRG.287398.2, MSTRG.287398.3
MCM3	5.78025e-18	2.23539e-16	-0.785324	0	rna35911, rna35912
MAN1C1	6.43764e-18	2.48302e-16	1.17246	0	rna31098, rna31099
MFSD14A	6.49481e-18	2.49844e-16	0.542884	0	rna22389
ITFG1	7.10891e-18	2.72746e-16	0.829341	0	rna27607, rna27608
SLC35B2	8.82824e-18	3.37819e-16		0	rna35865, rna35864, MSTRG.153893.3, MSTRG.153893.2, MSTRG.153893.5
ATP2B2	9.16391e-18	3.49744e-16	3.80349	1	rna55157, rna55156, rna55155, rna55154, MSTRG.244646.1, MSTRG.244646.2, MSTRG.244646.8
SPCS3	9.73655e-18	3.70626e-16	1.01621	0	rna64058, rna64057, rna64056, rna64054, rna64051, rna64050, rna64067, rna64066, rna64060, rna64070, rna64069, rna64068, rna64071, rna64072, MSTRG.290924.25, MSTRG.290924.26
GRK3	1.0388e-17	3.9439e-16	-2.7904	1	rna60246, rna60247
MSTRG.41847	1.14725e-17	4.34432e-16	1.68353	1	gene30220
CXCL14	1.15862e-17	4.37596e-16	-5.20047	1	rna12603
C7H15orf59	1.21623e-17	4.58167e-16	-2.85354	1	rna36713, rna36716
MAFB	1.40555e-17	5.28115e-16	-2.99953	1	rna69596, MSTRG.329587.7
KCND2	1.41102e-17	5.28804e-16	-2.67755	1	rna73152
CAMK1G	1.49556e-17	5.59045e-16	-4.24013	1	rna45739, MSTRG.205340.6
MSTRG.360229	1.50138e-17	5.59785e-16	3.55581	1	MSTRG.311467.1
PHLDB3	1.61158e-17	5.99335e-16	-1.63174	1	rna28502, rna28501, rna28512, rna28511, rna28510, rna28509, rna28508, rna28507, rna28506, rna28505, rna28504, rna28503
LOC106509055	1.63199e-17	6.05377e-16	2.61005	1	rna3513
CT83	1.66428e-17	6.15784e-16	1.66937	1	rna74243, rna74244
LDHB	1.71154e-17	6.31664e-16	-2.57726	1	rna7910
PON2	2.13096e-17	7.84464e-16	-4.89085	1	rna44043, rna44046, rna44045, rna44044, MSTRG.195963.1, MSTRG.195963.3, MSTRG.195963.4, MSTRG.195963.5, MSTRG.195963.6
LOC106504512	2.13656e-17	7.84538e-16	-2.13324	1	gene14298
RPS8	2.48126e-17	9.05027e-16	-1.34699	0	rna33361, rna33364
XXYLT1	2.48336e-17	9.05027e-16	1.24234	0	rna56847, rna56843, MSTRG.253670.1
LOC106507765	2.48164e-17	9.05027e-16	-1.11514	0	rna76045
MRC2	2.4959e-17	9.07322e-16	-3.59243	1	rna50329, rna50328, rna50327, MSTRG.231417.2, MSTRG.231417.5, MSTRG.231417.6, MSTRG.231417.7, MSTRG.231417.8
LOC110257674	2.91553e-17	1.05722e-15	-1.27224	0	rna73255, rna73256, rna73257, rna76222, MSTRG.343539.3, MSTRG.343540.1
BICRA	3.18955e-17	1.15371e-15	-1.79634	1	gene10856
SRPX	3.28938e-17	1.18687e-15	-6.21998	1	rna75650, rna75656
C4H1orf43	3.5851e-17	1.29037e-15	0.749029	0	rna21123
GZMB	3.91682e-17	1.40628e-15		0	rna36941, rna36940
RYR1	4.01961e-17	1.43963e-15	-2.4847	1	rna28274, MSTRG.129078.3, MSTRG.129078.5, MSTRG.129078.6, MSTRG.129079.1
SMARCD1	4.10147e-17	1.46534e-15	-2.17415	1	rna23672
LOC106504983	4.54817e-17	1.62095e-15	2.03805	1	rna44512
RPL18A	4.63403e-17	1.64752e-15	-1.28245	0	rna9442, MSTRG.51044.1, MSTRG.51044.3
MMP15	6.22549e-17	2.20792e-15	1.63137	1	rna27303
LOC100623742	7.00871e-17	2.47965e-15	-1.8688	1	rna68340, MSTRG.319561.2, MSTRG.319561.3
RNF150	7.04248e-17	2.48555e-15	-1.84478	1	rna40281, rna40282, MSTRG.177372.10, MSTRG.177372.12, MSTRG.177372.13
PIGK	7.08766e-17	2.49544e-15	1.59033	1	rna32585
TMEM115	7.41187e-17	2.60329e-15	-0.357738	0	rna54172, rna54171, MSTRG.243140.3, MSTRG.243140.4
GGH	8.03734e-17	2.81617e-15	0.967054	0	rna19913, rna19914, MSTRG.97278.2, MSTRG.97278.4, MSTRG.97278.6
ME1	8.07222e-17	2.82159e-15	1.52197	1	rna1840
SMPDL3B	8.22605e-17	2.86847e-15	1.39721	0	rna31397
KCNK1	8.41442e-17	2.92713e-15	2.08787	1	rna61126
HPDL	8.48496e-17	2.94463e-15	-1.97	1	rna33300, rna33299, rna33298, rna33297, rna33296, rna33294, rna33293, rna33292, rna33290, rna33289, rna33288, rna33287, rna33302, rna33301, rna33304, MSTRG.145785.1, MSTRG.145785.2, MSTRG.145785.20, MSTRG.145785.21, MSTRG.145785.23, MSTRG.145785.25
CPLX1	8.96359e-17	3.09595e-15	-3.42378	1	rna41458
SH2D4B	8.94781e-17	3.09595e-15	-3.44939	1	rna61818, MSTRG.280654.1
EHD1	9.3118e-17	3.2086e-15	-1.12945	0	rna7488
GNL1	9.41737e-17	3.2373e-15	-0.978468	0	rna34752, MSTRG.151083.4, MSTRG.151083.3, MSTRG.151083.2
MTCL1	1.00477e-16	3.44585e-15	-3.20647	1	rna32073, rna32072, rna32071, rna32074
POLR1A	1.04659e-16	3.58082e-15	-0.69742	0	rna16447, rna16446, rna16448, rna16449, rna16451, rna16450, MSTRG.74787.7, MSTRG.74787.8
TM7SF2	1.05274e-16	3.59342e-15	0.856936	0	rna7446, rna7445
SAMD7	1.18612e-16	4.0392e-15		0	rna56434, MSTRG.250575.1, MSTRG.250575.2, MSTRG.250575.5, MSTRG.250575.3, MSTRG.250575.6, MSTRG.250575.8, MSTRG.250575.7, MSTRG.250575.10, MSTRG.250575.13
FGFBP1	1.20659e-16	4.09929e-15	1.1646	0	rna41817
GLA	1.22323e-16	4.14616e-15	1.61887	1	rna73930
NEURL1B	1.2562e-16	4.24799e-15	-0.985723	0	rna67840, rna67839, rna67838, rna67837, MSTRG.315967.5
ITM2B	1.35711e-16	4.57858e-15	1.14085	0	rna48455, rna48454, rna48456, MSTRG.219733.3, MSTRG.219733.5, MSTRG.219733.6, MSTRG.219733.7, MSTRG.219733.8, MSTRG.219733.11, MSTRG.219733.10, MSTRG.219733.15, MSTRG.219733.17, MSTRG.219733.12
RCN3	1.41727e-16	4.7705e-15	-3.32992	1	rna29120, rna29119, rna29125, MSTRG.130449.17, MSTRG.130449.18, MSTRG.130449.21, MSTRG.130449.23, MSTRG.130449.28
B2M	1.43106e-16	4.80579e-15	1.14382	0	rna2880
LOC110258202	1.50651e-16	5.04749e-15	0.867372	0	rna76566, rna76565, MSTRG.364942.3
LOC100736603	1.62395e-16	5.42846e-15	-0.907641	0	rna74596, rna74595, rna74594
SNTA1	1.72052e-16	5.73811e-15	-4.39509	1	rna69281
C5	1.76517e-16	5.87354e-15	-2.13949	1	rna5848
DDX56	1.77283e-16	5.88556e-15	-0.893559	0	rna72102, rna72103, rna72106, rna72107, rna72108, MSTRG.338029.3
PTGS1	1.84613e-16	6.11492e-15	-4.1509	1	rna5918, MSTRG.40326.2, MSTRG.40326.3, MSTRG.40326.4
LOC110257712	1.89642e-16	6.26725e-15	-1.25489	0	gene27493
LOC100154508	1.92098e-16	6.334e-15	-0.829695	0	rna34585
TP63	2.09489e-16	6.89181e-15	-4.13572	1	rna56928
LOC100152489	2.18629e-16	7.17626e-15	3.39429	1	rna5531, MSTRG.38156.9, MSTRG.38156.8
LOC106508010	2.30928e-16	7.56291e-15	1.8651	1	rna56869
LOC100158117	2.50963e-16	8.20058e-15	-1.12862	0	rna34779
RPLP1	2.6404e-16	8.60854e-15	-1.42003	0	rna3900
RPL3	2.66859e-16	8.68098e-15	-1.32287	0	rna23298, rna23299
LOC110256464	2.72294e-16	8.81836e-15	-1.18879	0	rna58058, MSTRG.260373.2, MSTRG.260373.3, MSTRG.260373.4, MSTRG.260373.6, MSTRG.260373.5, MSTRG.260373.7, MSTRG.260373.10, MSTRG.260373.11
ATP6V0E1	2.72295e-16	8.81836e-15	0.494869	0	rna67831, MSTRG.315918.1, MSTRG.315918.2, MSTRG.315918.3, MSTRG.315918.4, MSTRG.315918.5, MSTRG.315918.8
LOC100623931	2.73632e-16	8.84195e-15		0	rna62987, rna62986
LOC110261669	2.87212e-16	9.26021e-15		0	rna34560
LOC100739087	2.89741e-16	9.30048e-15	-1.01095	0	rna1344
KCNN4	2.89654e-16	9.30048e-15	1.62433	1	rna28570
PALD1	2.99546e-16	9.59403e-15	-3.94489	1	rna61513
CDCA5	3.00892e-16	9.61598e-15	-0.247213	0	rna7437, rna7438, rna7439, MSTRG.42663.4
ARID3B	3.05259e-16	9.73416e-15	-1.16897	0	rna36630, MSTRG.157032.1, MSTRG.157032.2, MSTRG.157032.3
LOC100158003	3.38811e-16	1.07804e-14	-0.990972	0
ACE	3.46384e-16	1.09973e-14	-3.6007	1	rna50308
PPP2R1A	3.54592e-16	1.12327e-14	-1.47031	0	rna29198, rna29199
LOC100156932	3.55343e-16	1.12327e-14		0	rna34759, rna34760
COX10	3.61779e-16	1.14113e-14	-0.638992	0	rna52975, rna52976, rna52990
LOC100153492	3.70748e-16	1.16689e-14	-2.67515	1	rna63817, rna63816, rna63824, rna63821, rna63820, rna63818, rna63830, rna63833, rna63831, rna63829, rna63826, rna63843, rna63838, rna63840, rna63841, rna63837, rna63836, rna63835, rna63850, rna63852, rna63848, rna63849, rna63847, rna63846, rna63845, rna63859, rna63860, rna63861, rna63862, rna63856, rna63857, rna63858, rna63855, rna63854, rna63865, rna63864, rna63863, MSTRG.290110.51, MSTRG.290110…
LOC106504796	3.73386e-16	1.17266e-14		0
LOC110260228	3.82756e-16	1.19775e-14	-1.82165	1	rna18992
MSTRG.323330	3.83023e-16	1.19775e-14	-1.75457	1	MSTRG.127016.1, MSTRG.127005.19
C2H5orf15	3.98092e-16	1.2422e-14	0.775067	0	rna12493
MBTPS2	4.15172e-16	1.29272e-14	1.09877	0	gene26690
MNT	4.30606e-16	1.33791e-14	-1.57645	1	rna52454
LOC102165025	4.77005e-16	1.47892e-14	-1.21914	0	rna31256
HRK	5.12038e-16	1.58416e-14	-5.23705	1	rna59759, rna59761
TMEM174	5.16293e-16	1.59393e-14	3.41145	1	rna11476, rna11477, rna11475, rna11474, MSTRG.55035.1, MSTRG.55035.6, MSTRG.55035.7
LOC100525845	5.53599e-16	1.70389e-14	-1.04551	0	gene407
LOC100157763	5.54254e-16	1.70389e-14	-0.162076	0	rna34742, rna34743, rna34745, rna34744, rna34746, rna34747, rna34748, rna34749, rna34751, MSTRG.151078.1, MSTRG.151078.6, MSTRG.151078.8, MSTRG.151078.10, MSTRG.151078.12, MSTRG.151078.13, MSTRG.151078.14, MSTRG.151078.15, MSTRG.151080.1
LOC100624086	5.56367e-16	1.70678e-14	-0.661793	0	rna21559
TMEM38B	5.81041e-16	1.77872e-14	1.21505	0	rna5557
GPAT4	5.84429e-16	1.78533e-14	0.833863	0	rna68537, rna68535, rna68536, rna68534, rna68533, MSTRG.320788.10, MSTRG.320788.4, MSTRG.320788.1, MSTRG.320788.16, MSTRG.320788.17, MSTRG.320788.21
CLDN23	5.90048e-16	1.79872e-14	2.55022	1	rna70565, MSTRG.332677.2, MSTRG.332677.3
LOC106509010	6.42058e-16	1.9508e-14	2.00787	1	rna2869
DTL	6.42618e-16	1.9508e-14	-0.555714	0	rna45576
SETD1B	6.44901e-16	1.95365e-14	-1.62275	1	rna59617
DST	6.91865e-16	2.09156e-14	-3.90204	1
COL14A1	7.60748e-16	2.29503e-14	-2.89233	1	gene7093
LOC110261674	7.88441e-16	2.37365e-14	-1.02813	0	rna34675
LOC100521485	8.0862e-16	2.42937e-14	-1.08056	0	rna74548, rna74549, rna74550
ABCB6	8.18662e-16	2.45447e-14	1.74654	1	rna66044
DDAH1	8.51005e-16	2.54619e-14	-1.83694	1	rna22775, rna22776
FAM98B	9.26007e-16	2.75923e-14	-0.682771	0	rna3224, MSTRG.19835.3
SLC12A2	9.25989e-16	2.75923e-14	1.27526	0	rna12369, MSTRG.62075.1
KIF14	9.51671e-16	2.82991e-14	-0.194786	0	rna48395, rna48394, rna48396, MSTRG.219610.5
AKR1B1	9.97612e-16	2.96046e-14	-1.31181	0	rna70858, rna70857, rna70859
CTH	1.00571e-15	2.97843e-14	2.3357	1	rna32571, MSTRG.139620.2, MSTRG.139620.3
IFN-DELTA-1	1.091e-15	3.22444e-14		0	rna4643
PPME1	1.13593e-15	3.35042e-14	-0.471878	0	rna41961, rna41960, MSTRG.187712.1, MSTRG.187712.1
FAU	1.142e-15	3.36151e-14	-1.42097	0	rna7407
NIPA1	1.19716e-15	3.51673e-14	1.07429	0	rna67345
ZNF865	1.24362e-15	3.64588e-14	-1.4239	0	rna29690, rna29691, rna29692, MSTRG.131139.2, MSTRG.131139.5
LOC100624113	1.32166e-15	3.86684e-14	-2.35426	1	rna35074
IFN-DELTA-3	1.33114e-15	3.88678e-14		0	rna4626, MSTRG.30892.9
MCM5	1.49736e-15	4.36336e-14	-1.19187	0	rna76532, MSTRG.364911.2
HEXIM1	1.5365e-15	4.46844e-14	-0.870613	0	rna50415, rna50414, rna50413, MSTRG.231577.2, MSTRG.231577.7
KIAA1161	1.58839e-15	4.61014e-14	0.775595	0	rna46893, rna46894, MSTRG.211356.2
PITPNM1	1.73916e-15	5.03766e-14	-1.41893	0	rna7116, rna7115, rna7117, rna7119, rna7118, rna7120, rna7121, rna7122, rna7123, rna7124, rna7125, rna7126, MSTRG.42340.4, MSTRG.42340.13
SCARA3	1.7473e-15	5.0512e-14	-2.28836	1	rna59124, MSTRG.268881.2, MSTRG.268881.4
SPRYD4	1.80569e-15	5.20964e-14	0.823241	0	rna24226, rna24227, MSTRG.109474.7, MSTRG.109474.4, MSTRG.109474.9
HSP70.2	1.81878e-15	5.23702e-14	-2.00452	1	rna35066
LOC102165887	1.82353e-15	5.24031e-14	1.61656	1	MSTRG.366076.2, MSTRG.366076.1
MTHFD1L	2.31596e-15	6.64227e-14	-0.661405	0	rna386, MSTRG.1740.5, MSTRG.1740.4, MSTRG.1740.2, MSTRG.1740.1, MSTRG.1740.7
MSTRG.105647	2.33443e-15	6.68209e-14	4.95548	1	MSTRG.368422.1
LOC100517977	2.49554e-15	7.1292e-14	0.910679	0	rna65129, rna65130
KIAA0556	3.02049e-15	8.61196e-14	-1.37648	0	rna14518
ZBTB9	3.11e-15	8.8498e-14	-0.571126	0	rna35272, rna35279, rna35278, rna35277, rna35276, rna35280, MSTRG.153817.96, MSTRG.153817.98, MSTRG.153817.100, MSTRG.153817.109, MSTRG.153817.114, MSTRG.153817.118, MSTRG.153817.124, MSTRG.153817.127, MSTRG.153817.128, MSTRG.153817.130, MSTRG.153817.143, MSTRG.153817.140, MSTRG.153817.137, MSTRG.153817.139, MSTRG.153817.148, MSTRG.153817.147, MSTRG.153817.151, MSTRG.153817.157, MSTRG.153817.166,…
LOC100738242	3.19256e-15	9.06701e-14	-0.766247	0	rna41319
RPL12	3.21623e-15	9.11641e-14	-1.47472	0	rna6045, MSTRG.40792.1, MSTRG.40792.2, MSTRG.40792.3, MSTRG.40792.4
CST3	3.23021e-15	9.13823e-14	1.12468	0	rna71041
LOC100624372	3.3687e-15	9.51151e-14	-1.2547	0	rna39482
ODAM	3.46647e-15	9.7686e-14	1.20128	0	rna39702
SH3PXD2B	3.47871e-15	9.78412e-14	-2.2476	1	rna67873, MSTRG.316368.1
SNX30	3.5232e-15	9.89013e-14	-0.520916	0	rna5704, rna5703
GRID1	3.58857e-15	1.00542e-13	2.7554	1	rna61790, MSTRG.280100.2, MSTRG.280100.4
THG1L	3.79221e-15	1.06043e-13	-0.655794	0	rna68002
LOC100625897	3.91491e-15	1.09264e-13	2.28621	1	gene23437
INAFM2	4.10391e-15	1.1432e-13	0.740098	0	rna3157
BACE2	4.14619e-15	1.15277e-13	-3.75342	1	rna58507, rna58508, rna58509
GALNT4	4.32816e-15	1.20106e-13	1.4911	0	rna26488, MSTRG.119671.2
MSTRG.278053	4.8141e-15	1.33337e-13	-2.90529	1	MSTRG.211089.1
MMP23B	5.01689e-15	1.38689e-13	2.45276	1	rna30266, MSTRG.132303.1
MRPL49	5.40596e-15	1.49161e-13		0	rna7444, MSTRG.42667.3
CHST3	5.44855e-15	1.50052e-13	-3.50959	1	rna61570, rna61571, rna61572, rna61573, MSTRG.279038.3, MSTRG.279038.4
LOC100517498	5.52099e-15	1.51759e-13	-1.7008	1	rna57969, rna57970, rna57968, rna57965, rna57966, rna57967, rna57964, rna57963, rna57962, rna57979, rna57982, rna57981, rna57988, rna57987, rna57986, rna57992, rna57993, rna57991, rna57990, rna57989, MSTRG.260179.1, MSTRG.260179.3, MSTRG.260179.6, MSTRG.260179.4
TFCP2L1	5.98551e-15	1.64217e-13	-2.52936	1	rna63866
DYRK3	6.00235e-15	1.64369e-13	-1.20918	0	rna43773, rna43774, rna43775, MSTRG.195034.4
TMX1	6.16161e-15	1.68414e-13	1.10005	0	rna4171, rna4172
BACH2	7.04479e-15	1.92192e-13	-1.71408	1	rna1365
ZSWIM4	7.19799e-15	1.96004e-13	-1.80867	1	rna9852, rna9855, rna9854, rna9853, rna9859, rna9858, rna9857, rna9856
RNF145	7.36966e-15	2.00303e-13	0.896737	0	rna68013
SLC9A3R2	8.16846e-15	2.216e-13	-2.17578	1	rna15388
MSTRG.371334	8.55594e-15	2.3168e-13	-6.01747	1	MSTRG.341610.1
PPP1R3D	8.76993e-15	2.37033e-13	0.996905	0	rna70208, rna70207, MSTRG.331345.3, MSTRG.331345.4, MSTRG.331345.5
LOC106509142	8.85412e-15	2.38864e-13	2.00957	1	gene1620
LOC110260907	9.47602e-15	2.55168e-13	-2.34946	1	rna34202, rna34203, rna34204, MSTRG.149037.4, MSTRG.149037.5
RPL24	9.59899e-15	2.58002e-13	-1.28198	0	rna57730, rna57731, rna57732, rna57733, rna57734, rna57735, MSTRG.259124.1, MSTRG.259124.5, MSTRG.259124.6, MSTRG.259124.8, MSTRG.259124.10, MSTRG.259124.11, MSTRG.259124.13, MSTRG.259124.14
LRRC39	1.00164e-14	2.68724e-13	2.35644	1	rna22325, MSTRG.103598.3
ACSL3	1.04645e-14	2.80229e-13	2.91353	1	rna66334
HMGA2	1.06095e-14	2.83591e-13	-1.49205	0	MSTRG.77501.1
NFATC2	1.06744e-14	2.84801e-13	-2.03484	1	rna70094, rna70092, rna70091
LOC100152911	1.08742e-14	2.896e-13	2.88098	1	rna5513, rna5511, rna5514
LOC110257380	1.1704e-14	3.11129e-13	-0.424266	0	MSTRG.284409.4
FAM174A	1.22116e-14	3.23441e-13	0.978828	0	rna11967, rna11968, MSTRG.58251.3, MSTRG.58251.2, MSTRG.58251.5, MSTRG.58251.6, MSTRG.58251.8, MSTRG.58250.1
FAM13A	1.21931e-14	3.23441e-13	-1.97833	1	rna41096, rna41095, rna41097, MSTRG.182714.4, MSTRG.182714.6
PLXNA2	1.25214e-14	3.31042e-13	-1.76811	1	rna45675, rna45676, rna45677, rna45679, rna45680, rna45682, rna45681, rna45683, rna45684
LOC110259890	1.29995e-14	3.43059e-13	-2.2447	1	rna13954
TBC1D10B	1.32521e-14	3.49092e-13	-1.00466	0	rna14390, rna14392, rna14391
TRIM15	1.34069e-14	3.5253e-13	0.0600233	0	rna34885, MSTRG.152138.2, MSTRG.152138.3, MSTRG.152138.4
KIF1BP	1.3996e-14	3.67357e-13	0.625925	0	rna61407
EDDM3B	1.42372e-14	3.73015e-13	3.16334	1	rna37375, MSTRG.160271.3, MSTRG.160271.2, MSTRG.160271.4, MSTRG.160271.5, MSTRG.160271.6, MSTRG.160271.7, MSTRG.160271.8, MSTRG.160271.10, MSTRG.160271.11, MSTRG.160271.15, MSTRG.160271.19, MSTRG.160271.23, MSTRG.160271.18
LPAR6	1.46111e-14	3.82122e-13	1.37717	0	rna48310, MSTRG.219125.1, MSTRG.219125.5
LOC106508153	1.46628e-14	3.82787e-13		0	rna67045
KIF22	1.67437e-14	4.35963e-13	-0.210595	0	rna14415, rna14416
BPGM	1.67598e-14	4.35963e-13	0.822732	0	rna72923
COL15A1	1.72485e-14	4.47875e-13	-4.63361	1	rna5457
MMS19	1.74968e-14	4.52856e-13	-0.674649	0	rna62334, rna62335, MSTRG.283027.3
MSTRG.281893	1.75026e-14	4.52856e-13	2.7175	1	MSTRG.218151.1, MSTRG.218151.2, MSTRG.218151.3
PRKAR2A	1.75381e-14	4.5297e-13	0.845215	0	rna53907
DEPDC1B	1.77069e-14	4.56517e-13	-1.04186	0	gene25359
TMEM189	1.91854e-14	4.93761e-13	0.976171	0	rna69961, rna69960, rna69959, rna69958, rna69956, rna69966, rna69965, rna69964, rna69963, rna69962, rna69967
KCNK6	2.00668e-14	5.15532e-13	1.1225	0	rna28251, rna28252, rna28253, rna28254, MSTRG.129021.5, MSTRG.129021.6, MSTRG.129021.10, MSTRG.129021.12
LOC102161782	2.01643e-14	5.17123e-13	-0.789512	0	rna21554
ENTHD1	2.02298e-14	5.17889e-13	2.10257	1	rna23294
EVC2	2.52045e-14	6.44109e-13	-3.61089	1	rna38705
ASF1B	2.53988e-14	6.47937e-13	-0.621156	0	rna9832
UGCG	2.54785e-14	6.48831e-13	-1.18273	0	rna5689
LOC100154071	2.68829e-14	6.83398e-13	-1.08497	0	rna34586, MSTRG.149960.1, MSTRG.149960.2, MSTRG.149960.3, MSTRG.149960.4
PROCR	2.69535e-14	6.83998e-13	1.78297	1	rna69494
CCND1	2.74161e-14	6.94525e-13	-0.7562	0	rna6999
MSTRG.173185	2.80047e-14	7.08203e-13	2.44102	1	MSTRG.131665.47
FMO3	3.09926e-14	7.82401e-13	3.64335	1	rna43587, rna43586, rna43585, rna43588, rna43590, rna43589, MSTRG.194745.5, MSTRG.194745.8
PPP1R3G	3.14205e-14	7.91829e-13	2.67738	1	rna34002, MSTRG.148758.3, MSTRG.148758.2, MSTRG.148758.1, MSTRG.148758.4, MSTRG.148758.5, MSTRG.148758.6, MSTRG.148758.8
DBNDD1	3.15708e-14	7.94241e-13	-1.6683	1	rna26262
LOC102158040	3.18106e-14	7.9889e-13	-4.896	1	gene21915
ERCC6L	3.20257e-14	8.02907e-13	-0.0992848	0	rna73578
MCM10	3.22226e-14	8.06452e-13	-1.58557	1	rna47187, rna47186, rna47185
LOC102165048	3.30054e-14	8.24625e-13		0	gene22664, MSTRG.278747.8, MSTRG.278765.1
LOC100519606	3.4379e-14	8.57469e-13	-5.02815	1	rna29726, rna29723
CREB5	3.54051e-14	8.8155e-13	-2.04955	1	rna71776, MSTRG.336487.5
MYO7A	3.5697e-14	8.87298e-13	-4.74529	1	rna42032, rna42033
SRXN1	3.69043e-14	9.15743e-13	0.89262	0	rna69196, rna69197, rna69198, MSTRG.326174.4, MSTRG.326174.5, MSTRG.326175.1
MEIKIN	3.74254e-14	9.27091e-13	1.4663	0	rna12382, rna12381, rna12380, rna12379, rna12378, rna12377, MSTRG.62519.2
STX7	3.97435e-14	9.8284e-13	-0.115303	0	rna793, MSTRG.4177.3
KIF26B	4.01114e-14	9.90253e-13	-5.302	1	rna46306
ALDH1B1	4.66552e-14	1.14985e-12	0.719046	0	rna5390, rna5391, rna5392, MSTRG.36421.3, MSTRG.36421.4
MSTRG.59754	4.7189e-14	1.16104e-12		0	rna78368
POM121C	4.76339e-14	1.17001e-12	-1.08829	0	rna14010, rna14009, MSTRG.66843.3
CDT1	4.96802e-14	1.21821e-12	-1.14509	0	rna33954, rna33957, rna33958
RNF43	5.2382e-14	1.28178e-12	1.01113	0	rna51544
LOC110256388	5.24487e-14	1.28178e-12	2.75101	1	rna56797
OVOL1	5.53032e-14	1.3488e-12	-0.87752	0	rna7361, rna7360, rna7359, rna7358, rna7357
LOC110255782	5.53767e-14	1.3488e-12	-4.50327	1	rna49137, MSTRG.222095.2, MSTRG.222095.2
NDFIP2	5.69806e-14	1.38554e-12	0.676074	0	rna48740
DAGLA	5.73789e-14	1.3929e-12	-1.61832	1	rna7694, rna7693, MSTRG.43158.2
THOC6	5.92007e-14	1.43473e-12	-1.00537	0	rna15210, rna15222, rna15221, rna15219, rna15218, rna15216, rna15215, rna15214, rna15213, rna15212, rna15211, MSTRG.72031.1, MSTRG.72031.2, MSTRG.72031.3, MSTRG.72031.4, MSTRG.72031.5, MSTRG.72031.8, MSTRG.72031.10, MSTRG.72031.11, MSTRG.72031.26
LOC100518170	5.95735e-14	1.44136e-12	-1.17858	0	rna74560, rna74559, rna74558, MSTRG.352732.1, MSTRG.352732.3
MSTRG.44326	5.9726e-14	1.44265e-12	5.16067	1	rna78346
RGS4	6.05141e-14	1.45926e-12	-5.65174	1	rna20314
FSTL1	6.2851e-14	1.51311e-12	1.76576	1	rna57403
ELK1	6.5008e-14	1.56245e-12	-1.09018	0	rna75990
CDC6	7.10287e-14	1.70434e-12	-0.588953	0	rna50868, rna50867, rna50869, MSTRG.232590.3
LOC100627270	7.14685e-14	1.71206e-12	1.0627	0	rna3924, rna3921, rna3920
CDCP1	7.1982e-14	1.72153e-12	0.199145	0	rna59361
RSL1D1	7.55077e-14	1.79993e-12	-0.633203	0	rna14815, rna14816
LOC110259927	7.54377e-14	1.79993e-12	1.97501	1	rna14776, rna14780, rna14778, rna14781, MSTRG.69675.6
AARD	7.88327e-14	1.87309e-12	-3.32804	1	rna19002, rna19003
STAC	7.88344e-14	1.87309e-12	-4.96569	1	rna53613, rna53621, rna53616, rna53615, rna53614, MSTRG.239665.2, MSTRG.239665.3, MSTRG.239665.4, MSTRG.239665.14
SDF2	7.91333e-14	1.87712e-12	0.731955	0	rna52125
B4GAT1	8.32608e-14	1.97182e-12	1.81969	1	rna7238
LOC110261655	8.37055e-14	1.97913e-12	-2.16413	1	rna38924, MSTRG.167352.1, MSTRG.167352.2, MSTRG.167352.3, MSTRG.167352.5, MSTRG.167352.4
SPTLC1	8.61301e-14	2.03315e-12	1.16192	0	rna63583, rna63584, rna63585
LOC102158679	8.75137e-14	2.06246e-12	-0.958848	0	rna28487
FOXP2	8.77685e-14	2.06512e-12	1.26295	0	rna71455, MSTRG.335723.1, MSTRG.335722.1
LOC106506547	9.37638e-14	2.20262e-12	-1.90349	1	gene24968
SPATA24	9.55263e-14	2.2404e-12	-0.804237	0	rna12777
RIMKLB	9.80722e-14	2.2964e-12	-3.50039	1	rna25427
SNRNP40	1.00371e-13	2.34645e-12	-0.632525	0	rna31402
IFITM3	1.0137e-13	2.366e-12		0	rna13299, rna13300, rna13301, MSTRG.65425.5, MSTRG.65425.7, MSTRG.65425.8, MSTRG.65425.9, MSTRG.65425.12, MSTRG.65425.11, MSTRG.65425.13, MSTRG.65425.16, MSTRG.65425.15, MSTRG.65425.14, MSTRG.65425.17, MSTRG.65425.18, MSTRG.65425.19, MSTRG.65425.20, MSTRG.65425.21, MSTRG.65425.24, MSTRG.65425.23, MSTRG.65425.25, MSTRG.65425.27
THEM6	1.03043e-13	2.4012e-12	1.76375	1	rna18524, MSTRG.86360.4, MSTRG.86360.2
HPSE2	1.06577e-13	2.47957e-12	0.770504	0	rna62513, rna62512, rna62514, MSTRG.283246.1, MSTRG.283246.2, MSTRG.283246.6, MSTRG.283246.7, MSTRG.283246.5, MSTRG.283246.9
ZFP36L2	1.08012e-13	2.50894e-12	-2.11543	1	rna17336, rna17337, MSTRG.80356.1, MSTRG.80356.3, MSTRG.80356.4
LOC110255452	1.10306e-13	2.55815e-12	2.40332	1	gene1630
USP35	1.12652e-13	2.6084e-12	-1.76809	1	rna42044
PYGL	1.14287e-13	2.63785e-12	0.797542	0	rna4106
MARCH9	1.1424e-13	2.63785e-12	-0.887141	0	rna24303, rna24304, rna24305, rna24306, rna24307
DNAJB1	1.14685e-13	2.64285e-12	-0.695212	0	rna9747
PPM1N	1.38303e-13	3.18206e-12	-1.12757	0	rna28741, rna28744
LOC110258246	1.53178e-13	3.51874e-12	-1.38519	0	rna76593
RPLP0	1.58991e-13	3.64651e-12	-1.40085	0	rna60025
LOC106505238	1.61164e-13	3.69052e-12	-0.544889	0	rna47870, rna47871, rna47872, rna47873, rna47874, MSTRG.216494.6, MSTRG.216494.7, MSTRG.216494.8, MSTRG.216494.9, MSTRG.216494.10, MSTRG.216494.11, MSTRG.216494.12, MSTRG.216494.18
LOC110261671	1.6318e-13	3.73081e-12	-0.621971	0	rna34555
KCTD12	1.64284e-13	3.75017e-12	-2.06118	1	rna48712, rna48714, rna48715
PDLIM2	1.74984e-13	3.98815e-12	-1.8806	1	gene21827
TMEM17	1.82147e-13	4.14492e-12	0.931109	0	rna16893, MSTRG.77649.2, MSTRG.77649.3, MSTRG.77649.4, MSTRG.77649.5
LOC100625479	2.02435e-13	4.59938e-12	-2.90998	1	rna17478, rna17480, rna17479, rna17481, MSTRG.81317.1, MSTRG.81317.7, MSTRG.81317.8, MSTRG.81317.9, MSTRG.81317.10, MSTRG.81317.11
GRASP	2.37158e-13	5.37991e-12	-1.24199	0	rna23780, rna23783, rna23786
DAP	2.38392e-13	5.39946e-12	-0.807898	0	rna68368, rna68369, rna68370, rna68372, rna68371, MSTRG.319627.3, MSTRG.319627.4
LOC100521256	2.38837e-13	5.40114e-12	0.622145	0	rna12895, MSTRG.63900.2, MSTRG.63900.1, MSTRG.63900.3, MSTRG.63900.5, MSTRG.63900.8, MSTRG.63900.18, MSTRG.63900.16, MSTRG.63900.7, MSTRG.63900.19, MSTRG.63900.17, MSTRG.63900.11, MSTRG.63900.10, MSTRG.63900.15, MSTRG.63900.13, MSTRG.63900.12, MSTRG.63900.20, MSTRG.63900.21
VAPB	2.78645e-13	6.29158e-12	-0.323984	0	rna70349
LOC100737723	2.80223e-13	6.31533e-12	-2.10384	1	rna4294, rna4295, MSTRG.28152.2
TNFSF13	2.80565e-13	6.31533e-12	0.955352	0	rna52779, rna52780, rna52781
HAL	2.84782e-13	6.40032e-12	-3.6111	1	rna26220
MPEG1	2.86185e-13	6.42195e-12	-3.98155	1	gene2893
TRIM10	3.17265e-13	7.1084e-12	-2.41936	1	rna34719, rna34718, MSTRG.150732.4, MSTRG.150732.5
MSTRG.87094	3.33312e-13	7.45644e-12	-2.23612	1	MSTRG.63661.81, MSTRG.63661.159, MSTRG.63661.171, MSTRG.63661.172, MSTRG.63661.192, MSTRG.63661.190
TMED2	3.42593e-13	7.65229e-12	1.0316	0	MSTRG.222287.29
DUSP3	3.43858e-13	7.66876e-12	0.442788	0	rna50638, rna50639, MSTRG.231779.2, MSTRG.231779.4, MSTRG.231779.5, MSTRG.231779.6, MSTRG.231779.7
EFCAB8	3.72681e-13	8.29887e-12	-0.611701	0	rna69341, rna69342, rna69343, MSTRG.327222.5, MSTRG.327222.8
SULT2B1	3.7608e-13	8.36175e-12	-0.98787	0	rna28975, MSTRG.130272.2, MSTRG.130272.2
LSAMP	3.82841e-13	8.49908e-12	-3.33093	1	rna57497, rna57498, rna57499
LOC110256418	3.94127e-13	8.73627e-12	2.11035	1	gene21239
MSTRG.360230	4.18306e-13	9.25812e-12	3.44445	1	MSTRG.299404.1
LOC100514038	4.3871e-13	9.69495e-12	-1.14175	0	rna13821, rna13825, rna13824, rna13823, rna13822
TRIM14	4.43348e-13	9.78257e-12	-2.39185	1	rna5399
LONP2	4.49335e-13	9.89967e-12	0.502352	0	rna27587, rna27585, rna27584, rna27583, rna27581, rna27580, rna27579, rna27578, MSTRG.124787.1, MSTRG.124787.12, MSTRG.124787.14, MSTRG.124787.15, MSTRG.124787.16
LOC110256655	4.62544e-13	1.01753e-11	-2.54847	1	rna993
INF2	4.64019e-13	1.01923e-11	-2.93007	1	rna76802
CHAF1B	4.69348e-13	1.02905e-11	-0.43205	0	rna58295, rna58304, rna58312, rna58311, rna58299, rna58319, rna58321, rna58317, rna58316, rna58315, rna58322, rna58327, rna58323, rna58340, rna58342, rna58343
MCM2	4.69907e-13	1.02905e-11	-0.800602	0	rna55429, rna55430
C7H6orf132	4.72655e-13	1.03352e-11	-1.52629	1	rna35663, rna35664, MSTRG.153058.2, MSTRG.153058.4
LYPLA2	4.80084e-13	1.04818e-11	-0.952025	0	rna31015
XPO5	4.97311e-13	1.08417e-11	-0.580866	0	rna35841, rna35840, MSTRG.153887.3, MSTRG.153887.4
ZBTB38	5.00467e-13	1.08941e-11	0.512463	0	rna56032
PELP1	5.23912e-13	1.1374e-11	-0.964229	0	rna52673, MSTRG.237655.2, MSTRG.237655.3
NKX3-1	5.24074e-13	1.1374e-11		0	rna63714, MSTRG.288900.2
TSPAN31	5.36284e-13	1.16216e-11	0.616477	0	rna24299, rna35070, rna35135, rna53423
FABP7	5.39247e-13	1.16595e-11	2.00807	1	rna992, MSTRG.5131.2, MSTRG.5131.3
PTRH1	5.39636e-13	1.16595e-11	-1.11222	0	rna6136
LOC110261666	5.63363e-13	1.21541e-11		0	rna34656, rna34655, rna34654, rna34657
DCTPP1	5.69824e-13	1.22571e-11	-1.12737	0	rna14369
FBXO42	5.69611e-13	1.22571e-11	-0.291295	0	rna30553, rna30554
SYNE3	5.79796e-13	1.24532e-11	-1.91459	1	rna38432, MSTRG.164651.2
LOC102157535	6.01814e-13	1.2907e-11	-1.23118	0	rna5108
CYP20A1	6.48827e-13	1.38948e-11	1.08247	0	rna65824, MSTRG.304074.2, MSTRG.304074.1
ZYG11B	6.58898e-13	1.40898e-11	0.407961	0	rna33011, rna33010, rna33009, MSTRG.143446.10
PLXNC1	6.71195e-13	1.43316e-11	-2.36877	1	rna26116
CHMP1B	7.09342e-13	1.5124e-11	0.435325	0	rna31960
LOC102160321	7.29314e-13	1.5527e-11	1.0496	0	rna45699, rna45700, MSTRG.205299.2
PAPOLB	7.57076e-13	1.60945e-11	0.617047	0	rna13399, rna13398, MSTRG.65581.3
C17H20orf194	7.87491e-13	1.67167e-11	-2.29122	1	rna68999, MSTRG.325028.1, MSTRG.325028.3, MSTRG.325028.4, MSTRG.325028.5
RNF128	7.96071e-13	1.68742e-11	0.727951	0	rna74060, rna74061, rna74062, MSTRG.349320.1, MSTRG.349320.2
MSTRG.72166	8.28447e-13	1.75349e-11	1.49336	0	MSTRG.18151.16
LMTK3	8.94857e-13	1.8913e-11	-2.56664	1	rna28869
HACD3	9.037e-13	1.90721e-11	0.904552	0	rna3769, MSTRG.25022.2
DCBLD2	9.11277e-13	1.92042e-11	-2.95861	1	rna57823
HMGN2	9.12754e-13	1.92075e-11	-1.04889	0	rna31171, MSTRG.134370.2, MSTRG.134370.1, MSTRG.134370.4
RPL36	9.3162e-13	1.95761e-11	-1.24435	0	rna10593, rna10592
LOC102162338	9.47757e-13	1.98865e-11		0	rna61030
LOC100525248	9.77268e-13	2.04762e-11	-2.10974	1	rna46526, MSTRG.208939.1, MSTRG.208939.2, MSTRG.208939.3, MSTRG.208939.4, MSTRG.208939.6, MSTRG.208939.7, MSTRG.208939.9, MSTRG.208939.10, MSTRG.208939.11, MSTRG.208939.12, MSTRG.208939.13, MSTRG.208939.16, MSTRG.208939.17, MSTRG.208939.18, MSTRG.208939.19
STX3	1.06126e-12	2.22041e-11	1.06221	0	rna7822
BEND3	1.09721e-12	2.29231e-11	-0.659563	0	rna1555
NPR1	1.17002e-12	2.44093e-11	1.60116	1	rna21136, rna21137, MSTRG.100868.2, MSTRG.100868.3, MSTRG.100868.5, MSTRG.100868.4
CACTIN	1.19761e-12	2.49491e-11	-0.974549	0	rna10785, rna10786, rna10787, rna10788, rna10789, MSTRG.53896.3, MSTRG.53896.5
LGMN	1.20691e-12	2.51068e-11	0.0304464	0	rna38295, rna38296, MSTRG.164227.1, MSTRG.164227.1
KLHL41	1.29072e-12	2.68119e-11	1.40771	0	rna64802, rna64803, MSTRG.296777.1, MSTRG.296777.3, MSTRG.296777.2, MSTRG.296777.4, MSTRG.296777.6
LOC110258405	1.30262e-12	2.70206e-11	-1.70358	1	rna77038
TMED10	1.35831e-12	2.81356e-11	1.38755	0	rna37920
MSTRG.240046	1.37946e-12	2.85331e-11	-3.31659	1	MSTRG.169149.3
TMEM128	1.40534e-12	2.90271e-11	0.883386	0	gene14591
YTHDF2	1.47491e-12	3.04209e-11	-0.790562	0	rna31497, rna31498
C1QBP	1.57483e-12	3.24357e-11	-0.710696	0	rna52545, rna52548, MSTRG.237301.5, MSTRG.237301.6, MSTRG.237301.7, MSTRG.237301.8
KITLG	1.63353e-12	3.35497e-11	-1.93606	1	rna26504, rna26505
CFAP54	1.63249e-12	3.35497e-11	1.14024	0	rna26021, rna26022, rna26023, rna26024, MSTRG.117383.3, MSTRG.117383.4, MSTRG.117383.7, MSTRG.117383.8, MSTRG.117383.10
LOC100517372	1.7304e-12	3.5489e-11	1.17026	0	rna54311, rna54306, rna54313, rna54315, MSTRG.243344.9
FST	1.7364e-12	3.55619e-11	3.68005	1	rna67134, rna67133, rna67132, MSTRG.311347.4
ARMC5	1.97378e-12	4.03667e-11	-0.833072	0	rna14274, MSTRG.67777.3
GTSE1	2.00275e-12	4.09017e-11	-0.499811	0	rna26693
MYCL	2.0192e-12	4.11798e-11	-4.63026	1	rna31839, rna31838, rna31840, rna31842, rna31841, rna31856, rna31855, rna31854, rna31848, rna31849, rna31850, rna31852, rna31853, rna31851, rna31847, rna31845, rna31846, rna31844, rna31843, rna31870, rna31869, rna31868, rna31867, rna31866, rna31862, rna31863, rna31864, rna31865, rna31861, rna31860, rna31858, rna31857, MSTRG.136571.1, MSTRG.136571.2, MSTRG.136571.5
ST14	2.0366e-12	4.14185e-11	0.809237	0	rna43542
PRKAR2B	2.03605e-12	4.14185e-11	0.716767	0	gene16969
VWA7	2.04783e-12	4.15887e-11	1.98379	1	rna34980
PLEKHG1	2.08268e-12	4.22375e-11	-2.95021	1	rna396
ADAMTS14	2.10113e-12	4.25523e-11	-1.65312	1	rna61514
DUSP8	2.11932e-12	4.28609e-11	-2.16	1	rna6786, rna6785, rna6784, rna6783, rna6782, MSTRG.42004.1, MSTRG.42004.8
LOC100623346	2.12313e-12	4.28783e-11	-3.04942	1	MSTRG.42351.1, MSTRG.42351.2
TMX4	2.17738e-12	4.3913e-11	0.965273	0	rna70827
TNFSF11	2.19986e-12	4.43049e-11	-3.5354	1	rna48545, MSTRG.220043.1, MSTRG.220042.1, MSTRG.220042.3, MSTRG.220042.7, MSTRG.220042.8, MSTRG.220048.2
LOC110256009	2.20729e-12	4.4393e-11		0	rna51042, rna51043, rna51044, rna51045, MSTRG.233061.8
EPM2A	2.29972e-12	4.61882e-11	0.230777	0	rna489, rna491
KIAA1683	2.38197e-12	4.77741e-11	-4.49799	1	rna9394
CDC37	2.44253e-12	4.89213e-11	-0.676631	0	rna10144
EOGT	2.46788e-12	4.9361e-11	0.887047	0	rna54931, rna54932
CCNA2	2.5924e-12	5.1773e-11	-0.332337	0	rna40506, MSTRG.178924.2
TMEM185B	2.59559e-12	5.1773e-11	0.900124	0	rna63902, rna63901, rna63900, rna63899
COL9A1	2.83152e-12	5.64016e-11	-4.34914	1	rna1120, rna1119, rna1118, MSTRG.6452.4
WDR1	2.99275e-12	5.94502e-11	-0.778185	0	rna41762, MSTRG.187472.1, MSTRG.187472.2, MSTRG.187472.3, MSTRG.187472.6, MSTRG.187472.7, MSTRG.187472.8, MSTRG.187472.10, MSTRG.187472.12, MSTRG.187472.13, MSTRG.187472.15, MSTRG.187478.1
GSR	2.9893e-12	5.94502e-11	0.721754	0	rna64394
SLC11A2	3.08884e-12	6.12754e-11	1.25268	0	rna77059
UNC5B	3.15234e-12	6.24498e-11	-1.44902	0	rna61524
ZG16B	3.25931e-12	6.44811e-11	0.0202604	0	rna15206
C1QC	3.30883e-12	6.5372e-11	-3.71265	1	rna30966, rna30967
GTPBP4	3.32817e-12	6.56647e-11	-0.200792	0	rna47687
RAPGEF4	3.49752e-12	6.89124e-11	-1.46587	0	MSTRG.231638.1, MSTRG.231638.2, MSTRG.231638.4, MSTRG.231638.3, MSTRG.231638.6, MSTRG.231638.7, MSTRG.231638.8, MSTRG.231638.10, MSTRG.231638.12, MSTRG.231638.11, MSTRG.231638.14, MSTRG.231638.13, MSTRG.231638.15, MSTRG.231638.16
LOC100514932	3.50617e-12	6.89894e-11	-0.611287	0	rna1482, rna1481, rna1480, rna1479, rna1483, rna1484, rna1485, rna1486, MSTRG.9797.1
EPHB4	3.65815e-12	7.18536e-11	-1.74292	1	rna13851, rna13850, MSTRG.66524.3
MSTRG.291564	3.66161e-12	7.18536e-11	3.16826	1	MSTRG.223424.1, MSTRG.223424.1
LOC100153465	3.68576e-12	7.223e-11	-1.44204	0	gene905
LOC102159358	3.71744e-12	7.27528e-11	4.09689	1	rna38247, rna38248, rna38249, rna38250, MSTRG.164045.1, MSTRG.164045.3, MSTRG.164045.7, MSTRG.164045.8, MSTRG.164045.11, MSTRG.164045.9, MSTRG.164045.6, MSTRG.164045.14, MSTRG.164045.18, MSTRG.164045.19, MSTRG.164045.20, MSTRG.164045.21, MSTRG.164045.22, MSTRG.164045.23, MSTRG.164045.24
NRARP	3.73056e-12	7.29113e-11	-1.56181	1	rna75445, rna75443, rna75448, rna75447, rna75446, rna75452, rna75451, rna75450, rna75449, MSTRG.360821.1, MSTRG.360821.2, MSTRG.360821.3, MSTRG.360821.7, MSTRG.360821.21
MB21D2	3.78293e-12	7.38357e-11	-2.61599	1	rna56809, rna56808
TM4SF19	3.95584e-12	7.7107e-11	-3.59956	1	rna57021, MSTRG.254744.2, MSTRG.254744.3, MSTRG.254744.4, MSTRG.254883.1
CITED4	3.97669e-12	7.74097e-11	-0.893342	0	rna33827
LOC102167951	4.05829e-12	7.88925e-11	-2.37596	1	rna48492, MSTRG.219842.3, MSTRG.219842.6, MSTRG.219843.1
C5H12orf56	4.09822e-12	7.95624e-11	-1.89499	1	rna24476, rna24474, rna24472, rna24470, rna24461, rna24462, rna24465, rna24482, rna24481, rna24480, rna24479, MSTRG.109893.24, MSTRG.109893.23, MSTRG.109893.25, MSTRG.109893.28, MSTRG.109893.29, MSTRG.109893.34, MSTRG.109893.33
IFN-ALPHA-5	4.12416e-12	7.99592e-11		0	gene1617
LOC102167269	4.16958e-12	8.06781e-11	-2.76385	1	rna12936, rna12935
MSTRG.364236	4.17233e-12	8.06781e-11	-3.37498	1	MSTRG.292699.1, MSTRG.292699.3
ADAM12	4.24552e-12	8.19841e-11	-1.50016	1	rna63372, rna63371, rna63367, rna63368, rna63366, rna63365, MSTRG.287808.1
CD320	4.38977e-12	8.46574e-11	2.65404	1	rna10376
RHOB	4.40432e-12	8.48254e-11	-0.648557	0	rna17926, rna17933, rna17932, rna17931, rna17930, rna17929, rna17928, rna17927, rna17935, rna17934, rna17936, rna17937, MSTRG.83269.2, MSTRG.83269.10, MSTRG.83269.13, MSTRG.83269.14, MSTRG.83269.18, MSTRG.83269.22, MSTRG.83269.21, MSTRG.83269.20, MSTRG.83269.23, MSTRG.83269.25
CIDEC	4.66108e-12	8.96518e-11	-3.82223	1	rna55140
SAPCD2	4.7454e-12	9.1153e-11	-0.516301	0	rna75603
LOC106504584	4.86015e-12	9.32341e-11	-3.04151	1	rna38744, rna38743, rna38742, rna38735, rna38734, rna38733, rna38731, rna38730, rna38729, rna38728, rna38727, rna38745, MSTRG.166643.1, MSTRG.166643.20, MSTRG.166643.23
CROCC	5.16637e-12	9.89778e-11	-1.64443	1	rna30821, rna30823, rna30822, MSTRG.133213.7
RABIF	5.29007e-12	1.01214e-10	-0.518251	0	rna46568, MSTRG.209523.2
RSPH3	5.55139e-12	1.06075e-10	-1.71276	1	rna233, MSTRG.1029.2
LOC100522319	5.64288e-12	1.07681e-10	-2.15248	1
KRT79	6.05691e-12	1.15431e-10	-5.83554	1	rna23746, rna23744, rna23743, rna23742
LTF	6.26691e-12	1.19276e-10	1.39378	0	rna59404, rna59407, rna59410, rna59411, rna59409, rna59408
EEF1D	6.36245e-12	1.20937e-10	-1.50949	1	rna18539, MSTRG.86365.2
NLRX1	6.47232e-12	1.22864e-10	-1.54843	1	rna43059, MSTRG.192029.1, MSTRG.192029.2, MSTRG.192029.3, MSTRG.192029.5, MSTRG.192029.6
LOC106509222	6.48353e-12	1.22917e-10	2.8624	1	rna5523, rna5524, rna5525, MSTRG.38154.2
GLTP	6.53495e-12	1.2373e-10	-0.932437	0	gene22270
TNFAIP8L1	6.66973e-12	1.26118e-10	-0.748899	0	rna10674
C13H3orf70	6.78215e-12	1.28077e-10	-1.33648	0	rna56610, MSTRG.251641.1
TCF7L1	6.79399e-12	1.28134e-10	-1.47403	0	rna16505, rna16506, MSTRG.75195.1, MSTRG.75195.3, MSTRG.75195.4
PLEKHH2	7.05659e-12	1.32914e-10	-2.05004	1	rna17332, rna17331, rna17335, MSTRG.80353.2, MSTRG.80353.8, MSTRG.80353.9, MSTRG.80353.10, MSTRG.80353.11
LRIG3	7.14321e-12	1.34372e-10	0.839376	0	rna24406, rna24402, rna24401, rna24400, rna24398, rna24397, rna24396
GALNT10	7.15463e-12	1.34413e-10	-1.39679	0	gene25010
RAB11FIP3	7.22619e-12	1.35582e-10	-2.03905	1	rna15661
MSTRG.87099	7.75137e-12	1.45248e-10	-1.45971	0	MSTRG.63671.1, MSTRG.63671.2
BBS1	8.00967e-12	1.49895e-10	-1.51325	1	rna7232
MSTRG.63679	8.12103e-12	1.51784e-10	2.38986	1	rna78545, MSTRG.372927.2, MSTRG.372927.3
LOC100512174	8.22701e-12	1.53567e-10	-5.54303	1	rna35174, rna35175, rna35176
TBKBP1	8.83667e-12	1.64736e-10	-3.876	1	rna51358
LOC110259058	8.88788e-12	1.65479e-10		0	rna77810, rna77811, MSTRG.369785.1, MSTRG.369785.2
SLC27A1	9.30312e-12	1.72988e-10	-1.93127	1	rna9487, rna9490
LOC110256331	9.40813e-12	1.74717e-10	1.2367	0	rna56446, rna56447, MSTRG.250730.3, MSTRG.250730.4
KIF11	9.93155e-12	1.84202e-10	0.0936247	0	rna62209, MSTRG.282788.2
POLR3K	1.00401e-11	1.85979e-10	0.583307	0	rna15662
LOC100518843	1.03116e-11	1.90764e-10	-1.4431	0	rna28910, rna28909
PTTG1IP	1.06137e-11	1.96105e-10	0.663627	0	rna58708, rna58707, MSTRG.263782.2, MSTRG.263782.3, MSTRG.263782.5
EFCAB6	1.09912e-11	2.02821e-10	0.439385	0	rna23049, rna23048, rna23050, MSTRG.106398.4, MSTRG.106398.6, MSTRG.106398.9, MSTRG.106398.10
NKAIN1	1.17213e-11	2.16019e-10	-1.56683	1	rna31389
GNA15	1.1893e-11	2.18907e-10	-1.88359	1	rna10816, rna10815, rna10814, MSTRG.53916.4
NPTX1	1.21585e-11	2.2351e-10	-3.95064	1	rna49593
COL4A1	1.31671e-11	2.41746e-10	-1.14528	0	rna49094, rna49093, rna49095, rna49098, rna49097, rna49096, MSTRG.222287.1, MSTRG.222287.12, MSTRG.222287.8, MSTRG.222287.7, MSTRG.222287.6, MSTRG.222287.10, MSTRG.222287.17, MSTRG.222287.19, MSTRG.222287.18, MSTRG.222287.20, MSTRG.222287.22, MSTRG.222287.21, MSTRG.222287.23
ADPRHL1	1.38214e-11	2.53439e-10		0	rna49147, rna49148, rna49149, rna49150, rna49151, MSTRG.222308.1, MSTRG.222308.3, MSTRG.222308.4, MSTRG.222308.9, MSTRG.222308.11, MSTRG.222308.12, MSTRG.222313.1
UBASH3B	1.38872e-11	2.54325e-10	-3.18666	1	rna43141, MSTRG.192545.2
HJURP	1.39458e-11	2.55076e-10	-0.157842	0	rna66406
HSD17B7	1.42561e-11	2.60424e-10	0.679175	0	rna20320, MSTRG.98651.2, MSTRG.98651.2
LOC106509080	1.48654e-11	2.71214e-10	0.645285	0	rna3827, rna3828, rna3831, rna3830, rna3829, MSTRG.25145.3, MSTRG.25145.5, MSTRG.25145.4
LOC110256866	1.50725e-11	2.74648e-10	-1.01782	0	rna64357, rna64358, MSTRG.292589.6
HCAR1	1.5732e-11	2.86307e-10	-4.23223	1	rna59523, rna59521, rna59524, MSTRG.270551.5, MSTRG.270551.6
LOC110255692	1.59512e-11	2.89934e-10	-1.65228	1	rna47175
CDCA8	1.63535e-11	2.96874e-10	-0.182831	0	gene11890
PADI2	1.68811e-11	3.0587e-10	0.641941	0	rna30575, rna30578, rna30577, rna30576, MSTRG.132576.2, MSTRG.132576.6
LOC110261179	1.68957e-11	3.0587e-10		0	rna32181, MSTRG.137716.1, MSTRG.137718.1, MSTRG.137718.2
FGF12	1.69121e-11	3.0587e-10	1.63798	1	rna56805
STX4	1.74653e-11	3.15483e-10	-0.827876	0	rna14321
LOC100512726	1.81227e-11	3.2695e-10	-1.14413	0	rna38793, MSTRG.166813.1, MSTRG.166813.3, MSTRG.166813.4, MSTRG.166813.5
PRPS1	1.81604e-11	3.27225e-10	-0.520331	0	rna74111, rna74110, rna74109, rna74112, MSTRG.349377.2, MSTRG.349377.4, MSTRG.349377.9, MSTRG.349377.12
BPIFB1	1.90882e-11	3.43092e-10	4.42601	1	rna69352, rna69353, rna69354, rna69355, MSTRG.327237.2, MSTRG.327237.4, MSTRG.327237.5, MSTRG.327237.6, MSTRG.327237.7, MSTRG.327237.8, MSTRG.327237.9, MSTRG.327237.10, MSTRG.327237.11, MSTRG.327237.13
MSTRG.82313	1.90866e-11	3.43092e-10	2.14358	1	MSTRG.366708.1, MSTRG.366708.3, MSTRG.366708.5, MSTRG.366708.13, MSTRG.366708.16, MSTRG.366708.15, MSTRG.366708.22
RGL1	1.91716e-11	3.44166e-10	-1.04296	0	rna45442, rna45444, rna45443, rna45445, rna45446, rna45448, rna45447, MSTRG.204096.7, MSTRG.204096.8, MSTRG.204096.11, MSTRG.204096.9, MSTRG.204096.10, MSTRG.204096.6
APOE	1.93317e-11	3.46612e-10	-1.83639	1	rna28658
MSTRG.316256	2.0356e-11	3.64528e-10	3.5768	1	MSTRG.240063.1, MSTRG.240063.4, MSTRG.240063.4
CFI	2.10834e-11	3.7709e-10	0.532225	0	rna40643
PHLDA1	2.1133e-11	3.77511e-10	-1.55819	1	rna24661
HSPA2	2.12012e-11	3.78266e-10	-1.03009	0	rna37568, rna37567, MSTRG.161284.3, MSTRG.161284.4, MSTRG.161284.7
C4H8orf37	2.2137e-11	3.94478e-10	-0.943582	0	rna19358, rna19359, rna19360, rna19361
TSKS	2.305e-11	4.10246e-10	-3.80917	1	rna29018
LOC100624785	2.30886e-11	4.10429e-10		0	rna38490, rna38491
LOC102723301	2.33535e-11	4.14631e-10		0	rna4065
CCDC148	2.3521e-11	4.17096e-10	-1.92156	1	rna64575
TP53I11	2.36536e-11	4.18937e-10	3.11851	1	rna8228, rna8229, rna8227, rna8226, rna8231, rna8230, rna8232
LOC110261478	2.41161e-11	4.26608e-10	-0.74709	0	rna39026
GRIN2D	2.42408e-11	4.28293e-10	-1.63704	1	rna28967, rna28966
LOC110261377	2.43827e-11	4.30061e-10	-1.37782	0	gene1054
ME3	2.44e-11	4.30061e-10	-2.31438	1	rna42237, rna42236, rna42235, rna42234, MSTRG.188566.6, MSTRG.188566.7
COX2	2.50979e-11	4.41723e-10	1.29049	0	gene30354
NOL6	2.51224e-11	4.41723e-10	-0.699011	0	rna46981, rna46980, rna46979, rna46978, rna46977, rna46976, rna46974, rna46973, rna46982, rna46983, rna46984, rna46985, rna46986, MSTRG.211626.10, MSTRG.211626.14, MSTRG.211626.16, MSTRG.211626.17, MSTRG.211626.19, MSTRG.211626.20, MSTRG.211626.21, MSTRG.211626.24, MSTRG.211626.23, MSTRG.211626.22, MSTRG.211626.26, MSTRG.211626.27, MSTRG.211626.28, MSTRG.211626.29, MSTRG.211626.30, MSTRG.211626.3…
FBXO33	2.58784e-11	4.54465e-10	0.565376	0	rna3957, rna3959, rna3958, rna3956, rna3953, rna3952, rna3951, rna3949, rna3947, rna3948, rna3945, rna3941, MSTRG.25800.23, MSTRG.25800.24, MSTRG.25800.25, MSTRG.25800.26, MSTRG.25800.27, MSTRG.25800.28, MSTRG.25800.29, MSTRG.25800.30, MSTRG.25800.32
LOC110261101	2.60664e-11	4.57215e-10	1.38874	0	rna30517, MSTRG.132553.5, MSTRG.132553.6
STRN4	2.70084e-11	4.73168e-10	-0.630056	0	rna28746, rna28745, MSTRG.129954.4, MSTRG.129954.1, MSTRG.129954.2, MSTRG.129954.6
TES	2.95734e-11	5.17481e-10	0.664564	0	rna71425
MIR769	3.02679e-11	5.28996e-10		0	rna28792, rna28793, MSTRG.129980.1, MSTRG.129980.2, MSTRG.129980.3
TMED7	3.10198e-11	5.41487e-10	1.05466	0	rna12169, MSTRG.60189.3, MSTRG.60189.4, MSTRG.60189.5, MSTRG.60189.6, MSTRG.60189.8, MSTRG.60189.9, MSTRG.60189.10, MSTRG.60189.11, MSTRG.60189.12
BLOC1S1	3.1113e-11	5.42463e-10	-0.977649	0	rna24078, rna24079
MSTRG.89329	3.18547e-11	5.5473e-10	-3.00074	1	MSTRG.49189.16
ARHGAP26	3.20872e-11	5.58109e-10	-2.53277	1	rna13001
HELB	3.27753e-11	5.69397e-10	0.666223	0	rna24573
LOC102164493	3.31667e-11	5.75509e-10	2.68796	1	rna66255, MSTRG.306645.6, MSTRG.306645.7, MSTRG.306645.8
MYC	3.51921e-11	6.09926e-10	-1.17356	0	rna18680
DOK2	3.54512e-11	6.13685e-10	-2.79051	1	rna63616
SLC35G1	3.60312e-11	6.22984e-10	1.07916	0	rna62236
PLEKHO2	3.62633e-11	6.26252e-10	-1.63885	1	rna2269, rna2270
RPS4X	3.71132e-11	6.4017e-10	-0.686358	0	rna73588, rna73586, rna73587, rna73585, rna73583, rna73582, rna73581, rna73580, rna73579, MSTRG.345258.3, MSTRG.345258.2, MSTRG.345258.9, MSTRG.345258.8, MSTRG.345258.7, MSTRG.345258.5, MSTRG.345258.6, MSTRG.345258.1
SART1	3.93551e-11	6.78036e-10	-1.70846	1	rna7335, MSTRG.42527.1
LOC102157763	4.1004e-11	7.05609e-10	0.11065	0	rna39835, rna39834
SLC2A9	4.10559e-11	7.05666e-10		0	rna41759
FAM83E	4.12677e-11	7.08469e-10	1.10834	0	rna28876
LOC106504943	4.19561e-11	7.19438e-10	2.66442	1	rna43807
GPRC5A	4.32646e-11	7.41001e-10	-3.19891	1	rna25241, rna25240
SCRN2	4.37828e-11	7.48995e-10	-1.25256	0	rna51093
ADGRF1	4.44375e-11	7.59302e-10	3.75913	1	rna35895, rna35896, MSTRG.154019.1, MSTRG.154019.2, MSTRG.154019.5
GPR137B	4.63695e-11	7.91384e-10	-2.57113	1	rna61045, MSTRG.277556.2
ADCY1	4.67536e-11	7.97003e-10	4.49544	1	rna72001
TLE2	4.75571e-11	8.09752e-10	-3.07275	1	rna10805, rna10804, rna10806, rna10807, rna10808, MSTRG.53913.5
MBD6	4.96419e-11	8.4426e-10	-2.13655	1	rna24273, rna24274, MSTRG.109507.1
LOC102164231	5.0964e-11	8.65733e-10	-0.368419	0	rna36705
ADH4	5.1053e-11	8.66233e-10	0.771682	0	rna74361, rna74360, rna74359, rna74358, rna74357
LOC110260422	5.17891e-11	8.77698e-10	3.56849	1	rna19019, rna19018, MSTRG.88653.1, MSTRG.88653.2
SERPINH1	5.29768e-11	8.96749e-10	-4.84431	1	rna42003, rna42005, MSTRG.188094.5, MSTRG.188094.6, MSTRG.188094.7
CEP295NL	5.30365e-11	8.96749e-10		0	rna49697, rna49695
PHYH	5.31274e-11	8.97243e-10	-3.28325	1	rna47338
MAG	5.35146e-11	9.02733e-10	1.53543	1	rna27943
RPL8	5.36344e-11	9.03706e-10	-1.37865	0	rna22833
MDK	5.50495e-11	9.26475e-10	-1.25998	0	rna8143, rna8148, rna8150, rna8149, rna8191, rna8181, rna8182, rna8179, rna8172, rna8170, rna8171, rna8169, rna8168, rna8166, rna8164, rna8160, rna8158, rna8157, rna8153, rna8192, MSTRG.44195.52, MSTRG.44195.53
LEPROTL1	5.70845e-11	9.59613e-10	0.676928	0	rna67737, rna67738, MSTRG.313328.6, MSTRG.313328.3, MSTRG.313328.5
C1H15orf48	5.74847e-11	9.65226e-10	1.41472	0	rna2849, rna2855, rna2850
PASK	5.7962e-11	9.72117e-10	-0.747452	0	rna66604, MSTRG.308265.2, MSTRG.308265.1, MSTRG.308265.6, MSTRG.308265.8, MSTRG.308265.12, MSTRG.308265.15, MSTRG.308265.20, MSTRG.308265.17, MSTRG.308265.23, MSTRG.308265.24, MSTRG.308265.26, MSTRG.308265.25, MSTRG.308265.27, MSTRG.308265.28
C1QTNF1	5.80348e-11	9.72217e-10	-2.17109	1	rna53629, MSTRG.239739.3
STK39	5.94654e-11	9.95037e-10	-1.4227	0	rna64731
DNPH1	6.43272e-11	1.07515e-09	-0.971117	0	rna35771
HSF5	6.50198e-11	1.08548e-09	0.99972	0	rna51554
MAD1L1	6.57455e-11	1.09634e-09	-1.04787	0	rna13370, MSTRG.65524.6, MSTRG.65524.10, MSTRG.65524.12, MSTRG.65524.11, MSTRG.65524.13, MSTRG.65524.14, MSTRG.65524.16, MSTRG.65524.10
TMEM178A	6.63663e-11	1.10542e-09	-3.4686	1	rna17365, rna17367, MSTRG.80471.5, MSTRG.80471.7, MSTRG.80471.8
LOC102162516	6.89628e-11	1.14735e-09	-2.12083	1	rna46459
UBE2C	7.01364e-11	1.16555e-09	-0.201681	0	rna69952
GPR155	7.19965e-11	1.19509e-09	2.38006	1	rna64926, rna64925, rna64924, rna64923, rna64927, MSTRG.297205.2
IFT46	7.92432e-11	1.31388e-09	0.352176	0	rna43022, rna43024, rna43026, rna43028, rna43030, rna43032, rna43034, rna43036, rna43038, rna43040, rna43042, rna43043, rna43041, rna43039, rna43037, rna43035, rna43033, rna43031, rna43029, rna43027, rna43025, rna43023, rna43021, rna43014, rna43015, rna43016, rna43018, rna43019, rna43020, rna43017, rna43013, rna43011, rna43012, rna43010, rna43009, MSTRG.192209.3, MSTRG.192209.7, MSTRG.192209.10, …
RAB11B	8.03496e-11	1.33071e-09	-1.09281	0	rna10388, rna10387, rna10390, MSTRG.53026.4
EFHD2	8.0638e-11	1.33397e-09	-1.28653	0	rna30675, rna30676, rna30677, MSTRG.132674.2, MSTRG.132674.4, MSTRG.132674.3, MSTRG.132674.5
C2	8.15427e-11	1.3474e-09	-4.76324	1	rna35095
PDE9A	8.27004e-11	1.36498e-09	-2.60285	1	rna58623, MSTRG.263606.1, MSTRG.263606.6, MSTRG.263606.7, MSTRG.263606.8, MSTRG.263606.4, MSTRG.263606.2
LOC106504468	8.32499e-11	1.37249e-09	-5.4594	1	rna37032
CLDND1	8.47993e-11	1.39617e-09	1.97378	1	rna57860, rna57861, rna57868, rna57869, rna57865, rna57872, rna57871, rna57875, rna57886, rna57888, MSTRG.260208.1, MSTRG.260208.2, MSTRG.260208.3, MSTRG.260208.4, MSTRG.260208.5, MSTRG.260208.6, MSTRG.260208.7, MSTRG.260208.8, MSTRG.260208.9, MSTRG.260208.10, MSTRG.260208.11, MSTRG.260208.12, MSTRG.260208.13, MSTRG.260208.15, MSTRG.260208.16, MSTRG.260208.18, MSTRG.260208.19, MSTRG.260208.20, MS…
LOC110258920	8.48785e-11	1.39617e-09	-2.89544	1
ANG	8.50215e-11	1.39695e-09		0	rna37405, rna37404, MSTRG.160281.40, MSTRG.160281.41, MSTRG.160281.42
FADS3	8.56733e-11	1.40607e-09	-2.69623	1	rna7708, rna7709
CTU1	8.69917e-11	1.42609e-09	-0.577739	0	rna29098, rna29097
SORBS3	8.8561e-11	1.45019e-09	0.00423602	0	MSTRG.196149.3, MSTRG.196149.2
MSTRG.316271	9.09475e-11	1.48759e-09	2.25439	1	MSTRG.250242.1
LOC100514211	9.17927e-11	1.49804e-09		0	rna7166
PKM	9.17544e-11	1.49804e-09	-0.828185	0	rna36747, rna36749
FZD8	9.37711e-11	1.52862e-09	-1.12773	0	rna47426, rna47425, rna47424, rna47423, rna47429, rna47428, rna47427, MSTRG.213842.1
LOC110259776	9.4145e-11	1.53299e-09		0	rna12260, MSTRG.60782.4
LOC102167874	9.43731e-11	1.53499e-09	-0.717733	0	rna1736
TMEM201	9.4732e-11	1.5391e-09	-1.08215	0	rna30434, rna30433, rna30435
HSD11B2	9.49015e-11	1.54014e-09	-3.10102	1	rna27462
LOC110259680	9.6256e-11	1.56038e-09	1.84943	1	gene3121
PRRG3	9.64988e-11	1.56257e-09	-4.1216	1	rna74887, rna74886, rna74888, rna74892, rna74893
AXL	9.71667e-11	1.57164e-09	-2.90334	1	rna28460, rna28459, rna28458, rna28461, rna28462
TREH	9.84569e-11	1.59073e-09	-5.16439	1
LOC110255800	9.88718e-11	1.59567e-09	-1.67118	1	rna49573
LOC110261486	1.04038e-10	1.67718e-09	-0.355609	0	rna39109
PRDX3	1.06115e-10	1.70877e-09	-0.86609	0	gene23287
ITGB3	1.11667e-10	1.79618e-09	-3.10224	1	rna50349, MSTRG.231481.2, MSTRG.231481.3
WDR97	1.12655e-10	1.81007e-09	-2.13777	1	rna18384
LOC100739163	1.19344e-10	1.91331e-09	-1.39216	0	rna7114
GRAMD1B	1.19283e-10	1.91331e-09	2.17082	1	rna43167, MSTRG.192799.7, MSTRG.192799.8, MSTRG.192799.6, MSTRG.192799.5, MSTRG.192799.4, MSTRG.192799.3, MSTRG.192799.2
HBEGF	1.25484e-10	2.00955e-09	-1.91912	1	rna12799, rna12800
CHST2	1.25784e-10	2.01213e-09	-3.09214	1	rna56109, MSTRG.249467.2
CLDND2	1.29213e-10	2.06471e-09	-4.18881	1	rna29479
MSTRG.115730	1.42283e-10	2.27106e-09	-3.82774	1	MSTRG.70067.1
CRY1	1.4292e-10	2.27874e-09	-0.694647	0	rna23483, MSTRG.107925.2
STAC2	1.43989e-10	2.29325e-09	-4.68295	1	rna51274, rna51276, rna51275, rna51277, MSTRG.233661.4, MSTRG.233661.6
LOC110261037	1.44262e-10	2.29509e-09	0.975958	0	rna2559
PKD1L2	1.45396e-10	2.30998e-09	0.110998	0	rna26634, MSTRG.120476.3
LOC106506084	1.45516e-10	2.30998e-09	1.19723	0	rna61982, rna61981, rna61980, rna61979, MSTRG.281482.8, MSTRG.281498.1
TDRD5	1.48212e-10	2.35022e-09	2.03035	1	rna45235, rna45237, rna45236, MSTRG.202416.4
EVPL	1.53127e-10	2.42288e-09	-2.65869	1	rna49926
CLEC3B	1.53108e-10	2.42288e-09	0.992818	0	rna53980, rna53979, rna53981, rna53982, rna53983, rna53985, rna53986, rna53989, rna53988, rna53987, rna53990, MSTRG.240674.14
LOC100514264	1.56741e-10	2.47736e-09	-1.7516	1	gene1110
INO80B	1.64594e-10	2.59866e-09	-0.821596	0	rna16564
LOC102164901	1.71783e-10	2.70922e-09	-5.51106	1	rna44195, rna44194, rna44197, MSTRG.196743.7
LOC100521239	1.72133e-10	2.7118e-09	-0.654896	0	rna74129, rna74130, rna74131
LRFN1	1.74041e-10	2.73889e-09	-1.54568	1	rna28144, rna28145, rna28146, rna28148, rna28150, rna28149, MSTRG.128729.2, MSTRG.128729.10, MSTRG.128729.11
LOC110261662	1.7946e-10	2.8211e-09	-0.724412	0	rna34651
SLC28A2	1.83369e-10	2.87945e-09	1.8872	1	rna2858, MSTRG.19161.1, MSTRG.19161.5
LEMD3	1.86328e-10	2.92276e-09	0.824382	0	rna24553
CTNND2	1.88809e-10	2.95848e-09	-2.77941	1	rna68376, rna68377, rna68378, rna68384, rna68383, rna68382, rna68381, rna68380, rna68379, rna68385, rna68397, rna68396, rna68395, rna68392, rna68393, rna68394, rna68391, rna68390, rna68388, rna68389, rna68387, rna68386, rna68398, MSTRG.319641.4, MSTRG.319641.12, MSTRG.319641.11, MSTRG.319641.16, MSTRG.319641.30, MSTRG.319641.33, MSTRG.319641.34, MSTRG.319641.32, MSTRG.319641.29, MSTRG.319641.36, …
LOC110261244	1.91117e-10	2.99142e-09	1.11636	0	rna33688, rna33691, rna33694, rna33699
LOC110260030	1.92343e-10	3.00737e-09	-1.359	0	rna719
GSG2	1.92836e-10	3.01184e-09	-0.287298	0	rna52456, MSTRG.236866.1
MSTRG.33668	2.02698e-10	3.16248e-09	-3.67543	1	rna78235
RTF1	2.0541e-10	3.20136e-09	-0.74591	0	rna3097, MSTRG.19603.1, MSTRG.19603.2, MSTRG.19603.3, MSTRG.19603.4, MSTRG.19603.15, MSTRG.19603.16, MSTRG.19603.7, MSTRG.19603.11, MSTRG.19603.14, MSTRG.19603.13, MSTRG.19603.21, MSTRG.19603.17, MSTRG.19603.19, MSTRG.19603.20, MSTRG.19603.10, MSTRG.19603.8, MSTRG.19603.6, MSTRG.19603.12, MSTRG.19603.9, MSTRG.19603.18, MSTRG.19603.23, MSTRG.19603.22, MSTRG.19603.25, MSTRG.19603.26, MSTRG.19603.28…
GAS2	2.08577e-10	3.24724e-09	1.41466	0	rna8609, rna8608, rna8607, MSTRG.46320.3, MSTRG.46320.1
TIMMDC1	2.10333e-10	3.27108e-09	-0.627119	0	rna57306, rna57305, rna57304, rna57303, rna57302, rna57301, rna57300, rna57299, MSTRG.257113.2, MSTRG.257113.1, MSTRG.257113.11, MSTRG.257113.12
TENM4	2.21907e-10	3.44738e-09	-2.26785	1	rna42024
TIMM21	2.30398e-10	3.57547e-09	0.494814	0	rna3490, rna3489, MSTRG.22637.1, MSTRG.22637.2, MSTRG.22637.3, MSTRG.22637.5
RPL36A	2.42397e-10	3.75767e-09	-1.16073	0	rna73938, rna73942, rna73944, rna73946, rna73948, rna73949, rna73947, rna73945, rna73943, rna73941, rna73940, rna73939, rna73950, rna73951, rna73952, rna73953, rna73955, rna73954, MSTRG.349068.19, MSTRG.349068.21, MSTRG.349068.20, MSTRG.349068.18, MSTRG.349068.25, MSTRG.349068.24
NCBP3	2.48798e-10	3.85279e-09	-0.468235	0	rna52579, rna52581, rna52580, rna52577, rna52576, MSTRG.237333.1, MSTRG.237333.9
LYZ	2.51508e-10	3.89062e-09	-2.50517	1	rna24620, rna24621
LOC110261354	2.61573e-10	4.04202e-09		0	rna28386, rna28387, rna28388, MSTRG.129202.2, MSTRG.129202.6, MSTRG.129202.4, MSTRG.129202.5, MSTRG.129202.3
LOC100156010	2.68784e-10	4.14904e-09	-1.37255	0	rna75607
RAB18	2.69472e-10	4.15524e-09	1.34363	0	rna47079, MSTRG.212441.2, MSTRG.212441.1, MSTRG.212441.5
HMGN5	2.85774e-10	4.40195e-09	-1.01757	0	rna73844, rna73843, MSTRG.348087.3, MSTRG.348087.5, MSTRG.348087.6
TBATA	3.17135e-10	4.87985e-09	-3.85014	1	rna61567, rna61566, rna61561, rna61560, MSTRG.279013.1, MSTRG.279013.10, MSTRG.279013.11
CNN3	3.50034e-10	5.38039e-09	-2.03037	1	rna22359, MSTRG.104136.2
SIPA1L2	3.52222e-10	5.4083e-09	-1.27516	0	rna61111, rna61110
LSM2	3.69445e-10	5.66677e-09	-0.687315	0	rna35059
PRICKLE3	3.7029e-10	5.67375e-09	-0.712993	0	rna76082
LOC102160367	3.74195e-10	5.72755e-09	-3.17718	1	rna46424, MSTRG.208522.2, MSTRG.208522.5, MSTRG.208522.4, MSTRG.208522.3
LOC100523526	3.79776e-10	5.80686e-09	-0.995996	0	rna2470, rna2469, rna2468, rna2467, rna2466, rna2465, rna2473, rna2472, rna2471, MSTRG.17145.10, MSTRG.17145.11
NEGR1	3.81439e-10	5.82616e-09	-2.3227	1	rna32633, rna32635, rna32636, rna32637, rna32638, rna32640, rna32642, rna32641, rna32643, MSTRG.139932.8, MSTRG.139932.14
LAMP2	3.85433e-10	5.88098e-09	0.838072	0	rna74345
DBR1	4.00967e-10	6.1116e-09	0.671323	0	rna55545, rna55547, rna55548, MSTRG.245612.5, MSTRG.245612.6
LOC100627868	4.14594e-10	6.31268e-09	-1.2707	0	rna70088
CCDC88B	4.30136e-10	6.54247e-09	-2.26286	1	rna7491
ALG1	4.54971e-10	6.913e-09	1.15819	0	rna14923
CD59	4.70152e-10	7.13621e-09		0	rna8477
LOC110261672	4.79302e-10	7.2675e-09	-0.327264	0	rna34441
UHRF1	4.81568e-10	7.29425e-09	-0.982497	0	rna10623, rna10622, MSTRG.53462.3
LOC100626015	4.8888e-10	7.39729e-09	-1.19358	0	rna14737, rna14738, rna14744, rna14743, MSTRG.69532.8, MSTRG.69532.11, MSTRG.69532.12
TTLL4	4.907e-10	7.41712e-09	-1.31306	0	rna66133, rna66135, rna66134, rna66137, rna66138, rna66139, MSTRG.305749.2, MSTRG.305749.6, MSTRG.305749.8, MSTRG.305749.13
TRIM63	5.03417e-10	7.60144e-09	-3.21321	1	rna30977
ELMO2	5.19356e-10	7.83398e-09	-2.33496	1	rna69846, rna69848
PRKX	5.34312e-10	8.05122e-09	-3.19486	1	rna75202, rna75203, MSTRG.358993.3
LOC100516084	5.44257e-10	8.18503e-09	-0.517267	0	rna29307
ALPK3	5.44317e-10	8.18503e-09	-5.28773	1	rna36211, rna36210, rna36209, rna36208, rna36213, rna36212, rna36214, MSTRG.155163.1, MSTRG.155163.6, MSTRG.155163.7
MYB	5.73516e-10	8.61518e-09	-1.83882	1	rna712
PIWIL4	5.7768e-10	8.66877e-09	-2.79635	1	rna42422, rna42423, rna42424, MSTRG.188894.5
FOXO6	5.78901e-10	8.67815e-09	-3.13532	1	rna33727
SLC25A4	5.85351e-10	8.76579e-09	0.537744	0	rna64132, rna64131
DBF4B	5.89018e-10	8.81163e-09	-1.25584	0	rna50458
LOC110259476	5.96675e-10	8.91702e-09	-1.20377	0	gene710
TBC1D10A	6.07226e-10	9.06537e-09	-0.978265	0	rna60484, MSTRG.275835.2, MSTRG.275835.3
KCNQ4	6.10495e-10	9.10482e-09	-2.42079	1	rna33750, rna33749, rna33748, rna33747, rna33746, rna33745, MSTRG.147771.3, MSTRG.147771.2, MSTRG.147771.4, MSTRG.147771.6, MSTRG.147771.8, MSTRG.147771.14, MSTRG.147771.15, MSTRG.147771.18, MSTRG.147771.16, MSTRG.147771.17
LOC110262272	6.20486e-10	9.24435e-09	-1.26691	0	rna4362, rna4361
MESDC2	6.26129e-10	9.31888e-09	-0.0643721	0	rna36123, MSTRG.154565.1, MSTRG.154565.2
LOC102165042	6.366e-10	9.46503e-09	1.06248	0	rna9004
LOC110256169	6.61366e-10	9.82321e-09	-2.3274	1	rna51643
LOC100157987	6.63483e-10	9.84459e-09	-1.0486	0	rna59861
PRKCB	6.66907e-10	9.88531e-09	-2.81878	1	rna14562, MSTRG.68182.2
LOC106508008	6.68173e-10	9.894e-09	2.39467	1	rna56833, rna56836, rna56841, MSTRG.253642.13, MSTRG.253642.14, MSTRG.253642.16
EEF2K	6.75739e-10	9.99585e-09	0.462147	0	rna14646, rna14645, MSTRG.68952.1, MSTRG.68956.1, MSTRG.68960.1
RIN1	6.8218e-10	1.00809e-08	-0.991966	0	rna7272, rna7271, rna7270, rna7273, MSTRG.42537.4, MSTRG.42537.5, MSTRG.42537.7
SOX14	6.83436e-10	1.00892e-08	-1.40738	0	rna55906, rna55909, rna55907, rna55910, rna55911, rna55913, rna55915, MSTRG.247351.7
SLC25A6	6.91101e-10	1.0192e-08	-1.06643	0	rna76534
CASP7	6.98991e-10	1.02979e-08	-1.66542	1	rna63102, rna63103, MSTRG.286942.4, MSTRG.286942.5
MRPL34	7.11891e-10	1.04765e-08	0.749663	0	rna9535
LOC110257938	7.12557e-10	1.04765e-08	-0.91217	0	rna75189
KIAA0754	7.16979e-10	1.05309e-08	-1.00172	0	rna31823, rna31824, rna31825, rna31832, MSTRG.136327.11
AMER2	7.35397e-10	1.07905e-08		0	rna49353, rna49352, rna49351, rna49350, rna49355, rna49354, MSTRG.226470.8, MSTRG.226470.9, MSTRG.226470.10
LOC100738345	7.80998e-10	1.14481e-08	-4.79986	1	MSTRG.368793.1
LOC110261664	7.8367e-10	1.14757e-08	-0.827584	0	rna34612, rna34611, rna34610, rna34609, MSTRG.150188.3, MSTRG.150188.4, MSTRG.150188.9
LOC106508141	7.87337e-10	1.15178e-08	-0.604498	0	rna66612
DNAJC27	7.89196e-10	1.15334e-08	-1.00288	0	rna17787, MSTRG.82944.2
KIAA1549	7.90545e-10	1.15415e-08	-0.854994	0	rna70799
RPL18	8.0555e-10	1.17487e-08	-1.30761	0	rna28870
ITPRIPL1	8.13313e-10	1.18501e-08	2.02605	1	rna16042
UPP1	8.46564e-10	1.23222e-08	-0.372806	0	rna71919, rna71918, rna71917, MSTRG.337362.1, MSTRG.337362.6
CENPF	8.83117e-10	1.28414e-08	0.0521332	0	rna45449
MSTRG.173184	8.88226e-10	1.29028e-08	3.07382	1	MSTRG.123519.12
NPHP4	9.06453e-10	1.31544e-08	-1.30609	0	rna30207
LOC100522498	9.10048e-10	1.31934e-08	0.607802	0	gene12216
LOC110255823	9.20521e-10	1.3332e-08	-2.47952	1	rna48660, rna48655
DLGAP4	9.23252e-10	1.33582e-08	-1.72405	1	rna69560, MSTRG.329490.1, MSTRG.329490.3, MSTRG.329490.4
MSTRG.147343	9.3784e-10	1.35558e-08	2.54296	1	MSTRG.370499.2, MSTRG.370499.5, MSTRG.370499.4, MSTRG.370499.6, MSTRG.370499.9, MSTRG.370499.10, MSTRG.370499.7, MSTRG.370499.8, MSTRG.370499.11, MSTRG.370499.13, MSTRG.370499.14, MSTRG.370499.16, MSTRG.370499.18, MSTRG.370499.19, MSTRG.370499.20, MSTRG.370499.21, MSTRG.370499.3, MSTRG.370499.5, MSTRG.370499.12
CLIC4	9.62113e-10	1.38928e-08	0.38385	0	rna31073, rna31072, rna31071, rna31069, rna31070, rna31068, rna31067, rna31066, rna31077, rna31076, rna31075, rna31078, MSTRG.134385.1, MSTRG.134385.3, MSTRG.134385.2, MSTRG.134385.14, MSTRG.134385.20, MSTRG.134385.21, MSTRG.134385.22, MSTRG.134385.24, MSTRG.134385.25, MSTRG.134385.26, MSTRG.134385.27, MSTRG.134385.28, MSTRG.134385.29, MSTRG.134385.30, MSTRG.134385.31, MSTRG.134385.32, MSTRG.1343…
APMAP	1.02165e-09	1.47379e-08	0.950854	0	rna71042, rna71043, MSTRG.334555.2, MSTRG.334555.3, MSTRG.334555.5, MSTRG.334555.6
OVGP1	1.09697e-09	1.58088e-08	-1.91668	1	rna22066, MSTRG.103106.2
LOC110261483	1.13131e-09	1.62875e-08	-0.901479	0	gene14708
LOC110260814	1.13506e-09	1.63253e-08	-1.66636	1	gene9694
KCTD2	1.15094e-09	1.65374e-08	0.888186	0	rna53898, rna53901, MSTRG.240025.1, MSTRG.240025.5
CDC73	1.17736e-09	1.69003e-08	-0.513691	0	rna47742, rna47741
DDX27	1.1944e-09	1.71279e-08	-0.443666	0	rna70082, rna70083, rna70084, MSTRG.331136.1, MSTRG.331136.2, MSTRG.331136.3, MSTRG.331136.3
HSPH1	1.19863e-09	1.71717e-08	-0.971165	0	rna49600, rna49602, MSTRG.229083.3, MSTRG.229083.4
TIMM8A	1.19995e-09	1.71737e-08	-0.596258	0	rna73906, rna73905
LOC110259921	1.21214e-09	1.7331e-08	-2.47843	1	rna14774, rna14775
LOC100621389	1.23767e-09	1.76788e-08	-0.680585	0	rna21575, rna21574, rna21572, MSTRG.101588.13
HMGN3	1.3033e-09	1.85979e-08	0.386511	0	rna1892, rna1893, rna1894, rna1895, rna1896, rna1897, MSTRG.13014.10
PANK1	1.33856e-09	1.90823e-08	1.5669	1	rna62030
FCRLA	1.35197e-09	1.92546e-08	-3.43306	1	rna20415, rna20414, rna20416
KLK9	1.36417e-09	1.94094e-08	-4.80135	1	rna29096, MSTRG.130402.2
LOC110261533	1.3729e-09	1.95145e-08	-4.02045	1	gene13444
BAALC	1.3879e-09	1.96893e-08	-1.73605	1	rna19142, rna19143, MSTRG.89706.2
MARCO	1.38785e-09	1.96893e-08	-6.3992	1	rna63734
GRWD1	1.42494e-09	2.0195e-08	-0.731821	0	rna28968, rna28970, rna28969
BEND5	1.42803e-09	2.02191e-08	-4.3562	1	rna33305
BTF3	1.46769e-09	2.07604e-08	-1.26892	0	rna11483, rna11484, rna11485, rna11486, rna11487, rna11488, rna11489, MSTRG.55139.9, MSTRG.55139.7, MSTRG.55139.5
PDCL	1.48643e-09	2.10051e-08	0.299603	0	gene2145
PRUNE2	1.48953e-09	2.10284e-08	0.779775	0	rna5096, MSTRG.34473.9
HIC2	1.50104e-09	2.11704e-08	-1.09551	0	rna60865, rna60867, rna60866, rna60864, rna60863, MSTRG.277313.7
RHOD	1.51887e-09	2.13973e-08	-1.31214	0	rna7196, rna7194
LOC100520091	1.52008e-09	2.13973e-08	-0.850374	0	rna47888, rna47887, rna47889, rna47890
TET3	1.52528e-09	2.14498e-08	-1.22181	0	rna16612, rna16611
DIDO1	1.5694e-09	2.2049e-08	-1.00824	0	rna70299
TWSG1	1.60608e-09	2.25424e-08	0.729747	0	rna32048
TROAP	1.60769e-09	2.25433e-08	-1.96846	1	rna23565
MOGAT1	1.64972e-09	2.31104e-08		0	rna66332, MSTRG.307320.1
CIDEA	1.67733e-09	2.34745e-08	2.48117	1	rna31945
NECTIN1	1.68541e-09	2.35649e-08	-1.74171	1	rna43140
LOC102159167	1.69091e-09	2.36191e-08	-0.715294	0	rna11199
NQO1	1.71298e-09	2.39044e-08	1.69879	1	rna27124
ZNF296	1.74988e-09	2.4396e-08	-1.51828	1	rna28586
MSTRG.38568	1.80479e-09	2.51374e-08	-3.52904	1	rna78279
EHHADH	1.8657e-09	2.59609e-08	0.574644	0	rna56611, rna56612, MSTRG.251743.4
RPL6	1.92213e-09	2.67206e-08	-1.37783	0	rna59863, MSTRG.272475.1
CAV2	1.9287e-09	2.67863e-08	1.01765	0	rna71413, rna71412, rna71414
GALNT7	1.9788e-09	2.74559e-08	1.35059	0	rna64075, rna64076, rna64078, rna64077, MSTRG.291111.8, MSTRG.291111.10
SARM1	2.03203e-09	2.81676e-08	-1.38368	0	rna52138, rna52142, MSTRG.236050.1, MSTRG.236050.7
RASGRP4	2.10496e-09	2.91507e-08	-2.33802	1	rna28042, rna28041, MSTRG.127453.5, MSTRG.127453.6
PCOLCE	2.18345e-09	3.02089e-08		0	rna13827, rna13828
CSTL1	2.19994e-09	3.04081e-08	2.98672	1	gene25330
LOC106505221	2.22725e-09	3.07539e-08	0.72341	0	rna47692, rna47708
RPL29	2.22919e-09	3.07539e-08	-1.17963	0	rna54330
KIAA1671	2.26767e-09	3.12551e-08	-2.92758	1	rna60201
ZSCAN30	2.29106e-09	3.15476e-08	-1.22822	0	rna32309
LGALSL	2.32863e-09	3.20347e-08	0.642789	0	rna16873, rna16872, rna16871, rna16870, rna16869, rna16874, rna16876, MSTRG.77555.1, MSTRG.77553.6, MSTRG.77553.7, MSTRG.77553.11, MSTRG.77553.15
TUBB4A	2.33516e-09	3.20705e-08	-2.94292	1	rna10525, rna10528, rna10527, rna10526, MSTRG.53304.6, MSTRG.53304.5
LOC110256520	2.33565e-09	3.20705e-08	2.57298	1	rna56488
LOC100738976	2.44098e-09	3.34852e-08	2.5755	1	gene1970
ABCC3	2.44488e-09	3.35071e-08	-0.658247	0	rna51563, MSTRG.234042.1
P2RY8	2.45277e-09	3.35835e-08	-3.91084	1	rna76548
EXOSC1	2.461e-09	3.36646e-08	-0.681106	0	rna62319, rna62320, MSTRG.283011.1, MSTRG.283011.17
LOC102160780	2.4788e-09	3.38444e-08	-2.49297	1	rna32361
MSTRG.373077	2.47726e-09	3.38444e-08	-4.69981	1	MSTRG.351813.5
CCNB1	2.49729e-09	3.40649e-08	0.219962	0	rna67753, rna67754, MSTRG.313376.4
STRIP2	2.51582e-09	3.42854e-08	-1.8897	1	rna72988, MSTRG.342424.2, MSTRG.342424.3
TSPAN13	2.56515e-09	3.4925e-08	1.16976	0	rna44254, rna44255, MSTRG.197277.1, MSTRG.197277.3, MSTRG.197277.4
DMRT3	2.64911e-09	3.60344e-08	-3.56863	1	rna4907, MSTRG.32953.2, MSTRG.32953.3
EGLN3	2.67493e-09	3.63516e-08	-1.9401	1	rna36878, rna36879, rna36877, rna36876, rna36880, MSTRG.158192.6, MSTRG.158192.8
LYAR	2.67822e-09	3.63623e-08	-0.521341	0	rna38724, MSTRG.166659.2, MSTRG.166659.3
LOC100156127	2.681e-09	3.6366e-08	-0.157249	0	rna34558, MSTRG.149831.1, MSTRG.149831.2, MSTRG.149831.3, MSTRG.149831.4, MSTRG.149831.6, MSTRG.149831.7, MSTRG.149831.9, MSTRG.149831.10, MSTRG.149831.11, MSTRG.149831.12, MSTRG.149831.14, MSTRG.149831.13, MSTRG.149831.15
LOC100518644	2.73846e-09	3.71108e-08	-4.24174	1	rna7885
NUDT16	2.76092e-09	3.73804e-08	0.732259	0	rna58922
NRAP	2.76749e-09	3.74345e-08	-1.45651	0	rna63049, rna63048, rna63047, rna63055, rna63054, rna63053, rna63052, rna63051, rna63050, MSTRG.286815.4, MSTRG.286815.5, MSTRG.286815.12
LOC110257343	2.77099e-09	3.7447e-08	-1.23448	0	rna67868, MSTRG.316399.2, MSTRG.316399.4
FUS	2.83582e-09	3.82875e-08	-0.871281	0	rna14296, rna14295, rna14294
C13H3orf33	2.84474e-09	3.83724e-08	1.04481	0	rna56170, rna56171, rna56172
LOC100626591	2.90547e-09	3.91551e-08	0.946422	0	rna78378
MSTRG.370609	2.93224e-09	3.94793e-08	-4.18383	1	MSTRG.172587.1, MSTRG.172587.2
LOC102168156	3.02817e-09	4.07332e-08	0.134488	0	rna17914, rna17913, rna17915, rna17916, MSTRG.83209.5
FBXO45	3.08687e-09	4.14844e-08	0.52863	0	rna56959, rna56958, rna56954, rna56949, rna56960, MSTRG.254268.15, MSTRG.254268.16, MSTRG.254268.17, MSTRG.254269.2
CBX8	3.10631e-09	4.17072e-08	0.686305	0	rna49655, rna49656, MSTRG.229470.2, MSTRG.229470.1, MSTRG.229470.3, MSTRG.229470.6, MSTRG.229470.7
NKAIN3	3.10944e-09	4.17106e-08	-1.67518	1	rna19834
LOC100625510	3.19269e-09	4.27879e-08	-1.45009	0	rna72052, rna72060, rna72058, rna72061, MSTRG.338358.1, MSTRG.338358.6, MSTRG.338358.8, MSTRG.338358.16, MSTRG.338358.24, MSTRG.338358.26, MSTRG.338358.27, MSTRG.338358.31, MSTRG.338358.32, MSTRG.338360.1
CNN2	3.23439e-09	4.33068e-08	1.10469	0	rna11092, rna11091, rna11090, MSTRG.54340.1, MSTRG.54340.4, MSTRG.54340.3
MSTRG.129013	3.26725e-09	4.37066e-08		0	MSTRG.83850.3, MSTRG.83850.4
LOC100523506	3.29027e-09	4.3974e-08	-0.907885	0	rna44955
SLC13A5	3.30223e-09	4.40934e-08	-1.3837	0	rna52479
CACNB3	3.31105e-09	4.41706e-08	-2.41105	1	rna23544, rna23545
LOC110259206	3.31766e-09	4.42183e-08	1.92826	1	rna6683, rna6684, MSTRG.41803.1, MSTRG.41803.4, MSTRG.41803.5
CCDC60	3.34771e-09	4.45779e-08	-3.62414	1	MSTRG.209126.1
LMX1B	3.35852e-09	4.4681e-08	-1.20105	0	rna6102
CD9	3.37915e-09	4.49142e-08	0.168551	0
MSTRG.180124	3.42549e-09	4.54887e-08	-0.759432	0	MSTRG.127901.1, MSTRG.127901.1
ZNF142	3.43205e-09	4.55342e-08	-1.06782	0	rna65982, rna65981, rna65979, MSTRG.304715.6, MSTRG.304716.1
FAM71A	3.44798e-09	4.57038e-08		0	rna45534, rna45535, MSTRG.204238.1
IFT122	3.45468e-09	4.57509e-08	-1.0275	0	rna55212, rna55213, rna55214, MSTRG.244851.5
HDGFL3	3.50334e-09	4.63531e-08	-3.41966	1	rna36181
MSTRG.372194	3.53351e-09	4.67098e-08	-3.90385	1	MSTRG.352611.1, MSTRG.352611.2, MSTRG.352611.6, MSTRG.352611.5, MSTRG.352611.3, MSTRG.352611.8, MSTRG.352611.9, MSTRG.352611.12, MSTRG.352611.14, MSTRG.352611.15, MSTRG.352611.16, MSTRG.352611.17, MSTRG.352611.18
ARMCX2	3.56981e-09	4.71468e-08	-2.34177	1	rna73975, MSTRG.349101.1
TNKS	3.58802e-09	4.73443e-08	-0.392514	0	rna67743, rna67744
WNT4	3.63706e-09	4.79478e-08	-2.00209	1	rna30750
LOC100519177	3.67136e-09	4.83562e-08	-2.08434	1	rna70595
FKBP10	3.67674e-09	4.83832e-08	-2.34596	1	rna50792
CCT5	3.73587e-09	4.91168e-08	-0.815002	0	rna68125, rna68124
COX3	3.7484e-09	4.92371e-08	1.02584	0	gene30357
CSF3	3.78843e-09	4.9718e-08	1.56102	1	rna50936, rna50935, rna50934, rna50933, rna50932, rna50930, rna50931, rna50929, rna50928, MSTRG.232951.10, MSTRG.232951.11, MSTRG.232951.13
LOC110257759	3.86274e-09	5.06475e-08	-2.47592	1	rna73868, rna73869
SNRPD2	3.88192e-09	5.08531e-08	-0.789235	0	rna28660, MSTRG.129772.2, MSTRG.129772.1, MSTRG.129772.13
ZNF275	3.915e-09	5.12404e-08	-1.65325	1	rna74924, rna74925, MSTRG.356668.2, MSTRG.356668.4, MSTRG.356668.4
MBLAC2	3.93327e-09	5.13869e-08	0.907832	0	rna11766
KLHL36	3.93001e-09	5.13869e-08	-0.842129	0	rna34123, rna34122, rna34125, rna34124, rna34126, rna34131, rna34132, rna34130, rna34128, rna34127, MSTRG.149310.3, MSTRG.149310.10, MSTRG.149310.9, MSTRG.149310.8, MSTRG.149310.17, MSTRG.149310.18
SORCS1	4.11047e-09	5.36539e-08	-3.4871	1	rna62943, rna62944, rna62945, MSTRG.286102.2, MSTRG.286102.3, MSTRG.286102.4, MSTRG.286102.5
MSTRG.328913	4.25377e-09	5.54745e-08	-2.23032	1	MSTRG.270878.1
LOC110259999	4.50031e-09	5.86371e-08	0.439044	0	rna16882, rna16881, rna16880, rna16879, rna16883, rna16884, MSTRG.77560.1, MSTRG.77560.2, MSTRG.77560.4, MSTRG.77560.9, MSTRG.77560.10
LOC110260298	4.51216e-09	5.87389e-08	0.925843	0	rna20122, rna20121, MSTRG.97615.6, MSTRG.97615.5
MEST	4.51855e-09	5.87695e-08	-1.29477	0	rna72951, rna72950, rna72949, rna72953, rna72952, MSTRG.342406.7
ODC1	4.55662e-09	5.92116e-08	-1.41445	0	gene6812
PLAC9	4.56327e-09	5.92451e-08	-1.77756	1	rna61774, MSTRG.279928.3
SLC15A3	4.61374e-09	5.9847e-08	-2.97899	1	rna7734
CENPL	4.67485e-09	6.05855e-08	0.300044	0	rna44999
ARNTL2	4.70782e-09	6.09585e-08	0.556681	0	gene9311
CADM1	4.74693e-09	6.14102e-08	0.255438	0	rna42777
MSTRG.89334	4.79301e-09	6.19513e-08	-3.47643	1	MSTRG.366450.1
STRIP1	5.03418e-09	6.50107e-08	-0.885795	0	rna22130, rna22129
TLL2	5.24268e-09	6.76432e-08	-3.7031	1	rna62283, rna62282, rna62284, rna62285, MSTRG.282952.4, MSTRG.282952.6
MLLT3	5.34938e-09	6.89587e-08	1.4948	0	rna4675, rna4676, rna4677, MSTRG.31042.3
DRC1	5.39304e-09	6.94599e-08	-3.49096	1	rna17768, MSTRG.83085.3, MSTRG.83085.4
MOB3B	5.53182e-09	7.11843e-08	0.151683	0	rna47069, rna47070, rna47072, rna47071, MSTRG.212038.3, MSTRG.212038.5
MTMR9	5.6031e-09	7.20377e-08	-0.45816	0	rna59198
CCDC7	5.82242e-09	7.47914e-08	-1.29514	0	gene17849
LOC102167425	5.84707e-09	7.50417e-08	-3.45157	1	gene1502
LOC106505500	5.90764e-09	7.57522e-08	2.07896	1	rna52623, MSTRG.237534.3, MSTRG.237534.2, MSTRG.237534.4, MSTRG.237534.5, MSTRG.237534.7, MSTRG.237534.6, MSTRG.237534.9, MSTRG.237534.10, MSTRG.237534.11, MSTRG.237534.13
LOC102164547	6.00708e-09	7.68917e-08	-0.75741	0	rna27969, MSTRG.126696.1, MSTRG.126696.2, MSTRG.126696.3, MSTRG.126696.4, MSTRG.126696.5, MSTRG.126696.7, MSTRG.126696.9, MSTRG.126696.6, MSTRG.126696.8, MSTRG.126696.10, MSTRG.126696.11, MSTRG.126696.12, MSTRG.126696.13, MSTRG.126696.14, MSTRG.126700.1
ATAT1	6.00657e-09	7.68917e-08	-1.21446	0	rna34974
MMP19	6.09088e-09	7.78951e-08	-3.70308	1	rna23970, rna23969, rna23966
CD300C	6.09618e-09	7.78951e-08	-2.66462	1	rna50186
ARHGEF40	6.27808e-09	8.01489e-08	-2.82729	1	rna37345, rna37344, MSTRG.160023.1
RPS26	6.40391e-09	8.16836e-08	-1.02994	0	gene9070
LOC102159855	6.43728e-09	8.20373e-08	1.51459	1	rna34542, rna34543
TMED9	6.46595e-09	8.23305e-08	0.698222	0	rna11286, MSTRG.54675.2
MUT	6.74914e-09	8.58611e-08	1.44993	0	rna35904, MSTRG.154038.1, MSTRG.154038.2
IFNA1	6.81921e-09	8.66767e-08	2.2225	1	rna4634, MSTRG.30892.18, MSTRG.30892.19
JAM3	6.86292e-09	8.71561e-08	-0.889342	0	rna43575
XBP1	6.88064e-09	8.73049e-08		0	gene22368
NXN	7.05741e-09	8.94698e-08	-0.769278	0	rna52266
RRP1B	7.08491e-09	8.97401e-08	-0.859068	0	rna58716, rna58718, rna58720, rna58721
TMEM64	7.09167e-09	8.97475e-08	1.76514	1	rna19458, rna19459, rna19460, MSTRG.92042.4
GTPBP8	7.16245e-09	9.05645e-08	0.738792	0	rna57495
ID4	7.30265e-09	9.2177e-08	-0.912758	0	rna34360, rna34363, rna34362, rna34361, rna34364, MSTRG.149286.2, MSTRG.149286.3, MSTRG.149286.8
ABHD18	7.29773e-09	9.2177e-08	0.713753	0	rna40386, MSTRG.178591.25, MSTRG.178591.29, MSTRG.178591.2
RPLP2	7.34444e-09	9.2624e-08	-1.26811	0	rna6737, MSTRG.41851.1
LOC100524954	7.45015e-09	9.38758e-08	-1.38501	0	rna53488
ITGA6	7.49679e-09	9.43817e-08	1.13075	0	rna65006, rna65008, rna65007, rna65011, rna65010, rna65012, rna65014
LOC100524282	7.50472e-09	9.43997e-08	-1.40748	0	rna61899, rna61900, rna61912, rna61910, rna61909, rna61908, rna61905, rna61906, rna61919, rna61918, rna61915, rna61916, rna61914, rna61913, rna61920, MSTRG.280954.9
SLC46A2	7.82597e-09	9.83556e-08	-3.3976	1	gene2044
GFY	7.85928e-09	9.86038e-08	-2.68179	1	rna29075, rna29076
LOC110255861	7.85819e-09	9.86038e-08	-2.61623	1	rna49099
TMEM38A	7.95833e-09	9.97527e-08	0.700399	0	rna9561, MSTRG.51229.3
PANK4	7.96458e-09	9.97527e-08	-0.72078	0	rna30103
LOC100156520	7.97155e-09	9.97541e-08	-2.17813	1	rna67019
NDC80	8.1218e-09	1.01547e-07	0.179263	0	rna32152, rna32151, rna32153
DECR1	8.14441e-09	1.01742e-07	0.607727	0	rna19449, MSTRG.92098.21, MSTRG.92098.22, MSTRG.92098.23, MSTRG.92098.25, MSTRG.92098.26, MSTRG.92098.31, MSTRG.92098.30
ITGA3	8.34794e-09	1.04195e-07	-1.3535	0	rna51516, rna51515, rna51518, rna51517
NDUFA13	8.57403e-09	1.06925e-07	-0.654741	0	rna9217, rna9218, rna9219, MSTRG.50605.5
KCNK13	8.93265e-09	1.11302e-07	-4.26815	1	rna38138, rna38139
LOXL2	9.02996e-09	1.12418e-07	-2.06531	1	rna63707
LOC106508031	9.40902e-09	1.17037e-07	1.61982	1	rna58181
CAPN3	9.42105e-09	1.17087e-07	-2.0399	1	gene1012
UBE2D2	9.68943e-09	1.20319e-07	0.460391	0	rna12786
EDF1	9.85261e-09	1.22241e-07	-1.19389	0	rna75646, MSTRG.361489.3
STK35	9.92081e-09	1.22983e-07	-0.434355	0	rna71255
ANTXR1	1.00294e-08	1.24223e-07	-1.80344	1	rna16744, MSTRG.77216.2, MSTRG.77216.4
ANO3	1.02205e-08	1.26481e-07	1.70979	1	rna8597, rna8598, MSTRG.46315.2, MSTRG.46315.4
MSTRG.313164	1.04857e-08	1.29654e-07	-4.64369	1	MSTRG.235647.1, MSTRG.235647.1
RGS12	1.05623e-08	1.30489e-07	-1.69889	1	rna38610, MSTRG.165105.2
JAK3	1.07532e-08	1.32735e-07	-2.0984	1	rna9430
FKBP9	1.09618e-08	1.35195e-07	-0.986485	0	rna71666
ELMOD2	1.11426e-08	1.37309e-07	1.08445	0	rna40293, rna40292, rna40291, rna40290
ANXA7	1.12236e-08	1.3819e-07	-0.275729	0	rna61658
EXO5	1.16186e-08	1.42932e-07	0.120659	0	rna33831, MSTRG.148447.2
TMEM106A	1.21931e-08	1.49873e-07	-2.23486	1	rna50549, MSTRG.231694.1
FAM43A	1.22219e-08	1.50101e-07	-1.96634	1	rna56982
LHB	1.24166e-08	1.52363e-07	-1.7542	1	rna28913
LOC110260818	1.24271e-08	1.52363e-07	1.11589	0	MSTRG.368520.1
ATP6AP2	1.24791e-08	1.52872e-07	0.903374	0	rna72891, rna72893, rna72892, rna72894, MSTRG.342100.1, MSTRG.342100.2, MSTRG.342100.6, MSTRG.342100.5, MSTRG.342100.4, MSTRG.342100.7, MSTRG.342100.8, MSTRG.342100.9, MSTRG.342100.14
CDC37L1	1.26364e-08	1.54669e-07	0.434456	0	rna4895, rna4894, rna4893, rna4892, rna4896, MSTRG.32921.7, MSTRG.32921.8, MSTRG.32921.9
SCAND1	1.26637e-08	1.54872e-07	-1.09239	0	rna69438, MSTRG.327833.1, MSTRG.327833.3, MSTRG.327833.7
LOC100622462	1.29033e-08	1.5767e-07	2.9394	1	rna5510
AREG	1.32144e-08	1.61336e-07	-1.47553	0	rna39892, rna39893, MSTRG.173841.3, MSTRG.173841.4, MSTRG.173841.5, MSTRG.173841.6, MSTRG.173841.7
BCL7C	1.33266e-08	1.62569e-07	-0.663539	0	rna14309
PCDH18	1.3419e-08	1.63559e-07	2.50441	1	rna40389
UGT1A6	1.3452e-08	1.63823e-07	-3.17769	1	rna66672
LOC106510404	1.348e-08	1.64027e-07	-4.23305	1	rna26140, MSTRG.118176.2
SPINK5	1.35372e-08	1.64586e-07	-3.16241	1	rna13040
RGS20	1.38994e-08	1.68567e-07	-1.44682	0	rna20016
MRPL12	1.38883e-08	1.68567e-07	-1.24937	0	rna53402, MSTRG.238964.1, MSTRG.238964.2
QARS	1.38964e-08	1.68567e-07	-0.88241	0	rna53978
LOC100516295	1.39581e-08	1.69137e-07	-1.04757	0	rna55363, rna55362, rna55361, rna55360, rna55359, rna55358, MSTRG.245034.7, MSTRG.245034.8, MSTRG.245034.9
ZDHHC6	1.39797e-08	1.69258e-07	0.888719	0	rna63026, rna63027
LOC102162202	1.40309e-08	1.6965e-07		0	rna21600, rna21602
TEF	1.40354e-08	1.6965e-07	1.95261	1	rna23152, rna23151, rna23150, MSTRG.106807.3, MSTRG.106807.4
LOC110260427	1.43919e-08	1.73815e-07	-4.43101	1	rna19232
CLCA2	1.4636e-08	1.76615e-07	0.833968	0	rna22673, rna22670, rna22671, rna22669, MSTRG.105395.2, MSTRG.105395.9, MSTRG.105395.10, MSTRG.105395.11
CHD9	1.47372e-08	1.77689e-07	0.605101	0	rna27485, MSTRG.124574.2
GATM	1.66628e-08	2.00575e-07	-1.87493	1	rna2864
NRROS	1.66624e-08	2.00575e-07	-2.31369	1	rna56935, rna56936, MSTRG.254243.3
FANK1	1.68855e-08	2.03087e-07	-1.23405	0	rna63387
LOC110255499	1.71378e-08	2.0578e-07	1.25696	0	rna44701, rna44702, rna44703, rna44704, MSTRG.199606.3, MSTRG.199606.5
MARCH6	1.71342e-08	2.0578e-07	0.621694	0
PLK5	1.71837e-08	2.0595e-07	-4.15657	1	rna10947, rna10946
SLC25A38	1.71944e-08	2.0595e-07	0.235019	0	rna53766, MSTRG.239861.2, MSTRG.239861.3
ACOXL	1.71931e-08	2.0595e-07	-1.3015	0	MSTRG.21856.1
AP3S1	1.73509e-08	2.07654e-07	1.21925	0	rna12159
LOC110256860	1.75094e-08	2.09379e-07	0.197194	0	rna60402, rna60403, rna60401, rna60400, rna60399, rna60398, MSTRG.275604.1, MSTRG.275604.9, MSTRG.275604.10
LOC100737217	1.75326e-08	2.09484e-07	-2.0683	1	rna28532
SLC1A4	1.79334e-08	2.14097e-07	2.18262	1	rna16845
SRPRB	1.81175e-08	2.16117e-07	1.04619	0	rna55612, rna55613, rna55614, rna55624, rna55625, rna55623, rna55622, rna55621, rna55620, rna55618, rna55615, rna55627, rna55628, rna55629, MSTRG.245889.19
LOC102164161	1.82984e-08	2.18095e-07	-1.21156	0	rna43529
SLC39A7	1.83717e-08	2.1879e-07	0.782617	0	rna35192, rna35193
LOC110256025	1.9098e-08	2.27254e-07	-0.960394	0	rna51591
TPP1	1.91913e-08	2.28177e-07	-1.34782	0	rna41543, rna41542, rna41541, rna41540, rna41539, MSTRG.186041.6, MSTRG.186041.7
ARHGEF9	1.92275e-08	2.28421e-07	-1.39906	0	rna73382, rna73381, rna73380, rna73379, rna73378, rna73377, rna73376, rna73383
CHL1	1.94078e-08	2.30186e-07	1.99673	1	rna54875
PRDX4	1.93952e-08	2.30186e-07	1.25335	0	rna72651
FUT2	1.94724e-08	2.30764e-07	0.154218	0	rna28986, rna28987, MSTRG.130295.1
SRPK2	1.96273e-08	2.32098e-07	0.72539	0	rna44664, rna44666, MSTRG.199268.1
SLITRK6	1.96328e-08	2.32098e-07	3.56803	1	rna48779, rna48780, MSTRG.221182.3
LOC110256824	1.96171e-08	2.32098e-07	-2.08842	1	gene22844
PLSCR4	1.96854e-08	2.3253e-07	-4.06376	1	rna55888, rna55887, rna55886, rna55890, rna55889, MSTRG.247113.4, MSTRG.247113.7, MSTRG.247113.8, MSTRG.247113.9
LOC102166607	1.99431e-08	2.35384e-07	-2.67892	1	rna65943
HADHA	2.01422e-08	2.37541e-07	-0.696639	0	rna17754, MSTRG.82908.4, MSTRG.82908.5, MSTRG.82908.6, MSTRG.82908.7, MSTRG.82908.3
LOC110256936	2.02172e-08	2.38232e-07	0.121675	0	gene152
EIF3I	2.03899e-08	2.40072e-07	-0.7123	0	rna31635, MSTRG.135810.1, MSTRG.135810.4, MSTRG.135810.2
MSTRG.38156	2.05048e-08	2.4123e-07		0	MSTRG.364959.1
METTL7A	2.11672e-08	2.48822e-07	0.328656	0	rna77100, rna77103, rna77101, rna77102, rna77104, rna77105, MSTRG.366965.13, MSTRG.366965.21, MSTRG.366965.30, MSTRG.366968.1
PRR27	2.12369e-08	2.49439e-07	2.89431	1	rna39691, rna39692, rna39694, rna39695, rna39696, MSTRG.172636.4, MSTRG.172636.8, MSTRG.172636.9, MSTRG.172636.10, MSTRG.172636.11
ATP10D	2.12786e-08	2.49525e-07	-1.95418	1	rna39303, rna39302, rna39304, rna39305, rna39306, MSTRG.170169.1, MSTRG.170169.2, MSTRG.170169.5, MSTRG.170169.7, MSTRG.170169.10, MSTRG.170169.11
ALOX12	2.12675e-08	2.49525e-07	-1.08605	0	rna52683
TSPYL4	2.15376e-08	2.52359e-07	-0.833624	0	rna1782
LOC102168060	2.16191e-08	2.5311e-07	-0.293388	0	rna5403
IFN-ALPHA-9	2.18631e-08	2.55761e-07		0	rna4628
SELENOM	2.2003e-08	2.57191e-07	0.859999	0	rna60604, MSTRG.275805.2, MSTRG.275805.3
UBALD1	2.23773e-08	2.61356e-07	-0.942512	0	rna15044, MSTRG.71316.2
SLC36A4	2.24341e-08	2.61809e-07	-1.4515	0	rna42341
LOC110259431	2.33796e-08	2.72624e-07	0.710316	0	rna1542
FAM212B	2.34174e-08	2.72847e-07	1.56696	1	gene8250
COL27A1	2.36343e-08	2.75153e-07	-1.77184	1	rna5751, MSTRG.38838.2, MSTRG.38838.3, MSTRG.38838.4
AKNA	2.36892e-08	2.75572e-07	-1.50582	1	rna5742, MSTRG.38720.2, MSTRG.38720.4
LOC100153969	2.3713e-08	2.75629e-07	-2.06035	1	rna35153
SPAG5	2.39444e-08	2.78095e-07	-0.037112	0	rna52110
TK1	2.43369e-08	2.82429e-07	-0.122097	0	rna49772, rna49771, rna49770, rna49769, rna49768, rna49767
UBE2F	2.46459e-08	2.85786e-07	0.86482	0	rna66750, rna66751, MSTRG.308906.5, MSTRG.308906.6
EMILIN1	2.47061e-08	2.86256e-07	-1.49043	0	rna17730
LOC110255482	2.49596e-08	2.88963e-07	-0.824014	0	MSTRG.139257.1
LOC100525311	2.55176e-08	2.95188e-07	0.579018	0	rna66753, rna66754
CRTAP	2.55459e-08	2.9528e-07	-0.581716	0	rna53586
LOC110257855	2.56424e-08	2.9616e-07		0	gene27119
SLC9B2	2.57721e-08	2.97422e-07	-3.63909	1	rna40848, rna40853, MSTRG.180606.8, MSTRG.180606.9, MSTRG.180606.10
ALKBH1	2.5821e-08	2.97751e-07	0.468649	0	rna38059, rna38057, rna38055, rna38056, rna38054, rna38053, rna38052, rna38050, rna38051, rna38049, rna38048, rna38060, rna38061, MSTRG.163182.1, MSTRG.163182.2, MSTRG.163182.4, MSTRG.163182.19
MISP3	2.60702e-08	3.00386e-07	0.577903	0	gene3779
STARD13	2.62443e-08	3.02152e-07	2.09763	1	rna49642
NPM3	2.65015e-08	3.04872e-07	-0.983379	0	rna62746
IFI44	2.67975e-08	3.0779e-07	0.775293	0	rna32379, rna32381, rna32380, MSTRG.138659.1, MSTRG.138659.5, MSTRG.138659.7, MSTRG.138659.8, MSTRG.138659.9, MSTRG.138659.10, MSTRG.138659.11
FGF9	2.67838e-08	3.0779e-07	1.52701	1	rna47783, rna47784, MSTRG.216064.1
TMEM35B	2.68383e-08	3.08015e-07	0.467179	0	rna31578
WDR77	2.71246e-08	3.11055e-07	-0.696585	0	rna22065, rna22064
LOC110255447	2.71785e-08	3.11311e-07	2.42128	1	gene1615
RSPO1	2.71897e-08	3.11311e-07	-5.23458	1	rna31701, rna31700, rna31699, rna31698, rna31697, rna31696, rna31695, rna31694, rna31693, rna31692, rna31691, rna31690
CNTF	2.7392e-08	3.13381e-07	0.814678	0	rna7852
PRX	2.75431e-08	3.14862e-07	-0.801461	0	rna28258, MSTRG.129022.1, MSTRG.129022.3, MSTRG.129022.5
TOMM40	2.75711e-08	3.14934e-07	-0.87542	0	rna28648, rna28647, rna28649, rna28650, rna28651
GCH1	2.79305e-08	3.18789e-07	-0.444261	0	rna4240, rna4236, rna4235, rna4234, MSTRG.27915.8, MSTRG.27915.9
LAPTM4A	2.80485e-08	3.19634e-07	-1.24585	0	rna17925
MAT2A	2.80443e-08	3.19634e-07	-0.997275	0	rna16460, rna16459, rna16461, MSTRG.74885.1, MSTRG.74885.5, MSTRG.74885.6, MSTRG.74885.7, MSTRG.74885.9
IFN-DELTA-10	2.83618e-08	3.22768e-07		0	rna4649
PRRC1	2.83679e-08	3.22768e-07	-0.415519	0	gene4742
NAV1	2.83922e-08	3.22793e-07	-1.8052	1	rna46419, rna46420
SLC16A13	2.87698e-08	3.26829e-07	-3.0515	1	rna52708, MSTRG.237678.2, MSTRG.237678.3, MSTRG.237678.5
VGF	2.88291e-08	3.27247e-07	-2.58132	1	rna13884, rna13883, rna13882, rna13877, rna13878, rna13876, rna13875, rna13874, MSTRG.66569.4, MSTRG.66569.7
LOC100625098	2.92847e-08	3.3216e-07	2.30059	1	rna17175, rna17177, rna17179, rna17178, rna17180, rna17181, rna17182
RASIP1	2.94604e-08	3.33892e-07	-1.33587	0	rna28889, MSTRG.130114.1, MSTRG.130114.3
LOC100516308	3.01692e-08	3.41659e-07	-1.87979	1	rna78302
LOC100737582	3.10673e-08	3.51556e-07	-0.0998136	0	rna28613
HHIPL2	3.19901e-08	3.61717e-07	1.68	1	rna47904, rna47905, rna47906, rna47907, rna47908, rna47909, rna47910, rna47911, rna47915, rna47914, rna47916, MSTRG.216818.14
MAL2	3.20909e-08	3.62575e-07	0.93515	0	rna18993
CLDN12	3.21778e-08	3.63274e-07	1.1322	0	rna43934, rna43935, rna43936, MSTRG.195737.5
MYLK	3.24318e-08	3.65858e-07	-2.96051	1	rna57206, rna57207
PLEKHG5	3.29145e-08	3.70728e-07	-0.78491	0	rna30282
CHMP4B	3.2893e-08	3.70728e-07	-0.61805	0	rna69378, rna69379, rna69382, MSTRG.327463.4, MSTRG.327463.6, MSTRG.327463.8, MSTRG.327463.9, MSTRG.327463.10, MSTRG.327463.11, MSTRG.327463.14, MSTRG.327463.15
PHF24	3.31439e-08	3.72734e-07	-1.73652	1	rna5161
ASPG	3.31244e-08	3.72734e-07	-1.85976	1	rna76785, rna76783, MSTRG.365294.1, MSTRG.365294.5, MSTRG.365294.5
LOC100625508	3.32415e-08	3.73543e-07	-1.45698	0	rna70316
GFRA3	3.3416e-08	3.75213e-07	-2.96021	1	rna12667
FASN	3.353e-08	3.76204e-07	0.655232	0	rna49275, rna49274, rna49273, rna49272, rna49281, rna49280, rna49279, rna49278, rna49277, rna49276, rna49282, MSTRG.223024.10, MSTRG.223024.11, MSTRG.223024.9, MSTRG.223024.18, MSTRG.223024.20, MSTRG.223024.22
BROX	3.45727e-08	3.87604e-07	-0.0969519	0	rna46032
IL13RA1	3.46402e-08	3.88061e-07	0.332668	0	rna74311
MSTRG.221161	3.49544e-08	3.9128e-07	4.06989	1	MSTRG.152242.13
APBB1IP	3.54707e-08	3.96753e-07	-1.02066	0	gene17782
MSTRG.109636	3.57976e-08	4.00102e-07		0	MSTRG.74954.1, MSTRG.74954.3, MSTRG.74954.4, MSTRG.74954.5, MSTRG.74954.6, MSTRG.74954.8
TMEM132A	3.69349e-08	4.12496e-07	-1.89586	1	rna7742
FAM98A	3.7104e-08	4.14066e-07	-0.467817	0	rna17546, rna17547, rna17548, rna17550, rna17551, rna17553, rna17554, rna17556, rna17558, MSTRG.81586.1, MSTRG.81586.7, MSTRG.81586.10, MSTRG.81586.14
FAM227A	3.82435e-08	4.26456e-07	-0.842374	0	rna23336
LOC100525613	3.87507e-08	4.31781e-07	-0.971044	0	rna67096, rna67098, MSTRG.310911.4
CCDC85B	3.90588e-08	4.34881e-07	-1.01789	0	rna7340, rna7339, rna7338, rna7337, rna7336
N4BP3	3.9652e-08	4.40851e-07	-1.53208	1	rna11278, rna11277, rna11276, rna11275, MSTRG.54751.1, MSTRG.54751.2, MSTRG.54751.3, MSTRG.54751.9, MSTRG.54751.10, MSTRG.54751.11
ZNF503	3.96557e-08	4.40851e-07	-0.829778	0	rna61722, rna61721, rna61719, rna61716, rna61717, rna61715, rna61712, rna61713, rna61710, rna61709, rna61708, rna61707, rna61723, MSTRG.279816.19
ARPC1A	4.04786e-08	4.49655e-07	-0.536983	0	rna13591, rna13592, rna13593, MSTRG.66139.3, MSTRG.66139.5, MSTRG.66139.7, MSTRG.66139.8, MSTRG.66139.11, MSTRG.66139.12, MSTRG.66139.13
ATP6V0C	4.11139e-08	4.56364e-07	-1.70833	1	rna15333
BRF2	4.12692e-08	4.57738e-07	0.36972	0	rna64382
DLX4	4.19856e-08	4.6533e-07	-0.773614	0	rna51513
ABCG1	4.24877e-08	4.70536e-07	-2.18791	1	rna58587
PHLDA3	4.25297e-08	4.70643e-07	0.619349	0	rna46544
CFL1	4.30297e-08	4.75683e-07	-0.704021	0	rna7343
TREM2	4.30506e-08	4.75683e-07	-6.23474	1	rna35639
CORO2A	4.31649e-08	4.76583e-07	-2.36987	1	rna5428, rna5430, rna5431, rna5429, rna5427, rna5426, rna5425, rna5424, rna5423, rna5422, rna5421, rna5420, rna5419, rna5418, rna5417, rna5416, rna5415, rna5414, MSTRG.36513.2
KLF8	4.32016e-08	4.76627e-07	-3.57515	1	rna73482
UBE2S	4.3317e-08	4.77538e-07	-0.373817	0	rna29653, rna29652, MSTRG.131279.8, MSTRG.131279.6, MSTRG.131279.3, MSTRG.131279.1
RAD54L	4.48833e-08	4.94431e-07	-0.0289602	0	rna33178, rna33177, MSTRG.144417.3
LOC100623503	4.53709e-08	4.99322e-07	-1.67443	1	rna36215, rna36216, rna36222, rna36221, rna36220, rna36219, rna36218, MSTRG.155167.1, MSTRG.155167.10
PPDPF	4.53961e-08	4.99322e-07	-1.44124	0	rna70457, rna70459, rna70461, rna70463
MSTRG.369689	4.54937e-08	5.00018e-07	-3.73949	1	MSTRG.330031.1, MSTRG.330031.3, MSTRG.330031.4, MSTRG.330031.5
CD177	4.60496e-08	5.05745e-07	-3.25511	1	rna28544
RPL10	4.61149e-08	5.06081e-07	-1.1954	0	rna75032
SOCS3	4.64795e-08	5.09697e-07	-0.65963	0	rna49736, rna49738, rna49737, rna49739, MSTRG.230713.1, MSTRG.230711.2, MSTRG.230711.1, MSTRG.230711.3, MSTRG.230711.6, MSTRG.230711.5, MSTRG.230711.10, MSTRG.230711.11, MSTRG.230711.12, MSTRG.230711.14, MSTRG.230711.15
RPL15	4.6927e-08	5.14217e-07	-1.22123	0	rna53431, MSTRG.238936.1, MSTRG.238936.2, MSTRG.238936.6
EFNB1	4.706e-08	5.15286e-07	-1.34942	0	rna73610, MSTRG.345412.2, MSTRG.345412.3
RPS17	4.71483e-08	5.15864e-07	-0.998466	0	rna36198
HEXB	4.72768e-08	5.16881e-07	-2.28002	1	rna11515, rna11516, rna11517, MSTRG.55191.1, MSTRG.55191.5, MSTRG.55191.8, MSTRG.55191.9, MSTRG.55191.3, MSTRG.55190.1
HMGA1	4.73812e-08	5.17634e-07	-2.07384	1	rna35281
SFXN3	4.74199e-08	5.17667e-07	1.36636	0	rna62713, rna62714, rna62711, rna62723, rna62722, rna62718, rna62719, rna62721, rna62720, rna62717, rna62715, rna62725, rna62724, MSTRG.284395.14, MSTRG.284395.17, MSTRG.284395.19
LOC110260197	4.78843e-08	5.22345e-07	-1.35682	0	rna18595, rna18596, rna18597, rna18598, MSTRG.86667.5
RTCA	4.91944e-08	5.36233e-07	0.419898	0	rna22372
MED20	5.02581e-08	5.47418e-07	-0.56353	0	rna35660, rna35661, MSTRG.153025.3, MSTRG.153025.5, MSTRG.153025.4
EGFL8	5.04198e-08	5.48768e-07	-0.779456	0	gene13138
COTL1	5.0534e-08	5.49189e-07	-1.92777	1	rna26555, rna26559
HNRNPA2B1	5.05324e-08	5.49189e-07	-0.813078	0	rna71950, rna71951, MSTRG.337350.4, MSTRG.337350.6
TMEM203	5.16616e-08	5.60606e-07	0.343901	0	rna75516, MSTRG.361040.1
LOC110261368	5.16605e-08	5.60606e-07		0	MSTRG.84555.1
JKAMP	5.33836e-08	5.7886e-07	0.765134	0	rna4400, rna4401, rna4402
GRIP2	5.37691e-08	5.82605e-07	-1.53274	1	MSTRG.203167.2, MSTRG.203167.3
RPL17	5.4506e-08	5.90151e-07	-1.06782	0	rna2061, rna2060, rna2059, rna2058, rna2057
CLIP3	5.53571e-08	5.98919e-07	-2.02937	1	rna27866
RAB1B	5.60839e-08	6.06332e-07	-1.08009	0	rna7275, rna7274, rna7276, rna7277, MSTRG.42536.1, MSTRG.42536.3, MSTRG.42536.2, MSTRG.42536.8, MSTRG.42536.7, MSTRG.42536.6
CABLES2	5.68868e-08	6.14555e-07	-0.484416	0	rna70250, rna70249, rna70248, rna70247, rna70246, rna70245, rna70244, rna70243, rna70242, rna70240, rna70241, rna70239, rna70238, rna70258, rna70257, rna70256, rna70255, rna70254, rna70253, rna70252, rna70251, MSTRG.331413.19, MSTRG.331413.24, MSTRG.331413.15, MSTRG.331413.14, MSTRG.331413.34
CLDN1	5.72931e-08	6.18485e-07	-2.701	1	rna56803, MSTRG.253238.4, MSTRG.253238.3
S100A4	5.73967e-08	6.19143e-07	-2.12922	1	rna21297
GATA3	5.78405e-08	6.23468e-07	-1.69226	1	rna47524
MSTRG.89328	5.82388e-08	6.27296e-07	-2.7329	1	MSTRG.41847.1
LOC100516085	6.01344e-08	6.47235e-07	-0.544769	0	rna29934, MSTRG.131617.3, MSTRG.131617.1
VCP	6.09536e-08	6.55381e-07	-0.495743	0	rna5112
LOC110261670	6.09814e-08	6.55381e-07		0	rna34440
LOC110262221	6.21395e-08	6.67335e-07	3.68048	1	rna42483, rna42482, rna42481, rna42480, rna42479, rna42484, MSTRG.188931.7
POLR2A	6.23413e-08	6.69007e-07	-1.95314	1	rna52765
GGA1	6.29706e-08	6.75262e-07	-0.564953	0	rna23372, rna23371, MSTRG.107503.3
MKL1	6.37581e-08	6.83203e-07	-0.677814	0	rna23258, rna23260, rna23261, rna23262, rna23263, MSTRG.107137.6
SCIMP	6.44869e-08	6.90504e-07	-1.78345	1	rna52574
LOC110255561	6.49535e-08	6.94988e-07	-2.53498	1	rna43574, MSTRG.194894.1, MSTRG.194894.2, MSTRG.194894.4
REXO4	6.68462e-08	7.14714e-07	-0.824618	0	rna6535, rna6534, rna6533, rna6532, rna6531, rna6530, rna6529, rna6527, rna6526, rna6524, MSTRG.41606.1, MSTRG.41610.1, MSTRG.41610.14
LOC102158335	6.83326e-08	7.30069e-07	-3.85063	1	gene29675
LOC100736929	6.88934e-08	7.35521e-07	-4.52684	1	rna76915
HEXA	6.90652e-08	7.36813e-07	0.86613	0	rna36743, MSTRG.157842.1
USP18	6.91369e-08	7.37038e-07	0.652521	0	rna25829, rna25830, rna25834, rna25835, rna25836, rna25850, rna25845, rna25849, rna25848, rna25838, rna25837, rna25852, MSTRG.116726.1, MSTRG.116726.2, MSTRG.116726.3
CNTLN	6.94867e-08	7.40225e-07	-1.26661	0	rna4689, rna4690, MSTRG.31989.2, MSTRG.31989.3, MSTRG.31989.5, MSTRG.31989.6, MSTRG.31989.8, MSTRG.31989.10, MSTRG.31989.11
HOXC6	6.97034e-08	7.41989e-07	-1.54117	1	rna23949, rna23950
ARL6IP1	6.98288e-08	7.4278e-07	0.697901	0	rna14771, MSTRG.69555.2, MSTRG.69556.1
PCLO	7.45765e-08	7.92703e-07	0.995507	0	MSTRG.139997.4, MSTRG.139997.5, MSTRG.139997.7
MED16	7.49113e-08	7.95679e-07	-0.802267	0	rna11029
MSTRG.219	7.59747e-08	8.06385e-07	-0.585935	0	rna78111
PPM1B	7.73041e-08	8.19897e-07	0.765469	0	rna17321, MSTRG.80253.1, MSTRG.80253.2
BAX	7.77914e-08	8.24464e-07	-1.12587	0	rna28997, MSTRG.130325.1, MSTRG.130325.4
LOC106508707	7.84027e-08	8.29997e-07	1.20504	0	rna22955, rna22954, rna22956
LIN52	7.84276e-08	8.29997e-07	0.581595	0	rna37865
VSIG10	7.87552e-08	8.32858e-07	-4.43465	1	rna59750, MSTRG.271857.2
LOC102167757	7.9089e-08	8.3578e-07	-4.7822	1	rna23903
LOC110259060	8.09249e-08	8.54559e-07		0	rna77809
PGLS	8.12166e-08	8.57018e-07	-0.824478	0	rna9486, MSTRG.51080.1, MSTRG.51080.3, MSTRG.51080.4
AGPS	8.2122e-08	8.65944e-07	2.08202	1	rna65188
FAT2	8.27706e-08	8.7215e-07	-0.902426	0	rna68144, MSTRG.318544.3
FBXO36	8.30336e-08	8.74288e-07	-1.45696	0	rna66423, rna66428
LOC110260234	8.38789e-08	8.82549e-07	-2.00862	1	rna19078
GPS1	8.54432e-08	8.98358e-07	-0.808808	0	rna53366, rna53367, MSTRG.238850.2, MSTRG.238850.3, MSTRG.238850.5, MSTRG.238850.6
TNR	8.56402e-08	8.99779e-07	0.792271	0	MSTRG.372703.13, MSTRG.372703.12
PCLAF	8.6284e-08	9.05889e-07	0.132046	0	rna2307
PLPPR1	8.64328e-08	9.06796e-07	1.87318	1	rna5489, rna5491, rna5492, rna5493
PLA2G4A	8.67444e-08	9.09409e-07	-1.13212	0	rna45544
LOC100154902	8.69575e-08	9.10987e-07	1.36628	0	rna25369
LOC100517803	8.76565e-08	9.17648e-07	-4.94432	1	rna77081, rna77080, MSTRG.366724.3, MSTRG.366724.4, MSTRG.366724.5, MSTRG.366724.6, MSTRG.366724.7
LOC100626302	8.8004e-08	9.20623e-07	-1.30359	0	gene1557
KDM6B	8.8132e-08	9.21299e-07	0.889836	0	rna52817, rna52818, MSTRG.237965.6
TMEM220	8.94548e-08	9.34455e-07	1.07856	0	rna53043, rna53039, MSTRG.238321.1
PIGM	8.96109e-08	9.35414e-07	1.13686	0	rna20636, rna20637, MSTRG.99781.1
NGFR	9.00329e-08	9.39145e-07	2.39658	1	rna51494, MSTRG.234008.5, MSTRG.234008.4, MSTRG.234008.2, MSTRG.234008.1, MSTRG.234008.6, MSTRG.234008.7, MSTRG.234008.8, MSTRG.234008.9, MSTRG.234008.10, MSTRG.234008.12, MSTRG.234008.11
RPS28	9.08955e-08	9.47463e-07	-0.959652	0	gene4039
TRIAP1	9.21691e-08	9.60051e-07	0.382673	0	rna60099, rna60096, MSTRG.273983.1, MSTRG.273983.2, MSTRG.273983.9
MEGF11	9.24957e-08	9.62763e-07	0.545244	0	rna3767, rna3766, rna3768, MSTRG.24869.4, MSTRG.24869.6, MSTRG.24869.7, MSTRG.24869.8, MSTRG.24869.9, MSTRG.24869.12, MSTRG.24869.11, MSTRG.24869.13, MSTRG.24869.14
KLHL28	9.25634e-08	9.62779e-07	0.773174	0	rna3977, MSTRG.25885.3
NAIF1	9.37743e-08	9.74677e-07	-0.135296	0	rna6179, MSTRG.41061.4, MSTRG.41061.2, MSTRG.41061.3, MSTRG.41061.1, MSTRG.41061.5, MSTRG.41061.6, MSTRG.41061.8, MSTRG.41061.7, MSTRG.41061.10, MSTRG.41061.9, MSTRG.41061.11, MSTRG.41061.14, MSTRG.41061.15, MSTRG.41061.12, MSTRG.41061.13, MSTRG.41061.18, MSTRG.41061.21, MSTRG.41061.20, MSTRG.41061.24, MSTRG.41061.17, MSTRG.41061.19, MSTRG.41061.23, MSTRG.41061.22, MSTRG.41061.29, MSTRG.41061.26,…
LOC102166602	9.47126e-08	9.83726e-07	0.455288	0	rna62213, rna62212, rna62211, rna62210, rna62220, rna62219, rna62218, rna62216, rna62215, rna62214, MSTRG.282789.9, MSTRG.282789.7, MSTRG.282789.10, MSTRG.282789.8, MSTRG.282789.6, MSTRG.282789.17
LOC100520228	9.48526e-08	9.84477e-07	-1.20737	0	rna73854
LOC100152206	9.51113e-08	9.86457e-07	-0.196384	0	rna2383, rna2384, rna2382, rna2381, rna2380, rna2379, rna2378, rna2377, rna2376, rna2375, rna2374, rna2393, rna2392, rna2391, rna2390, rna2389, rna2388, rna2387, rna2386, rna2385, rna2397, rna2396, rna2395, rna2394, MSTRG.16428.3, MSTRG.16428.1, MSTRG.16428.2
LOC106507303	9.56151e-08	9.90976e-07	-3.30972	1	rna9408, rna9407
LOC106510075	9.57719e-08	9.91894e-07	-2.81338	1	rna19935
TCP11	9.60297e-08	9.93857e-07	-0.665389	0	rna35461, rna35471, rna35470, rna35467, rna35464, rna35466, rna35465, rna35463, MSTRG.152848.14, MSTRG.152848.13, MSTRG.152848.16, MSTRG.152848.15
ACAA2	9.69231e-08	1.00239e-06	0.870928	0	rna2073, rna2074
SLC39A5	9.95761e-08	1.02909e-06	-2.73674	1	rna24220
VPS37D	1.00762e-07	1.03987e-06	-0.950682	0	rna14019
DCLRE1B	1.00724e-07	1.03987e-06	-0.764332	0	rna21903, rna21904, MSTRG.102306.3
RMI2	1.01777e-07	1.0496e-06	0.22203	0	rna14830, rna14836, rna14835, rna14834, rna14833, rna14832, MSTRG.70071.9, MSTRG.70071.2
MSTRG.329703	1.02244e-07	1.05367e-06	-2.87086	1	MSTRG.271775.14
LOC100157061	1.05317e-07	1.08457e-06	4.42125	1	rna38065, rna38066, rna38067, MSTRG.163764.4
MSTRG.371332	1.06532e-07	1.09631e-06	-5.78084	1	MSTRG.340916.1, MSTRG.340916.1
FABP4	1.06699e-07	1.09725e-06	-3.56129	1	rna19596, rna19595, rna19597, MSTRG.92898.5, MSTRG.92898.6, MSTRG.92898.7
IMPAD1	1.08475e-07	1.11394e-06	0.55033	0	rna19959
KRAS	1.0841e-07	1.11394e-06	0.941335	0	rna24941
CDH24	1.09252e-07	1.12112e-06	-1.43898	0	rna37108, rna37113, rna37115, rna37112, rna37111, rna37110, rna37109, rna37116, MSTRG.159069.1, MSTRG.159069.11, MSTRG.159069.14
LOC110257775	1.10219e-07	1.13025e-06		0	rna74261, MSTRG.350100.4
CENPA	1.10681e-07	1.13419e-06	0.692637	0	rna17750, rna17751
SCAMP4	1.11557e-07	1.14236e-06	-0.448696	0	rna10916, MSTRG.54116.5
MTMR11	1.14515e-07	1.17182e-06	-2.00697	1	rna21580, rna21582, rna21583, rna21584
FOXRED2	1.15321e-07	1.17925e-06	-1.03161	0	rna23436, rna23435, rna23434, rna23433, rna23440, rna23439, rna23438, rna23437, rna23445, rna23443, rna23444, rna23442, rna23441, rna23448, MSTRG.107657.19, MSTRG.107657.20, MSTRG.107657.21
STKLD1	1.18351e-07	1.20938e-06	-1.19335	0	rna6565, MSTRG.41667.1, MSTRG.41667.3, MSTRG.41667.4
ZNF593	1.20917e-07	1.23473e-06	-0.446846	0	rna31114, rna31115, rna31116
PDLIM3	1.21641e-07	1.24125e-06	0.018426	0	rna67496
DRG2	1.21932e-07	1.24335e-06	-0.676261	0	rna53241
LOC100154345	1.22672e-07	1.25002e-06	-2.78069	1	rna5876, rna5877, rna5878, rna5879, rna5880, rna5882, MSTRG.40039.2, MSTRG.40039.4, MSTRG.40039.11
PHYHIP	1.25211e-07	1.275e-06	0.770198	0	rna63637, MSTRG.288559.2
LOC414400	1.27082e-07	1.29315e-06	-1.16545	0	rna74247
LOC100154181	1.28768e-07	1.30878e-06	-0.807898	0	rna21607, MSTRG.101666.11, MSTRG.101666.12
ERF	1.28799e-07	1.30878e-06	-0.775966	0	rna28514, MSTRG.129516.3, MSTRG.129516.4
RETREG3	1.29581e-07	1.31581e-06	0.965547	0	rna50766, rna50767, rna50771, rna50770, rna50769, rna50768, rna50772, MSTRG.232357.8
SPINT2	1.30562e-07	1.32484e-06	1.15696	0	rna28226, rna28227, rna28228, rna28229, rna28230, MSTRG.128977.2, MSTRG.128977.8, MSTRG.128977.6
FBXO38	1.3066e-07	1.32491e-06	-0.644868	0	gene5029
DYNLL2	1.30819e-07	1.32561e-06	0.538992	0	rna51658, rna51659, rna51660, rna51663, MSTRG.234288.2, MSTRG.234288.4
PPL	1.34075e-07	1.35765e-06	-1.69574	1	rna15007
NMT2	1.34673e-07	1.36275e-06	-1.3949	0	rna47263
LOC102165335	1.38259e-07	1.39807e-06	1.11571	0	rna12017, rna12016, rna12015, rna12014, rna12013
LOC110260734	1.41092e-07	1.42572e-06	-2.65203	1	rna25130, rna25129, rna25132
DOK4	1.43411e-07	1.44815e-06	-2.03199	1	rna27175
CYSLTR1	1.43722e-07	1.45029e-06	1.47498	0	rna73825, rna73822, rna73821, rna73820, MSTRG.347978.14
LOC100521298	1.47834e-07	1.49075e-06	-1.66061	1	rna64616, MSTRG.294452.2
LOC110257600	1.49745e-07	1.50897e-06	-2.66382	1	rna72016
EZR	1.54471e-07	1.55551e-06	0.278474	0	rna238
TMEM150A	1.54947e-07	1.55923e-06	-3.80014	1	rna16464, MSTRG.74956.2, MSTRG.74956.3, MSTRG.74956.4
RPS13	1.55073e-07	1.55941e-06	-1.07433	0	rna8752, rna8753, rna8754, MSTRG.48141.2, MSTRG.48141.6, MSTRG.48141.8, MSTRG.48141.13, MSTRG.48141.17, MSTRG.48141.15
MSTRG.168260	1.55488e-07	1.56251e-06	-4.73089	1	MSTRG.124574.5
CLINT1	1.56988e-07	1.57649e-06	-0.239432	0	rna68032, rna68033, MSTRG.317412.1
FGD1	1.57153e-07	1.57706e-06	-2.17573	1	rna73253, rna76221
MAN1A2	1.58171e-07	1.58618e-06	0.720087	0	rna21699
IFN-DELTA-7	1.58425e-07	1.58764e-06		0	gene1618
ILDR2	1.58731e-07	1.58961e-06	4.29861	1	rna20279, rna20280, MSTRG.98637.3, MSTRG.98637.4
PPID	1.59132e-07	1.59253e-06	-0.286243	0	rna39426, MSTRG.169143.2, MSTRG.169143.3, MSTRG.169143.4, MSTRG.169143.5
MSTRG.78834	1.60399e-07	1.6041e-06		0	MSTRG.35506.1, MSTRG.35506.1
LOC110256684	1.62348e-07	1.62247e-06	-1.93952	1	rna61746
TMEM50A	1.62617e-07	1.62405e-06	0.664646	0
LOC110259955	1.6275e-07	1.62426e-06	-2.1432	1	rna15666
CTSK	1.63696e-07	1.63258e-06		0	rna21451, rna21452, MSTRG.101437.2
TRPS1	1.64615e-07	1.64062e-06	-0.619752	0	rna19076, MSTRG.89026.1, MSTRG.89026.3, MSTRG.89026.2
LOC110255446	1.67204e-07	1.66528e-06	1.32759	0	gene1604
LOC110260712	1.67364e-07	1.66574e-06	-3.85771	1	rna24740, rna24741, MSTRG.111369.3
TSPAN32	1.68662e-07	1.67751e-06	-2.82361	1	rna6831, rna6832, rna6833
LOC100738744	1.69967e-07	1.68933e-06	-0.455462	0	rna21561, rna21563, rna21564
MYCBPAP	1.72073e-07	1.70909e-06	-1.23342	0	rna51559, MSTRG.234033.1
C4A	1.73485e-07	1.72194e-06	1.57109	1	rna35150
RFTN1	1.76134e-07	1.74704e-06	-1.55591	1	rna58998, rna58999, rna59000
PPAT	1.77011e-07	1.75455e-06	-0.465711	0	rna39485, MSTRG.169840.2
FOXI1	1.77411e-07	1.75732e-06	-5.07498	1	gene24934
LRRC3	1.78113e-07	1.76306e-06	-1.29708	0	rna58844, rna58845, rna58846
ZNF414	1.78782e-07	1.76848e-06	-1.02429	0	rna10350, MSTRG.52997.1, MSTRG.52997.10, MSTRG.52997.11
MSTRG.371326	1.79802e-07	1.77736e-06	-3.47572	1	MSTRG.335727.1
SERPINB7	1.80787e-07	1.78589e-06	2.1538	1	rna3596, rna3594
LOC102166382	1.84486e-07	1.82119e-06	0.56585	0	rna11210, rna11211, rna11212, MSTRG.54497.2, MSTRG.54497.7, MSTRG.54497.6, MSTRG.54497.5, MSTRG.54497.4, MSTRG.54497.8, MSTRG.54497.9
ECE2	1.87442e-07	1.84911e-06	-0.427712	0	rna56697
DRAM1	1.88805e-07	1.8613e-06	-0.3766	0	rna25865
SCAMP1	1.90612e-07	1.87656e-06	0.73343	0	rna11595, MSTRG.56044.2, MSTRG.56044.3, MSTRG.56044.4, MSTRG.56044.6, MSTRG.56044.7, MSTRG.56050.1
LOC102163655	1.90548e-07	1.87656e-06	2.05647	1	rna33432
MSTRG.232323	1.91069e-07	1.87979e-06	0.759583	0	MSTRG.166883.1, MSTRG.166883.2, MSTRG.166883.3, MSTRG.166883.5, MSTRG.166883.6, MSTRG.166883.8, MSTRG.166883.9, MSTRG.166883.10, MSTRG.166883.13
GAS6	1.91365e-07	1.88144e-06	-5.4295	1	gene18444
LOC110258846	1.9178e-07	1.88423e-06	2.45595	1	rna77517
NPHP1	1.95081e-07	1.91538e-06	-1.92122	1	rna15962, MSTRG.72854.1, MSTRG.72847.2
DPYD	1.95642e-07	1.91833e-06	0.102007	0	rna22350, rna22351
LOC110255544	1.95646e-07	1.91833e-06		0	rna45743, rna45742, rna45741, rna45744, rna45758, rna45757, rna45756, rna45755, rna45754, rna45753, rna45749, rna45751, rna45752, rna45750, rna45747, rna45748, rna45746, rna45745, rna45760, rna45759, MSTRG.205464.19, MSTRG.205464.22, MSTRG.205464.23, MSTRG.205464.24, MSTRG.205464.26, MSTRG.205464.25, MSTRG.205464.27, MSTRG.205464.28
ZNHIT1	1.98551e-07	1.9455e-06	-0.596233	0	rna13931, rna13932, MSTRG.66664.2, MSTRG.66664.1, MSTRG.66664.4
HGH1	2.00563e-07	1.9639e-06	-0.915312	0	rna18383, rna18381, rna18380
SLC6A11	2.0231e-07	1.97967e-06	-2.12825	1	rna55171, rna55170, rna55172, rna55173, rna55174
RGCC	2.03409e-07	1.98908e-06	-2.11313	1	rna48601, MSTRG.220198.2
LOC100522181	2.08112e-07	2.03371e-06	-0.687724	0	rna8257, rna8256, rna8255, rna8254, rna8258, rna8260, rna8259, rna8261, rna8262, rna8263, MSTRG.44265.6, MSTRG.44265.10, MSTRG.44265.11, MSTRG.44265.12, MSTRG.44265.13, MSTRG.44265.14, MSTRG.44265.15, MSTRG.44265.16, MSTRG.44265.17, MSTRG.44265.18, MSTRG.44265.19, MSTRG.44265.20, MSTRG.44265.21, MSTRG.44265.22, MSTRG.44265.23, MSTRG.44265.24, MSTRG.44265.25, MSTRG.44265.28
FZD1	2.08931e-07	2.04034e-06	-0.912563	0	rna43982
LOC110256933	2.0949e-07	2.04305e-06		0	rna64611, MSTRG.294522.2, MSTRG.294522.3, MSTRG.294522.4, MSTRG.294522.5, MSTRG.294522.7, MSTRG.294522.9, MSTRG.294522.10, MSTRG.294689.1, MSTRG.294522.7, MSTRG.294522.8
ZMIZ2	2.0942e-07	2.04305e-06	-1.5498	1	rna72073, rna72077
SLC2A5	2.11799e-07	2.06419e-06	-3.61761	1	rna30366, rna30365
FAM91A1	2.1316e-07	2.07606e-06	0.308455	0	rna18851, rna18846, rna18848, rna18850, rna18849, rna18847, rna18845, rna18844, rna18843, rna18842, rna18841, rna18840, rna18853, rna18852, rna18855, rna18854, MSTRG.87637.15
POFUT1	2.13752e-07	2.08044e-06	0.771597	0	rna69326
WDPCP	2.15455e-07	2.09561e-06	-1.13912	0	rna16885, rna16886, rna16888, rna16887, rna16889
HNRNPA1	2.18366e-07	2.1225e-06	-1.24811	0	rna23962, rna23963, MSTRG.108942.3, MSTRG.108942.4, MSTRG.108942.5
RPL5	2.18743e-07	2.12474e-06	-1.14041	0	rna22466, MSTRG.104676.2
GNAI1	2.18946e-07	2.1253e-06	0.694861	0	rna44533, rna44532, rna44531, rna44530, MSTRG.198992.1
MSTRG.82314	2.25836e-07	2.19071e-06	1.86854	1	MSTRG.40465.1
ELOVL6	2.26553e-07	2.19474e-06	1.20964	0	rna40641, MSTRG.179543.2
CD40	2.2642e-07	2.19474e-06	-0.154285	0	rna70014, rna70016
LOC100514009	2.26848e-07	2.19613e-06	0.382451	0	gene20529
LOC110257870	2.28716e-07	2.21275e-06	-1.14044	0	rna75184, MSTRG.358906.1
IFNK	2.29346e-07	2.21737e-06	-0.618492	0	rna46892
MSTRG.89337	2.33196e-07	2.2531e-06	1.2827	0	MSTRG.41850.10
ARL5A	2.36394e-07	2.28247e-06	0.392962	0	rna63462, rna63466, rna63465, rna63464, rna63463, rna63468, rna63467, MSTRG.288228.7, MSTRG.288228.14
ZBTB45	2.40296e-07	2.31861e-06	-1.42671	0	gene11251, MSTRG.131641.29, MSTRG.131641.45
ERP27	2.40849e-07	2.3224e-06	-2.43311	1	rna25081
RP2	2.41348e-07	2.32567e-06	0.515997	0	rna73027, rna73026, MSTRG.342473.3
NUP210	2.4267e-07	2.33687e-06	-1.10094	0	rna55282, MSTRG.244892.2
LOC110260101	2.43512e-07	2.34342e-06	1.91337	1	rna17117
NUCB2	2.44081e-07	2.34734e-06	1.20788	0	rna8711, MSTRG.47959.1
LOC110260753	2.49242e-07	2.39539e-06	-0.593233	0	rna25582, rna25583
CLDN6	2.50705e-07	2.40786e-06	-1.36437	0	rna15157, MSTRG.72058.3, MSTRG.72058.4, MSTRG.72058.5
RPL14	2.51115e-07	2.41021e-06	-1.01405	0	rna53800
LOC100621677	2.56857e-07	2.46369e-06	2.21661	1	rna27426, rna27427, rna27428
MSTRG.84555	2.57068e-07	2.46409e-06	-0.675079	0	MSTRG.41573.1, MSTRG.41573.4, MSTRG.41573.5, MSTRG.41571.1
PLEKHO1	2.57512e-07	2.4651e-06	-2.01772	1	rna21511, rna21510, rna21509, rna21508, rna21507, rna21506, MSTRG.101537.8, MSTRG.101537.9, MSTRG.101537.11
TTC28	2.57496e-07	2.4651e-06	0.062356	0	rna60364, rna60363, rna60362, rna60365, MSTRG.275587.1, MSTRG.275587.2, MSTRG.275587.3, MSTRG.275587.5
LOC102163661	2.61217e-07	2.49892e-06	0.976644	0	rna56044, MSTRG.249317.1, MSTRG.249317.4, MSTRG.249317.9, MSTRG.249317.6
STAM2	2.62966e-07	2.514e-06	0.183354	0	rna63461, MSTRG.288228.1, MSTRG.288228.5, MSTRG.288228.4, MSTRG.288228.3
ADARB2	2.6333e-07	2.51583e-06	-1.91861	1	rna47613
AHDC1	2.68036e-07	2.5591e-06	-1.68416	1	rna31186, MSTRG.134384.1, MSTRG.134384.3
MSTRG.233907	2.7507e-07	2.62453e-06	0.705265	0	MSTRG.176885.1
LOC106510004	2.75734e-07	2.62914e-06	1.81918	1	MSTRG.368034.1, MSTRG.368034.2, MSTRG.368034.4, MSTRG.368034.3
LOC100515766	2.7615e-07	2.63139e-06	-1.02277	0	gene689
TIAM1	2.7981e-07	2.66452e-06	-2.50796	1	rna58172, rna58173, MSTRG.260735.4
POLDIP3	2.81423e-07	2.67812e-06	-0.277195	0	rna23144, MSTRG.106808.2, MSTRG.106808.7
GPR15	2.85922e-07	2.71915e-06	1.8093	1	rna57821, rna57820, rna57818, MSTRG.259731.1
SLC25A5	2.92606e-07	2.78091e-06	-0.731056	0	rna74382
ANGPTL1	2.96188e-07	2.81311e-06	2.3901	1	rna45146, MSTRG.202344.4, MSTRG.202344.9, MSTRG.202344.10, MSTRG.202344.11, MSTRG.202344.12, MSTRG.202344.13, MSTRG.202344.14, MSTRG.202344.15, MSTRG.202344.16, MSTRG.202344.18, MSTRG.202344.21, MSTRG.202352.1
LCP1	2.98062e-07	2.82906e-06	-0.352482	0	rna48364
GIMAP6	3.00204e-07	2.84753e-06	-1.9157	1	gene25972
MSTRG.72336	3.02924e-07	2.87146e-06	-1.95675	1	MSTRG.18560.1
C12H17orf49	3.03633e-07	2.8763e-06	-1.34733	0	rna52689
TMEM37	3.04602e-07	2.88361e-06	-1.90944	1	rna67323, rna67324
LOC110261292	3.11867e-07	2.95046e-06	-0.429434	0	rna29197, rna29196, MSTRG.130524.3
LOC110260452	3.12241e-07	2.95208e-06	-3.91581	1	MSTRG.367098.1, MSTRG.367098.2
MRC1	3.18381e-07	3.00818e-06	-3.0751	1	rna47235, rna47234, rna47233, rna47236
CLIC1	3.20323e-07	3.02456e-06	-0.799378	0	rna34963
C3	3.2803e-07	3.09531e-06	0.0228008	0	rna10487, MSTRG.53247.1, MSTRG.53247.2, MSTRG.53247.3
PLXNA3	3.3216e-07	3.13225e-06	-0.937861	0	rna75068
TMPPE	3.36701e-07	3.17302e-06	-0.35456	0	rna59206, MSTRG.268963.4
LOC100519082	3.47941e-07	3.27682e-06	0.520066	0	rna6674
CEBPD	3.48981e-07	3.28448e-06	0.428062	0	rna20124, rna20123
TUBGCP3	3.50008e-07	3.29202e-06	-0.404885	0	rna49104
EMP3	3.51939e-07	3.30804e-06	-2.3027	1	rna28935, rna28934, rna28937
TRNAH-GUG	3.5242e-07	3.31043e-06		0	rna2871, rna2872, rna4776, rna2870, rna21692, rna21701, rna35061, rna77966, rna77957
TNF	3.54894e-07	3.33152e-06	-1.07993	0	rna35012, MSTRG.152682.2, MSTRG.152682.3
LOC110261421	3.60404e-07	3.38106e-06		0	rna32837, rna32838, rna32839, MSTRG.141713.1, MSTRG.141713.2
LOC106510314	3.62152e-07	3.39526e-06	1.69068	1	rna24373, rna24374, rna24375
LOC102159783	3.68566e-07	3.45317e-06	-1.88439	1	rna40064, rna40065, rna40066, rna40067, rna40069, rna40068, MSTRG.175027.4, MSTRG.175027.3, MSTRG.175027.9
ALDOA	3.70201e-07	3.46626e-06	-0.718167	0	rna14451, MSTRG.68007.1, MSTRG.68007.2
MSTRG.44456	3.70609e-07	3.46784e-06	3.82862	1	rna78481, rna78483
ADAMTSL4	3.71808e-07	3.47682e-06	-1.0254	0	rna21454, rna21453
NTAN1	3.73242e-07	3.48799e-06	0.333096	0	rna13648, rna13647, rna13646, rna13645, MSTRG.66463.1
FSBP	3.74275e-07	3.4954e-06		0	rna19421, rna19422, MSTRG.91636.2, MSTRG.91636.1, MSTRG.91637.1
NSMCE3	3.77582e-07	3.52325e-06	-0.281151	0	rna3407
CASKIN2	3.77742e-07	3.52325e-06	-1.28443	0	rna50051
CD38	3.79144e-07	3.53406e-06	-1.17493	0	rna38792, MSTRG.166812.1
MSTRG.334554	3.83643e-07	3.57371e-06	-2.92536	1	MSTRG.290189.2, MSTRG.290189.3, MSTRG.290189.5
MSTRG.23101	3.86256e-07	3.59574e-06	-1.99664	1	gene30034
ATP6V1B2	3.93252e-07	3.65853e-06	-0.706987	0	rna58843, rna58842, rna58841, rna58840, rna58839, rna58838, rna58837, rna58836, MSTRG.265040.1
C2H11orf98	3.95087e-07	3.67325e-06	0.223938	0	rna7663, rna7661, rna7664, MSTRG.43022.7, MSTRG.43022.17
LOC100523088	3.9729e-07	3.69137e-06	2.42161	1	rna50992, MSTRG.233363.3, MSTRG.233363.4, MSTRG.233363.6, MSTRG.233363.7, MSTRG.233363.8, MSTRG.233363.9, MSTRG.233363.10
CIT	4.01017e-07	3.72362e-06	-1.98857	1	rna59720, MSTRG.271846.1
LOC110255935	4.02434e-07	3.73439e-06	-0.496317	0	rna53389, rna53390, rna53392, rna53391, rna53393, rna53395, rna53394, rna53396, rna53397, rna53398, MSTRG.238961.3, MSTRG.238961.11, MSTRG.238961.13, MSTRG.238961.14, MSTRG.238961.15
TIGD4	4.13037e-07	3.82736e-06	0.855073	0	rna40101, rna40100
ZNF367	4.13242e-07	3.82736e-06	0.0554346	0	rna46569
LOC110255919	4.12912e-07	3.82736e-06	-1.34055	0	rna53346, MSTRG.238841.5, MSTRG.238841.6
ZNF558	4.14731e-07	3.83871e-06	0.394127	0	rna10345, MSTRG.52959.1, MSTRG.52959.2
NUP155	4.17769e-07	3.86436e-06	0.818082	0	rna68576
LOC106508046	4.21919e-07	3.90027e-06	-1.88073	1	rna58871, MSTRG.265820.2, MSTRG.265811.2
SPC24	4.23051e-07	3.90825e-06	-0.116245	0	rna10200, rna10199, rna10203, rna10202, rna10201, MSTRG.52895.1, MSTRG.52895.2, MSTRG.52895.3, MSTRG.52895.4, MSTRG.52895.5, MSTRG.52895.6, MSTRG.52895.7, MSTRG.52895.8
EPS8	4.30878e-07	3.97803e-06	-0.456594	0	rna25064, rna25065, rna25066, MSTRG.113446.4, MSTRG.113446.5, MSTRG.113446.6
LOC100156563	4.32462e-07	3.99012e-06	-0.597165	0	rna22067
PRADC1	4.3344e-07	3.9966e-06	0.50706	0	rna16635
RPS3A	4.34351e-07	4.00247e-06	-1.09943	0	rna40044, rna40043, MSTRG.174927.3, MSTRG.174927.4, MSTRG.174927.5, MSTRG.174927.6
PCDH19	4.39226e-07	4.04483e-06	1.47843	0	rna73875
LOC106505142	4.40736e-07	4.05617e-06	-2.71804	1	rna46915, rna46913, rna46912, rna46907, rna46900, rna46902, MSTRG.211360.3, MSTRG.211360.2, MSTRG.211360.24, MSTRG.211360.25, MSTRG.211360.24
LOC100627215	4.4272e-07	4.07185e-06	0.597692	0	rna31961, MSTRG.136792.2, MSTRG.136792.3
LOC102159074	4.43919e-07	4.0803e-06	-2.84993	1	rna70581
BLNK	4.44722e-07	4.08509e-06	-1.4044	0	rna62256, rna62257, rna62258
SERPINE1	4.46831e-07	4.10187e-06	1.21826	0	rna13921
C3H16orf52	4.4713e-07	4.10203e-06	0.328923	0	rna14647
LOC110255171	4.51224e-07	4.13698e-06	-1.90919	1
MMACHC	4.59945e-07	4.21428e-06	-0.851471	0	rna33268
LOC110255814	4.6303e-07	4.23987e-06	-0.560493	0	rna48399, MSTRG.219620.2
LOC110262243	4.71606e-07	4.31569e-06	-1.45125	0	rna44574, rna44573, rna44572, rna44577, rna44576, rna44579, rna44578, MSTRG.199121.9
GLRX	4.74627e-07	4.34059e-06	1.35213	0	rna11904, rna11903, rna11906, rna11905, MSTRG.57987.1, MSTRG.57987.7, MSTRG.57987.6, MSTRG.57987.5, MSTRG.57987.4
NGEF	4.83497e-07	4.41894e-06	-3.95021	1	rna66387, rna66385, rna66383
COMTD1	4.86026e-07	4.43926e-06	0.310749	0	rna61705
LOC100627067	4.8811e-07	4.45549e-06		0	rna6947
RFK	4.90385e-07	4.47345e-06	1.05727	0	rna5080
PGM3	4.958e-07	4.52002e-06	-0.815499	0	rna1843, MSTRG.12393.1, MSTRG.12393.2, MSTRG.12393.4, MSTRG.12393.5
MSTRG.49715	4.99818e-07	4.5538e-06	-5.53672	1	rna78524, rna78523, rna78522
LOC110258914	5.00512e-07	4.55726e-06	-5.97667	1	gene29240
ARF3	5.07018e-07	4.61361e-06		0	rna23552, MSTRG.107891.4, MSTRG.107891.3, MSTRG.107891.2, MSTRG.107891.6
C2CD4D	5.10374e-07	4.64124e-06	-1.66141	1	rna21349, rna21350, rna21351, rna21352
LOC102162125	5.1411e-07	4.6723e-06	-3.53295	1	rna62376, MSTRG.283041.6
LIMS2	5.34706e-07	4.85644e-06	-6.18316	1	rna64574
TPRG1	5.35503e-07	4.86064e-06	-3.07632	1	rna56927
LOC106508794	5.37117e-07	4.87225e-06	2.61858	1	rna199, rna198
FAM57A	5.38947e-07	4.8858e-06	-0.972448	0	rna52264, rna52263, rna52262, rna52261, MSTRG.236711.5
EMC4	5.40406e-07	4.89598e-06	0.684269	0	rna37544
GPR157	5.41699e-07	4.90464e-06	0.422797	0	rna30369, rna30368, rna30367, rna30370, MSTRG.132379.5
PPIC	5.4418e-07	4.92403e-06	1.13497	0	rna12216, MSTRG.60519.1
LOC110257447	5.51678e-07	4.98877e-06	-3.81903	1	rna69875, rna69877, rna69876, MSTRG.330568.4
LOC102162747	5.52955e-07	4.99721e-06	-1.00302	0	rna47045
PPM1J	5.62476e-07	5.0801e-06	-3.67347	1	rna22025, rna22026
LOC110257690	5.63692e-07	5.08793e-06	1.18154	0	rna74263, MSTRG.350116.2
DERL2	5.65036e-07	5.09689e-06	0.72942	0	rna52525, MSTRG.237024.2
IFN-ALPHA-17	5.71934e-07	5.15277e-06		0	rna4620
KLF15	5.71939e-07	5.15277e-06	1.21362	0	rna36291, rna36293, rna36292, rna36294, MSTRG.155350.5
UBE2G2	5.8332e-07	5.25205e-06	-1.56614	1	gene21664
LOC110259503	5.85506e-07	5.26847e-06	-2.55574	1	rna12785
KRT6A	5.9109e-07	5.31542e-06	-4.40034	1	rna23737, MSTRG.108600.1, MSTRG.108600.10, MSTRG.108600.11, MSTRG.108600.13, MSTRG.108600.15, MSTRG.108600.17, MSTRG.108600.18, MSTRG.108600.19, MSTRG.108600.20
PIP4K2C	5.92841e-07	5.32787e-06	0.635896	0	rna24276, rna24275
ARHGAP25	6.05821e-07	5.44116e-06	-1.58161	1	rna16756, rna16755, rna16754, rna16753, rna16752, rna16751, rna16747, rna16746, rna16745, rna16758, rna16757, rna16759, MSTRG.77220.1, MSTRG.77220.2, MSTRG.77220.3, MSTRG.77220.18, MSTRG.77220.20, MSTRG.77220.21
LOC110261793	6.10035e-07	5.47562e-06	0.602696	0	rna3780
LOC106509343	6.20758e-07	5.56844e-06	-5.43271	1	rna7866
MYPOP	6.21738e-07	5.57379e-06	-0.880087	0	rna28713, rna28710, rna28708, rna28706, MSTRG.129859.12
SLC41A2	6.2605e-07	5.60899e-06	-1.76823	1	rna26087
C17H20orf96	6.27175e-07	5.61561e-06	-2.75782	1	rna69215, rna69216, MSTRG.326203.3
MSTRG.266918	6.28956e-07	5.62809e-06	-1.44061	0	MSTRG.89334.1
S100A12	6.29902e-07	5.63309e-06	-2.0324	1	rna21317, rna21318, rna21319
SEMA4A	6.30384e-07	5.63394e-06	-1.22364	0	gene7803
LOC102163473	6.32807e-07	5.65212e-06	-7.60578	1	rna34235
CENPT	6.374e-07	5.68965e-06	-0.269383	0	rna27392, rna27397, rna27398
LOC102164766	6.49218e-07	5.79158e-06	2.39845	1	rna68692, MSTRG.322320.4
LOC100154834	6.5276e-07	5.81961e-06	-1.75041	1	rna38115
PLD3	6.5343e-07	5.82201e-06	-0.163536	0	rna28385
SLC38A2	6.55522e-07	5.83708e-06	1.38076	0	gene9613
EHBP1L1	6.5597e-07	5.83749e-06	-1.14068	0	rna7376, rna7375
LOC110257439	6.673e-07	5.93468e-06	-0.876018	0	gene25567
RCN2	6.76821e-07	6.01568e-06	0.812822	0	rna36523, rna36524, MSTRG.156160.3
ND3	6.78955e-07	6.03096e-06	1.40413	0	gene30358
SPG21	6.81606e-07	6.05081e-06	0.644441	0	rna2278, rna2279
LOC106504121	6.85281e-07	6.07973e-06	0.751583	0	rna34590
MYDGF	6.89443e-07	6.11292e-06	0.417105	0	rna10673, MSTRG.53587.2
SEMA6A	7.02721e-07	6.22686e-06	-2.24086	1	rna12196, rna12200, rna12199
CRABP2	7.12484e-07	6.30952e-06	-5.9795	1	rna20751, rna20752
PTK2	7.21443e-07	6.3772e-06	0.0230376	0	rna18630, rna18631, rna18632, MSTRG.86426.3, MSTRG.86426.4, MSTRG.86426.6
POLR2C	7.21375e-07	6.3772e-06	-0.585079	0	rna27277
LOC100522942	7.2102e-07	6.3772e-06	-0.541736	0	rna44815
PSMG4	7.2407e-07	6.39654e-06	-0.72233	0	rna33963
LOC100525346	7.25987e-07	6.40958e-06	-2.30561	1	rna28625, MSTRG.129679.3
ADHFE1	7.31826e-07	6.45721e-06	0.601401	0	rna19744, rna19742, rna19741
YWHAG	7.38094e-07	6.50857e-06	-0.341193	0	rna13981, MSTRG.66662.3, MSTRG.66662.4, MSTRG.66662.5, MSTRG.66662.6
GLIPR2	7.42257e-07	6.54131e-06	-0.718463	0	rna5315
TRNAN-GUU	7.73708e-07	6.81022e-06		0	rna10983
RNF133	7.73317e-07	6.81022e-06		0	rna71486, rna71489, rna71501, rna71490, MSTRG.336502.1, MSTRG.336502.3, MSTRG.336502.5, MSTRG.336502.8, MSTRG.336502.9, MSTRG.336502.10, MSTRG.336502.11, MSTRG.336502.14, MSTRG.336502.29, MSTRG.336502.31, MSTRG.336502.32, MSTRG.336502.33, MSTRG.336502.34, MSTRG.336502.35, MSTRG.336502.36, MSTRG.336502.37, MSTRG.336502.38, MSTRG.336502.40, MSTRG.336502.39, MSTRG.336502.41, MSTRG.336502.42, MSTRG.3…
LOC100625049	7.81756e-07	6.8769e-06	1.83046	1	rna47615, rna47616, rna47617, MSTRG.215151.3, MSTRG.215151.6, MSTRG.215151.8, MSTRG.215151.7, MSTRG.215151.10, MSTRG.215151.14, MSTRG.215151.15, MSTRG.215151.16
AMPD3	7.83207e-07	6.8855e-06	0.102744	0	rna8921, rna8920, rna8928, rna8925, rna8923, rna8922, rna8931, MSTRG.48963.3, MSTRG.48963.6, MSTRG.48963.4, MSTRG.48963.8, MSTRG.48963.5, MSTRG.48963.9, MSTRG.48963.10, MSTRG.48963.11
SYNGR2	7.86332e-07	6.90462e-06	0.545743	0	rna53666
LOC110257590	7.85878e-07	6.90462e-06	1.31484	0	rna72140, rna72139, MSTRG.338097.3, MSTRG.338097.5
SLC11A1	7.87372e-07	6.90958e-06	-1.72602	1	rna66072
MSTRG.84556	8.03325e-07	7.04532e-06	-4.05078	1	MSTRG.38568.1
C7H6orf15	8.05211e-07	7.05761e-06	1.37714	0	rna34844, rna34843, rna34842, rna34841, rna34840, rna34839, MSTRG.151536.1
LOC102167305	8.06016e-07	7.0586e-06	-0.599128	0	rna9975
CLDN8	8.06295e-07	7.0586e-06	-0.0916179	0	rna58155
LOC100522201	8.06904e-07	7.05968e-06		0	rna43100, rna43099, rna43098, rna43097, MSTRG.192214.5
MSTRG.88853	8.25281e-07	7.21612e-06	2.79232	1	MSTRG.45489.2, MSTRG.45489.1
MSTRG.365677	8.25795e-07	7.21628e-06	-5.65536	1	MSTRG.313167.1
LOC110256949	8.26625e-07	7.2192e-06	-0.502844	0	rna66256
URI1	8.39806e-07	7.32991e-06	0.416041	0	rna27714
LOC102163731	8.41757e-07	7.34253e-06	-2.68151	1	rna27005, rna27008, rna27007, rna27015, MSTRG.122276.5, MSTRG.122276.6, MSTRG.122276.7, MSTRG.122276.17, MSTRG.122276.16, MSTRG.122276.18
ZNF891	8.53864e-07	7.44366e-06	0.646067	0	rna59334, MSTRG.270123.2
PROCA1	8.54745e-07	7.44688e-06	-1.89179	1	rna52126, rna52127
TRIM46	8.88264e-07	7.73428e-06	-0.68382	0	rna21001
LOC100522935	8.93584e-07	7.77594e-06	1.19783	0
FAAH2	9.00883e-07	7.83477e-06	0.808667	0	rna73517, rna73520, rna73519, rna73518, rna73521, rna73522, MSTRG.345136.6, MSTRG.345136.8
LOC100514032	9.0489e-07	7.86492e-06	-0.464454	0	rna7888, rna11053, rna35132, rna49584, rna60286, rna76383, rna76406, rna76408, rna76412
HAUS5	9.09549e-07	7.90069e-06	-0.136134	0	rna28023, rna28024, MSTRG.127442.4, MSTRG.127442.5, MSTRG.127442.6, MSTRG.127442.8, MSTRG.127442.9
DCT	9.43326e-07	8.18919e-06	-1.29602	0	rna48797
HMGCR	9.44427e-07	8.19386e-06	0.57402	0	rna11524, rna11525
CAPS2	9.46842e-07	8.20992e-06	-2.2815	1	rna24639, MSTRG.110690.1
ZDHHC8	9.53706e-07	8.2645e-06	-3.72606	1	rna61025, rna61024
TMX2	9.54849e-07	8.26948e-06	0.858251	0	rna7932, rna7931, MSTRG.43693.1, MSTRG.43693.2, MSTRG.43693.4, MSTRG.43693.5, MSTRG.43693.8
TMEM30B	9.81918e-07	8.49885e-06	0.772554	0	rna4397, rna4399
RAPGEF1	1.00195e-06	8.66711e-06	-0.912699	0	rna6381
ARID2	1.00622e-06	8.6988e-06	0.46083	0	rna25929, rna25930, rna25931, MSTRG.116779.3
LOC110261595	1.01636e-06	8.78126e-06	-0.330728	0	rna37199, MSTRG.159292.3, MSTRG.159292.4
MASP2	1.0234e-06	8.83683e-06	1.67002	1	rna30425, rna30424
LOC100624759	1.0246e-06	8.84196e-06	0.92718	0	rna59199
C12H17orf47	1.03202e-06	8.90067e-06	-1.26626	0	rna51625, rna51624, rna51623, MSTRG.234265.2, MSTRG.234265.5
CUX1	1.03435e-06	8.91555e-06	-2.22326	1	rna13955, rna13956, rna13957, rna13958
LOC100512873	1.03631e-06	8.92711e-06	-3.89087	1	rna69879, rna69881
PCTP	1.03719e-06	8.92944e-06	1.11164	0	rna51597, MSTRG.234193.9, MSTRG.234193.10, MSTRG.234193.11
TNKS2	1.04488e-06	8.99032e-06	0.396968	0	rna62184
TRPM5	1.04615e-06	8.99592e-06	-2.79719	1	rna6838, MSTRG.41908.2, MSTRG.41908.3, MSTRG.41908.5, MSTRG.41908.4
PPP1R3C	1.06081e-06	9.11658e-06	-1.6721	1	gene22929
MSTRG.112387	1.06906e-06	9.182e-06	-4.52679	1	MSTRG.79378.4
LOC102165580	1.07819e-06	9.25498e-06	0.977305	0	rna4809
SNIP1	1.08277e-06	9.2888e-06	-0.467399	0	rna31688, MSTRG.135911.2, MSTRG.135911.3, MSTRG.135911.4, MSTRG.135911.5
TERB1	1.08406e-06	9.29438e-06	0.211125	0	rna27291
LOC110256108	1.08515e-06	9.29829e-06	-1.15504	0	rna52768, rna52769, rna52770, MSTRG.237803.1
LOC106509143	1.10396e-06	9.45391e-06	2.5364	1	gene1609
MSTRG.84212	1.12487e-06	9.62726e-06	1.27806	0	MSTRG.42282.1, MSTRG.42282.2, MSTRG.42282.3, MSTRG.42282.4, MSTRG.42282.5, MSTRG.42282.6, MSTRG.42282.7, MSTRG.42282.8, MSTRG.42282.9, MSTRG.42282.10, MSTRG.42282.11, MSTRG.42282.14, MSTRG.42282.15, MSTRG.42282.16, MSTRG.42283.1, MSTRG.42286.1
PDPN	1.13362e-06	9.69647e-06	-3.37633	1	rna30630
NDC1	1.13728e-06	9.72201e-06	1.08673	0	rna33083, rna33084, MSTRG.144099.3, MSTRG.144099.5
LOC110259531	1.15052e-06	9.82947e-06	0.664803	0	rna13024
LOC110255273	1.15597e-06	9.8702e-06	-0.0552686	0	rna21603, rna21604, rna21605, rna21606, MSTRG.101666.1, MSTRG.101666.5, MSTRG.101666.7, MSTRG.101666.8
LOC106505250	1.1659e-06	9.94919e-06	-1.55845	1	rna49571, rna49572
LOC106509702	1.16667e-06	9.94986e-06	-1.38597	0	rna14910, rna14911, rna14912, MSTRG.70581.3, MSTRG.70581.5, MSTRG.70581.6
IQSEC3	1.17315e-06	9.9993e-06	0.705697	0	MSTRG.68005.1, MSTRG.68005.4, MSTRG.68005.3, MSTRG.68005.7, MSTRG.68005.8, MSTRG.68005.10, MSTRG.68005.11, MSTRG.68005.13, MSTRG.68005.14, MSTRG.68005.15, MSTRG.68005.16
LOC110256700	1.17976e-06	1.00497e-05	-1.21868	0	gene22658
LOC106504372	1.18101e-06	1.00545e-05	-2.29517	1	rna35186
STS	1.18676e-06	1.00975e-05	-0.423917	0	rna72224, MSTRG.338372.2
CMTM6	1.20493e-06	1.02461e-05	1.67331	1	MSTRG.192408.1
FMNL2	1.20798e-06	1.02661e-05	-1.44312	0	gene23791
CCNB2	1.23883e-06	1.05221e-05	-0.088559	0	rna2422
LOC100514068	1.24837e-06	1.05969e-05	-3.58127	1	rna50182, rna50183, rna50184, rna50185, MSTRG.231042.1, MSTRG.231042.6, MSTRG.231042.7, MSTRG.231042.8
MSTRG.336909	1.25075e-06	1.0611e-05	-0.26899	0	MSTRG.275574.1
LOC100525692	1.27076e-06	1.07744e-05	-1.60803	1	rna16535
ARHGEF25	1.28415e-06	1.08816e-05	1.65646	1	rna24285, rna24284, rna24287, MSTRG.109513.1
PLIN3	1.28824e-06	1.09099e-05	0.641205	0	rna10662
LOC110255463	1.29959e-06	1.09997e-05	-1.8369	1	rna43581, rna43582, rna43583, MSTRG.194852.1, MSTRG.194852.4
TCEA3	1.30377e-06	1.10286e-05	-1.83883	1	rna30804, MSTRG.133166.2
CA12	1.31037e-06	1.1078e-05	-1.45473	0	rna2363
LOC100626247	1.31957e-06	1.11492e-05		0	rna13303, MSTRG.65378.2, MSTRG.65378.4, MSTRG.65378.5
CLCN6	1.33207e-06	1.12391e-05	-1.4341	0	rna30574
RDH11	1.33253e-06	1.12391e-05	1.74941	1	rna37717, MSTRG.161601.1, MSTRG.161601.4
SLC6A8	1.33226e-06	1.12391e-05	-0.56305	0	rna74929, rna74928
LOC110255540	1.34813e-06	1.13642e-05	-2.07586	1	gene17259
OLFM1	1.36169e-06	1.14718e-05	-3.4653	1	rna6625, rna6627, rna6628, rna6630, rna6641, rna6644, rna6649, rna6650, rna6651, rna6652, rna6655, MSTRG.41796.24, MSTRG.41796.27, MSTRG.41796.40, MSTRG.41797.1
LOC110256292	1.36487e-06	1.14919e-05	0.685608	0	rna55322, rna55325, rna55324, MSTRG.245027.3
LOC102165038	1.36732e-06	1.15015e-05	0.678145	0	rna11469
LOC100155572	1.36759e-06	1.15015e-05	-1.00507	0	rna37227, rna37228, MSTRG.159386.4
LOC102160290	1.38722e-06	1.16599e-05	0.787254	0	rna76241
CGRRF1	1.38948e-06	1.16721e-05	0.788607	0	rna4267, rna4268, rna4269, rna4270, rna4271, MSTRG.28123.7
MMP16	1.4148e-06	1.18711e-05	-1.09666	0	rna19489, rna19490, rna19491, MSTRG.92120.5
LOC100524527	1.41437e-06	1.18711e-05	-0.689729	0	rna55180, rna55181, MSTRG.244705.1, MSTRG.244705.2, MSTRG.244705.5, MSTRG.244705.6
ZMAT2	1.41562e-06	1.18711e-05	0.882469	0	rna12896, MSTRG.63900.23
LOC106505794	1.4181e-06	1.1885e-05	-1.65144	1	rna57324
PPM1H	1.43595e-06	1.20277e-05	-0.98628	0	rna24439
MAMDC2	1.43746e-06	1.20335e-05	-5.20275	1	rna5039, rna5040
SCAMP3	1.47802e-06	1.23587e-05	0.59987	0	rna21020
LOC110260918	1.47795e-06	1.23587e-05	-3.40121	1	rna27027, MSTRG.122312.2
G6PD	1.48132e-06	1.23792e-05	-0.162888	0	rna74951
FBP2	1.48474e-06	1.24007e-05	-0.87436	0	rna46670
IQGAP3	1.49117e-06	1.24429e-05	-1.58536	1	rna20758
MSTRG.143732	1.4915e-06	1.24429e-05	1.4469	0	MSTRG.102465.2, MSTRG.102465.4, MSTRG.102465.3, MSTRG.102465.5, MSTRG.102465.7
PRKCZ	1.49662e-06	1.24784e-05	-0.706133	0	rna30274
DENND1C	1.49753e-06	1.24788e-05	-2.3802	1	rna10544, rna10543, rna10546, rna10545
LOC100739396	1.52915e-06	1.27351e-05	0.55912	0	rna51453, rna51452, rna51454
TAS2R42	1.53292e-06	1.27591e-05		0	rna25245, rna25246, MSTRG.114365.2
CGN	1.5783e-06	1.31293e-05	0.586081	0
FLT1	1.60523e-06	1.33457e-05	-1.2106	0	rna49476
LOC110255596	1.60955e-06	1.3374e-05	-1.30377	0	MSTRG.151562.1
LOC106508320	1.61182e-06	1.33852e-05	-1.00785	0	rna53570
MESDC1	1.61641e-06	1.34156e-05	-0.184808	0	rna36116
MSTRG.108777	1.63845e-06	1.35908e-05	-1.8696	1	MSTRG.65395.1
HMGN1	1.65263e-06	1.37007e-05	-1.35665	0	rna58457, rna58456, rna58455, rna58458, rna58459, rna58461, rna58462, MSTRG.262174.4
AP2A2	1.67833e-06	1.39058e-05	-0.916675	0	rna6771, MSTRG.41878.2, MSTRG.41878.3
HSPG2	1.68196e-06	1.39279e-05	-0.638827	0	rna30739, rna30740
MMP2	1.69048e-06	1.39905e-05	-4.02909	1	rna27476
EXD2	1.70928e-06	1.4138e-05	1.17785	0	rna37675
LOC106509149	1.713e-06	1.41607e-05	1.75382	1	gene1634
WDR60	1.71735e-06	1.41886e-05	-1.2103	0	rna72289, rna72299, rna72313, rna72316, rna72317, rna72318, MSTRG.339193.23, MSTRG.339193.32, MSTRG.339193.31, MSTRG.339193.29, MSTRG.339193.34, MSTRG.339193.28, MSTRG.339193.33, MSTRG.339193.30, MSTRG.339193.27, MSTRG.339193.41, MSTRG.339193.40, MSTRG.339193.43, MSTRG.339193.44, MSTRG.339193.45, MSTRG.339193.46, MSTRG.339193.47, MSTRG.339193.48, MSTRG.339193.52, MSTRG.339193.54
WWC1	1.73465e-06	1.43234e-05	-1.12176	0	rna67928, MSTRG.316728.1
RNF148	1.74174e-06	1.43738e-05	2.00289	1	gene26283
IFN-OMEGA-7	1.77973e-06	1.4679e-05		0	rna4619
LOC100511376	1.78137e-06	1.46841e-05	0.793007	0	rna16060
TAZ	1.79387e-06	1.47789e-05	-0.602264	0	rna75034
LOC110260284	1.8047e-06	1.48597e-05	0.935511	0	rna19847
LOC102163370	1.81146e-06	1.49068e-05	1.44771	0	rna53047
GTF3C4	1.82269e-06	1.49908e-05	-0.473628	0	rna6446, rna6448, rna6450, rna6447, rna6445, rna6444, rna6443, rna6442, rna6452, rna6453, rna6454, MSTRG.41494.1, MSTRG.41494.14, MSTRG.41494.16, MSTRG.41494.15, MSTRG.41494.19, MSTRG.41494.20, MSTRG.41494.22, MSTRG.41494.23, MSTRG.41494.27
LOC102158077	1.82887e-06	1.50332e-05	1.88819	1	rna33097, rna33096, rna33095, rna33098, MSTRG.144182.1, MSTRG.144182.3, MSTRG.144182.4, MSTRG.144182.5, MSTRG.144182.6, MSTRG.144182.10, MSTRG.144182.11
IL18	1.84485e-06	1.51559e-05	0.164732	0	rna42733
INTS6	1.88107e-06	1.54448e-05	0.323131	0	rna48168
LOC100515383	1.8924e-06	1.55202e-05	-0.87799	0	rna29452, rna29451, MSTRG.130894.3, MSTRG.130894.4
IDH1	1.89139e-06	1.55202e-05	0.895235	0	rna65786, rna65785, rna65784, MSTRG.303890.1, MSTRG.303890.5, MSTRG.303890.6, MSTRG.303890.7, MSTRG.303890.8, MSTRG.303890.9, MSTRG.303890.10
UBXN2B	1.89691e-06	1.55485e-05	-0.600414	0	rna19940
IPO4	1.91005e-06	1.56473e-05	-0.0903986	0	rna37045
ADAMTS17	1.91966e-06	1.57135e-05	-0.194494	0	rna3307, MSTRG.20589.2
LRG1	1.92029e-06	1.57135e-05		0	rna10686, rna10685, rna10687, rna10688, MSTRG.53712.6, MSTRG.53712.8, MSTRG.53712.10, MSTRG.53712.12, MSTRG.53712.15, MSTRG.53712.14
LOC102167078	1.95015e-06	1.59489e-05	1.51772	1	rna41267, MSTRG.184194.1, MSTRG.184194.2, MSTRG.184194.4, MSTRG.184194.5
CYP3A29	2.00488e-06	1.63873e-05	-2.2705	1	rna13661, rna13662, MSTRG.66196.2, MSTRG.66196.3
LOC110261480	2.02953e-06	1.65795e-05	-0.444467	0	rna34516, rna34517, rna34518, MSTRG.149591.1, MSTRG.149591.4
YWHAH	2.03199e-06	1.65902e-05	0.500495	0	rna60572, rna60574, rna60573, rna60576, rna60575, rna60577, rna60579, rna60578, rna60580, rna60581, rna60582, MSTRG.275732.12, MSTRG.275732.17, MSTRG.275732.18, MSTRG.275732.19, MSTRG.275732.21
SMO	2.04593e-06	1.66946e-05	-1.77492	1	rna73008, rna73009, MSTRG.342438.3
SDC3	2.052e-06	1.67348e-05	-0.937166	0	rna31358, rna31357, rna31356, rna31354, rna31352, rna31350, rna31370, MSTRG.135027.1, MSTRG.135027.2, MSTRG.135027.26, MSTRG.135027.31
LNPEP	2.06964e-06	1.68692e-05	1.24493	0	rna11954
TMC4	2.07674e-06	1.69176e-05	0.346483	0	rna29306
S100A14	2.10729e-06	1.71568e-05	-1.5082	1	rna21269
LOC100620187	2.1143e-06	1.72043e-05	-0.0279269	0	rna32180, MSTRG.137708.2, MSTRG.137708.4, MSTRG.137708.5
SURF2	2.15887e-06	1.75571e-05	-1.10608	0	rna6523
SEMA4G	2.17429e-06	1.76727e-05	-0.594767	0	rna62679, rna62680, rna62681, rna62683, rna62684, rna62685, rna62686
TMEM151B	2.19517e-06	1.78324e-05	-2.10065	1	rna35913, rna35915, rna35914, rna35919, rna35920, rna35918, rna35921, rna35923, rna35922, rna35924, rna35925, MSTRG.154074.14, MSTRG.154074.13
DIP2C	2.19759e-06	1.78421e-05	-0.858344	0	rna47637, rna47641, rna47640, rna47639, rna47642, rna47644, rna47646, rna47648, rna47647, rna47650, rna47651, rna47654, rna47656, rna47657, rna47659, rna47660, rna47681, MSTRG.215744.34, MSTRG.215759.1
LOC110257200	2.20632e-06	1.7903e-05	-3.64841	1	rna63569, rna63570, MSTRG.288455.5, MSTRG.288455.2, MSTRG.288455.8
CFP	2.21465e-06	1.79605e-05	-4.43457	1	rna75987
LOC100627283	2.2184e-06	1.79809e-05	-1.49719	0	rna30921, rna30922, rna30924, rna30928, rna30931, MSTRG.133628.3, MSTRG.133628.16
HYAL4	2.26108e-06	1.83166e-05	1.51276	1	rna73129, rna73130, rna73128, rna73127, rna73134
LOC110255920	2.26435e-06	1.83329e-05	-3.10331	1	rna49247, MSTRG.222965.2, MSTRG.222965.5, MSTRG.222965.4, MSTRG.222965.7, MSTRG.222965.5
ADIPOQ	2.29407e-06	1.85632e-05	-1.41528	0	rna56822, rna56823, MSTRG.253424.2
LOC100621521	2.29668e-06	1.85739e-05	-2.6196	1	rna51492
LOC100737436	2.30794e-06	1.86547e-05	-1.87517	1	rna19438
GPC4	2.31666e-06	1.87147e-05	-0.439073	0	rna74520
ARL4A	2.32916e-06	1.88053e-05	1.48455	0	rna44223
LOC110261469	2.36167e-06	1.90572e-05	2.32759	1	gene1084
DPH6	2.37268e-06	1.91354e-05	-0.539921	0	rna3269
LOC100523310	2.40773e-06	1.94073e-05	0.487063	0	rna22633, rna22634, rna22635, rna22636, rna22637, rna22639, MSTRG.105396.4, MSTRG.105396.7, MSTRG.105396.8, MSTRG.105396.9, MSTRG.105396.10, MSTRG.105396.12
CLEC20A	2.44403e-06	1.9689e-05	-3.38385	1	rna45143
RCAN2	2.4484e-06	1.97133e-05	-2.682	1	rna35880, MSTRG.153928.3, MSTRG.153928.4
LOC110261493	2.45215e-06	1.97222e-05	-1.10746	0	rna34965
ENTPD3	2.45222e-06	1.97222e-05	1.37842	0	rna53799
LOC110256634	2.46691e-06	1.98294e-05	1.95159	1	rna63598
MAML1	2.47547e-06	1.98872e-05	-0.30789	0	rna11189
LOC100623540	2.49234e-06	2.00117e-05	-1.14002	0	rna14705, MSTRG.69312.4
LOC110260876	2.49945e-06	2.00577e-05	-2.35052	1	rna2096, rna2099, rna2100, rna2104, rna2103, rna2102, rna2101, rna2107, rna2131, rna2132, rna2134, rna2136, rna2137, rna2133, rna2126, rna2127, rna2128, rna2130, rna2129, rna2124, rna2125, rna2123, rna2122, rna2121, rna2119, rna2117, rna2116, rna2115, rna2114, rna2113, rna2112, rna2111, rna2110, rna2109, rna2108, MSTRG.15107.11, MSTRG.15107.16, MSTRG.15107.27, MSTRG.15107.26, MSTRG.15107.28, MSTR…
COX7A1	2.51451e-06	2.01563e-05	0.434738	0	rna27901
LOC100518305	2.51378e-06	2.01563e-05	2.64362	1	MSTRG.63678.1, MSTRG.63678.2
HEY1	2.52833e-06	2.02559e-05	0.699497	0	rna19688, rna19689
SLC2A11	2.57422e-06	2.06122e-05	0.713153	0	rna60726, rna60727, rna60728, MSTRG.276284.3, MSTRG.276284.5, MSTRG.276284.4, MSTRG.276284.6, MSTRG.276284.8, MSTRG.276284.7, MSTRG.276284.9
LOC110256151	2.59074e-06	2.0733e-05	-3.6453	1	rna53333, rna53334
LOC100523275	2.6001e-06	2.07965e-05	3.17379	1	rna51000, rna51001, MSTRG.233364.1, MSTRG.233364.3, MSTRG.233364.5
FAM129C	2.62447e-06	2.09799e-05	-0.198147	0	rna9485, rna9484, MSTRG.51076.1
LOC100736604	2.62899e-06	2.10045e-05	2.17207	1	rna13096, rna13099, rna13098, rna13097, rna13100, rna13101, MSTRG.64746.3, MSTRG.64746.4, MSTRG.64746.8, MSTRG.64746.9, MSTRG.64746.10
UNK	2.64975e-06	2.11587e-05	-1.31566	0	rna53813
FBN2	2.65954e-06	2.12252e-05	1.51668	1	rna12307
HSP90B1	2.66366e-06	2.12348e-05	0.709241	0	rna25828, MSTRG.116722.1, MSTRG.116722.4, MSTRG.116722.6, MSTRG.116722.7, MSTRG.116722.5
POLR2I	2.66256e-06	2.12348e-05	0.284094	0	rna27888, rna27889, rna27891, rna27890
SHISA8	2.67636e-06	2.13244e-05	1.22194	0	rna23197, MSTRG.107023.2
GXYLT2	2.68306e-06	2.1366e-05	-2.81936	1	rna54778, rna54779, rna54780, rna54781, rna54783, rna54782, rna54786, rna54785, rna54784, rna54790, rna54789, rna54788, rna54787, rna54791, rna54793, rna54792, rna54794, MSTRG.244420.3, MSTRG.244420.6, MSTRG.244420.9, MSTRG.244420.13, MSTRG.244420.19
PTPRR	2.70533e-06	2.15316e-05	-3.59797	1	gene9230
LOC102160015	2.7363e-06	2.17543e-05	1.8257	1	rna46641, rna46642, rna46643, rna46644, rna46646, rna46645, rna46647, MSTRG.210299.13
RBM11	2.73586e-06	2.17543e-05	-1.91798	1	rna57996, rna57997, rna57999, rna57998, MSTRG.260206.1, MSTRG.260206.8
GLT1D1	2.74214e-06	2.17887e-05	-1.54419	1	MSTRG.206209.1, MSTRG.206209.4
PLEKHA5	2.74709e-06	2.18162e-05	1.58783	1	rna25017, MSTRG.113326.4, MSTRG.113326.8, MSTRG.113326.9
PLLP	2.74904e-06	2.18198e-05	0.452221	0	rna27163, MSTRG.122904.3
NAPA	2.76428e-06	2.19287e-05	-0.866816	0	rna28841, rna28842, rna28840, rna28839, rna28837, rna28836, rna28830, rna28829, rna28828, rna28827, rna28826, rna28825, rna28824, rna28823, MSTRG.130060.22
HINT1	2.78099e-06	2.20493e-05	0.282557	0	rna12331, rna12330, rna12329, rna12328, MSTRG.61617.1, MSTRG.61617.2, MSTRG.61617.7, MSTRG.61617.11
LOC100621428	2.81807e-06	2.23311e-05	-0.838731	0	rna41702, rna41703, MSTRG.186873.2
LOC110255732	2.85367e-06	2.26009e-05	-1.11349	0	rna47710, MSTRG.215419.1
ZNF404	2.87403e-06	2.27497e-05	-0.493891	0	rna28576, rna28575, rna28577, MSTRG.129595.3, MSTRG.129595.4
LBH	2.93396e-06	2.31989e-05	-1.08262	0	rna17647
RABAC1	2.9324e-06	2.31989e-05	0.0651721	0	rna28529, MSTRG.129538.2
LOC110260817	2.94405e-06	2.3266e-05	-0.928365	0	rna25951, MSTRG.117400.1
RAB3D	2.94704e-06	2.3277e-05	0.346824	0	rna10222, rna10221
OCA2	2.94888e-06	2.32789e-05	-2.09159	1	rna64472, MSTRG.292920.1, MSTRG.292920.3
LOC110261024	2.96461e-06	2.33903e-05	2.06551	1	rna2517, rna2518, MSTRG.17339.2
AFAP1L2	2.98297e-06	2.35225e-05	-1.40301	0	rna63074, rna63075, rna63076
FCGR1A	2.98976e-06	2.35632e-05	-2.19306	1	rna21585, rna21586, rna21587, rna21588, MSTRG.101593.2, MSTRG.101593.4
SLC30A1	3.03248e-06	2.38869e-05	1.20241	0	rna45640, rna45641, MSTRG.204878.2, MSTRG.204878.3, MSTRG.204878.5, MSTRG.204878.6, MSTRG.204878.7
MSTRG.370605	3.04955e-06	2.40084e-05	-3.55733	1	MSTRG.172631.1
OAF	3.05278e-06	2.40208e-05	-2.02617	1	rna43067
TRIB2	3.08436e-06	2.42562e-05	-5.55938	1	rna17989
RND1	3.09171e-06	2.43009e-05	0.109657	0	rna23556, rna23555, MSTRG.107864.1, MSTRG.107864.2, MSTRG.107862.9
LOC106506824	3.12565e-06	2.45544e-05	1.52251	1	rna71671, rna71669
NEK10	3.12903e-06	2.45676e-05	-1.76343	1	rna59169, MSTRG.268892.1, MSTRG.268892.2, MSTRG.268892.3, MSTRG.268892.6
C18H7orf31	3.1632e-06	2.48176e-05	1.04232	0	rna71952
MSTRG.231153	3.16429e-06	2.48176e-05	-0.357692	0	MSTRG.172646.1
IPCEF1	3.18827e-06	2.49922e-05	-0.551066	0	rna349
LOC100737184	3.19236e-06	2.50108e-05	-1.28745	0	rna39729, rna39730, MSTRG.172745.1, MSTRG.172745.2, MSTRG.172745.5, MSTRG.172745.4
PLA2G4D	3.21942e-06	2.52092e-05	-3.65465	1	rna3086
GPR22	3.27096e-06	2.5599e-05	2.10893	1	rna44766, rna44767
LOC110256967	3.28574e-06	2.57009e-05	-0.925701	0	rna65675
SMIM1	3.3242e-06	2.59877e-05	-1.43494	0	rna30339, rna30340, MSTRG.132259.3, MSTRG.132256.1
CISD2	3.32607e-06	2.59884e-05	0.921255	0	rna40874, rna40873, rna40872, rna40871, rna40870, rna40869, rna40875, rna40876, MSTRG.180625.1, MSTRG.180625.10, MSTRG.180625.12, MSTRG.180625.18
CAMKK2	3.34947e-06	2.61572e-05	3.42824	1	rna59670, rna59671, rna59674, rna59676, rna59681, MSTRG.271761.1, MSTRG.271761.2, MSTRG.271761.4
IFT27	3.36185e-06	2.62397e-05	-0.969647	0	rna23422, MSTRG.107592.2
CTSO	3.36692e-06	2.62652e-05	-3.41356	1	rna39401
MYOF	3.36894e-06	2.62669e-05	0.876475	0	rna62141, rna62139, rna62138, rna62136, rna62135, MSTRG.282520.11
LOC100524915	3.42592e-06	2.66968e-05	0.584193	0	rna68839, rna68838, rna68837, MSTRG.323777.6, MSTRG.323777.7, MSTRG.323777.8, MSTRG.323777.9, MSTRG.323777.10
IFN-DELTA-4	3.43266e-06	2.67207e-05		0	rna4654
LOC100626360	3.43106e-06	2.67207e-05	0.772964	0	rna9103, rna9104, rna9102, rna9101, rna9105, rna9106, rna9107, rna9108, MSTRG.49769.8
ACPP	3.43594e-06	2.6732e-05	-1.97247	1	rna55519
LENG8	3.57256e-06	2.778e-05	0.624001	0	rna29445
LOC102158145	3.59599e-06	2.79472e-05	-2.66876	1	rna67923, rna67924, rna67925, rna67926, rna67927, MSTRG.316729.6
PPRC1	3.64492e-06	2.83124e-05	-1.11058	0	rna62750
LOC102162000	3.65749e-06	2.83949e-05	1.61568	1	rna68794, rna68795, MSTRG.322988.2, MSTRG.322988.4, MSTRG.322988.6, MSTRG.322988.7
IGF2BP2	3.72902e-06	2.89348e-05	-0.713422	0	rna56664
LOC102167102	3.90624e-06	3.02937e-05	0.847703	0	rna59314, rna59313, rna59312, rna59315, MSTRG.269684.7, MSTRG.269684.8
MSTRG.325219	3.93358e-06	3.04894e-05	0.250518	0	MSTRG.244396.2
LOC110261648	3.97379e-06	3.07847e-05	-2.16252	1	rna38421, MSTRG.164561.2
RPL7	4.00308e-06	3.09951e-05	-1.00771	0	rna19705
GPD1L	4.02264e-06	3.113e-05	0.56288	0	rna53526
BUD23	4.02894e-06	3.11622e-05	-0.807986	0	rna14055
SUGP1	4.0499e-06	3.13076e-05	-0.38359	0	rna9254
GPATCH4	4.05618e-06	3.13395e-05	-0.382566	0	rna20755, rna20754
MPV17L	4.06264e-06	3.13727e-05	0.88916	0	rna13614, MSTRG.66174.1, MSTRG.66174.4, MSTRG.66174.5, MSTRG.66174.6
LOC102164814	4.08046e-06	3.14936e-05	0.932221	0	rna36778
RPL31	4.11322e-06	3.17296e-05	-0.971364	0	rna16201, MSTRG.74236.1
LOC100513253	4.12582e-06	3.18099e-05	-2.80918	1	rna73314, rna73315, MSTRG.343898.1
LOC106504342	4.13905e-06	3.18951e-05	-1.05695	0	rna34429
MSTRG.151484	4.14516e-06	3.19252e-05	-2.45215	1	MSTRG.109686.2, MSTRG.109686.4
PRRT1	4.1476e-06	3.19271e-05	-3.31998	1	rna35034, rna35033, rna35032
GLIS1	4.15935e-06	3.20006e-05	-2.70541	1	rna33094
DBN1	4.20119e-06	3.23054e-05	-3.21727	1	rna11311, rna11310, rna11309, rna11313, rna11312, rna11316, rna11317, rna11318, rna11315, rna11314, rna11319
F8A1	4.26908e-06	3.28101e-05	-0.747326	0	rna75139, MSTRG.358399.1, MSTRG.358399.7
MAP4K1	4.30259e-06	3.30501e-05	-2.19416	1	rna28043
ZMIZ1	4.35404e-06	3.34277e-05	-2.31297	1	rna61775
DUOXA2	4.37864e-06	3.35849e-05	1.4115	0	rna2862, rna2861
LOC110257832	4.37913e-06	3.35849e-05	0.700572	0	rna72793, MSTRG.341608.1, MSTRG.341608.3, MSTRG.341608.6, MSTRG.341608.2
LOC106509580	4.42193e-06	3.38953e-05	-1.33313	0	rna12840
SLC35D1	4.51453e-06	3.45868e-05	-1.09125	0	rna32689, rna32690
EPHA4	4.55962e-06	3.49139e-05	-1.05226	0	rna66092, rna66094, rna66093, MSTRG.305302.2
MSTRG.120223	4.56601e-06	3.49444e-05	-2.0871	1	MSTRG.72335.9, MSTRG.72335.10
CREG1	4.5861e-06	3.50797e-05	1.66988	1	rna20273, rna20274, rna20275
SUPT7L	4.62361e-06	3.5348e-05	-0.346052	0	rna17671, rna17672, MSTRG.82506.2, MSTRG.82506.11, MSTRG.82506.17, MSTRG.82506.4, MSTRG.82506.6, MSTRG.82506.8, MSTRG.82506.9, MSTRG.82506.5, MSTRG.82506.3, MSTRG.82506.18, MSTRG.82506.16, MSTRG.82506.13, MSTRG.82506.15, MSTRG.82506.14, MSTRG.82506.12, MSTRG.82506.10, MSTRG.82506.21, MSTRG.82505.2, MSTRG.82508.1
ALDH4A1	4.64398e-06	3.5485e-05	0.48526	0	rna30597, rna30596, rna30595, rna30594, rna30593, rna30592, rna30590
LOC102163252	4.64823e-06	3.54989e-05	-1.29141	0	rna63764, rna63765, MSTRG.289737.1, MSTRG.289737.2, MSTRG.289737.3, MSTRG.289737.4, MSTRG.289737.5
CRTC2	4.65134e-06	3.5504e-05	-1.48387	0	rna21197, MSTRG.101078.2, MSTRG.101078.3, MSTRG.101078.4, MSTRG.101078.5, MSTRG.101078.6, MSTRG.101080.1
C6H19orf18	4.66201e-06	3.55668e-05	-3.09645	1	rna29870
MSTRG.23103	4.67007e-06	3.56096e-05	-1.51216	1	rna78312
LOC110261675	4.74717e-06	3.61785e-05		0	rna34561, rna34564, rna34567, rna34572, rna34571, rna34573, MSTRG.149844.10, MSTRG.149844.14, MSTRG.149844.15
LEFTY2	4.78195e-06	3.64245e-05	3.03241	1	rna48127, rna48128, MSTRG.218176.1
TBC1D15	4.8099e-06	3.66182e-05	-0.225431	0	rna24676, MSTRG.111330.1, MSTRG.111330.4
A1CF	4.8192e-06	3.66698e-05	-1.62439	1	rna62087, MSTRG.282080.2
LOC106505256	4.95102e-06	3.76532e-05	-2.27981	1	rna49597
PI3	4.95474e-06	3.76617e-05	4.07852	1	rna69874
OXTR	5.00003e-06	3.79861e-05	4.37707	1	rna55060, rna55061
DCAF7	5.06668e-06	3.84724e-05	-0.460555	0	rna50305, rna50304, MSTRG.231334.5
LEPROT	5.0797e-06	3.85511e-05	0.0959018	0	rna32587
MCM8	5.08452e-06	3.85676e-05	0.716755	0	rna68648, rna68649
IL16	5.09342e-06	3.86149e-05	-1.12435	0	rna36156, rna36162, rna36163, rna36164, rna36165, rna36166, rna36167, rna36171, MSTRG.155064.1, MSTRG.155064.3, MSTRG.155064.15, MSTRG.155064.18, MSTRG.155064.20, MSTRG.155064.22, MSTRG.155064.23, MSTRG.155064.24, MSTRG.155064.26, MSTRG.155064.27
AIFM1	5.23126e-06	3.96393e-05	-0.416336	0	gene27433
G0S2	5.33978e-06	4.04405e-05	0.0942748	0	gene17278
EVA1A	5.40453e-06	4.09096e-05	-2.97589	1	rna16507, rna16508, rna16509, rna16513, rna16511, rna16512, rna16510, MSTRG.75196.4
LOC102160761	5.41506e-06	4.0968e-05	-2.83786	1	rna41975
NUP54	5.422e-06	4.09991e-05	0.414904	0	rna39830, MSTRG.173095.3
SLCO2B1	5.51229e-06	4.1653e-05	-1.0033	0	rna41973, MSTRG.187906.1, MSTRG.187908.3, MSTRG.187908.5, MSTRG.187908.6, MSTRG.187908.4
LLGL1	5.51421e-06	4.1653e-05	-1.33013	0	rna53235, rna53236
LOC100154312	5.58353e-06	4.2147e-05	1.41191	0	rna60826, MSTRG.277004.5, MSTRG.277004.4, MSTRG.277004.3, MSTRG.277004.7, MSTRG.277004.9
LOC102166561	5.5854e-06	4.2147e-05	1.05567	0	rna65651, rna65652, MSTRG.304439.40
TLR3	5.60894e-06	4.23027e-05	0.506401	0	MSTRG.230897.1
DHRS3	5.6123e-06	4.23061e-05	0.209086	0	rna30513
LOC106510014	5.61796e-06	4.23268e-05	-2.12746	1	rna19347, MSTRG.91316.1, MSTRG.91316.2
NDUFB10	5.67426e-06	4.26846e-05	-0.292046	0	rna15363, rna15364, rna15362, rna15361
PROSER3	5.67151e-06	4.26846e-05	-1.9047	1	rna28086, rna28087
DNAJC19	5.67425e-06	4.26846e-05	0.609577	0	rna56453, rna56456, rna56458, rna56459, rna56460, rna56461, MSTRG.250746.9, MSTRG.250746.12
TAL1	5.70417e-06	4.28874e-05	-5.34052	1	rna33407
AQP7	5.71511e-06	4.29391e-05	-1.39285	0	rna47003
FAM222B	5.71695e-06	4.29391e-05	-0.527202	0	rna52154
LOC102160325	5.72576e-06	4.29831e-05	0.775867	0	rna68807, rna68808, rna68809, rna68810, rna68811, rna68812, rna68813, MSTRG.323380.3, MSTRG.323380.2, MSTRG.323380.6
C12H17orf78	5.75186e-06	4.31567e-05	2.073	1	rna51874, rna51875, rna51876, MSTRG.234844.2
C6H1orf109	5.77489e-06	4.33072e-05	-0.241146	0	rna31704, rna31703, rna31702
CLIP4	5.84136e-06	4.37831e-05	0.651951	0	gene6646
SERPINF1	5.84883e-06	4.38165e-05	-2.82421	1	rna52310
FRMD7	5.89149e-06	4.41134e-05	-2.85901	1	rna74503
LOC110256564	5.94476e-06	4.44893e-05	-0.864828	0	rna59208, rna59209, rna59213, rna59212, rna59217, rna59218, rna59220, rna59225
RNF139	5.96894e-06	4.46473e-05	0.122296	0	rna18829
IZUMO4	6.00353e-06	4.4883e-05	1.92142	1	rna10903, rna10910, rna10909, rna10908, rna10906, MSTRG.54094.1
DFNA5	6.09298e-06	4.55282e-05	1.99689	1	rna71969, rna71970, rna71971, rna71972, MSTRG.337401.5, MSTRG.337401.6
CCDC171	6.11232e-06	4.56493e-05	-0.574508	0	rna4699
TRPV2	6.12653e-06	4.5732e-05	-1.31186	0	rna53074, rna53073, rna53072, MSTRG.238648.1, MSTRG.238648.2, MSTRG.238648.3
MUL1	6.24278e-06	4.65758e-05	-0.425364	0	rna30666, MSTRG.132633.1, MSTRG.132633.2
TIPARP	6.3138e-06	4.70815e-05	-0.552756	0	rna56281, MSTRG.249976.3, MSTRG.249976.4
PDE11A	6.3717e-06	4.74889e-05	1.61926	1	rna65134, rna65133, rna65132, MSTRG.299218.3
LOC106509989	6.3915e-06	4.76121e-05	0.280874	0	rna19072
NYAP2	6.42856e-06	4.78636e-05	-2.893	1	rna66353
DLST	6.4367e-06	4.78997e-05	-0.459951	0	rna37918
STAG3	6.44319e-06	4.79235e-05	-2.79573	1	rna13787
MSTRG.88171	6.47437e-06	4.81308e-05	-1.36404	0	MSTRG.44326.1
ZNF174	6.52251e-06	4.84638e-05		0	rna15097, rna15101, rna15100, rna15099, rna15098, rna15102, rna15103
LOC110259939	6.56136e-06	4.87277e-05	-0.952651	0	rna15076
LOC110255667	6.57342e-06	4.87923e-05	0.361506	0	rna46769
LOC110261313	6.59748e-06	4.89459e-05		0	rna29826, MSTRG.131404.2
TSPAN18	6.68717e-06	4.9586e-05	0.88545	0	rna8283, rna8282, rna8281, rna8278, rna8276, rna8275, rna8274, rna8273, rna8272, rna8271, rna8270, rna8269, MSTRG.44252.17
FAM83D	6.74033e-06	4.99547e-05	0.931851	0	rna69684, MSTRG.330277.2, MSTRG.330275.1, MSTRG.330275.1
MSTRG.368519	6.80075e-06	5.03768e-05	-6.75272	1	MSTRG.329719.1
CRB2	6.81049e-06	5.04233e-05	-1.70588	1
INTS1	6.8731e-06	5.08609e-05	-1.25027	0	rna13362
HCN2	6.93983e-06	5.13286e-05	1.15044	0	rna11145, rna11144, rna11143, rna11142
ITGAV	7.00246e-06	5.17655e-05	-0.871677	0	rna65323
SVIP	7.00953e-06	5.17915e-05	0.841497	0	rna8599, rna8600, rna8602, rna8601, rna8604, rna8603, rna8605, rna8606, MSTRG.46318.13, MSTRG.46318.11, MSTRG.46318.15
LOC106504962	7.05477e-06	5.20992e-05	0.395317	0	rna44136, rna44137
TMPRSS13	7.15321e-06	5.27994e-05	-2.67876	1	rna42914, rna42915, MSTRG.191282.1
LOC110255949	7.161e-06	5.283e-05	-1.80219	1	rna53632, rna53633
LOC100620265	7.19206e-06	5.30323e-05	1.26544	0	rna9641
CCDC22	7.21795e-06	5.31963e-05	-0.726786	0	rna73312
LOC110258352	7.23019e-06	5.32595e-05	-2.75222	1	rna76907
NOL12	7.25588e-06	5.34217e-05	-0.571341	0	rna23362, MSTRG.107446.1, MSTRG.107446.2, MSTRG.107446.3, MSTRG.107446.4, MSTRG.107446.5, MSTRG.107446.6
PDE6H	7.27118e-06	5.35072e-05	-2.25709	1	rna25114, rna25113
GNA12	7.31526e-06	5.38043e-05	-0.481726	0	rna13396, rna13395, rna13394, rna13397, MSTRG.65532.2, MSTRG.65532.1, MSTRG.65532.9, MSTRG.65532.13, MSTRG.65532.11
ZNF175	7.39145e-06	5.43372e-05	-0.413894	0	rna29311
C8G	7.41977e-06	5.45178e-05	-5.16086	1	rna76099, rna76098, rna76097, rna76096, rna76095, rna76094
GRM5	7.47398e-06	5.48884e-05	-0.259312	0	MSTRG.133636.1
LAMC1	7.60629e-06	5.58319e-05	-0.691356	0	rna45436
PRDM11	7.62109e-06	5.59123e-05	-1.78715	1	rna8267, rna8266, rna8265, rna8268, MSTRG.44251.5, MSTRG.44251.6
LOC110258360	7.65202e-06	5.6111e-05	-1.13771	0	rna76599, rna76601, rna76603, rna76605, rna76606, rna76604, rna76602, rna76600, rna76598, rna76597, rna76596, rna76595, rna76594, MSTRG.364958.3, MSTRG.364958.4, MSTRG.364958.2, MSTRG.364958.1
CRYBG2	7.72161e-06	5.65927e-05	-3.01815	1	rna31025, rna31024, rna31022, rna31021, rna31020, rna31019, rna31018, rna31017, rna31016
TRNAR-CCU	7.73123e-06	5.66347e-05		0	rna15151, rna15150, rna15152, rna15153, MSTRG.71962.7, MSTRG.71962.8
TAF6	7.76607e-06	5.68612e-05	-1.64779	1	rna13772, rna13770, rna13769, rna13768, rna13767, MSTRG.66326.1
DSP	7.86691e-06	5.75706e-05	1.69112	1	rna34047, rna34048, rna34049, rna34051, rna34050, rna34052, MSTRG.148761.7
LOC110255230	7.99176e-06	5.84548e-05	-1.12573	0	rna34559, MSTRG.149836.1, MSTRG.149836.2, MSTRG.149836.3, MSTRG.149836.4, MSTRG.149836.5
PHC3	8.04637e-06	5.8799e-05	0.578477	0	rna56321, rna56323, rna56322
LOC100623408	8.0469e-06	5.8799e-05	-1.96251	1	rna58350, rna58351, MSTRG.261876.2
TUBB4B	8.06029e-06	5.88672e-05	-0.687232	0	rna76051, MSTRG.363848.3, MSTRG.363848.8, MSTRG.363848.6, MSTRG.363848.9, MSTRG.363848.10, MSTRG.363848.11
LOC106509151	8.06817e-06	5.88952e-05	1.71606	1	rna4631
FANCD2OS	8.10901e-06	5.91636e-05	-1.41368	0	rna55150, rna55149, rna55148, rna55146, rna55151, MSTRG.244645.7, MSTRG.244645.9
UNC119	8.13628e-06	5.93328e-05	-0.640513	0	rna52051, rna52050, rna52049, rna52043, rna52042, rna52041, rna52040, MSTRG.235215.1, MSTRG.235215.2, MSTRG.235215.7, MSTRG.235215.5, MSTRG.235215.6, MSTRG.235215.3, MSTRG.235215.9, MSTRG.235215.11, MSTRG.235215.10, MSTRG.235215.12, MSTRG.235215.33, MSTRG.235215.34, MSTRG.235216.1
CDR2L	8.14237e-06	5.93474e-05	-0.842889	0	rna50008, rna50007, rna50006, rna50005, rna50004, rna50003, rna50014, MSTRG.230911.3
CEL	8.17697e-06	5.95698e-05	-2.12719	1	rna6515
UTP3	8.23924e-06	5.99934e-05	-0.538789	0	rna39718, MSTRG.172723.1, MSTRG.172723.2, MSTRG.172723.3, MSTRG.172723.5, MSTRG.172723.4, MSTRG.172723.6, MSTRG.172723.7, MSTRG.172723.8, MSTRG.172723.9, MSTRG.172723.11, MSTRG.172723.12, MSTRG.172723.14, MSTRG.172723.17, MSTRG.172723.18, MSTRG.172723.19, MSTRG.172723.21, MSTRG.172723.22
LOC102162982	8.28307e-06	6.02823e-05	1.97327	1	rna8942, MSTRG.49038.2
[truncated: 16,010 more rows]
