# Supplementary material for: Characterization and comparative analysis of transcriptional profiles of porcine colostrum and mature milk at different parities
Source: BMC Genom Data. 2021 Aug 10;22:25. doi: 10.1186/s12863-021-00980-5 (PMC8353812; doi:10.1186/s12863-021-00980-5)
Supplement: Supplementary file 11 — Additional file 11: Table S11. Gene ontology (GO) term and pathway analysis for the milk type main effect. Biological process (BP), molecular function (MF), cellular component (CC), and KEGG pathway results are shown in separate tabs. [file 12863_2021_980_MOESM11_ESM.xlsx]

## Sheet: BP GO Terms
Supplemental Table 11: Significantly enriched biological process (BP), molecular function (MF), and cellular component (CC) GO terms and KEGG pathways in milk type main effect gene set.
GO Term ID	GO Term Name	# DEG	# Annotated Genes	P-value
GO:0032501	multicellular organismal process	395	4346	6.683e-09
GO:0048731	system development	294	3053	5.3464e-08
GO:0050877	nervous system process	83	581	2.6732e-07
GO:0003008	system process	120	990	6.34885e-07
GO:0007155	cell adhesion	106	860	2.53954e-06
GO:0022610	biological adhesion	106	864	2.6732e-06
GO:0030154	cell differentiation	253	2665	4.6781e-06
GO:0051239	regulation of multicellular organismal process	212	2152	6.14836e-06
GO:0007154	cell communication	318	3543	6.14836e-06
GO:0043269	regulation of ion transport	60	401	6.14836e-06
GO:0023052	signaling	313	3492	9.11318e-06
GO:0007275	multicellular organism development	306	3406	1.05814e-05
GO:0048869	cellular developmental process	254	2728	1.54223e-05
GO:2000026	regulation of multicellular organismal development	153	1463	2.14811e-05
GO:0030198	extracellular matrix organization	36	196	2.53954e-05
GO:0043062	extracellular structure organization	36	197	2.71497e-05
GO:0006811	ion transport	104	904	4.22084e-05
GO:0050896	response to stimulus	421	5066	4.22084e-05
GO:0006956	complement activation	12	28	4.22084e-05
GO:0034765	regulation of ion transmembrane transport	43	266	4.6781e-05
GO:0000904	cell morphogenesis involved in differentiation	68	523	8.59243e-05
GO:0002684	positive regulation of immune system process	75	600	9.72073e-05
GO:0048856	anatomical structure development	321	3707	0.000110415
GO:0030001	metal ion transport	64	487	0.000116952
GO:0050710	negative regulation of cytokine secretion	9	17	0.000139006
GO:0051241	negative regulation of multicellular organismal process	97	860	0.000192779
GO:0065008	regulation of biological quality	240	2653	0.00027227
GO:0048666	neuron development	92	814	0.000322628
GO:1904062	regulation of cation transmembrane transport	35	213	0.000322628
GO:0006935	chemotaxis	50	359	0.000323371
GO:0098609	cell-cell adhesion	65	516	0.000323371
GO:0051240	positive regulation of multicellular organismal process	134	1316	0.000353806
GO:0006812	cation transport	76	638	0.000353806
GO:0042330	taxis	50	361	0.000353806
GO:0048468	cell development	151	1528	0.000361243
GO:0098655	cation transmembrane transport	55	414	0.000361243
GO:0010959	regulation of metal ion transport	39	254	0.000361243
GO:0009605	response to external stimulus	156	1596	0.000411262
GO:0002682	regulation of immune system process	98	894	0.000411262
GO:0007600	sensory perception	41	276	0.0004238
GO:0051094	positive regulation of developmental process	111	1049	0.0004238
GO:0048667	cell morphogenesis involved in neuron differentiation	53	399	0.000493269
GO:0007399	nervous system development	150	1529	0.00049734
GO:0009611	response to wounding	48	349	0.000531602
GO:0034762	regulation of transmembrane transport	47	340	0.000564342
GO:0010646	regulation of cell communication	211	2314	0.000566602
GO:0051049	regulation of transport	125	1227	0.000568766
GO:0007165	signal transduction	276	3182	0.00060147
GO:0007267	cell-cell signaling	108	1025	0.00060147
GO:0007409	axonogenesis	41	282	0.00060147
GO:0007411	axon guidance	24	126	0.000616892
GO:0097485	neuron projection guidance	24	126	0.000616892
GO:0032879	regulation of localization	181	1934	0.000631847
GO:0050793	regulation of developmental process	174	1845	0.000631847
GO:0023051	regulation of signaling	211	2323	0.000631847
GO:0048513	animal organ development	202	2207	0.000644432
GO:0061564	axon development	44	315	0.000691749
GO:0009653	anatomical structure morphogenesis	172	1830	0.000852659
GO:0007186	G protein-coupled receptor signaling pathway	48	359	0.000860861
GO:0032502	developmental process	334	4000	0.000879928
GO:0034330	cell junction organization	58	466	0.000920282
GO:0098662	inorganic cation transmembrane transport	49	372	0.00100245
GO:0030182	neuron differentiation	101	961	0.00116687
GO:0048583	regulation of response to stimulus	233	2641	0.00121509
GO:0007610	behavior	52	407	0.00121509
GO:0048858	cell projection morphogenesis	56	450	0.00121509
GO:0043270	positive regulation of ion transport	30	187	0.0012967
GO:0050808	synapse organization	40	285	0.00135597
GO:0098660	inorganic ion transmembrane transport	51	399	0.00135597
GO:0034220	ion transmembrane transport	63	530	0.00143207
GO:0031175	neuron projection development	81	735	0.00148511
GO:0048699	generation of neurons	111	1091	0.00148511
GO:0007626	locomotory behavior	26	153	0.00155632
GO:0007166	cell surface receptor signaling pathway	156	1653	0.00162559
GO:0120039	plasma membrane bounded cell projection morphogenesis	55	446	0.00164905
GO:0006959	humoral immune response	20	102	0.00164905
GO:0055085	transmembrane transport	85	785	0.00164905
GO:0009888	tissue development	125	1271	0.00194568
GO:0022008	neurogenesis	117	1173	0.00194568
GO:1904064	positive regulation of cation transmembrane transport	19	97	0.00255769
GO:0000902	cell morphogenesis	80	737	0.00255769
GO:0048812	neuron projection morphogenesis	53	433	0.0026895
GO:0034767	positive regulation of ion transmembrane transport	20	106	0.00273761
GO:2001257	regulation of cation channel activity	18	90	0.0029437
GO:0003073	regulation of systemic arterial blood pressure	13	52	0.00306632
GO:0032990	cell part morphogenesis	56	469	0.00310837
GO:0045597	positive regulation of cell differentiation	83	780	0.00341744
GO:0030030	cell projection organization	111	1117	0.00341744
GO:0045595	regulation of cell differentiation	125	1293	0.00375449
GO:0042476	odontogenesis	16	76	0.00378703
GO:0044057	regulation of system process	45	355	0.00411262
GO:1904645	response to amyloid-beta	9	28	0.00530282
GO:0040011	locomotion	118	1221	0.00610812
GO:0065007	biological regulation	551	7259	0.00675335
GO:0045670	regulation of osteoclast differentiation	12	49	0.00675335
GO:0032989	cellular component morphogenesis	60	530	0.00688969
GO:0099177	regulation of trans-synaptic signaling	43	343	0.00688969
GO:0072359	circulatory system development	82	789	0.00750133
GO:0120036	plasma membrane bounded cell projection organization	106	1081	0.0079402
GO:0031644	regulation of nervous system process	18	98	0.0079402
GO:0006958	complement activation, classical pathway	7	18	0.0079402
GO:0042060	wound healing	36	272	0.00835375
GO:0016477	cell migration	103	1047	0.00835375
GO:0048871	multicellular organismal homeostasis	42	336	0.00835375
GO:0051046	regulation of secretion	57	503	0.00891067
GO:0098883	synapse pruning	5	9	0.00999327
GO:0022603	regulation of anatomical structure morphogenesis	79	761	0.00999327
GO:0048584	positive regulation of response to stimulus	136	1468	0.010423
GO:0048514	blood vessel morphogenesis	51	438	0.010423
GO:0008217	regulation of blood pressure	18	101	0.0106455
GO:0140352	export from cell	72	681	0.0106455
GO:0150077	regulation of neuroinflammatory response	7	19	0.0106455
GO:0045639	positive regulation of myeloid cell differentiation	16	84	0.0106455
GO:0042472	inner ear morphogenesis	13	60	0.0111383
GO:0050789	regulation of biological process	525	6904	0.0115224
GO:0050804	modulation of chemical synaptic transmission	42	342	0.0115224
GO:0032412	regulation of ion transmembrane transporter activity	23	148	0.0118935
GO:0150076	neuroinflammatory response	12	53	0.0118935
GO:0002761	regulation of myeloid leukocyte differentiation	17	94	0.0123551
GO:0006928	movement of cell or subcellular component	129	1389	0.0128091
GO:0023061	signal release	48	411	0.0132555
GO:0002376	immune system process	144	1584	0.0135833
GO:0070371	ERK1 and ERK2 cascade	30	219	0.0135833
GO:0051606	detection of stimulus	18	104	0.0140127
GO:0019233	sensory perception of pain	14	70	0.0144353
GO:0032715	negative regulation of interleukin-6 production	9	33	0.0159119
GO:1990379	lipid transport across blood-brain barrier	4	6	0.0163128
GO:0001944	vasculature development	58	532	0.0181322
GO:0072358	cardiovascular system development	58	532	0.0181322
GO:1903708	positive regulation of hemopoiesis	25	173	0.0185068
GO:0009966	regulation of signal transduction	175	2003	0.0185918
GO:0098742	cell-cell adhesion via plasma-membrane adhesion molecules	17	98	0.0185918
GO:0035023	regulation of Rho protein signal transduction	18	107	0.0185918
GO:0022898	regulation of transmembrane transporter activity	23	154	0.0186731
GO:0006952	defense response	89	904	0.0186731
GO:2001259	positive regulation of cation channel activity	10	41	0.0186731
GO:0006816	calcium ion transport	32	246	0.0200002
GO:0048839	inner ear development	19	118	0.0221164
GO:0001941	postsynaptic membrane organization	8	28	0.0221164
GO:0071805	potassium ion transmembrane transport	16	91	0.0224358
GO:0051928	positive regulation of calcium ion transport	14	74	0.0227506
GO:0051480	regulation of cytosolic calcium ion concentration	28	207	0.0230611
GO:0045672	positive regulation of osteoclast differentiation	7	22	0.0238345
GO:0046903	secretion	74	731	0.0248884
GO:0051924	regulation of calcium ion transport	23	158	0.0248884
GO:0048870	cell motility	106	1129	0.0269975
GO:0051674	localization of cell	106	1129	0.0269975
GO:0045124	regulation of bone resorption	9	36	0.0269975
GO:0051093	negative regulation of developmental process	71	698	0.0269975
GO:0009581	detection of external stimulus	12	59	0.0269975
GO:0009582	detection of abiotic stimulus	12	59	0.0269975
GO:0001568	blood vessel development	55	509	0.0270814
GO:0015672	monovalent inorganic cation transport	32	252	0.0270814
GO:0070374	positive regulation of ERK1 and ERK2 cascade	21	140	0.0272428
GO:0030316	osteoclast differentiation	14	76	0.0272428
GO:0050709	negative regulation of protein secretion	14	76	0.0272428
GO:1903530	regulation of secretion by cell	52	475	0.0272428
GO:0045637	regulation of myeloid cell differentiation	23	160	0.0274934
GO:0051050	positive regulation of transport	70	688	0.0277408
GO:0050727	regulation of inflammatory response	32	253	0.0278112
GO:0007187	G protein-coupled receptor signaling pathway, coupled to cyclic nucleotide second messenger	17	103	0.0278112
GO:0030322	stabilization of membrane potential	4	7	0.0280521
GO:0019934	cGMP-mediated signaling	6	17	0.0281175
GO:1901071	glucosamine-containing compound metabolic process	6	17	0.0281175
GO:0070838	divalent metal ion transport	35	286	0.0283521
GO:0042310	vasoconstriction	12	60	0.0289865
GO:0001525	angiogenesis	43	375	0.0292131
GO:1903169	regulation of calcium ion transmembrane transport	16	95	0.0298769
GO:0045332	phospholipid translocation	8	30	0.0298769
GO:0140115	export across plasma membrane	8	30	0.0298769
GO:0051716	cellular response to stimulus	338	4269	0.0303066
GO:1902105	regulation of leukocyte differentiation	30	234	0.0303066
GO:0048646	anatomical structure formation involved in morphogenesis	79	802	0.0307264
GO:0072511	divalent inorganic cation transport	35	288	0.0307264
GO:0034109	homotypic cell-cell adhesion	12	61	0.0320784
GO:0032409	regulation of transporter activity	23	163	0.0322759
GO:0050890	cognition	26	194	0.0332262
GO:0051962	positive regulation of nervous system development	47	424	0.0332324
GO:0055074	calcium ion homeostasis	34	279	0.0332324
GO:0050878	regulation of body fluid levels	28	215	0.0332324
GO:1903706	regulation of hemopoiesis	37	312	0.0332324
GO:0003018	vascular process in circulatory system	21	144	0.0332324
GO:2000463	positive regulation of excitatory postsynaptic potential	7	24	0.0332324
GO:0050900	leukocyte migration	31	247	0.0332344
GO:0015909	long-chain fatty acid transport	9	38	0.0332344
GO:0042221	response to chemical	210	2511	0.0341185
GO:0051897	positive regulation of protein kinase B signaling	14	79	0.0341185
GO:0072503	cellular divalent inorganic cation homeostasis	35	291	0.0341185
GO:1900449	regulation of glutamate receptor signaling pathway	8	31	0.0341185
GO:1901890	positive regulation of cell junction assembly	12	62	0.0341185
GO:0007204	positive regulation of cytosolic calcium ion concentration	25	185	0.0342897
GO:1904427	positive regulation of calcium ion transmembrane transport	10	46	0.0346269
GO:0070372	regulation of ERK1 and ERK2 cascade	27	206	0.0346269
GO:0006874	cellular calcium ion homeostasis	33	271	0.0372043
GO:1901342	regulation of vasculature development	31	250	0.0383844
GO:0034329	cell junction assembly	32	261	0.0388705
GO:0072507	divalent inorganic cation homeostasis	36	305	0.0390124
GO:0007266	Rho protein signal transduction	20	137	0.039828
GO:1904646	cellular response to amyloid-beta	7	25	0.0399637
GO:0032940	secretion by cell	66	655	0.0402218
GO:0034204	lipid translocation	8	32	0.0402218
GO:0032635	interleukin-6 production	18	118	0.0402218
GO:0002253	activation of immune response	25	188	0.0402218
GO:0006030	chitin metabolic process	3	4	0.0402218
GO:0006032	chitin catabolic process	3	4	0.0402218
GO:0001977	renal system process involved in regulation of blood volume	4	8	0.0402218
GO:0006957	complement activation, alternative pathway	4	8	0.0402218
GO:0010232	vascular transport	4	8	0.0402218
GO:0043084	penile erection	4	8	0.0402218
GO:0060346	bone trabecula formation	4	8	0.0402218
GO:0150104	transport across blood-brain barrier	4	8	0.0402218
GO:0043583	ear development	20	138	0.0402218
GO:1902107	positive regulation of leukocyte differentiation	20	138	0.0402218
GO:0034764	positive regulation of transmembrane transport	21	148	0.0402218
GO:0030168	platelet activation	12	64	0.0402218
GO:0097756	negative regulation of blood vessel diameter	12	64	0.0402218
GO:0032720	negative regulation of tumor necrosis factor production	9	40	0.0416564
GO:0046850	regulation of bone remodeling	9	40	0.0416564
GO:0070527	platelet aggregation	9	40	0.0416564
GO:0045596	negative regulation of cell differentiation	53	503	0.0416564
GO:0060326	cell chemotaxis	26	200	0.0416564
GO:0050954	sensory perception of mechanical stimulus	19	129	0.0416564
GO:0002792	negative regulation of peptide secretion	14	82	0.0416564
GO:0051057	positive regulation of small GTPase mediated signal transduction	10	48	0.0420671
GO:0006813	potassium ion transport	17	110	0.0422862
GO:0032675	regulation of interleukin-6 production	17	110	0.0422862
GO:0007606	sensory perception of chemical stimulus	8	33	0.0439671
GO:0051965	positive regulation of synapse assembly	8	33	0.0439671
GO:0042592	homeostatic process	117	1301	0.0444565
GO:0002455	humoral immune response mediated by circulating immunoglobulin	7	26	0.0444565
GO:0032963	collagen metabolic process	13	74	0.0449374
GO:0042471	ear morphogenesis	13	74	0.0449374
GO:0051960	regulation of nervous system development	69	699	0.0464655
GO:0071692	protein localization to extracellular region	40	356	0.0465525
GO:1903556	negative regulation of tumor necrosis factor superfamily cytokine production	9	41	0.0469232
GO:0048518	positive regulation of biological process	332	4227	0.0470075
GO:0099537	trans-synaptic signaling	47	437	0.0470912
GO:0032414	positive regulation of ion transmembrane transporter activity	12	66	0.0482973
GO:0035239	tube morphogenesis	64	640	0.0483275
GO:0032101	regulation of response to external stimulus	63	628	0.0483275
GO:0050865	regulation of cell activation	47	438	0.0483275
GO:0050794	regulation of cellular process	497	6609	0.0483275
GO:0007613	memory	14	84	0.0484791
GO:0050707	regulation of cytokine secretion	13	75	0.0484791
GO:0051224	negative regulation of protein transport	18	122	0.0490996
GO:0098801	regulation of renal system process	6	20	0.0494433
GO:0051588	regulation of neurotransmitter transport	16	103	0.0496528
GO:0043277	apoptotic cell clearance	8	34	0.0496528
GO:0099601	regulation of neurotransmitter receptor activity	8	34	0.0496528
GO:0007620	copulation	5	14	0.0499888
GO:0009967	positive regulation of signal transduction	99	1078	0.0500559
GO:0007416	synapse assembly	15	94	0.0511833
GO:0048483	autonomic nervous system development	7	27	0.0513674
GO:0002763	positive regulation of myeloid leukocyte differentiation	10	50	0.0513674
GO:0007215	glutamate receptor signaling pathway	10	50	0.0513674
GO:0001508	action potential	12	67	0.0514278
GO:0015711	organic anion transport	32	270	0.0514877
GO:0010647	positive regulation of cell communication	113	1262	0.0554326
GO:0051963	regulation of synapse assembly	11	59	0.0554766
GO:0032905	transforming growth factor beta1 production	4	9	0.0556066
GO:1901387	positive regulation of voltage-gated calcium channel activity	4	9	0.0556066
GO:0051048	negative regulation of secretion	20	144	0.0556066
GO:0002573	myeloid leukocyte differentiation	22	165	0.0579363
GO:0031646	positive regulation of nervous system process	10	51	0.05797
GO:0009887	animal organ morphogenesis	66	672	0.0580034
GO:0001818	negative regulation of cytokine production	24	186	0.0580366
GO:0046579	positive regulation of Ras protein signal transduction	9	43	0.0585701
GO:0048878	chemical homeostasis	73	759	0.0590997
GO:0035025	positive regulation of Rho protein signal transduction	6	21	0.0593768
GO:0009607	response to biotic stimulus	79	834	0.059652
GO:0003013	circulatory system process	35	307	0.0597308
GO:0045104	intermediate filament cytoskeleton organization	7	28	0.0597308
GO:0085029	extracellular matrix assembly	7	28	0.0597308
GO:0015908	fatty acid transport	11	60	0.0602446
GO:0050778	positive regulation of immune response	37	330	0.0602685
GO:0050663	cytokine secretion	14	87	0.0602923
GO:0051051	negative regulation of transport	39	353	0.0603159
GO:0023056	positive regulation of signaling	113	1268	0.0605797
GO:0006954	inflammatory response	48	459	0.0634765
GO:0090183	regulation of kidney development	8	36	0.0651593
GO:1904950	negative regulation of establishment of protein localization	18	127	0.0673006
GO:0030099	myeloid cell differentiation	35	310	0.0673006
GO:0050905	neuromuscular process	13	79	0.0673006
GO:0001894	tissue homeostasis	22	168	0.0673006
GO:0007188	adenylate cyclase-modulating G protein-coupled receptor signaling pathway	15	98	0.0684376
GO:1902533	positive regulation of intracellular signal transduction	66	679	0.0684376
GO:0032792	negative regulation of CREB transcription factor activity	3	5	0.0684376
GO:0032914	positive regulation of transforming growth factor beta1 production	3	5	0.0684376
GO:0034241	positive regulation of macrophage fusion	3	5	0.0684376
GO:0051799	negative regulation of hair follicle development	3	5	0.0684376
GO:1903980	positive regulation of microglial cell activation	3	5	0.0684376
GO:0042391	regulation of membrane potential	29	244	0.0686423
GO:0034110	regulation of homotypic cell-cell adhesion	7	29	0.0686423
GO:0045103	intermediate filament-based process	7	29	0.0686423
GO:0002790	peptide secretion	41	380	0.0686423
GO:0030155	regulation of cell adhesion	54	534	0.0690878
GO:0050807	regulation of synapse organization	22	169	0.0692886
GO:0003044	regulation of systemic arterial blood pressure mediated by a chemical signal	6	22	0.0692886
GO:0030574	collagen catabolic process	6	22	0.0692886
GO:0035295	tube development	74	780	0.0703943
GO:0099536	synaptic signaling	47	452	0.0725836
GO:0002791	regulation of peptide secretion	33	290	0.0725836
GO:0051056	regulation of small GTPase mediated signal transduction	26	213	0.0745496
GO:0007268	chemical synaptic transmission	45	430	0.0769093
GO:0098916	anterograde trans-synaptic signaling	45	430	0.0769093
GO:0098542	defense response to other organism	57	574	0.0773131
GO:0007611	learning or memory	22	171	0.0774967
GO:0051797	regulation of hair follicle development	5	16	0.0780402
GO:1903975	regulation of glial cell migration	5	16	0.0780402
GO:2000050	regulation of non-canonical Wnt signaling pathway	5	16	0.0780402
GO:0032411	positive regulation of transporter activity	12	72	0.0788637
GO:0048762	mesenchymal cell differentiation	20	151	0.0816097
GO:0097035	regulation of membrane lipid distribution	8	38	0.0832706
GO:0050974	detection of mechanical stimulus involved in sensory perception	6	23	0.0840696
GO:0035150	regulation of tube size	16	111	0.0842731
GO:0035296	regulation of tube diameter	16	111	0.0842731
GO:0097746	regulation of blood vessel diameter	16	111	0.0842731
GO:0010466	negative regulation of peptidase activity	17	121	0.0842731
GO:0006836	neurotransmitter transport	22	173	0.0861039
GO:0009306	protein secretion	38	353	0.0911693
GO:0035592	establishment of protein localization to extracellular region	38	353	0.0911693
GO:0050803	regulation of synapse structure or activity	22	174	0.0911693
GO:0035904	aorta development	9	47	0.0911693
GO:0050906	detection of stimulus involved in sensory perception	9	47	0.0911693
GO:0007618	mating	7	31	0.0931507
GO:0015718	monocarboxylic acid transport	14	93	0.0943024
GO:0099565	chemical synaptic transmission, postsynaptic	10	56	0.0943024
GO:0043207	response to external biotic stimulus	75	805	0.0943024
GO:0051707	response to other organism	75	805	0.0943024
GO:0051179	localization	317	4079	0.0943024
GO:0044706	multi-multicellular organism process	15	103	0.0943024
GO:0001957	intramembranous ossification	2	2	0.0943024
GO:0003104	positive regulation of glomerular filtration	2	2	0.0943024
GO:0007494	midgut development	2	2	0.0943024
GO:0021564	vagus nerve development	2	2	0.0943024
GO:0035408	histone H3-T6 phosphorylation	2	2	0.0943024
GO:0036072	direct ossification	2	2	0.0943024
GO:0045210	FasL biosynthetic process	2	2	0.0943024
GO:0061110	dense core granule biogenesis	2	2	0.0943024
GO:1904158	axonemal central apparatus assembly	2	2	0.0943024
GO:0034505	tooth mineralization	5	17	0.0943024
GO:0150146	cell junction disassembly	5	17	0.0943024
GO:1901626	regulation of postsynaptic membrane organization	5	17	0.0943024
GO:0014002	astrocyte development	6	24	0.0962739
GO:1901021	positive regulation of calcium ion transmembrane transporter activity	6	24	0.0962739
GO:0045779	negative regulation of bone resorption	4	11	0.0978514
GO:0046851	negative regulation of bone remodeling	4	11	0.0978514
GO:0061430	bone trabecula morphogenesis	4	11	0.0978514
GO:0008347	glial cell migration	9	48	0.0978514
GO:0015748	organophosphate ester transport	12	75	0.0985265
GO:0006869	lipid transport	27	231	0.098817
GO:0006022	aminoglycan metabolic process	11	66	0.100529
GO:0048708	astrocyte differentiation	10	57	0.100529
GO:0055082	cellular chemical homeostasis	50	500	0.100811
GO:0034142	toll-like receptor 4 signaling pathway	7	32	0.102211
GO:0050982	detection of mechanical stimulus	7	32	0.102211
GO:0008277	regulation of G protein-coupled receptor signaling pathway	13	85	0.102211
GO:0001505	regulation of neurotransmitter levels	26	221	0.102787
GO:0034239	regulation of macrophage fusion	3	6	0.102787
GO:0035864	response to potassium ion	3	6	0.102787
GO:0035865	cellular response to potassium ion	3	6	0.102787
GO:0036135	Schwann cell migration	3	6	0.102787
GO:0042636	negative regulation of hair cycle	3	6	0.102787
GO:0060363	cranial suture morphogenesis	3	6	0.102787
GO:0097048	dendritic cell apoptotic process	3	6	0.102787
GO:0150078	positive regulation of neuroinflammatory response	3	6	0.102787
GO:1904468	negative regulation of tumor necrosis factor secretion	3	6	0.102787
GO:2000668	regulation of dendritic cell apoptotic process	3	6	0.102787
GO:0007596	blood coagulation	16	115	0.102871
GO:0060113	inner ear receptor cell differentiation	9	49	0.106206
GO:0060078	regulation of postsynaptic membrane potential	10	58	0.108621
GO:0070588	calcium ion transmembrane transport	21	168	0.109048
GO:0090184	positive regulation of kidney development	6	25	0.109958
GO:1901381	positive regulation of potassium ion transmembrane transport	6	25	0.109958
GO:0050806	positive regulation of synaptic transmission	19	147	0.109958
GO:0001990	regulation of systemic arterial blood pressure by hormone	5	18	0.111914
GO:0019228	neuronal action potential	5	18	0.111914
GO:0060343	trabecula formation	5	18	0.111914
GO:0019226	transmission of nerve impulse	7	33	0.114365
GO:0061005	cell differentiation involved in kidney development	7	33	0.114365
GO:1903053	regulation of extracellular matrix organization	7	33	0.114365
GO:0008015	blood circulation	32	292	0.11529
GO:0007599	hemostasis	16	117	0.116953
GO:0050817	coagulation	16	117	0.116953
GO:1901379	regulation of potassium ion transmembrane transport	9	50	0.117169
GO:0015914	phospholipid transport	10	59	0.118078
GO:0001775	cell activation	67	717	0.118847
GO:0050708	regulation of protein secretion	30	270	0.118847
GO:0060429	epithelium development	71	768	0.120775
GO:0000165	MAPK cascade	53	544	0.120808
GO:0003071	renal system process involved in regulation of systemic arterial blood pressure	4	12	0.122015
GO:0030204	chondroitin sulfate metabolic process	4	12	0.122015
GO:0032060	bleb assembly	4	12	0.122015
GO:0032693	negative regulation of interleukin-10 production	4	12	0.122015
GO:0070166	enamel mineralization	4	12	0.122015
GO:1903978	regulation of microglial cell activation	4	12	0.122015
GO:1905114	cell surface receptor signaling pathway involved in cell-cell signaling	38	364	0.122045
GO:0055065	metal ion homeostasis	41	400	0.123921
GO:0050867	positive regulation of cell activation	29	260	0.124137
GO:0040012	regulation of locomotion	68	732	0.124137
GO:0060840	artery development	11	69	0.124327
GO:0035850	epithelial cell differentiation involved in kidney development	6	26	0.124782
GO:0050919	negative chemotaxis	6	26	0.124782
GO:0071402	cellular response to lipoprotein particle stimulus	6	26	0.124782
GO:0051270	regulation of cellular component movement	70	758	0.124782
GO:0003014	renal system process	10	60	0.124782
GO:0035637	multicellular organismal signaling	10	60	0.124782
GO:0042475	odontogenesis of dentin-containing tooth	9	51	0.124782
GO:0042490	mechanoreceptor differentiation	9	51	0.124782
GO:0060079	excitatory postsynaptic potential	9	51	0.124782
GO:0006955	immune response	78	860	0.124782
GO:0035567	non-canonical Wnt signaling pathway	7	34	0.124782
GO:0098815	modulation of excitatory postsynaptic potential	7	34	0.124782
GO:1901016	regulation of potassium ion transmembrane transporter activity	7	34	0.124782
GO:0006814	sodium ion transport	16	119	0.127058
GO:0019725	cellular homeostasis	57	597	0.12813
GO:0050729	positive regulation of inflammatory response	15	109	0.12813
GO:0010951	negative regulation of endopeptidase activity	13	89	0.12813
GO:0001964	startle response	5	19	0.12813
GO:0034143	regulation of toll-like receptor 4 signaling pathway	5	19	0.12813
GO:0045671	negative regulation of osteoclast differentiation	5	19	0.12813
GO:0048846	axon extension involved in axon guidance	5	19	0.12813
GO:1902284	neuron projection extension involved in neuron projection guidance	5	19	0.12813
GO:0008283	cell population proliferation	118	1382	0.129089
GO:1903531	negative regulation of secretion by cell	17	130	0.130201
GO:0042116	macrophage activation	11	70	0.130522
GO:0061900	glial cell activation	8	43	0.133347
GO:0045087	innate immune response	43	428	0.135534
GO:0006820	anion transport	35	333	0.136931
GO:1901343	negative regulation of vasculature development	14	100	0.137545
GO:0050776	regulation of immune response	45	453	0.138932
GO:0023014	signal transduction by protein phosphorylation	53	551	0.139229
GO:0001755	neural crest cell migration	7	35	0.140451
GO:0009409	response to cold	6	27	0.140687
GO:0006875	cellular metal ion homeostasis	36	346	0.140687
GO:0003093	regulation of glomerular filtration	3	7	0.140687
GO:0006116	NADH oxidation	3	7	0.140687
GO:0009313	oligosaccharide catabolic process	3	7	0.140687
GO:0035641	locomotory exploration behavior	3	7	0.140687
GO:0035878	nail development	3	7	0.140687
GO:0060075	regulation of resting membrane potential	3	7	0.140687
GO:0072033	renal vesicle formation	3	7	0.140687
GO:0097113	AMPA glutamate receptor clustering	3	7	0.140687
GO:0097688	glutamate receptor clustering	3	7	0.140687
GO:1901072	glucosamine-containing compound catabolic process	3	7	0.140687
GO:1902033	regulation of hematopoietic stem cell proliferation	3	7	0.140687
GO:0098657	import into cell	19	153	0.140687
GO:0043410	positive regulation of MAPK cascade	37	359	0.144798
GO:0015844	monoamine transport	8	44	0.144798
GO:0007608	sensory perception of smell	4	13	0.144798
GO:0017014	protein nitrosylation	4	13	0.144798
GO:0031424	keratinization	4	13	0.144798
GO:0034104	negative regulation of tissue remodeling	4	13	0.144798
GO:0043116	negative regulation of vascular permeability	4	13	0.144798
GO:0045683	negative regulation of epidermis development	4	13	0.144798
GO:0048096	chromatin-mediated maintenance of transcription	4	13	0.144798
GO:0045453	bone resorption	9	53	0.145066
GO:0051896	regulation of protein kinase B signaling	16	122	0.145479
GO:0046578	regulation of Ras protein signal transduction	22	187	0.147372
GO:0031069	hair follicle morphogenesis	5	20	0.147372
GO:0045780	positive regulation of bone resorption	5	20	0.147372
GO:0046852	positive regulation of bone remodeling	5	20	0.147372
GO:0090330	regulation of platelet aggregation	5	20	0.147372
GO:0031347	regulation of defense response	41	409	0.15259
GO:0006873	cellular ion homeostasis	40	397	0.15259
GO:0001676	long-chain fatty acid metabolic process	7	36	0.15259
GO:0044344	cellular response to fibroblast growth factor stimulus	10	63	0.15484
GO:2000145	regulation of cell motility	65	707	0.155794
GO:0002521	leukocyte differentiation	42	422	0.156602
GO:0019229	regulation of vasoconstriction	8	45	0.159397
GO:0008544	epidermis development	23	200	0.161045
GO:0034446	substrate adhesion-dependent cell spreading	12	83	0.163472
GO:0001659	temperature homeostasis	16	124	0.163472
GO:0002696	positive regulation of leukocyte activation	27	246	0.165101
GO:0030003	cellular cation homeostasis	39	388	0.168552
GO:0002028	regulation of sodium ion transport	10	64	0.169321
GO:0055080	cation homeostasis	44	449	0.170227
GO:0060485	mesenchyme development	21	179	0.170912
GO:0045765	regulation of angiogenesis	25	224	0.170912
GO:0043030	regulation of macrophage activation	7	37	0.172087
GO:0002694	regulation of leukocyte activation	40	401	0.172563
GO:0050801	ion homeostasis	48	499	0.174008
GO:0061180	mammary gland epithelium development	9	55	0.174062
GO:0019674	NAD metabolic process	5	21	0.174669
GO:0048522	positive regulation of cellular process	301	3920	0.175963
GO:0006040	amino sugar metabolic process	6	29	0.17876
GO:0071526	semaphorin-plexin signaling pathway	6	29	0.17876
GO:0050966	detection of mechanical stimulus involved in sensory perception of pain	4	14	0.17876
GO:1901018	positive regulation of potassium ion transmembrane transporter activity	4	14	0.17876
GO:0007507	heart development	41	415	0.181698
GO:0071774	response to fibroblast growth factor	10	65	0.181698
GO:0090066	regulation of anatomical structure size	40	403	0.181698
GO:0001867	complement activation, lectin pathway	2	3	0.181698
GO:0014012	peripheral nervous system axon regeneration	2	3	0.181698
GO:0035583	sequestering of TGFbeta in extracellular matrix	2	3	0.181698
GO:0051794	regulation of timing of catagen	2	3	0.181698
GO:0071694	maintenance of protein location in extracellular region	2	3	0.181698
GO:0072093	metanephric renal vesicle formation	2	3	0.181698
GO:1901843	positive regulation of high voltage-gated calcium channel activity	2	3	0.181698
GO:1904093	negative regulation of autophagic cell death	2	3	0.181698
GO:1905335	regulation of aggrephagy	2	3	0.181698
GO:1905337	positive regulation of aggrephagy	2	3	0.181698
GO:1905940	negative regulation of gonad development	2	3	0.181698
GO:2000609	regulation of thyroid hormone generation	2	3	0.181698
GO:2000669	negative regulation of dendritic cell apoptotic process	2	3	0.181698
GO:0030334	regulation of cell migration	62	677	0.181867
GO:0002224	toll-like receptor signaling pathway	12	85	0.182431
GO:0010876	lipid localization	29	273	0.183397
GO:0034103	regulation of tissue remodeling	9	56	0.183397
GO:0090087	regulation of peptide transport	49	515	0.183397
GO:0016126	sterol biosynthetic process	7	38	0.183397
GO:0032964	collagen biosynthetic process	7	38	0.183397
GO:0032908	regulation of transforming growth factor beta1 production	3	8	0.183397
GO:0034144	negative regulation of toll-like receptor 4 signaling pathway	3	8	0.183397
GO:0034238	macrophage fusion	3	8	0.183397
GO:0048484	enteric nervous system development	3	8	0.183397
GO:0060080	inhibitory postsynaptic potential	3	8	0.183397
GO:0071838	cell proliferation in bone marrow	3	8	0.183397
GO:0090091	positive regulation of extracellular matrix disassembly	3	8	0.183397
GO:0097623	potassium ion export across plasma membrane	3	8	0.183397
GO:0043408	regulation of MAPK cascade	48	503	0.184456
GO:0010720	positive regulation of cell development	44	454	0.186151
GO:0045216	cell-cell junction organization	17	138	0.18669
GO:0043588	skin development	20	171	0.187609
GO:0002040	sprouting angiogenesis	12	86	0.191867
GO:0003206	cardiac chamber morphogenesis	12	86	0.191867
GO:0035725	sodium ion transmembrane transport	11	76	0.191867
GO:0001569	branching involved in blood vessel morphogenesis	6	30	0.194575
GO:0042634	regulation of hair cycle	5	22	0.194575
GO:0042755	eating behavior	5	22	0.194575
GO:2001258	negative regulation of cation channel activity	5	22	0.194575
GO:0098771	inorganic ion homeostasis	44	456	0.195725
GO:1904018	positive regulation of vasculature development	17	139	0.195725
GO:0021675	nerve development	8	48	0.20423
GO:0007528	neuromuscular junction development	7	39	0.20423
GO:2000648	positive regulation of stem cell proliferation	7	39	0.20423
GO:0007167	enzyme linked receptor protein signaling pathway	57	620	0.205717
GO:0030595	leukocyte chemotaxis	18	151	0.206989
GO:0003094	glomerular filtration	4	15	0.206989
GO:0006026	aminoglycan catabolic process	4	15	0.206989
GO:0010544	negative regulation of platelet activation	4	15	0.206989
GO:0035640	exploration behavior	4	15	0.206989
GO:0048143	astrocyte activation	4	15	0.206989
GO:0072012	glomerulus vasculature development	4	15	0.206989
GO:0097186	amelogenesis	4	15	0.206989
GO:0043123	positive regulation of I-kappaB kinase/NF-kappaB signaling	13	98	0.213464
GO:0070661	leukocyte proliferation	25	231	0.213563
GO:1905477	positive regulation of protein localization to membrane	12	88	0.218198
GO:0010543	regulation of platelet activation	6	31	0.218198
GO:0043268	positive regulation of potassium ion transport	6	31	0.218198
GO:0051590	positive regulation of neurotransmitter transport	6	31	0.218198
GO:0061041	regulation of wound healing	14	109	0.219498
GO:0050886	endocrine process	8	49	0.222243
GO:0007162	negative regulation of cell adhesion	23	209	0.222324
GO:0022617	extracellular matrix disassembly	5	23	0.223964
GO:0055094	response to lipoprotein particle	5	23	0.223964
GO:0044419	interspecies interaction between organisms	84	972	0.223964
GO:0007566	embryo implantation	7	40	0.223964
GO:0002685	regulation of leukocyte migration	18	153	0.225955
GO:0045165	cell fate commitment	17	142	0.226029
GO:0050818	regulation of coagulation	9	59	0.231061
GO:0019935	cyclic-nucleotide-mediated signaling	14	110	0.231061
GO:0031214	biomineral tissue development	14	110	0.231061
GO:0110148	biomineralization	14	110	0.231061
GO:1902531	regulation of intracellular signal transduction	100	1185	0.233216
GO:0007229	integrin-mediated signaling pathway	11	79	0.233216
GO:0015850	organic hydroxy compound transport	16	132	0.233216
GO:0010872	regulation of cholesterol esterification	3	9	0.233216
GO:0014061	regulation of norepinephrine secretion	3	9	0.233216
GO:0014820	tonic smooth muscle contraction	3	9	0.233216
GO:0016114	terpenoid biosynthetic process	3	9	0.233216
GO:0030949	positive regulation of vascular endothelial growth factor receptor signaling pathway	3	9	0.233216
GO:0033700	phospholipid efflux	3	9	0.233216
GO:0034135	regulation of toll-like receptor 2 signaling pathway	3	9	0.233216
GO:0034350	regulation of glial cell apoptotic process	3	9	0.233216
GO:0046068	cGMP metabolic process	3	9	0.233216
GO:0048243	norepinephrine secretion	3	9	0.233216
GO:0060134	prepulse inhibition	3	9	0.233216
GO:0072578	neurotransmitter-gated ion channel clustering	3	9	0.233216
GO:0140052	cellular response to oxidised low-density lipoprotein particle stimulus	3	9	0.233216
GO:0150079	negative regulation of neuroinflammatory response	3	9	0.233216
GO:1903977	positive regulation of glial cell migration	3	9	0.233216
GO:0060402	calcium ion transport into cytosol	13	100	0.233275
GO:0003012	muscle system process	26	246	0.234592
GO:0052547	regulation of peptidase activity	27	258	0.236458
GO:0042491	inner ear auditory receptor cell differentiation	6	32	0.236458
GO:1901214	regulation of neuron death	28	270	0.236458
GO:0002687	positive regulation of leukocyte migration	14	111	0.236458
GO:0007605	sensory perception of sound	14	111	0.236458
GO:0030855	epithelial cell differentiation	38	391	0.236458
GO:0018198	peptidyl-cysteine modification	7	41	0.236458
GO:0010743	regulation of macrophage derived foam cell differentiation	4	16	0.236458
GO:0010875	positive regulation of cholesterol efflux	4	16	0.236458
GO:0031643	positive regulation of myelination	4	16	0.236458
GO:0034111	negative regulation of homotypic cell-cell adhesion	4	16	0.236458
GO:0044539	long-chain fatty acid import into cell	4	16	0.236458
GO:0050654	chondroitin sulfate proteoglycan metabolic process	4	16	0.236458
GO:0061437	renal system vasculature development	4	16	0.236458
GO:0061440	kidney vasculature development	4	16	0.236458
GO:0097205	renal filtration	4	16	0.236458
GO:0140354	lipid import into cell	4	16	0.236458
GO:1901385	regulation of voltage-gated calcium channel activity	4	16	0.236458
GO:0043491	protein kinase B signaling	17	144	0.237335
GO:1901888	regulation of cell junction assembly	16	133	0.237335
GO:0043266	regulation of potassium ion transport	9	60	0.237937
GO:0072676	lymphocyte migration	10	70	0.240301
GO:0048730	epidermis morphogenesis	5	24	0.244165
GO:0060351	cartilage development involved in endochondral bone morphogenesis	5	24	0.244165
GO:0086009	membrane repolarization	5	24	0.244165
GO:0007169	transmembrane receptor protein tyrosine kinase signaling pathway	40	417	0.244203
GO:0001934	positive regulation of protein phosphorylation	61	682	0.247304
GO:0002221	pattern recognition receptor signaling pathway	15	123	0.248055
GO:0097529	myeloid leukocyte migration	17	145	0.248055
GO:2000181	negative regulation of blood vessel morphogenesis	12	91	0.248055
GO:0070997	neuron death	30	296	0.248936
GO:0008543	fibroblast growth factor receptor signaling pathway	8	51	0.248936
GO:0046718	viral entry into host cell	8	51	0.248936
GO:0060411	cardiac septum morphogenesis	8	51	0.248936
GO:0061448	connective tissue development	20	179	0.249398
GO:0010769	regulation of cell morphogenesis involved in differentiation	25	237	0.250613
GO:0050769	positive regulation of neurogenesis	38	394	0.254083
GO:0007156	homophilic cell adhesion via plasma membrane adhesion molecules	7	42	0.258002
GO:0002548	monocyte chemotaxis	6	33	0.258002
GO:0051223	regulation of protein transport	46	494	0.258002
GO:0050770	regulation of axonogenesis	16	135	0.260156
GO:0009617	response to bacterium	38	395	0.261021
GO:0010975	regulation of neuron projection development	40	420	0.26327
GO:0007265	Ras protein signal transduction	28	274	0.263424
GO:0048732	gland development	30	298	0.263424
GO:0002367	cytokine production involved in immune response	11	82	0.263424
GO:0032102	negative regulation of response to external stimulus	26	251	0.263424
GO:0014015	positive regulation of gliogenesis	9	62	0.263424
GO:0002158	osteoclast proliferation	2	4	0.263424
GO:0018057	peptidyl-lysine oxidation	2	4	0.263424
GO:0019062	virion attachment to host cell	2	4	0.263424
GO:0023041	neuronal signal transduction	2	4	0.263424
GO:0031630	regulation of synaptic vesicle fusion to presynaptic active zone membrane	2	4	0.263424
GO:0034136	negative regulation of toll-like receptor 2 signaling pathway	2	4	0.263424
GO:0035581	sequestering of extracellular ligand from receptor	2	4	0.263424
GO:0036066	protein O-linked fucosylation	2	4	0.263424
GO:0038030	non-canonical Wnt signaling pathway via MAPK cascade	2	4	0.263424
GO:0042904	9-cis-retinoic acid biosynthetic process	2	4	0.263424
GO:0042905	9-cis-retinoic acid metabolic process	2	4	0.263424
GO:0044648	histone H3-K4 dimethylation	2	4	0.263424
GO:0044650	adhesion of symbiont to host cell	2	4	0.263424
GO:0045636	positive regulation of melanocyte differentiation	2	4	0.263424
GO:0060005	vestibular reflex	2	4	0.263424
GO:0060017	parathyroid gland development	2	4	0.263424
GO:0060028	convergent extension involved in axis elongation	2	4	0.263424
GO:0060406	positive regulation of penile erection	2	4	0.263424
GO:0060467	negative regulation of fertilization	2	4	0.263424
GO:0070099	regulation of chemokine-mediated signaling pathway	2	4	0.263424
GO:0071226	cellular response to molecule of fungal origin	2	4	0.263424
GO:0071724	response to diacyl bacterial lipopeptide	2	4	0.263424
GO:0071726	cellular response to diacyl bacterial lipopeptide	2	4	0.263424
GO:0097090	presynaptic membrane organization	2	4	0.263424
GO:0097646	calcitonin family receptor signaling pathway	2	4	0.263424
GO:0097647	amylin receptor signaling pathway	2	4	0.263424
GO:0150062	complement-mediated synapse pruning	2	4	0.263424
GO:1902035	positive regulation of hematopoietic stem cell proliferation	2	4	0.263424
GO:1902951	negative regulation of dendritic spine maintenance	2	4	0.263424
GO:0035909	aorta morphogenesis	5	25	0.263424
GO:1903671	negative regulation of sprouting angiogenesis	5	25	0.263424
GO:0002093	auditory receptor cell morphogenesis	4	17	0.263424
GO:0003148	outflow tract septum morphogenesis	4	17	0.263424
GO:0034138	toll-like receptor 3 signaling pathway	4	17	0.263424
GO:0045745	positive regulation of G protein-coupled receptor signaling pathway	4	17	0.263424
GO:0051968	positive regulation of synaptic transmission, glutamatergic	4	17	0.263424
GO:0072337	modified amino acid transport	4	17	0.263424
GO:0007200	phospholipase C-activating G protein-coupled receptor signaling pathway	7	43	0.265016
GO:0106106	cold-induced thermogenesis	13	104	0.265016
GO:0120161	regulation of cold-induced thermogenesis	13	104	0.265016
GO:0002934	desmosome organization	3	10	0.265016
GO:0003413	chondrocyte differentiation involved in endochondral bone morphogenesis	3	10	0.265016
GO:0007028	cytoplasm organization	3	10	0.265016
GO:0014075	response to amine	3	10	0.265016
GO:0031915	positive regulation of synaptic plasticity	3	10	0.265016
GO:0042573	retinoic acid metabolic process	3	10	0.265016
GO:0045109	intermediate filament organization	3	10	0.265016
GO:0060231	mesenchymal to epithelial transition	3	10	0.265016
GO:0060307	regulation of ventricular cardiac muscle cell membrane repolarization	3	10	0.265016
GO:0071599	otic vesicle development	3	10	0.265016
GO:0072077	renal vesicle morphogenesis	3	10	0.265016
GO:0072109	glomerular mesangium development	3	10	0.265016
GO:0086011	membrane repolarization during action potential	3	10	0.265016
GO:0097094	craniofacial suture morphogenesis	3	10	0.265016
GO:0099171	presynaptic modulation of chemical synaptic transmission	3	10	0.265016
GO:1902285	semaphorin-plexin signaling pathway involved in neuron projection guidance	3	10	0.265016
GO:1902287	semaphorin-plexin signaling pathway involved in axon guidance	3	10	0.265016
GO:1905874	regulation of postsynaptic density organization	3	10	0.265016
GO:2000696	regulation of epithelial cell differentiation involved in kidney development	3	10	0.265016
GO:0030199	collagen fibril organization	6	34	0.265016
GO:0035272	exocrine system development	6	34	0.265016
GO:0035315	hair cell differentiation	6	34	0.265016
GO:0003279	cardiac septum development	11	83	0.265016
GO:0021782	glial cell development	11	83	0.265016
GO:0007249	I-kappaB kinase/NF-kappaB signaling	19	171	0.26569
GO:0035556	intracellular signal transduction	142	1768	0.269426
GO:0010633	negative regulation of epithelial cell migration	8	53	0.271139
GO:0048678	response to axon injury	8	53	0.271139
GO:0009612	response to mechanical stimulus	12	94	0.272263
GO:0030879	mammary gland development	12	94	0.272263
GO:0048534	hematopoietic or lymphoid organ development	61	691	0.272263
GO:0048863	stem cell differentiation	17	149	0.273395
GO:0002262	myeloid cell homeostasis	17	150	0.288838
GO:0072657	protein localization to membrane	41	439	0.289159
GO:0007157	heterophilic cell-cell adhesion via plasma membrane cell adhesion molecules	5	26	0.289159
GO:0050918	positive chemotaxis	5	26	0.289159
GO:0051931	regulation of sensory perception	5	26	0.289159
GO:0007043	cell-cell junction assembly	12	95	0.289159
GO:0002062	chondrocyte differentiation	10	74	0.289159
GO:0030048	actin filament-based movement	10	74	0.289159
GO:0046928	regulation of neurotransmitter secretion	10	74	0.289159
GO:0051402	neuron apoptotic process	22	208	0.290126
GO:0042327	positive regulation of phosphorylation	64	733	0.290126
GO:0015893	drug transport	13	106	0.290613
GO:0043271	negative regulation of ion transport	13	106	0.290613
GO:0060401	cytosolic calcium ion transport	14	117	0.290613
GO:0044409	entry into host	8	54	0.290613
GO:0006695	cholesterol biosynthetic process	6	35	0.290613
GO:0010718	positive regulation of epithelial to mesenchymal transition	6	35	0.290613
GO:1902653	secondary alcohol biosynthetic process	6	35	0.290613
GO:0010522	regulation of calcium ion transport into cytosol	9	64	0.290613
GO:0097435	supramolecular fiber organization	49	541	0.29184
GO:0042127	regulation of cell population proliferation	96	1155	0.29184
GO:0009187	cyclic nucleotide metabolic process	4	18	0.292975
GO:0032228	regulation of synaptic transmission, GABAergic	4	18	0.292975
GO:0032692	negative regulation of interleukin-1 production	4	18	0.292975
GO:0060306	regulation of membrane repolarization	4	18	0.292975
GO:0062149	detection of stimulus involved in sensory perception of pain	4	18	0.292975
GO:0097106	postsynaptic density organization	4	18	0.292975
GO:1900120	regulation of receptor binding	4	18	0.292975
GO:0016064	immunoglobulin mediated immune response	11	85	0.293851
GO:0006810	transport	227	2950	0.294544
GO:0090596	sensory organ morphogenesis	19	174	0.294598
GO:0022407	regulation of cell-cell adhesion	31	317	0.294742
GO:0001655	urogenital system development	24	233	0.299329
GO:0002274	myeloid leukocyte activation	18	163	0.301188
GO:0048754	branching morphogenesis of an epithelial tube	14	118	0.302318
GO:1902305	regulation of sodium ion transmembrane transport	7	45	0.305431
GO:0060070	canonical Wnt signaling pathway	22	210	0.306823
GO:0040013	negative regulation of locomotion	23	222	0.308931
GO:0014032	neural crest cell development	8	55	0.311124
GO:0046660	female sex differentiation	11	86	0.311634
GO:0097553	calcium ion transmembrane import into cytosol	11	86	0.311634
GO:0071695	anatomical structure maturation	18	164	0.313993
GO:0001822	kidney development	21	199	0.314232
GO:0002762	negative regulation of myeloid leukocyte differentiation	6	36	0.314232
GO:0061844	antimicrobial humoral immune response mediated by antimicrobial peptide	6	36	0.314232
GO:0042742	defense response to bacterium	14	119	0.314232
GO:0034122	negative regulation of toll-like receptor signaling pathway	5	27	0.314232
GO:0006044	N-acetylglucosamine metabolic process	3	11	0.314232
GO:0007271	synaptic transmission, cholinergic	3	11	0.314232
GO:0007602	phototransduction	3	11	0.314232
GO:0010715	regulation of extracellular matrix disassembly	3	11	0.314232
GO:0034433	steroid esterification	3	11	0.314232
GO:0034434	sterol esterification	3	11	0.314232
GO:0034435	cholesterol esterification	3	11	0.314232
GO:0035813	regulation of renal sodium excretion	3	11	0.314232
GO:0046348	amino sugar catabolic process	3	11	0.314232
GO:0061000	negative regulation of dendritic spine development	3	11	0.314232
GO:0099623	regulation of cardiac muscle cell membrane repolarization	3	11	0.314232
GO:0099625	ventricular cardiac muscle cell membrane repolarization	3	11	0.314232
GO:1905063	regulation of vascular smooth muscle cell differentiation	3	11	0.314232
GO:2000095	regulation of Wnt signaling pathway, planar cell polarity pathway	3	11	0.314232
GO:0008585	female gonad development	10	76	0.316352
GO:0030097	hemopoiesis	58	662	0.319338
GO:0006936	muscle contraction	18	165	0.321097
GO:0006468	protein phosphorylation	109	1338	0.324442
GO:0019724	B cell mediated immunity	11	87	0.324442
GO:0046849	bone remodeling	9	66	0.324442
GO:0048844	artery morphogenesis	7	46	0.324652
GO:0060563	neuroepithelial cell differentiation	7	46	0.324652
GO:0090303	positive regulation of wound healing	7	46	0.324652
GO:0009913	epidermal cell differentiation	14	120	0.325091
GO:0018958	phenol-containing compound metabolic process	8	56	0.325091
GO:0030193	regulation of blood coagulation	8	56	0.325091
GO:0038034	signal transduction in absence of ligand	8	56	0.325091
GO:0097192	extrinsic apoptotic signaling pathway in absence of ligand	8	56	0.325091
GO:1900046	regulation of hemostasis	8	56	0.325091
GO:2000300	regulation of synaptic vesicle exocytosis	8	56	0.325091
GO:1990845	adaptive thermogenesis	13	109	0.325091
GO:0046942	carboxylic acid transport	20	189	0.325194
GO:0023058	adaptation of signaling pathway	4	19	0.325194
GO:0050909	sensory perception of taste	4	19	0.325194
GO:0051043	regulation of membrane protein ectodomain proteolysis	4	19	0.325194
GO:0051482	positive regulation of cytosolic calcium ion concentration involved in phospholipase C-activating G protein-coupled signaling pathway	4	19	0.325194
GO:0060143	positive regulation of syncytium formation by plasma membrane fusion	4	19	0.325194
GO:0060977	coronary vasculature morphogenesis	4	19	0.325194
GO:1903055	positive regulation of extracellular matrix organization	4	19	0.325194
GO:2000352	negative regulation of endothelial cell apoptotic process	4	19	0.325194
GO:0045664	regulation of neuron differentiation	46	510	0.326893
GO:0010469	regulation of signaling receptor activity	10	77	0.330033
GO:0001774	microglial cell activation	6	37	0.330033
GO:0002269	leukocyte activation involved in inflammatory response	6	37	0.330033
GO:0032835	glomerulus development	6	37	0.330033
GO:0060119	inner ear receptor cell development	6	37	0.330033
GO:1904407	positive regulation of nitric oxide metabolic process	6	37	0.330033
GO:0043523	regulation of neuron apoptotic process	20	190	0.330033
GO:0007565	female pregnancy	11	88	0.330033
GO:0016525	negative regulation of angiogenesis	11	88	0.330033
GO:0048661	positive regulation of smooth muscle cell proliferation	11	88	0.330033
GO:0008284	positive regulation of cell population proliferation	57	653	0.330033
GO:0070887	cellular response to chemical stimulus	152	1928	0.330033
GO:0035335	peptidyl-tyrosine dephosphorylation	5	28	0.330033
GO:0050819	negative regulation of coagulation	5	28	0.330033
GO:1903792	negative regulation of anion transport	5	28	0.330033
GO:0060284	regulation of cell development	63	732	0.330033
GO:0031663	lipopolysaccharide-mediated signaling pathway	7	47	0.330033
GO:0043462	regulation of ATPase activity	7	47	0.330033
GO:0051145	smooth muscle cell differentiation	7	47	0.330033
GO:0001955	blood vessel maturation	2	5	0.330033
GO:0006108	malate metabolic process	2	5	0.330033
GO:0016338	calcium-independent cell-cell adhesion via plasma membrane cell-adhesion molecules	2	5	0.330033
GO:0031581	hemidesmosome assembly	2	5	0.330033
GO:0032224	positive regulation of synaptic transmission, cholinergic	2	5	0.330033
GO:0032493	response to bacterial lipoprotein	2	5	0.330033
GO:0034163	regulation of toll-like receptor 9 signaling pathway	2	5	0.330033
GO:0034351	negative regulation of glial cell apoptotic process	2	5	0.330033
GO:0035666	TRIF-dependent toll-like receptor signaling pathway	2	5	0.330033
GO:0042637	catagen	2	5	0.330033
GO:0060405	regulation of penile erection	2	5	0.330033
GO:0061518	microglial cell proliferation	2	5	0.330033
GO:0070339	response to bacterial lipopeptide	2	5	0.330033
GO:0071220	cellular response to bacterial lipoprotein	2	5	0.330033
GO:0071221	cellular response to bacterial lipopeptide	2	5	0.330033
GO:0097119	postsynaptic density protein 95 clustering	2	5	0.330033
GO:0098920	retrograde trans-synaptic signaling by lipid	2	5	0.330033
GO:0098921	retrograde trans-synaptic signaling by endocannabinoid	2	5	0.330033
GO:1900115	extracellular regulation of signal transduction	2	5	0.330033
GO:1900116	extracellular negative regulation of signal transduction	2	5	0.330033
GO:1900147	regulation of Schwann cell migration	2	5	0.330033
GO:1900223	positive regulation of amyloid-beta clearance	2	5	0.330033
GO:1903348	positive regulation of bicellular tight junction assembly	2	5	0.330033
GO:1903818	positive regulation of voltage-gated potassium channel activity	2	5	0.330033
GO:1904141	positive regulation of microglial cell migration	2	5	0.330033
GO:1904719	positive regulation of AMPA glutamate receptor clustering	2	5	0.330033
GO:1905664	regulation of calcium ion import across plasma membrane	2	5	0.330033
GO:2000018	regulation of male gonad development	2	5	0.330033
GO:2000271	positive regulation of fibroblast apoptotic process	2	5	0.330033
GO:2000405	negative regulation of T cell migration	2	5	0.330033
GO:2000425	regulation of apoptotic cell clearance	2	5	0.330033
GO:2000427	positive regulation of apoptotic cell clearance	2	5	0.330033
GO:2001206	positive regulation of osteoclast development	2	5	0.330033
GO:0001501	skeletal system development	31	324	0.330512
GO:0015849	organic acid transport	20	191	0.331701
GO:0006909	phagocytosis	17	156	0.331941
GO:0046545	development of primary female sexual characteristics	10	78	0.332891
GO:1902106	negative regulation of leukocyte differentiation	10	78	0.332891
GO:0003205	cardiac chamber development	14	122	0.335015
GO:0010648	negative regulation of cell communication	80	958	0.339798
GO:0098739	import across plasma membrane	12	100	0.339798
GO:0007423	sensory organ development	33	350	0.341123
GO:0002718	regulation of cytokine production involved in immune response	9	68	0.342856
GO:0030593	neutrophil chemotaxis	9	68	0.342856
GO:0120162	positive regulation of cold-induced thermogenesis	9	68	0.342856
GO:0023057	negative regulation of signaling	80	959	0.342856
GO:0099173	postsynapse organization	15	134	0.342856
GO:0001708	cell fate specification	6	38	0.342856
GO:0010596	negative regulation of endothelial cell migration	6	38	0.342856
GO:0051047	positive regulation of secretion	27	277	0.342856
GO:0001667	ameboidal-type cell migration	30	314	0.342856
GO:0002088	lens development in camera-type eye	8	58	0.342856
GO:0014031	mesenchymal cell development	8	58	0.342856
GO:0014033	neural crest cell differentiation	8	58	0.342856
GO:0001845	phagolysosome assembly	3	12	0.342856
GO:0002730	regulation of dendritic cell cytokine production	3	12	0.342856
GO:0003338	metanephros morphogenesis	3	12	0.342856
GO:0010561	negative regulation of glycoprotein biosynthetic process	3	12	0.342856
GO:0015874	norepinephrine transport	3	12	0.342856
GO:0018119	peptidyl-cysteine S-nitrosylation	3	12	0.342856
GO:0019835	cytolysis	3	12	0.342856
GO:0031650	regulation of heat generation	3	12	0.342856
GO:0032717	negative regulation of interleukin-8 production	3	12	0.342856
GO:0035809	regulation of urine volume	3	12	0.342856
GO:0035812	renal sodium excretion	3	12	0.342856
GO:0045906	negative regulation of vasoconstriction	3	12	0.342856
GO:0048070	regulation of developmental pigmentation	3	12	0.342856
GO:0072087	renal vesicle development	3	12	0.342856
GO:0072273	metanephric nephron morphogenesis	3	12	0.342856
GO:0090331	negative regulation of platelet aggregation	3	12	0.342856
GO:1901722	regulation of cell proliferation involved in kidney development	3	12	0.342856
GO:0003416	endochondral bone growth	4	20	0.342856
GO:0010742	macrophage derived foam cell differentiation	4	20	0.342856
GO:0043032	positive regulation of macrophage activation	4	20	0.342856
GO:0045815	positive regulation of gene expression, epigenetic	4	20	0.342856
GO:0048566	embryonic digestive tract development	4	20	0.342856
GO:0051281	positive regulation of release of sequestered calcium ion into cytosol	4	20	0.342856
GO:0050830	defense response to Gram-positive bacterium	7	48	0.342856
GO:0051279	regulation of release of sequestered calcium ion into cytosol	7	48	0.342856
GO:1903524	positive regulation of blood circulation	7	48	0.342856
GO:0099175	regulation of postsynapse organization	11	90	0.342856
GO:0051251	positive regulation of lymphocyte activation	21	205	0.342856
GO:0052548	regulation of endopeptidase activity	22	217	0.342856
GO:0050866	negative regulation of cell activation	17	158	0.342856
GO:1903522	regulation of blood circulation	15	135	0.342856
GO:0030517	negative regulation of axon extension	5	29	0.342856
GO:0050829	defense response to Gram-negative bacterium	5	29	0.342856
GO:0051181	cofactor transport	5	29	0.342856
GO:0071604	transforming growth factor beta production	5	29	0.342856
GO:0060560	developmental growth involved in morphogenesis	19	182	0.342856
GO:0030029	actin filament-based process	52	595	0.342856
GO:0043122	regulation of I-kappaB kinase/NF-kappaB signaling	16	147	0.342856
GO:0070201	regulation of establishment of protein localization	46	518	0.342856
GO:0072001	renal system development	21	206	0.342856
GO:0042133	neurotransmitter metabolic process	11	91	0.342856
GO:0048675	axon extension	11	91	0.342856
GO:0008593	regulation of Notch signaling pathway	8	59	0.342856
GO:0048864	stem cell development	8	59	0.342856
GO:0090287	regulation of cellular response to growth factor stimulus	19	183	0.342856
GO:0048066	developmental pigmentation	6	39	0.342856
GO:0070252	actin-mediated cell contraction	7	49	0.342856
GO:0097755	positive regulation of blood vessel diameter	7	49	0.342856
GO:0045766	positive regulation of angiogenesis	14	125	0.342856
GO:0001932	regulation of protein phosphorylation	83	1006	0.342856
GO:0022604	regulation of cell morphogenesis	35	380	0.342856
GO:1903034	regulation of response to wounding	15	137	0.342856
GO:0014013	regulation of gliogenesis	12	103	0.342856
GO:0001504	neurotransmitter uptake	5	30	0.342856
GO:0043114	regulation of vascular permeability	5	30	0.342856
GO:0071715	icosanoid transport	5	30	0.342856
GO:1901571	fatty acid derivative transport	5	30	0.342856
GO:1990774	tumor necrosis factor secretion	5	30	0.342856
GO:0002063	chondrocyte development	4	21	0.342856
GO:0009583	detection of light stimulus	4	21	0.342856
GO:0032288	myelin assembly	4	21	0.342856
GO:0060117	auditory receptor cell development	4	21	0.342856
GO:0090077	foam cell differentiation	4	21	0.342856
GO:0099084	postsynaptic specialization organization	4	21	0.342856
GO:0010562	positive regulation of phosphorus metabolic process	66	783	0.342856
GO:0045937	positive regulation of phosphate metabolic process	66	783	0.342856
GO:0010817	regulation of hormone levels	30	319	0.342856
GO:0031589	cell-substrate adhesion	24	245	0.342856
GO:0045666	positive regulation of neuron differentiation	29	307	0.342856
GO:0003151	outflow tract morphogenesis	7	50	0.342856
GO:0051952	regulation of amine transport	7	50	0.342856
GO:0000768	syncytium formation by plasma membrane fusion	6	40	0.342856
GO:0033559	unsaturated fatty acid metabolic process	6	40	0.342856
GO:0140253	cell-cell fusion	6	40	0.342856
GO:0070665	positive regulation of leukocyte proliferation	12	104	0.342856
GO:1905954	positive regulation of lipid localization	9	71	0.342856
GO:0002443	leukocyte mediated immunity	24	246	0.342856
GO:0002371	dendritic cell cytokine production	3	13	0.342856
GO:0007530	sex determination	3	13	0.342856
GO:0019369	arachidonic acid metabolic process	3	13	0.342856
GO:0033599	regulation of mammary gland epithelial cell proliferation	3	13	0.342856
GO:0034349	glial cell apoptotic process	3	13	0.342856
GO:0042403	thyroid hormone metabolic process	3	13	0.342856
GO:0044062	regulation of excretion	3	13	0.342856
GO:0060088	auditory receptor cell stereocilium organization	3	13	0.342856
GO:0060100	positive regulation of phagocytosis, engulfment	3	13	0.342856
GO:0099068	postsynapse assembly	3	13	0.342856
GO:0099622	cardiac muscle cell membrane repolarization	3	13	0.342856
GO:1904861	excitatory synapse assembly	3	13	0.342856
GO:1905155	positive regulation of membrane invagination	3	13	0.342856
GO:1905276	regulation of epithelial tube formation	3	13	0.342856
GO:1990266	neutrophil migration	10	82	0.342856
GO:0042063	gliogenesis	23	234	0.342856
GO:0051271	negative regulation of cellular component movement	22	222	0.342856
GO:0010033	response to organic substance	149	1910	0.342856
GO:0065009	regulation of molecular function	144	1842	0.342856
GO:0010977	negative regulation of neuron projection development	13	116	0.342856
GO:0014743	regulation of muscle hypertrophy	8	61	0.342856
GO:0060349	bone morphogenesis	8	61	0.342856
GO:0072091	regulation of stem cell proliferation	8	61	0.342856
GO:1901216	positive regulation of neuron death	12	105	0.342856
GO:0007264	small GTPase mediated signal transduction	32	347	0.342856
GO:0048771	tissue remodeling	14	128	0.342856
GO:0021700	developmental maturation	20	199	0.342856
GO:0002238	response to molecule of fungal origin	2	6	0.342856
GO:0002579	positive regulation of antigen processing and presentation	2	6	0.342856
GO:0003330	regulation of extracellular matrix constituent secretion	2	6	0.342856
GO:0003433	chondrocyte development involved in endochondral bone morphogenesis	2	6	0.342856
GO:0007214	gamma-aminobutyric acid signaling pathway	2	6	0.342856
GO:0007567	parturition	2	6	0.342856
GO:0010873	positive regulation of cholesterol esterification	2	6	0.342856
GO:0010886	positive regulation of cholesterol storage	2	6	0.342856
GO:0014042	positive regulation of neuron maturation	2	6	0.342856
GO:0014062	regulation of serotonin secretion	2	6	0.342856
GO:0030913	paranodal junction assembly	2	6	0.342856
GO:0032222	regulation of synaptic transmission, cholinergic	2	6	0.342856
GO:0033601	positive regulation of mammary gland epithelial cell proliferation	2	6	0.342856
GO:0034137	positive regulation of toll-like receptor 2 signaling pathway	2	6	0.342856
GO:0034141	positive regulation of toll-like receptor 3 signaling pathway	2	6	0.342856
GO:0034374	low-density lipoprotein particle remodeling	2	6	0.342856
GO:0035405	histone-threonine phosphorylation	2	6	0.342856
GO:0035754	B cell chemotaxis	2	6	0.342856
GO:0035815	positive regulation of renal sodium excretion	2	6	0.342856
GO:0043569	negative regulation of insulin-like growth factor receptor signaling pathway	2	6	0.342856
GO:0045634	regulation of melanocyte differentiation	2	6	0.342856
GO:0048819	regulation of hair follicle maturation	2	6	0.342856
GO:0050942	positive regulation of pigment cell differentiation	2	6	0.342856
GO:0051045	negative regulation of membrane protein ectodomain proteolysis	2	6	0.342856
GO:0060174	limb bud formation	2	6	0.342856
GO:0060484	lung-associated mesenchyme development	2	6	0.342856
GO:0070424	regulation of nucleotide-binding oligomerization domain containing signaling pathway	2	6	0.342856
GO:0070813	hydrogen sulfide metabolic process	2	6	0.342856
GO:0071600	otic vesicle morphogenesis	2	6	0.342856
GO:0072126	positive regulation of glomerular mesangial cell proliferation	2	6	0.342856
GO:0090240	positive regulation of histone H4 acetylation	2	6	0.342856
GO:0097692	histone H3-K4 monomethylation	2	6	0.342856
GO:0098903	regulation of membrane repolarization during action potential	2	6	0.342856
GO:0099151	regulation of postsynaptic density assembly	2	6	0.342856
GO:0106104	regulation of glutamate receptor clustering	2	6	0.342856
GO:1900122	positive regulation of receptor binding	2	6	0.342856
GO:1903012	positive regulation of bone development	2	6	0.342856
GO:1904092	regulation of autophagic cell death	2	6	0.342856
GO:1904124	microglial cell migration	2	6	0.342856
GO:1904139	regulation of microglial cell migration	2	6	0.342856
GO:1904717	regulation of AMPA glutamate receptor clustering	2	6	0.342856
GO:1905064	negative regulation of vascular smooth muscle cell differentiation	2	6	0.342856
GO:2000048	negative regulation of cell-cell adhesion mediated by cadherin	2	6	0.342856
GO:0010976	positive regulation of neuron projection development	25	260	0.342856
GO:0006721	terpenoid metabolic process	5	31	0.342856
GO:0034105	positive regulation of tissue remodeling	5	31	0.342856
GO:0086001	cardiac muscle cell action potential	5	31	0.342856
GO:0097242	amyloid-beta clearance	5	31	0.342856
GO:0050772	positive regulation of axonogenesis	9	72	0.342856
GO:0015837	amine transport	7	51	0.342856
GO:0034121	regulation of toll-like receptor signaling pathway	7	51	0.342856
GO:0042445	hormone metabolic process	13	117	0.342856
GO:0002027	regulation of heart rate	6	41	0.342856
GO:0032413	negative regulation of ion transmembrane transporter activity	6	41	0.342856
GO:0032613	interleukin-10 production	6	41	0.342856
GO:0042551	neuron maturation	6	41	0.342856
GO:0002825	regulation of T-helper 1 type immune response	4	22	0.342856
GO:0010829	negative regulation of glucose transmembrane transport	4	22	0.342856
GO:0010874	regulation of cholesterol efflux	4	22	0.342856
GO:0030318	melanocyte differentiation	4	22	0.342856
GO:0051932	synaptic transmission, GABAergic	4	22	0.342856
GO:0060071	Wnt signaling pathway, planar cell polarity pathway	4	22	0.342856
GO:2000027	regulation of animal organ morphogenesis	14	129	0.342856
GO:0002520	immune system development	62	738	0.342856
GO:0045785	positive regulation of cell adhesion	30	324	0.342856
GO:0072089	stem cell proliferation	11	95	0.342856
GO:0001942	hair follicle development	9	73	0.342856
GO:0062207	regulation of pattern recognition receptor signaling pathway	9	73	0.342856
GO:0032092	positive regulation of protein binding	10	84	0.342856
GO:0071356	cellular response to tumor necrosis factor	13	118	0.342856
GO:0050673	epithelial cell proliferation	29	313	0.342856
GO:0010524	positive regulation of calcium ion transport into cytosol	5	32	0.342856
GO:0031640	killing of cells of other organism	5	32	0.342856
GO:0051937	catecholamine transport	5	32	0.342856
GO:1904036	negative regulation of epithelial cell apoptotic process	5	32	0.342856
GO:0043542	endothelial cell migration	16	154	0.342856
GO:0002720	positive regulation of cytokine production involved in immune response	6	42	0.342856
GO:0006911	phagocytosis, engulfment	6	42	0.342856
GO:0006949	syncytium formation	6	42	0.342856
GO:0034113	heterotypic cell-cell adhesion	6	42	0.342856
GO:0045599	negative regulation of fat cell differentiation	6	42	0.342856
GO:0045744	negative regulation of G protein-coupled receptor signaling pathway	6	42	0.342856
GO:1990868	response to chemokine	6	42	0.342856
GO:1990869	cellular response to chemokine	6	42	0.342856
GO:2000179	positive regulation of neural precursor cell proliferation	6	42	0.342856
GO:1901215	negative regulation of neuron death	17	166	0.342856
GO:0060828	regulation of canonical Wnt signaling pathway	18	178	0.342856
GO:0001963	synaptic transmission, dopaminergic	3	14	0.342856
GO:0002577	regulation of antigen processing and presentation	3	14	0.342856
GO:0003176	aortic valve development	3	14	0.342856
GO:0006837	serotonin transport	3	14	0.342856
GO:0018149	peptide cross-linking	3	14	0.342856
GO:0031649	heat generation	3	14	0.342856
GO:0034134	toll-like receptor 2 signaling pathway	3	14	0.342856
GO:0036315	cellular response to sterol	3	14	0.342856
GO:0042044	fluid transport	3	14	0.342856
GO:0043567	regulation of insulin-like growth factor receptor signaling pathway	3	14	0.342856
GO:0060099	regulation of phagocytosis, engulfment	3	14	0.342856
GO:0060712	spongiotrophoblast layer development	3	14	0.342856
GO:0070633	transepithelial transport	3	14	0.342856
GO:0072111	cell proliferation involved in kidney development	3	14	0.342856
GO:1903019	negative regulation of glycoprotein metabolic process	3	14	0.342856
GO:1905153	regulation of membrane invagination	3	14	0.342856
GO:0034101	erythrocyte homeostasis	13	119	0.342856
GO:0010942	positive regulation of cell death	48	558	0.342856
GO:0000304	response to singlet oxygen	1	1	0.342856
GO:0000481	maturation of 5S rRNA	1	1	0.342856
GO:0001100	negative regulation of exit from mitosis	1	1	0.342856
GO:0001697	histamine-induced gastric acid secretion	1	1	0.342856
GO:0001698	gastrin-induced gastric acid secretion	1	1	0.342856
GO:0001830	trophectodermal cell fate commitment	1	1	0.342856
GO:0001992	regulation of systemic arterial blood pressure by vasopressin	1	1	0.342856
GO:0002017	regulation of blood volume by renal aldosterone	1	1	0.342856
GO:0002343	peripheral B cell selection	1	1	0.342856
GO:0002344	B cell affinity maturation	1	1	0.342856
GO:0002582	positive regulation of antigen processing and presentation of peptide or polysaccharide antigen via MHC class II	1	1	0.342856
GO:0002586	regulation of antigen processing and presentation of peptide antigen via MHC class II	1	1	0.342856
GO:0002588	positive regulation of antigen processing and presentation of peptide antigen via MHC class II	1	1	0.342856
GO:0002731	negative regulation of dendritic cell cytokine production	1	1	0.342856
GO:0002785	negative regulation of antimicrobial peptide production	1	1	0.342856
GO:0002787	negative regulation of antibacterial peptide production	1	1	0.342856
GO:0002849	regulation of peripheral T cell tolerance induction	1	1	0.342856
GO:0002851	positive regulation of peripheral T cell tolerance induction	1	1	0.342856
GO:0003025	regulation of systemic arterial blood pressure by baroreceptor feedback	1	1	0.342856
GO:0003050	regulation of systemic arterial blood pressure by atrial natriuretic peptide	1	1	0.342856
GO:0003116	regulation of vasoconstriction by norepinephrine	1	1	0.342856
GO:0003117	regulation of vasoconstriction by circulating norepinephrine	1	1	0.342856
GO:0003271	smoothened signaling pathway involved in regulation of secondary heart field cardioblast proliferation	1	1	0.342856
GO:0003345	proepicardium cell migration involved in pericardium morphogenesis	1	1	0.342856
GO:0003402	planar cell polarity pathway involved in axis elongation	1	1	0.342856
GO:0003412	establishment of epithelial cell apical/basal polarity involved in camera-type eye morphogenesis	1	1	0.342856
GO:0005993	trehalose catabolic process	1	1	0.342856
GO:0006117	acetaldehyde metabolic process	1	1	0.342856
GO:0006579	amino-acid betaine catabolic process	1	1	0.342856
GO:0006756	AMP phosphorylation	1	1	0.342856
GO:0007065	male meiosis sister chromatid cohesion	1	1	0.342856
GO:0007371	ventral midline determination	1	1	0.342856
GO:0007497	posterior midgut development	1	1	0.342856
GO:0008049	male courtship behavior	1	1	0.342856
GO:0008348	negative regulation of antimicrobial humoral response	1	1	0.342856
GO:0009093	cysteine catabolic process	1	1	0.342856
GO:0009131	pyrimidine nucleoside monophosphate catabolic process	1	1	0.342856
GO:0009178	pyrimidine deoxyribonucleoside monophosphate catabolic process	1	1	0.342856
GO:0009812	flavonoid metabolic process	1	1	0.342856
GO:0010142	farnesyl diphosphate biosynthetic process, mevalonate pathway	1	1	0.342856
GO:0010643	cell communication by chemical coupling	1	1	0.342856
GO:0014016	neuroblast differentiation	1	1	0.342856
GO:0014057	positive regulation of acetylcholine secretion, neurotransmission	1	1	0.342856
GO:0015707	nitrite transport	1	1	0.342856
GO:0015783	GDP-fucose transmembrane transport	1	1	0.342856
GO:0015786	UDP-glucose transmembrane transport	1	1	0.342856
GO:0015794	glycerol-3-phosphate transmembrane transport	1	1	0.342856
GO:0015826	threonine transport	1	1	0.342856
GO:0015912	short-chain fatty acid transport	1	1	0.342856
GO:0015962	diadenosine triphosphate metabolic process	1	1	0.342856
GO:0015964	diadenosine triphosphate catabolic process	1	1	0.342856
GO:0016062	adaptation of rhodopsin mediated signaling	1	1	0.342856
GO:0018272	protein-pyridoxal-5-phosphate linkage via peptidyl-N6-pyridoxal phosphate-L-lysine	1	1	0.342856
GO:0018352	protein-pyridoxal-5-phosphate linkage	1	1	0.342856
GO:0019418	sulfide oxidation	1	1	0.342856
GO:0019448	L-cysteine catabolic process	1	1	0.342856
GO:0019449	L-cysteine catabolic process to hypotaurine	1	1	0.342856
GO:0019452	L-cysteine catabolic process to taurine	1	1	0.342856
GO:0019510	S-adenosylhomocysteine catabolic process	1	1	0.342856
GO:0019606	2-oxobutyrate catabolic process	1	1	0.342856
GO:0021560	abducens nerve development	1	1	0.342856
GO:0021572	rhombomere 6 development	1	1	0.342856
GO:0021598	abducens nerve morphogenesis	1	1	0.342856
GO:0021599	abducens nerve formation	1	1	0.342856
GO:0021644	vagus nerve morphogenesis	1	1	0.342856
GO:0021778	oligodendrocyte cell fate specification	1	1	0.342856
GO:0021779	oligodendrocyte cell fate commitment	1	1	0.342856
GO:0021780	glial cell fate specification	1	1	0.342856
GO:0021812	neuronal-glial interaction involved in cerebral cortex radial glia guided migration	1	1	0.342856
GO:0021853	cerebral cortex GABAergic interneuron migration	1	1	0.342856
GO:0021937	cerebellar Purkinje cell-granule cell precursor cell signaling involved in regulation of granule cell precursor cell proliferation	1	1	0.342856
GO:0021938	smoothened signaling pathway involved in regulation of cerebellar granule cell precursor cell proliferation	1	1	0.342856
GO:0021944	neuronal-glial interaction involved in hindbrain glial-mediated radial cell migration	1	1	0.342856
GO:0030207	chondroitin sulfate catabolic process	1	1	0.342856
GO:0030237	female sex determination	1	1	0.342856
GO:0030719	P granule organization	1	1	0.342856
GO:0031635	adenylate cyclase-inhibiting opioid receptor signaling pathway	1	1	0.342856
GO:0031945	positive regulation of glucocorticoid metabolic process	1	1	0.342856
GO:0031948	positive regulation of glucocorticoid biosynthetic process	1	1	0.342856
GO:0032445	fructose import	1	1	0.342856
GO:0032499	detection of peptidoglycan	1	1	0.342856
GO:0032771	regulation of monophenol monooxygenase activity	1	1	0.342856
GO:0032773	positive regulation of monophenol monooxygenase activity	1	1	0.342856
GO:0032912	negative regulation of transforming growth factor beta2 production	1	1	0.342856
GO:0033490	cholesterol biosynthetic process via lathosterol	1	1	0.342856
GO:0034059	response to anoxia	1	1	0.342856
GO:0034150	toll-like receptor 6 signaling pathway	1	1	0.342856
GO:0034224	cellular response to zinc ion starvation	1	1	0.342856
GO:0034589	hydroxyproline transport	1	1	0.342856
GO:0035340	inosine transport	1	1	0.342856
GO:0035471	luteinizing hormone signaling pathway involved in ovarian follicle development	1	1	0.342856
GO:0035602	fibroblast growth factor receptor signaling pathway involved in negative regulation of apoptotic process in bone marrow cell	1	1	0.342856
GO:0035603	fibroblast growth factor receptor signaling pathway involved in hemopoiesis	1	1	0.342856
GO:0035604	fibroblast growth factor receptor signaling pathway involved in positive regulation of cell proliferation in bone marrow	1	1	0.342856
GO:0035644	phosphoanandamide dephosphorylation	1	1	0.342856
GO:0035645	enteric smooth muscle cell differentiation	1	1	0.342856
GO:0035780	CD80 biosynthetic process	1	1	0.342856
GO:0035906	descending aorta development	1	1	0.342856
GO:0035981	tongue muscle cell differentiation	1	1	0.342856
GO:0036058	filtration diaphragm assembly	1	1	0.342856
GO:0036060	slit diaphragm assembly	1	1	0.342856
GO:0036085	GDP-fucose import into Golgi lumen	1	1	0.342856
GO:0036367	light adaption	1	1	0.342856
GO:0038032	termination of G protein-coupled receptor signaling pathway	1	1	0.342856
GO:0038118	C-C chemokine receptor CCR7 signaling pathway	1	1	0.342856
GO:0038123	toll-like receptor TLR1:TLR2 signaling pathway	1	1	0.342856
GO:0042374	phylloquinone metabolic process	1	1	0.342856
GO:0042376	phylloquinone catabolic process	1	1	0.342856
GO:0042412	taurine biosynthetic process	1	1	0.342856
GO:0042413	carnitine catabolic process	1	1	0.342856
GO:0042441	eye pigment metabolic process	1	1	0.342856
GO:0042628	mating plug formation	1	1	0.342856
GO:0043324	pigment metabolic process involved in developmental pigmentation	1	1	0.342856
GO:0043474	pigment metabolic process involved in pigmentation	1	1	0.342856
GO:0044332	Wnt signaling pathway involved in dorsal/ventral axis specification	1	1	0.342856
GO:0044333	Wnt signaling pathway involved in digestive tract morphogenesis	1	1	0.342856
GO:0044524	protein sulfhydration	1	1	0.342856
GO:0045219	regulation of FasL biosynthetic process	1	1	0.342856
GO:0045221	negative regulation of FasL biosynthetic process	1	1	0.342856
GO:0046079	dUMP catabolic process	1	1	0.342856
GO:0046154	rhodopsin metabolic process	1	1	0.342856
GO:0046305	alkanesulfonate biosynthetic process	1	1	0.342856
GO:0046352	disaccharide catabolic process	1	1	0.342856
GO:0046439	L-cysteine metabolic process	1	1	0.342856
GO:0046940	nucleoside monophosphate phosphorylation	1	1	0.342856
GO:0048014	Tie signaling pathway	1	1	0.342856
GO:0050976	detection of mechanical stimulus involved in sensory perception of touch	1	1	0.342856
GO:0051040	regulation of calcium-independent cell-cell adhesion	1	1	0.342856
GO:0051041	positive regulation of calcium-independent cell-cell adhesion	1	1	0.342856
GO:0051543	regulation of elastin biosynthetic process	1	1	0.342856
GO:0051545	negative regulation of elastin biosynthetic process	1	1	0.342856
GO:0051586	positive regulation of dopamine uptake involved in synaptic transmission	1	1	0.342856
GO:0051796	negative regulation of timing of catagen	1	1	0.342856
GO:0051944	positive regulation of catecholamine uptake involved in synaptic transmission	1	1	0.342856
GO:0052696	flavonoid glucuronidation	1	1	0.342856
GO:0052697	xenobiotic glucuronidation	1	1	0.342856
GO:0055111	ingression involved in gastrulation with mouth forming second	1	1	0.342856
GO:0060007	linear vestibuloocular reflex	1	1	0.342856
GO:0060217	hemangioblast cell differentiation	1	1	0.342856
GO:0060234	neuroblast delamination	1	1	0.342856
GO:0060365	coronal suture morphogenesis	1	1	0.342856
GO:0060378	regulation of brood size	1	1	0.342856
GO:0060455	negative regulation of gastric acid secretion	1	1	0.342856
GO:0060529	squamous basal epithelial stem cell differentiation involved in prostate gland acinus development	1	1	0.342856
GO:0060595	fibroblast growth factor receptor signaling pathway involved in mammary gland specification	1	1	0.342856
GO:0060615	mammary gland bud formation	1	1	0.342856
GO:0060648	mammary gland bud morphogenesis	1	1	0.342856
GO:0060667	branch elongation involved in salivary gland morphogenesis	1	1	0.342856
GO:0060739	mesenchymal-epithelial cell signaling involved in prostate gland development	1	1	0.342856
GO:0060901	regulation of hair cycle by canonical Wnt signaling pathway	1	1	0.342856
GO:0060915	mesenchymal cell differentiation involved in lung development	1	1	0.342856
GO:0061054	dermatome development	1	1	0.342856
GO:0061108	seminal vesicle epithelium development	1	1	0.342856
GO:0061183	regulation of dermatome development	1	1	0.342856
GO:0061184	positive regulation of dermatome development	1	1	0.342856
GO:0061369	negative regulation of testicular blood vessel morphogenesis	1	1	0.342856
GO:0061772	xenobiotic transport across blood-nerve barrier	1	1	0.342856
GO:0070101	positive regulation of chemokine-mediated signaling pathway	1	1	0.342856
GO:0070221	sulfide oxidation, using sulfide:quinone oxidoreductase	1	1	0.342856
GO:0070392	detection of lipoteichoic acid	1	1	0.342856
GO:0070543	response to linoleic acid	1	1	0.342856
GO:0070839	divalent metal ion export	1	1	0.342856
GO:0070950	regulation of neutrophil mediated killing of bacterium	1	1	0.342856
GO:0070951	regulation of neutrophil mediated killing of gram-negative bacterium	1	1	0.342856
GO:0070962	positive regulation of neutrophil mediated killing of bacterium	1	1	0.342856
GO:0070963	positive regulation of neutrophil mediated killing of gram-negative bacterium	1	1	0.342856
GO:0071104	response to interleukin-9	1	1	0.342856
GO:0071307	cellular response to vitamin K	1	1	0.342856
GO:0071831	intermediate-density lipoprotein particle clearance	1	1	0.342856
GO:0072036	mesenchymal to epithelial transition involved in renal vesicle formation	1	1	0.342856
GO:0072285	mesenchymal to epithelial transition involved in metanephric renal vesicle formation	1	1	0.342856
GO:0072720	response to dithiothreitol	1	1	0.342856
GO:0090198	negative regulation of chemokine secretion	1	1	0.342856
GO:0090480	purine nucleotide-sugar transmembrane transport	1	1	0.342856
GO:0090663	galanin-activated signaling pathway	1	1	0.342856
GO:0090720	primary adaptive immune response	1	1	0.342856
GO:0090721	primary adaptive immune response involving T cells and B cells	1	1	0.342856
GO:0090731	cellular response to very-low-density lipoprotein particle stimulus	1	1	0.342856
GO:0097273	creatinine homeostasis	1	1	0.342856
GO:0098529	neuromuscular junction development, skeletal muscle fiber	1	1	0.342856
GO:0098718	serine import across plasma membrane	1	1	0.342856
GO:0106088	regulation of cell adhesion involved in sprouting angiogenesis	1	1	0.342856
GO:0106089	negative regulation of cell adhesion involved in sprouting angiogenesis	1	1	0.342856
GO:0110077	vesicle-mediated intercellular transport	1	1	0.342856
GO:0120077	angiogenic sprout fusion	1	1	0.342856
GO:0120078	cell adhesion involved in sprouting angiogenesis	1	1	0.342856
GO:0120127	response to zinc ion starvation	1	1	0.342856
GO:0150024	oxidised low-density lipoprotein particle clearance	1	1	0.342856
GO:0150200	regulation of transport across blood-brain barrier	1	1	0.342856
GO:0150201	positive regulation of transport across blood-brain barrier	1	1	0.342856
GO:0150202	negative regulation of transport across blood-brain barrier	1	1	0.342856
GO:1900073	regulation of neuromuscular synaptic transmission	1	1	0.342856
GO:1900075	positive regulation of neuromuscular synaptic transmission	1	1	0.342856
GO:1900135	positive regulation of renin secretion into blood stream	1	1	0.342856
GO:1900142	negative regulation of oligodendrocyte apoptotic process	1	1	0.342856
GO:1900729	regulation of adenylate cyclase-inhibiting opioid receptor signaling pathway	1	1	0.342856
GO:1900731	positive regulation of adenylate cyclase-inhibiting opioid receptor signaling pathway	1	1	0.342856
GO:1900738	positive regulation of phospholipase C-activating G protein-coupled receptor signaling pathway	1	1	0.342856
GO:1901202	negative regulation of extracellular matrix assembly	1	1	0.342856
GO:1901229	regulation of non-canonical Wnt signaling pathway via JNK cascade	1	1	0.342856
GO:1901231	positive regulation of non-canonical Wnt signaling pathway via JNK cascade	1	1	0.342856
GO:1901232	regulation of convergent extension involved in axis elongation	1	1	0.342856
GO:1901233	negative regulation of convergent extension involved in axis elongation	1	1	0.342856
GO:1901629	regulation of presynaptic membrane organization	1	1	0.342856
GO:1901631	positive regulation of presynaptic membrane organization	1	1	0.342856
GO:1901662	quinone catabolic process	1	1	0.342856
GO:1901980	positive regulation of inward rectifier potassium channel activity	1	1	0.342856
GO:1902767	isoprenoid biosynthetic process via mevalonate	1	1	0.342856
GO:1902811	positive regulation of skeletal muscle fiber differentiation	1	1	0.342856
GO:1902910	positive regulation of melanosome transport	1	1	0.342856
GO:1902999	negative regulation of phospholipid efflux	1	1	0.342856
GO:1903000	regulation of lipid transport across blood-brain barrier	1	1	0.342856
GO:1903001	negative regulation of lipid transport across blood-brain barrier	1	1	0.342856
GO:1903002	positive regulation of lipid transport across blood-brain barrier	1	1	0.342856
GO:1903080	regulation of C-C chemokine receptor CCR7 signaling pathway	1	1	0.342856
GO:1903082	positive regulation of C-C chemokine receptor CCR7 signaling pathway	1	1	0.342856
GO:1903769	negative regulation of cell proliferation in bone marrow	1	1	0.342856
GO:1903812	L-serine import across plasma membrane	1	1	0.342856
GO:1903964	monounsaturated fatty acid metabolic process	1	1	0.342856
GO:1903966	monounsaturated fatty acid biosynthetic process	1	1	0.342856
GO:1904113	negative regulation of muscle filament sliding	1	1	0.342856
GO:1904205	negative regulation of skeletal muscle hypertrophy	1	1	0.342856
GO:1904266	regulation of Schwann cell chemotaxis	1	1	0.342856
GO:1904268	positive regulation of Schwann cell chemotaxis	1	1	0.342856
GO:1904328	regulation of myofibroblast contraction	1	1	0.342856
GO:1904621	regulation of actin-dependent ATPase activity	1	1	0.342856
GO:1904622	negative regulation of actin-dependent ATPase activity	1	1	0.342856
GO:1904692	positive regulation of type B pancreatic cell proliferation	1	1	0.342856
GO:1904823	purine nucleobase transmembrane transport	1	1	0.342856
GO:1904829	regulation of aortic smooth muscle cell differentiation	1	1	0.342856
GO:1904831	positive regulation of aortic smooth muscle cell differentiation	1	1	0.342856
GO:1904844	response to L-glutamine	1	1	0.342856
GO:1904933	regulation of cell proliferation in midbrain	1	1	0.342856
GO:1904935	positive regulation of cell proliferation in midbrain	1	1	0.342856
GO:1904936	interneuron migration	1	1	0.342856
GO:1905291	positive regulation of CAMKK-AMPK signaling cascade	1	1	0.342856
GO:1905429	response to glycine	1	1	0.342856
GO:1905430	cellular response to glycine	1	1	0.342856
GO:1905787	regulation of detection of mechanical stimulus involved in sensory perception of touch	1	1	0.342856
GO:1905788	negative regulation of detection of mechanical stimulus involved in sensory perception of touch	1	1	0.342856
GO:1905853	regulation of heparan sulfate binding	1	1	0.342856
GO:1905855	positive regulation of heparan sulfate binding	1	1	0.342856
GO:1905858	regulation of heparan sulfate proteoglycan binding	1	1	0.342856
GO:1905860	positive regulation of heparan sulfate proteoglycan binding	1	1	0.342856
GO:1905890	regulation of cellular response to very-low-density lipoprotein particle stimulus	1	1	0.342856
GO:1990091	sodium-dependent self proteolysis	1	1	0.342856
GO:1990256	signal clustering	1	1	0.342856
GO:1990539	fructose import across plasma membrane	1	1	0.342856
GO:1990751	Schwann cell chemotaxis	1	1	0.342856
GO:1990764	myofibroblast contraction	1	1	0.342856
GO:2000040	regulation of planar cell polarity pathway involved in axis elongation	1	1	0.342856
GO:2000041	negative regulation of planar cell polarity pathway involved in axis elongation	1	1	0.342856
GO:2000053	regulation of Wnt signaling pathway involved in dorsal/ventral axis specification	1	1	0.342856
GO:2000054	negative regulation of Wnt signaling pathway involved in dorsal/ventral axis specification	1	1	0.342856
GO:2000056	regulation of Wnt signaling pathway involved in digestive tract morphogenesis	1	1	0.342856
GO:2000057	negative regulation of Wnt signaling pathway involved in digestive tract morphogenesis	1	1	0.342856
GO:2000066	positive regulation of cortisol biosynthetic process	1	1	0.342856
GO:2000180	negative regulation of androgen biosynthetic process	1	1	0.342856
GO:2000195	negative regulation of female gonad development	1	1	0.342856
GO:2000350	positive regulation of CD40 signaling pathway	1	1	0.342856
GO:2000408	negative regulation of T cell extravasation	1	1	0.342856
GO:2000476	positive regulation of opioid receptor signaling pathway	1	1	0.342856
GO:2000606	regulation of cell proliferation involved in mesonephros development	1	1	0.342856
GO:2000607	negative regulation of cell proliferation involved in mesonephros development	1	1	0.342856
GO:2000611	positive regulation of thyroid hormone generation	1	1	0.342856
GO:2000683	regulation of cellular response to X-ray	1	1	0.342856
GO:2000699	fibroblast growth factor receptor signaling pathway involved in ureteric bud formation	1	1	0.342856
GO:2000701	glial cell-derived neurotrophic factor receptor signaling pathway involved in ureteric bud formation	1	1	0.342856
GO:2000702	regulation of fibroblast growth factor receptor signaling pathway involved in ureteric bud formation	1	1	0.342856
GO:2000703	negative regulation of fibroblast growth factor receptor signaling pathway involved in ureteric bud formation	1	1	0.342856
GO:2000705	regulation of dense core granule biogenesis	1	1	0.342856
GO:2000707	positive regulation of dense core granule biogenesis	1	1	0.342856
GO:2000733	regulation of glial cell-derived neurotrophic factor receptor signaling pathway involved in ureteric bud formation	1	1	0.342856
GO:2000734	negative regulation of glial cell-derived neurotrophic factor receptor signaling pathway involved in ureteric bud formation	1	1	0.342856
GO:2001035	regulation of tongue muscle cell differentiation	1	1	0.342856
GO:2001037	positive regulation of tongue muscle cell differentiation	1	1	0.342856
GO:2001139	negative regulation of phospholipid transport	1	1	0.342856
GO:0003401	axis elongation	4	23	0.34786
GO:0009595	detection of biotic stimulus	4	23	0.34786
GO:0035886	vascular smooth muscle cell differentiation	4	23	0.34786
GO:0050433	regulation of catecholamine secretion	4	23	0.34786
GO:0060142	regulation of syncytium formation by plasma membrane fusion	4	23	0.34786
GO:0071353	cellular response to interleukin-4	4	23	0.34786
GO:0086002	cardiac muscle cell action potential involved in contraction	4	23	0.34786
GO:0098868	bone growth	4	23	0.34786
GO:1905475	regulation of protein localization to membrane	16	155	0.34786
GO:0045321	leukocyte activation	54	638	0.349176
GO:0035249	synaptic transmission, glutamatergic	7	53	0.35185
GO:0050766	positive regulation of phagocytosis	7	53	0.35185
GO:0050728	negative regulation of inflammatory response	11	97	0.351935
GO:0061387	regulation of extent of cell growth	10	86	0.357944
GO:0031345	negative regulation of cell projection organization	15	144	0.360169
GO:0022404	molting cycle process	9	75	0.360169
GO:0022405	hair cycle process	9	75	0.360169
GO:0098773	skin epidermis development	9	75	0.360169
GO:0120035	regulation of plasma membrane bounded cell projection organization	48	561	0.360541
GO:1901019	regulation of calcium ion transmembrane transporter activity	6	43	0.362179
GO:0001895	retina homeostasis	5	33	0.364204
GO:0001764	neuron migration	13	121	0.368271
GO:0050679	positive regulation of epithelial cell proliferation	14	133	0.370916
GO:0048562	embryonic organ morphogenesis	18	181	0.370916
GO:0061138	morphogenesis of a branching epithelium	15	145	0.370916
GO:0001763	morphogenesis of a branching structure	16	157	0.370916
GO:0048872	homeostasis of number of cells	24	255	0.370916
GO:1903078	positive regulation of protein localization to plasma membrane	7	54	0.370916
GO:0030218	erythrocyte differentiation	12	110	0.370916
GO:0019932	second-messenger-mediated signaling	23	243	0.370916
GO:0030516	regulation of axon extension	9	76	0.370916
GO:0007189	adenylate cyclase-activating G protein-coupled receptor signaling pathway	8	65	0.370916
GO:0031346	positive regulation of cell projection organization	31	344	0.370916
GO:0050851	antigen receptor-mediated signaling pathway	13	122	0.370916
GO:0002138	retinoic acid biosynthetic process	2	7	0.370916
GO:0002732	positive regulation of dendritic cell cytokine production	2	7	0.370916
GO:0003266	regulation of secondary heart field cardioblast proliferation	2	7	0.370916
GO:0007320	insemination	2	7	0.370916
GO:0010744	positive regulation of macrophage derived foam cell differentiation	2	7	0.370916
GO:0016102	diterpenoid biosynthetic process	2	7	0.370916
GO:0016139	glycoside catabolic process	2	7	0.370916
GO:0019755	one-carbon compound transport	2	7	0.370916
GO:0031666	positive regulation of lipopolysaccharide-mediated signaling pathway	2	7	0.370916
GO:0032230	positive regulation of synaptic transmission, GABAergic	2	7	0.370916
GO:0035425	autocrine signaling	2	7	0.370916
GO:0035634	response to stilbenoid	2	7	0.370916
GO:0035810	positive regulation of urine volume	2	7	0.370916
GO:0042482	positive regulation of odontogenesis	2	7	0.370916
GO:0043568	positive regulation of insulin-like growth factor receptor signaling pathway	2	7	0.370916
GO:0045161	neuronal ion channel clustering	2	7	0.370916
GO:0048087	positive regulation of developmental pigmentation	2	7	0.370916
GO:0048251	elastic fiber assembly	2	7	0.370916
GO:0048672	positive regulation of collateral sprouting	2	7	0.370916
GO:0060242	contact inhibition	2	7	0.370916
GO:0060245	detection of cell density	2	7	0.370916
GO:0060374	mast cell differentiation	2	7	0.370916
GO:0060586	multicellular organismal iron ion homeostasis	2	7	0.370916
GO:0061762	CAMKK-AMPK signaling cascade	2	7	0.370916
GO:0071447	cellular response to hydroperoxide	2	7	0.370916
GO:0071476	cellular hypotonic response	2	7	0.370916
GO:0071863	regulation of cell proliferation in bone marrow	2	7	0.370916
GO:0072283	metanephric renal vesicle morphogenesis	2	7	0.370916
GO:0090193	positive regulation of glomerulus development	2	7	0.370916
GO:0090195	chemokine secretion	2	7	0.370916
GO:0090196	regulation of chemokine secretion	2	7	0.370916
GO:0098962	regulation of postsynaptic neurotransmitter receptor activity	2	7	0.370916
GO:1900227	positive regulation of NLRP3 inflammasome complex assembly	2	7	0.370916
GO:1901628	positive regulation of postsynaptic membrane organization	2	7	0.370916
GO:1901841	regulation of high voltage-gated calcium channel activity	2	7	0.370916
GO:1903054	negative regulation of extracellular matrix organization	2	7	0.370916
GO:1990264	peptidyl-tyrosine dephosphorylation involved in inactivation of protein kinase activity	2	7	0.370916
GO:2001053	regulation of mesenchymal cell apoptotic process	2	7	0.370916
GO:0042593	glucose homeostasis	18	182	0.370916
GO:0008406	gonad development	14	134	0.370916
GO:0043409	negative regulation of MAPK cascade	14	134	0.370916
GO:0072330	monocarboxylic acid biosynthetic process	14	134	0.370916
GO:0001779	natural killer cell differentiation	4	24	0.370916
GO:0009311	oligosaccharide metabolic process	4	24	0.370916
GO:0032373	positive regulation of sterol transport	4	24	0.370916
GO:0032376	positive regulation of cholesterol transport	4	24	0.370916
GO:0032967	positive regulation of collagen biosynthetic process	4	24	0.370916
GO:0033598	mammary gland epithelial cell proliferation	4	24	0.370916
GO:0045777	positive regulation of blood pressure	4	24	0.370916
GO:0050432	catecholamine secretion	4	24	0.370916
GO:0051150	regulation of smooth muscle cell differentiation	4	24	0.370916
GO:0051954	positive regulation of amine transport	4	24	0.370916
GO:0070670	response to interleukin-4	4	24	0.370916
GO:0090175	regulation of establishment of planar polarity	4	24	0.370916
GO:1902667	regulation of axon guidance	4	24	0.370916
GO:2000171	negative regulation of dendrite development	4	24	0.370916
GO:0001956	positive regulation of neurotransmitter secretion	3	15	0.370916
GO:0002043	blood vessel endothelial cell proliferation involved in sprouting angiogenesis	3	15	0.370916
GO:0003417	growth plate cartilage development	3	15	0.370916
GO:0010669	epithelial structure maintenance	3	15	0.370916
GO:0014041	regulation of neuron maturation	3	15	0.370916
GO:0032793	positive regulation of CREB transcription factor activity	3	15	0.370916
GO:0040037	negative regulation of fibroblast growth factor receptor signaling pathway	3	15	0.370916
GO:0043981	histone H4-K5 acetylation	3	15	0.370916
GO:0043982	histone H4-K8 acetylation	3	15	0.370916
GO:0048843	negative regulation of axon extension involved in axon guidance	3	15	0.370916
GO:0071636	positive regulation of transforming growth factor beta production	3	15	0.370916
GO:0098810	neurotransmitter reuptake	3	15	0.370916
GO:1902668	negative regulation of axon guidance	3	15	0.370916
GO:1904754	positive regulation of vascular associated smooth muscle cell migration	3	15	0.370916
GO:1905809	negative regulation of synapse organization	3	15	0.370916
GO:0051249	regulation of lymphocyte activation	30	332	0.371854
GO:0031102	neuron projection regeneration	6	44	0.372168
GO:0048538	thymus development	6	44	0.372168
GO:0032880	regulation of protein localization	64	777	0.372234
GO:0071621	granulocyte chemotaxis	10	88	0.377697
GO:0006509	membrane protein ectodomain proteolysis	5	34	0.378475
GO:0048247	lymphocyte chemotaxis	5	34	0.378475
GO:0051055	negative regulation of lipid biosynthetic process	5	34	0.378475
GO:0033500	carbohydrate homeostasis	18	183	0.381209
GO:0008360	regulation of cell shape	13	123	0.381209
GO:0061351	neural precursor cell proliferation	13	123	0.381209
GO:0051234	establishment of localization	229	3058	0.383635
GO:0022408	negative regulation of cell-cell adhesion	15	147	0.384921
GO:0010941	regulation of cell death	97	1225	0.387341
GO:0031344	regulation of cell projection organization	48	568	0.393711
GO:0002793	positive regulation of peptide secretion	17	172	0.398165
GO:0009952	anterior/posterior pattern specification	13	124	0.398712
GO:0048167	regulation of synaptic plasticity	16	160	0.399847
GO:0051272	positive regulation of cellular component movement	38	438	0.399847
GO:0045861	negative regulation of proteolysis	20	209	0.399848
GO:0002768	immune response-regulating cell surface receptor signaling pathway	15	148	0.400076
GO:0017144	drug metabolic process	30	335	0.400076
GO:1905517	macrophage migration	6	45	0.400076
GO:1903829	positive regulation of cellular protein localization	25	272	0.405766
GO:0071363	cellular response to growth factor stimulus	36	413	0.407533
GO:2000147	positive regulation of cell motility	37	426	0.407533
GO:0007417	central nervous system development	48	570	0.407533
GO:0002053	positive regulation of mesenchymal cell proliferation	4	25	0.407533
GO:0006636	unsaturated fatty acid biosynthetic process	4	25	0.407533
GO:0032689	negative regulation of interferon-gamma production	4	25	0.407533
GO:0045940	positive regulation of steroid metabolic process	4	25	0.407533
GO:0051930	regulation of sensory perception of pain	4	25	0.407533
GO:2000036	regulation of stem cell population maintenance	4	25	0.407533
GO:0003007	heart morphogenesis	17	173	0.409255
GO:0032330	regulation of chondrocyte differentiation	5	35	0.409255
GO:0051966	regulation of synaptic transmission, glutamatergic	5	35	0.409255
GO:2000242	negative regulation of reproductive process	5	35	0.409255
GO:2000351	regulation of endothelial cell apoptotic process	5	35	0.409255
GO:0055001	muscle cell development	13	125	0.4122
GO:0050920	regulation of chemotaxis	15	149	0.412774
GO:0045137	development of primary sexual characteristics	14	137	0.412989
GO:0048729	tissue morphogenesis	39	453	0.413232
GO:0045995	regulation of embryonic development	10	90	0.413232
GO:0072006	nephron development	10	90	0.413232
GO:0002460	adaptive immune response based on somatic recombination of immune receptors built from immunoglobulin superfamily domains	19	198	0.413491
GO:0002237	response to molecule of bacterial origin	21	223	0.415885
GO:0002827	positive regulation of T-helper 1 type immune response	3	16	0.418418
GO:0010894	negative regulation of steroid biosynthetic process	3	16	0.418418
GO:0045939	negative regulation of steroid metabolic process	3	16	0.418418
GO:0048799	animal organ maturation	3	16	0.418418
GO:0051580	regulation of neurotransmitter uptake	3	16	0.418418
GO:0060740	prostate gland epithelium morphogenesis	3	16	0.418418
GO:0086091	regulation of heart rate by cardiac conduction	3	16	0.418418
GO:1990000	amyloid fibril formation	3	16	0.418418
GO:0009266	response to temperature stimulus	11	102	0.419468
GO:0032496	response to lipopolysaccharide	20	211	0.419721
GO:0002286	T cell activation involved in immune response	9	79	0.420093
GO:0014897	striated muscle hypertrophy	9	79	0.420093
GO:0050767	regulation of neurogenesis	53	639	0.423433
GO:0006720	isoprenoid metabolic process	6	46	0.423433
GO:0019730	antimicrobial humoral response	6	46	0.423433
GO:0021510	spinal cord development	6	46	0.423433
GO:1990778	protein localization to cell periphery	26	287	0.424986
GO:0051216	cartilage development	13	126	0.424986
GO:0008344	adult locomotory behavior	8	68	0.425761
GO:0034763	negative regulation of transmembrane transport	10	91	0.426739
GO:0060341	regulation of cellular localization	64	787	0.426739
GO:0070663	regulation of leukocyte proliferation	17	175	0.426739
GO:0033993	response to lipid	42	495	0.426739
GO:0032103	positive regulation of response to external stimulus	26	288	0.426739
GO:0051222	positive regulation of protein transport	26	288	0.426739
GO:0071322	cellular response to carbohydrate stimulus	11	103	0.426739
GO:0003002	regionalization	19	200	0.426739
GO:0030335	positive regulation of cell migration	36	417	0.426739
GO:0030111	regulation of Wnt signaling pathway	21	225	0.426739
GO:0032653	regulation of interleukin-10 production	5	36	0.426739
GO:0045429	positive regulation of nitric oxide biosynthetic process	5	36	0.426739
GO:0002764	immune response-regulating signaling pathway	15	151	0.426739
GO:0055123	digestive system development	9	80	0.426739
GO:0001696	gastric acid secretion	2	8	0.426739
GO:0001975	response to amphetamine	2	8	0.426739
GO:0003149	membranous septum morphogenesis	2	8	0.426739
GO:0003263	cardioblast proliferation	2	8	0.426739
GO:0003264	regulation of cardioblast proliferation	2	8	0.426739
GO:0006707	cholesterol catabolic process	2	8	0.426739
GO:0006833	water transport	2	8	0.426739
GO:0006910	phagocytosis, recognition	2	8	0.426739
GO:0006971	hypotonic response	2	8	0.426739
GO:0007614	short-term memory	2	8	0.426739
GO:0010728	regulation of hydrogen peroxide biosynthetic process	2	8	0.426739
GO:0010752	regulation of cGMP-mediated signaling	2	8	0.426739
GO:0014824	artery smooth muscle contraction	2	8	0.426739
GO:0015911	long-chain fatty acid import across plasma membrane	2	8	0.426739
GO:0016127	sterol catabolic process	2	8	0.426739
GO:0021683	cerebellar granular layer morphogenesis	2	8	0.426739
GO:0030853	negative regulation of granulocyte differentiation	2	8	0.426739
GO:0031620	regulation of fever generation	2	8	0.426739
GO:0032490	detection of molecule of bacterial origin	2	8	0.426739
GO:0033080	immature T cell proliferation in thymus	2	8	0.426739
GO:0034112	positive regulation of homotypic cell-cell adhesion	2	8	0.426739
GO:0034139	regulation of toll-like receptor 3 signaling pathway	2	8	0.426739
GO:0034154	toll-like receptor 7 signaling pathway	2	8	0.426739
GO:0035973	aggrephagy	2	8	0.426739
GO:0036289	peptidyl-serine autophosphorylation	2	8	0.426739
GO:0038063	collagen-activated tyrosine kinase receptor signaling pathway	2	8	0.426739
GO:0042635	positive regulation of hair cycle	2	8	0.426739
GO:0043508	negative regulation of JUN kinase activity	2	8	0.426739
GO:0045654	positive regulation of megakaryocyte differentiation	2	8	0.426739
GO:0048505	regulation of timing of cell differentiation	2	8	0.426739
GO:0050932	regulation of pigment cell differentiation	2	8	0.426739
GO:0051798	positive regulation of hair follicle development	2	8	0.426739
GO:0061517	macrophage proliferation	2	8	0.426739
GO:0061577	calcium ion transmembrane transport via high voltage-gated calcium channel	2	8	0.426739
GO:0061744	motor behavior	2	8	0.426739
GO:0071225	cellular response to muramyl dipeptide	2	8	0.426739
GO:0072110	glomerular mesangial cell proliferation	2	8	0.426739
GO:0072124	regulation of glomerular mesangial cell proliferation	2	8	0.426739
GO:0072674	multinuclear osteoclast differentiation	2	8	0.426739
GO:0097107	postsynaptic density assembly	2	8	0.426739
GO:0097152	mesenchymal cell apoptotic process	2	8	0.426739
GO:0099150	regulation of postsynaptic specialization assembly	2	8	0.426739
GO:0110095	cellular detoxification of aldehyde	2	8	0.426739
GO:0150052	regulation of postsynapse assembly	2	8	0.426739
GO:1901724	positive regulation of cell proliferation involved in kidney development	2	8	0.426739
GO:1904889	regulation of excitatory synapse assembly	2	8	0.426739
GO:1905522	negative regulation of macrophage migration	2	8	0.426739
GO:2000169	regulation of peptidyl-cysteine S-nitrosylation	2	8	0.426739
GO:2000402	negative regulation of lymphocyte migration	2	8	0.426739
GO:2001204	regulation of osteoclast development	2	8	0.426739
GO:0001523	retinoid metabolic process	4	26	0.426739
GO:0007431	salivary gland development	4	26	0.426739
GO:0009593	detection of chemical stimulus	4	26	0.426739
GO:0021515	cell differentiation in spinal cord	4	26	0.426739
GO:0032309	icosanoid secretion	4	26	0.426739
GO:0045907	positive regulation of vasoconstriction	4	26	0.426739
GO:0060122	inner ear receptor cell stereocilium organization	4	26	0.426739
GO:0090279	regulation of calcium ion import	4	26	0.426739
GO:0002009	morphogenesis of an epithelium	34	392	0.430077
GO:0014065	phosphatidylinositol 3-kinase signaling	10	92	0.433934
GO:0045621	positive regulation of lymphocyte differentiation	10	92	0.433934
GO:1903532	positive regulation of secretion by cell	24	264	0.435377
GO:0043279	response to alkaloid	6	47	0.435377
GO:1903428	positive regulation of reactive oxygen species biosynthetic process	6	47	0.435377
GO:0030101	natural killer cell activation	7	58	0.436523
GO:0046209	nitric oxide metabolic process	7	58	0.436523
GO:1903036	positive regulation of response to wounding	7	58	0.436523
GO:0060348	bone development	15	152	0.437187
GO:0040017	positive regulation of locomotion	37	432	0.437187
GO:0001837	epithelial to mesenchymal transition	11	104	0.437285
GO:0050921	positive regulation of chemotaxis	11	104	0.437285
GO:0097530	granulocyte migration	11	104	0.437285
GO:0002429	immune response-activating cell surface receptor signaling pathway	14	140	0.438967
GO:0043524	negative regulation of neuron apoptotic process	12	116	0.439328
GO:0055002	striated muscle cell development	12	116	0.439328
GO:0001649	osteoblast differentiation	13	128	0.439328
GO:0032640	tumor necrosis factor production	13	128	0.439328
GO:0014896	muscle hypertrophy	9	81	0.443655
GO:0072659	protein localization to plasma membrane	22	240	0.444493
GO:0006656	phosphatidylcholine biosynthetic process	3	17	0.444493
GO:0035089	establishment of apical/basal cell polarity	3	17	0.444493
GO:0045623	negative regulation of T-helper cell differentiation	3	17	0.444493
GO:0045652	regulation of megakaryocyte differentiation	3	17	0.444493
GO:0048841	regulation of axon extension involved in axon guidance	3	17	0.444493
GO:0060037	pharyngeal system development	3	17	0.444493
GO:0060384	innervation	3	17	0.444493
GO:0060512	prostate gland morphogenesis	3	17	0.444493
GO:0071392	cellular response to estradiol stimulus	3	17	0.444493
GO:1903540	establishment of protein localization to postsynaptic membrane	3	17	0.444493
GO:2000269	regulation of fibroblast apoptotic process	3	17	0.444493
GO:2000310	regulation of NMDA receptor activity	3	17	0.444493
GO:0008219	cell death	116	1503	0.444493
GO:0008203	cholesterol metabolic process	10	93	0.444493
GO:1901136	carbohydrate derivative catabolic process	10	93	0.444493
GO:0042692	muscle cell differentiation	23	253	0.444493
GO:0003170	heart valve development	5	37	0.444493
GO:0010883	regulation of lipid storage	5	37	0.444493
GO:0072577	endothelial cell apoptotic process	5	37	0.444493
GO:0010717	regulation of epithelial to mesenchymal transition	8	70	0.444493
GO:0032612	interleukin-1 production	8	70	0.444493
GO:1905330	regulation of morphogenesis of an epithelium	8	70	0.444493
GO:0002757	immune response-activating signal transduction	14	141	0.444493
GO:0051017	actin filament bundle assembly	14	141	0.444493
GO:0071706	tumor necrosis factor superfamily cytokine production	13	129	0.444493
GO:0002700	regulation of production of molecular mediator of immune response	12	117	0.444493
GO:0051091	positive regulation of DNA-binding transcription factor activity	19	203	0.444493
GO:0010611	regulation of cardiac muscle hypertrophy	7	59	0.444493
GO:1904377	positive regulation of protein localization to cell periphery	7	59	0.444493
GO:0007548	sex differentiation	16	166	0.444493
GO:0001541	ovarian follicle development	6	48	0.444493
GO:0034754	cellular hormone metabolic process	6	48	0.444493
GO:1901264	carbohydrate derivative transport	6	48	0.444493
GO:0010714	positive regulation of collagen metabolic process	4	27	0.444493
GO:0014741	negative regulation of muscle hypertrophy	4	27	0.444493
GO:0014904	myotube cell development	4	27	0.444493
GO:0021545	cranial nerve development	4	27	0.444493
GO:0030195	negative regulation of blood coagulation	4	27	0.444493
GO:0043537	negative regulation of blood vessel endothelial cell migration	4	27	0.444493
GO:0061098	positive regulation of protein tyrosine kinase activity	4	27	0.444493
GO:0071634	regulation of transforming growth factor beta production	4	27	0.444493
GO:0090102	cochlea development	4	27	0.444493
GO:1900047	negative regulation of hemostasis	4	27	0.444493
GO:0002065	columnar/cuboidal epithelial cell differentiation	9	82	0.444493
GO:0042303	molting cycle	9	82	0.444493
GO:0042633	hair cycle	9	82	0.444493
GO:0048588	developmental cell growth	17	179	0.444493
GO:0009410	response to xenobiotic stimulus	10	94	0.444493
GO:1990138	neuron projection extension	13	130	0.444493
GO:0007219	Notch signaling pathway	12	118	0.444493
GO:0097061	dendritic spine organization	8	71	0.444493
GO:0051130	positive regulation of cellular component organization	74	933	0.444493
GO:0035773	insulin secretion involved in cellular response to glucose stimulus	7	60	0.444493
GO:0035088	establishment or maintenance of apical/basal cell polarity	5	38	0.444493
GO:0046622	positive regulation of organ growth	5	38	0.444493
GO:0061245	establishment or maintenance of bipolar cell polarity	5	38	0.444493
GO:0061383	trabecula morphogenesis	5	38	0.444493
GO:0098900	regulation of action potential	5	38	0.444493
GO:0006801	superoxide metabolic process	6	49	0.444493
GO:0007631	feeding behavior	6	49	0.444493
GO:0030888	regulation of B cell proliferation	6	49	0.444493
GO:0032410	negative regulation of transporter activity	6	49	0.444493
GO:0016125	sterol metabolic process	10	95	0.444493
GO:0050671	positive regulation of lymphocyte proliferation	10	95	0.444493
GO:0031349	positive regulation of defense response	18	193	0.444493
GO:0048469	cell maturation	12	119	0.444493
GO:0002252	immune effector process	42	505	0.444493
GO:0051209	release of sequestered calcium ion into cytosol	8	72	0.444493
GO:0070848	response to growth factor	36	426	0.444493
GO:0002029	desensitization of G protein-coupled receptor signaling pathway	3	18	0.444493
GO:0021884	forebrain neuron development	3	18	0.444493
GO:0022401	negative adaptation of signaling pathway	3	18	0.444493
GO:0031664	regulation of lipopolysaccharide-mediated signaling pathway	3	18	0.444493
GO:0042832	defense response to protozoan	3	18	0.444493
GO:0044273	sulfur compound catabolic process	3	18	0.444493
GO:0046514	ceramide catabolic process	3	18	0.444493
GO:0060055	angiogenesis involved in wound healing	3	18	0.444493
GO:0060914	heart formation	3	18	0.444493
GO:0061162	establishment of monopolar cell polarity	3	18	0.444493
GO:1905314	semi-lunar valve development	3	18	0.444493
GO:0048638	regulation of developmental growth	24	270	0.444493
GO:0061572	actin filament bundle organization	14	144	0.444493
GO:0001580	detection of chemical stimulus involved in sensory perception of bitter taste	2	9	0.444493
GO:0001660	fever generation	2	9	0.444493
GO:0001973	G protein-coupled adenosine receptor signaling pathway	2	9	0.444493
GO:0003352	regulation of cilium movement	2	9	0.444493
GO:0006857	oligopeptide transport	2	9	0.444493
GO:0010745	negative regulation of macrophage derived foam cell differentiation	2	9	0.444493
GO:0014049	positive regulation of glutamate secretion	2	9	0.444493
GO:0021781	glial cell fate commitment	2	9	0.444493
GO:0021859	pyramidal neuron differentiation	2	9	0.444493
GO:0021860	pyramidal neuron development	2	9	0.444493
GO:0030238	male sex determination	2	9	0.444493
GO:0030309	poly-N-acetyllactosamine metabolic process	2	9	0.444493
GO:0030311	poly-N-acetyllactosamine biosynthetic process	2	9	0.444493
GO:0032225	regulation of synaptic transmission, dopaminergic	2	9	0.444493
GO:0032825	positive regulation of natural killer cell differentiation	2	9	0.444493
GO:0034145	positive regulation of toll-like receptor 4 signaling pathway	2	9	0.444493
GO:0035588	G protein-coupled purinergic receptor signaling pathway	2	9	0.444493
GO:0036065	fucosylation	2	9	0.444493
GO:0044406	adhesion of symbiont to host	2	9	0.444493
GO:0045836	positive regulation of meiotic nuclear division	2	9	0.444493
GO:0048563	post-embryonic animal organ morphogenesis	2	9	0.444493
GO:0060979	vasculogenesis involved in coronary vascular morphogenesis	2	9	0.444493
GO:0086069	bundle of His cell to Purkinje myocyte communication	2	9	0.444493
GO:0090179	planar cell polarity pathway involved in neural tube closure	2	9	0.444493
GO:0090185	negative regulation of kidney development	2	9	0.444493
GO:0090192	regulation of glomerulus development	2	9	0.444493
GO:0098917	retrograde trans-synaptic signaling	2	9	0.444493
GO:0099004	calmodulin dependent kinase signaling pathway	2	9	0.444493
GO:0099541	trans-synaptic signaling by lipid	2	9	0.444493
GO:0099542	trans-synaptic signaling by endocannabinoid	2	9	0.444493
GO:0110096	cellular response to aldehyde	2	9	0.444493
GO:1902259	regulation of delayed rectifier potassium channel activity	2	9	0.444493
GO:1903431	positive regulation of cell maturation	2	9	0.444493
GO:1903911	positive regulation of receptor clustering	2	9	0.444493
GO:2000052	positive regulation of non-canonical Wnt signaling pathway	2	9	0.444493
GO:2000311	regulation of AMPA receptor activity	2	9	0.444493
GO:0016101	diterpenoid metabolic process	4	28	0.444493
GO:0035066	positive regulation of histone acetylation	4	28	0.444493
GO:0055078	sodium ion homeostasis	4	28	0.444493
GO:0060603	mammary gland duct morphogenesis	4	28	0.444493
GO:1904467	regulation of tumor necrosis factor secretion	4	28	0.444493
GO:1904707	positive regulation of vascular smooth muscle cell proliferation	4	28	0.444493
GO:0098693	regulation of synaptic vesicle cycle	9	84	0.444493
GO:2000379	positive regulation of reactive oxygen species metabolic process	9	84	0.444493
GO:0032946	positive regulation of mononuclear cell proliferation	10	96	0.444493
GO:0071772	response to BMP	10	96	0.444493
GO:0071773	cellular response to BMP stimulus	10	96	0.444493
GO:0046717	acid secretion	7	61	0.444493
GO:2001057	reactive nitrogen species metabolic process	7	61	0.444493
GO:0009914	hormone transport	20	220	0.444493
GO:0016055	Wnt signaling pathway	27	310	0.444493
GO:0198738	cell-cell signaling by wnt	27	310	0.444493
GO:0008361	regulation of cell size	14	145	0.444493
GO:0048705	skeletal system morphogenesis	14	145	0.444493
GO:0031103	axon regeneration	5	39	0.444493
GO:0031641	regulation of myelination	5	39	0.444493
GO:0060443	mammary gland morphogenesis	5	39	0.444493
GO:1903510	mucopolysaccharide metabolic process	5	39	0.444493
GO:1903539	protein localization to postsynaptic membrane	5	39	0.444493
GO:0048565	digestive tract development	8	73	0.444493
GO:0051283	negative regulation of sequestering of calcium ion	8	73	0.444493
GO:0052126	movement in host environment	8	73	0.444493
GO:0097581	lamellipodium organization	8	73	0.444493
GO:0030036	actin cytoskeleton organization	45	548	0.444493
GO:1901652	response to peptide	26	298	0.444493
GO:0048640	negative regulation of developmental growth	9	85	0.444493
GO:1901861	regulation of muscle tissue development	11	109	0.444493
GO:0001579	medium-chain fatty acid transport	1	2	0.444493
GO:0001802	type III hypersensitivity	1	2	0.444493
GO:0001803	regulation of type III hypersensitivity	1	2	0.444493
GO:0001805	positive regulation of type III hypersensitivity	1	2	0.444493
GO:0002362	CD4-positive, CD25-positive, alpha-beta regulatory T cell lineage commitment	1	2	0.444493
GO:0002414	immunoglobulin transcytosis in epithelial cells	1	2	0.444493
GO:0002415	immunoglobulin transcytosis in epithelial cells mediated by polymeric immunoglobulin receptor	1	2	0.444493
GO:0002458	peripheral T cell tolerance induction	1	2	0.444493
GO:0002572	pro-T cell differentiation	1	2	0.444493
GO:0002580	regulation of antigen processing and presentation of peptide or polysaccharide antigen via MHC class II	1	2	0.444493
GO:0002585	positive regulation of antigen processing and presentation of peptide antigen	1	2	0.444493
GO:0002654	positive regulation of tolerance induction dependent upon immune response	1	2	0.444493
GO:0002658	regulation of peripheral tolerance induction	1	2	0.444493
GO:0002660	positive regulation of peripheral tolerance induction	1	2	0.444493
GO:0002784	regulation of antimicrobial peptide production	1	2	0.444493
GO:0002786	regulation of antibacterial peptide production	1	2	0.444493
GO:0003140	determination of left/right asymmetry in lateral mesoderm	1	2	0.444493
GO:0003331	positive regulation of extracellular matrix constituent secretion	1	2	0.444493
GO:0005991	trehalose metabolic process	1	2	0.444493
GO:0006127	glycerophosphate shuttle	1	2	0.444493
GO:0006478	peptidyl-tyrosine sulfation	1	2	0.444493
GO:0006600	creatine metabolic process	1	2	0.444493
GO:0006601	creatine biosynthetic process	1	2	0.444493
GO:0006863	purine nucleobase transport	1	2	0.444493
GO:0006876	cellular cadmium ion homeostasis	1	2	0.444493
GO:0007066	female meiosis sister chromatid cohesion	1	2	0.444493
GO:0007223	Wnt signaling pathway, calcium modulating pathway	1	2	0.444493
GO:0007228	positive regulation of hh target transcription factor activity	1	2	0.444493
GO:0007308	oocyte construction	1	2	0.444493
GO:0007309	oocyte axis specification	1	2	0.444493
GO:0007314	oocyte anterior/posterior axis specification	1	2	0.444493
GO:0007315	pole plasm assembly	1	2	0.444493
GO:0008065	establishment of blood-nerve barrier	1	2	0.444493
GO:0008358	maternal determination of anterior/posterior axis, embryo	1	2	0.444493
GO:0009098	leucine biosynthetic process	1	2	0.444493
GO:0009159	deoxyribonucleoside monophosphate catabolic process	1	2	0.444493
GO:0010265	SCF complex assembly	1	2	0.444493
GO:0010754	negative regulation of cGMP-mediated signaling	1	2	0.444493
GO:0010848	regulation of chromatin disassembly	1	2	0.444493
GO:0010877	lipid transport involved in lipid storage	1	2	0.444493
GO:0014055	acetylcholine secretion, neurotransmission	1	2	0.444493
GO:0014056	regulation of acetylcholine secretion, neurotransmission	1	2	0.444493
GO:0014064	positive regulation of serotonin secretion	1	2	0.444493
GO:0014718	positive regulation of satellite cell activation involved in skeletal muscle regeneration	1	2	0.444493
GO:0014734	skeletal muscle hypertrophy	1	2	0.444493
GO:0014826	vein smooth muscle contraction	1	2	0.444493
GO:0014878	response to electrical stimulus involved in regulation of muscle adaptation	1	2	0.444493
GO:0015755	fructose transmembrane transport	1	2	0.444493
GO:0015851	nucleobase transport	1	2	0.444493
GO:0015881	creatine transmembrane transport	1	2	0.444493
GO:0016056	rhodopsin mediated signaling pathway	1	2	0.444493
GO:0018101	protein citrullination	1	2	0.444493
GO:0019343	cysteine biosynthetic process via cystathionine	1	2	0.444493
GO:0019371	cyclooxygenase pathway	1	2	0.444493
GO:0021529	spinal cord oligodendrocyte cell differentiation	1	2	0.444493
GO:0021563	glossopharyngeal nerve development	1	2	0.444493
GO:0021571	rhombomere 5 development	1	2	0.444493
GO:0021769	orbitofrontal cortex development	1	2	0.444493
GO:0021849	neuroblast division in subventricular zone	1	2	0.444493
GO:0021852	pyramidal neuron migration	1	2	0.444493
GO:0021934	hindbrain tangential cell migration	1	2	0.444493
GO:0021935	cerebellar granule cell precursor tangential migration	1	2	0.444493
GO:0021940	positive regulation of cerebellar granule cell precursor proliferation	1	2	0.444493
GO:0030208	dermatan sulfate biosynthetic process	1	2	0.444493
GO:0031296	B cell costimulation	1	2	0.444493
GO:0032238	adenosine transport	1	2	0.444493
GO:0032346	positive regulation of aldosterone metabolic process	1	2	0.444493
GO:0032349	positive regulation of aldosterone biosynthetic process	1	2	0.444493
GO:0032423	regulation of mismatch repair	1	2	0.444493
GO:0032571	response to vitamin K	1	2	0.444493
GO:0032714	negative regulation of interleukin-5 production	1	2	0.444493
GO:0032805	positive regulation of low-density lipoprotein particle receptor catabolic process	1	2	0.444493
GO:0032971	regulation of muscle filament sliding	1	2	0.444493
GO:0034164	negative regulation of toll-like receptor 9 signaling pathway	1	2	0.444493
GO:0034275	kynurenic acid metabolic process	1	2	0.444493
GO:0034276	kynurenic acid biosynthetic process	1	2	0.444493
GO:0034775	glutathione transmembrane transport	1	2	0.444493
GO:0035283	central nervous system segmentation	1	2	0.444493
GO:0035284	brain segmentation	1	2	0.444493
GO:0035443	tripeptide transmembrane transport	1	2	0.444493
GO:0035607	fibroblast growth factor receptor signaling pathway involved in orbitofrontal cortex development	1	2	0.444493
GO:0035781	CD86 biosynthetic process	1	2	0.444493
GO:0035799	ureter maturation	1	2	0.444493
GO:0035915	pore formation in membrane of other organism	1	2	0.444493
GO:0035931	mineralocorticoid secretion	1	2	0.444493
GO:0035932	aldosterone secretion	1	2	0.444493
GO:0036316	SREBP-SCAP complex retention in endoplasmic reticulum	1	2	0.444493
GO:0036364	transforming growth factor beta1 activation	1	2	0.444493
GO:0036414	histone citrullination	1	2	0.444493
GO:0038128	ERBB2 signaling pathway	1	2	0.444493
GO:0042488	positive regulation of odontogenesis of dentin-containing tooth	1	2	0.444493
GO:0042494	detection of bacterial lipoprotein	1	2	0.444493
GO:0042496	detection of diacyl bacterial lipopeptide	1	2	0.444493
GO:0042700	luteinizing hormone signaling pathway	1	2	0.444493
GO:0043311	positive regulation of eosinophil degranulation	1	2	0.444493
GO:0043396	corticotropin-releasing hormone secretion	1	2	0.444493
GO:0043397	regulation of corticotropin-releasing hormone secretion	1	2	0.444493
GO:0045299	otolith mineralization	1	2	0.444493
GO:0045337	farnesyl diphosphate biosynthetic process	1	2	0.444493
GO:0045659	negative regulation of neutrophil differentiation	1	2	0.444493
GO:0045751	negative regulation of Toll signaling pathway	1	2	0.444493
GO:0046041	ITP metabolic process	1	2	0.444493
GO:0046069	cGMP catabolic process	1	2	0.444493
GO:0046361	2-oxobutyrate metabolic process	1	2	0.444493
GO:0046813	receptor-mediated virion attachment to host cell	1	2	0.444493
GO:0048627	myoblast development	1	2	0.444493
GO:0048632	negative regulation of skeletal muscle tissue growth	1	2	0.444493
GO:0048817	negative regulation of hair follicle maturation	1	2	0.444493
GO:0050902	leukocyte adhesive activation	1	2	0.444493
GO:0051142	positive regulation of NK T cell proliferation	1	2	0.444493
GO:0051365	cellular response to potassium ion starvation	1	2	0.444493
GO:0051466	positive regulation of corticotropin-releasing hormone secretion	1	2	0.444493
GO:0051542	elastin biosynthetic process	1	2	0.444493
GO:0051795	positive regulation of timing of catagen	1	2	0.444493
GO:0052695	cellular glucuronidation	1	2	0.444493
GO:0055095	lipoprotein particle mediated signaling	1	2	0.444493
GO:0055096	low-density lipoprotein particle mediated signaling	1	2	0.444493
GO:0060023	soft palate development	1	2	0.444493
GO:0060126	somatotropin secreting cell differentiation	1	2	0.444493
GO:0060129	thyroid-stimulating hormone-secreting cell differentiation	1	2	0.444493
GO:0060160	negative regulation of dopamine receptor signaling pathway	1	2	0.444493
GO:0060168	positive regulation of adenosine receptor signaling pathway	1	2	0.444493
GO:0060316	positive regulation of ryanodine-sensitive calcium-release channel activity	1	2	0.444493
GO:0060364	frontal suture morphogenesis	1	2	0.444493
GO:0060447	bud outgrowth involved in lung branching	1	2	0.444493
GO:0060468	prevention of polyspermy	1	2	0.444493
GO:0060523	prostate epithelial cord elongation	1	2	0.444493
GO:0060594	mammary gland specification	1	2	0.444493
GO:0060664	epithelial cell proliferation involved in salivary gland morphogenesis	1	2	0.444493
GO:0060720	spongiotrophoblast cell proliferation	1	2	0.444493
GO:0060721	regulation of spongiotrophoblast cell proliferation	1	2	0.444493
GO:0060722	cell proliferation involved in embryonic placenta development	1	2	0.444493
GO:0060723	regulation of cell proliferation involved in embryonic placenta development	1	2	0.444493
GO:0060748	tertiary branching involved in mammary gland duct morphogenesis	1	2	0.444493
GO:0060912	cardiac cell fate specification	1	2	0.444493
GO:0060995	cell-cell signaling involved in kidney development	1	2	0.444493
GO:0061107	seminal vesicle development	1	2	0.444493
GO:0061113	pancreas morphogenesis	1	2	0.444493
GO:0061205	paramesonephric duct development	1	2	0.444493
GO:0061209	cell proliferation involved in mesonephros development	1	2	0.444493
GO:0061289	Wnt signaling pathway involved in kidney development	1	2	0.444493
GO:0061290	canonical Wnt signaling pathway involved in metanephric kidney development	1	2	0.444493
GO:0061356	regulation of Wnt protein secretion	1	2	0.444493
GO:0061357	positive regulation of Wnt protein secretion	1	2	0.444493
GO:0070194	synaptonemal complex disassembly	1	2	0.444493
GO:0070295	renal water absorption	1	2	0.444493
GO:0070315	G1 to G0 transition involved in cell differentiation	1	2	0.444493
GO:0070340	detection of bacterial lipopeptide	1	2	0.444493
GO:0070430	positive regulation of nucleotide-binding oligomerization domain containing 1 signaling pathway	1	2	0.444493
GO:0070488	neutrophil aggregation	1	2	0.444493
GO:0070945	neutrophil-mediated killing of gram-negative bacterium	1	2	0.444493
GO:0071332	cellular response to fructose stimulus	1	2	0.444493
GO:0071460	cellular response to cell-matrix adhesion	1	2	0.444493
GO:0071716	leukotriene transport	1	2	0.444493
GO:0071812	positive regulation of fever generation by positive regulation of prostaglandin secretion	1	2	0.444493
GO:0071848	positive regulation of ERK1 and ERK2 cascade via TNFSF11-mediated signaling	1	2	0.444493
GO:0071873	response to norepinephrine	1	2	0.444493
GO:0071874	cellular response to norepinephrine stimulus	1	2	0.444493
GO:0072008	glomerular mesangial cell differentiation	1	2	0.444493
GO:0072092	ureteric bud invasion	1	2	0.444493
GO:0072144	glomerular mesangial cell development	1	2	0.444493
GO:0072162	metanephric mesenchymal cell differentiation	1	2	0.444493
GO:0072179	nephric duct formation	1	2	0.444493
GO:0072204	cell-cell signaling involved in metanephros development	1	2	0.444493
GO:0072564	blood microparticle formation	1	2	0.444493
GO:0072739	response to anisomycin	1	2	0.444493
GO:0072750	cellular response to leptomycin B	1	2	0.444493
GO:0090272	negative regulation of fibroblast growth factor production	1	2	0.444493
GO:0090289	regulation of osteoclast proliferation	1	2	0.444493
GO:0090290	positive regulation of osteoclast proliferation	1	2	0.444493
GO:0090327	negative regulation of locomotion involved in locomotory behavior	1	2	0.444493
GO:0090360	platelet-derived growth factor production	1	2	0.444493
GO:0090361	regulation of platelet-derived growth factor production	1	2	0.444493
GO:0090362	positive regulation of platelet-derived growth factor production	1	2	0.444493
GO:0097052	L-kynurenine metabolic process	1	2	0.444493
GO:0097089	methyl-branched fatty acid metabolic process	1	2	0.444493
GO:0097114	NMDA glutamate receptor clustering	1	2	0.444493
GO:0097241	hematopoietic stem cell migration to bone marrow	1	2	0.444493
GO:0097374	sensory neuron axon guidance	1	2	0.444493
GO:0097498	endothelial tube lumen extension	1	2	0.444493
GO:0150032	positive regulation of protein localization to lysosome	1	2	0.444493
GO:0150173	positive regulation of phosphatidylcholine metabolic process	1	2	0.444493
GO:1900003	regulation of serine-type endopeptidase activity	1	2	0.444493
GO:1900004	negative regulation of serine-type endopeptidase activity	1	2	0.444493
GO:1900133	regulation of renin secretion into blood stream	1	2	0.444493
GO:1900139	negative regulation of arachidonic acid secretion	1	2	0.444493
GO:1900141	regulation of oligodendrocyte apoptotic process	1	2	0.444493
GO:1900149	positive regulation of Schwann cell migration	1	2	0.444493
GO:1900240	negative regulation of phenotypic switching	1	2	0.444493
GO:1900736	regulation of phospholipase C-activating G protein-coupled receptor signaling pathway	1	2	0.444493
GO:1900924	negative regulation of glycine import across plasma membrane	1	2	0.444493
GO:1901074	regulation of engulfment of apoptotic cell	1	2	0.444493
GO:1901076	positive regulation of engulfment of apoptotic cell	1	2	0.444493
GO:1901303	negative regulation of cargo loading into COPII-coated vesicle	1	2	0.444493
GO:1901344	response to leptomycin B	1	2	0.444493
GO:1901536	negative regulation of DNA demethylation	1	2	0.444493
GO:1901627	negative regulation of postsynaptic membrane organization	1	2	0.444493
GO:1902310	positive regulation of peptidyl-serine dephosphorylation	1	2	0.444493
GO:1902359	Notch signaling pathway involved in somitogenesis	1	2	0.444493
GO:1902366	regulation of Notch signaling pathway involved in somitogenesis	1	2	0.444493
GO:1902367	negative regulation of Notch signaling pathway involved in somitogenesis	1	2	0.444493
GO:1902455	negative regulation of stem cell population maintenance	1	2	0.444493
GO:1902523	positive regulation of protein K63-linked ubiquitination	1	2	0.444493
GO:1902568	positive regulation of eosinophil activation	1	2	0.444493
GO:1902571	regulation of serine-type peptidase activity	1	2	0.444493
GO:1902572	negative regulation of serine-type peptidase activity	1	2	0.444493
GO:1902606	regulation of large conductance calcium-activated potassium channel activity	1	2	0.444493
GO:1902608	positive regulation of large conductance calcium-activated potassium channel activity	1	2	0.444493
GO:1902809	regulation of skeletal muscle fiber differentiation	1	2	0.444493
GO:1902908	regulation of melanosome transport	1	2	0.444493
GO:1902952	positive regulation of dendritic spine maintenance	1	2	0.444493
GO:1902998	positive regulation of neurofibrillary tangle assembly	1	2	0.444493
GO:1903241	U2-type prespliceosome assembly	1	2	0.444493
GO:1903597	negative regulation of gap junction assembly	1	2	0.444493
GO:1903699	tarsal gland development	1	2	0.444493
GO:1903765	negative regulation of potassium ion export across plasma membrane	1	2	0.444493
GO:1904204	regulation of skeletal muscle hypertrophy	1	2	0.444493
GO:1904476	negative regulation of Ras GTPase binding	1	2	0.444493
GO:1904616	regulation of actin binding	1	2	0.444493
GO:1905135	biotin import across plasma membrane	1	2	0.444493
GO:1905277	negative regulation of epithelial tube formation	1	2	0.444493
GO:1905349	ciliary transition zone assembly	1	2	0.444493
GO:1905912	regulation of calcium ion export across plasma membrane	1	2	0.444493
GO:1905916	negative regulation of cell differentiation involved in phenotypic switching	1	2	0.444493
GO:1905931	negative regulation of vascular smooth muscle cell differentiation involved in phenotypic switching	1	2	0.444493
GO:1990092	calcium-dependent self proteolysis	1	2	0.444493
GO:1990410	adrenomedullin receptor signaling pathway	1	2	0.444493
GO:2000019	negative regulation of male gonad development	1	2	0.444493
GO:2000170	positive regulation of peptidyl-cysteine S-nitrosylation	1	2	0.444493
GO:2000225	negative regulation of testosterone biosynthetic process	1	2	0.444493
GO:2000312	regulation of kainate selective glutamate receptor activity	1	2	0.444493
GO:2000332	regulation of blood microparticle formation	1	2	0.444493
GO:2000334	positive regulation of blood microparticle formation	1	2	0.444493
GO:2000359	regulation of binding of sperm to zona pellucida	1	2	0.444493
GO:2000360	negative regulation of binding of sperm to zona pellucida	1	2	0.444493
[truncated: 4,685 more rows]

## Sheet: MF GO Terms
GO Term ID	GO Term Name	# DEG	# Annotated Genes	P-value
GO:0022843	voltage-gated cation channel activity	13	40	0.000938667
GO:0038023	signaling receptor activity	58	446	0.000938667
GO:0060089	molecular transducer activity	58	446	0.000938667
GO:0005267	potassium channel activity	11	31	0.00128
GO:0005244	voltage-gated ion channel activity	16	65	0.00138667
GO:0022832	voltage-gated channel activity	16	65	0.00138667
GO:0043208	glycosphingolipid binding	6	9	0.001408
GO:0004888	transmembrane signaling receptor activity	46	341	0.001584
GO:0008201	heparin binding	18	85	0.002176
GO:0005539	glycosaminoglycan binding	22	118	0.002176
GO:0005249	voltage-gated potassium channel activity	8	21	0.00546909
GO:0061135	endopeptidase regulator activity	18	96	0.00964923
GO:0004866	endopeptidase inhibitor activity	17	88	0.00964923
GO:0030414	peptidase inhibitor activity	17	90	0.0118857
GO:0030545	receptor regulator activity	30	212	0.012
GO:0015079	potassium ion transmembrane transporter activity	12	51	0.012
GO:0048018	receptor ligand activity	28	195	0.0143059
GO:0005102	signaling receptor binding	95	962	0.0161684
GO:0030546	signaling receptor activator activity	28	198	0.0161684
GO:0004930	G protein-coupled receptor activity	23	150	0.01664
GO:0046873	metal ion transmembrane transporter activity	27	192	0.0207238
GO:0022836	gated channel activity	19	116	0.0211478
GO:0061134	peptidase regulator activity	19	116	0.0211478
GO:1901681	sulfur compound binding	23	155	0.0229333
GO:0051861	glycolipid binding	7	22	0.026112
GO:0004568	chitinase activity	3	4	0.0569379
GO:0015245	fatty acid transmembrane transporter activity	3	4	0.0569379
GO:0035594	ganglioside binding	3	4	0.0569379
GO:0008191	metalloendopeptidase inhibitor activity	4	8	0.0569379
GO:0015077	monovalent inorganic cation transmembrane transporter activity	22	162	0.0776258
GO:0005324	long-chain fatty acid transporter activity	5	14	0.0776258
GO:0004222	metalloendopeptidase activity	12	67	0.0804
GO:0015562	efflux transmembrane transporter activity	4	9	0.0804571
GO:0022840	leak channel activity	4	9	0.0804571
GO:0022842	narrow pore channel activity	4	9	0.0804571
GO:0001968	fibronectin binding	6	21	0.0860444
GO:0015318	inorganic molecular entity transmembrane transporter activity	42	387	0.0878703
GO:0016717	oxidoreductase activity, acting on paired donors, with oxidation of a pair of donors resulting in the reduction of molecular oxygen to two molecules of water	3	5	0.0984615
GO:0030553	cGMP binding	3	5	0.0984615
GO:0005089	Rho guanyl-nucleotide exchange factor activity	11	62	0.10528
GO:0046625	sphingolipid binding	6	23	0.118297
GO:0005201	extracellular matrix structural constituent	11	64	0.118297
GO:0008236	serine-type peptidase activity	13	83	0.118297
GO:0022857	transmembrane transporter activity	52	519	0.118297
GO:0001517	N-acetylglucosamine 6-O-sulfotransferase activity	2	2	0.118297
GO:0004962	endothelin receptor activity	2	2	0.118297
GO:0005332	gamma-aminobutyric acid:sodium symporter activity	2	2	0.118297
GO:0016672	oxidoreductase activity, acting on a sulfur group of donors, quinone or similar compound as acceptor	2	2	0.118297
GO:0034040	ATPase-coupled lipid transmembrane transporter activity	2	2	0.118297
GO:0035403	histone kinase activity (H3-T6 specific)	2	2	0.118297
GO:0022890	inorganic cation transmembrane transporter activity	31	274	0.118297
GO:0005520	insulin-like growth factor binding	6	24	0.118297
GO:0005104	fibroblast growth factor receptor binding	4	11	0.118297
GO:0072349	modified amino acid transmembrane transporter activity	4	11	0.118297
GO:0016825	hydrolase activity, acting on acid phosphorus-nitrogen bonds	13	85	0.118297
GO:0017171	serine hydrolase activity	13	85	0.118297
GO:0015267	channel activity	23	188	0.118297
GO:0022803	passive transmembrane transporter activity	23	188	0.118297
GO:0001972	retinoic acid binding	3	6	0.118297
GO:0008061	chitin binding	3	6	0.118297
GO:0022841	potassium ion leak channel activity	3	6	0.118297
GO:0005516	calmodulin binding	17	125	0.118297
GO:0005509	calcium ion binding	37	348	0.122683
GO:0005261	cation channel activity	17	126	0.122683
GO:0001664	G protein-coupled receptor binding	21	168	0.122683
GO:0001540	amyloid-beta binding	8	41	0.124703
GO:0005088	Ras guanyl-nucleotide exchange factor activity	15	107	0.131012
GO:0098772	molecular function regulator	98	1111	0.131012
GO:0005215	transporter activity	59	617	0.132452
GO:0008083	growth factor activity	11	69	0.138789
GO:0017046	peptide hormone binding	5	19	0.147651
GO:0015075	ion transmembrane transporter activity	42	415	0.153956
GO:0008028	monocarboxylic acid transmembrane transporter activity	6	27	0.161451
GO:0005251	delayed rectifier potassium channel activity	3	7	0.161451
GO:0048495	Roundabout binding	3	7	0.161451
GO:0030020	extracellular matrix structural constituent conferring tensile strength	4	13	0.165901
GO:0004175	endopeptidase activity	26	231	0.165901
GO:0017080	sodium channel regulator activity	5	20	0.169026
GO:0033293	monocarboxylic acid binding	8	45	0.183899
GO:0005216	ion channel activity	20	167	0.1888
GO:0008324	cation transmembrane transporter activity	32	305	0.195938
GO:0004725	protein tyrosine phosphatase activity	11	74	0.195938
GO:0005501	retinoid binding	4	14	0.195938
GO:0004470	malic enzyme activity	2	3	0.195938
GO:0004471	malate dehydrogenase (decarboxylating) (NAD+) activity	2	3	0.195938
GO:0004473	malate dehydrogenase (decarboxylating) (NADP+) activity	2	3	0.195938
GO:0008948	oxaloacetate decarboxylase activity	2	3	0.195938
GO:0033265	choline binding	2	3	0.195938
GO:0070051	fibrinogen binding	2	3	0.195938
GO:1905576	ganglioside GT1b binding	2	3	0.195938
GO:0070851	growth factor receptor binding	13	95	0.195938
GO:0042043	neurexin family protein binding	3	8	0.198331
GO:0003779	actin binding	33	320	0.198331
GO:0043177	organic acid binding	17	138	0.20303
GO:0004252	serine-type endopeptidase activity	10	67	0.224067
GO:0005319	lipid transporter activity	12	88	0.242533
GO:0005044	scavenger receptor activity	5	23	0.244622
GO:0042165	neurotransmitter binding	5	23	0.244622
GO:0005518	collagen binding	7	40	0.244622
GO:0016641	oxidoreductase activity, acting on the CH-NH2 group of donors, oxygen as acceptor	3	9	0.257004
GO:0047555	3',5'-cyclic-GMP phosphodiesterase activity	3	9	0.257004
GO:0030246	carbohydrate binding	18	154	0.257004
GO:0005504	fatty acid binding	6	32	0.262089
GO:0031406	carboxylic acid binding	16	133	0.269046
GO:0015081	sodium ion transmembrane transporter activity	9	61	0.291985
GO:0016247	channel regulator activity	10	71	0.291985
GO:0022804	active transmembrane transporter activity	21	192	0.29833
GO:0004720	protein-lysine 6-oxidase activity	2	4	0.29833
GO:0004970	ionotropic glutamate receptor activity	2	4	0.29833
GO:0005113	patched binding	2	4	0.29833
GO:0016215	acyl-CoA desaturase activity	2	4	0.29833
GO:0140161	monocarboxylate:sodium symporter activity	2	4	0.29833
GO:0005245	voltage-gated calcium channel activity	4	17	0.29833
GO:0045499	chemorepellent activity	4	17	0.29833
GO:0004867	serine-type endopeptidase inhibitor activity	7	43	0.300692
GO:0017154	semaphorin receptor activity	3	10	0.300692
GO:0031994	insulin-like growth factor I binding	3	10	0.300692
GO:0043395	heparan sulfate proteoglycan binding	3	10	0.300692
GO:0004553	hydrolase activity, hydrolyzing O-glycosyl compounds	9	63	0.309831
GO:0019840	isoprenoid binding	4	18	0.309831
GO:0043394	proteoglycan binding	4	18	0.309831
GO:0051184	cofactor transmembrane transporter activity	4	18	0.309831
GO:0098632	cell-cell adhesion mediator activity	4	18	0.309831
GO:0035254	glutamate receptor binding	7	45	0.309831
GO:0016638	oxidoreductase activity, acting on the CH-NH2 group of donors	3	11	0.309831
GO:0008092	cytoskeletal protein binding	64	740	0.309831
GO:0017147	Wnt-protein binding	4	19	0.309831
GO:0005035	death receptor activity	2	5	0.309831
GO:0008046	axon guidance receptor activity	2	5	0.309831
GO:0015185	gamma-aminobutyric acid transmembrane transporter activity	2	5	0.309831
GO:0015355	secondary active monocarboxylate transmembrane transporter activity	2	5	0.309831
GO:0016615	malate dehydrogenase activity	2	5	0.309831
GO:0016813	hydrolase activity, acting on carbon-nitrogen (but not peptide) bonds, in linear amidines	2	5	0.309831
GO:0031701	angiotensin receptor binding	2	5	0.309831
GO:0031802	type 5 metabotropic glutamate receptor binding	2	5	0.309831
GO:0033691	sialic acid binding	2	5	0.309831
GO:0035374	chondroitin sulfate binding	2	5	0.309831
GO:0070061	fructose binding	2	5	0.309831
GO:0070492	oligosaccharide binding	2	5	0.309831
GO:0008237	metallopeptidase activity	13	111	0.309831
GO:0004721	phosphoprotein phosphatase activity	15	134	0.309831
GO:0030215	semaphorin receptor binding	3	12	0.309831
GO:0016791	phosphatase activity	21	207	0.309831
GO:0005326	neurotransmitter transmembrane transporter activity	5	30	0.309831
GO:0004683	calmodulin-dependent protein kinase activity	4	21	0.309831
GO:0030507	spectrin binding	4	21	0.309831
GO:0033218	amide binding	21	209	0.309831
GO:0030169	low-density lipoprotein particle binding	3	13	0.309831
GO:0035325	Toll-like receptor binding	3	13	0.309831
GO:0050839	cell adhesion molecule binding	17	162	0.309831
GO:0008289	lipid binding	46	525	0.309831
GO:0004690	cyclic nucleotide-dependent protein kinase activity	2	6	0.309831
GO:0008066	glutamate receptor activity	2	6	0.309831
GO:0015250	water channel activity	2	6	0.309831
GO:0019841	retinol binding	2	6	0.309831
GO:0031995	insulin-like growth factor II binding	2	6	0.309831
GO:0038132	neuregulin binding	2	6	0.309831
GO:0045545	syndecan binding	2	6	0.309831
GO:0050786	RAGE receptor binding	2	6	0.309831
GO:0086080	protein binding involved in heterotypic cell-cell adhesion	2	6	0.309831
GO:2001069	glycogen binding	2	6	0.309831
GO:0015370	solute:sodium symporter activity	5	31	0.309831
GO:0001653	peptide receptor activity	7	51	0.309831
GO:0016209	antioxidant activity	7	51	0.309831
GO:0042562	hormone binding	7	51	0.309831
GO:0008146	sulfotransferase activity	4	22	0.309831
GO:0071813	lipoprotein particle binding	4	22	0.309831
GO:0071814	protein-lipid complex binding	4	22	0.309831
GO:0050662	coenzyme binding	22	225	0.309831
GO:0042578	phosphoric ester hydrolase activity	25	262	0.309831
GO:0051287	NAD binding	7	52	0.309831
GO:0001848	complement binding	3	14	0.309831
GO:0036041	long-chain fatty acid binding	3	14	0.309831
GO:0097001	ceramide binding	3	14	0.309831
GO:0042626	ATPase-coupled transmembrane transporter activity	8	63	0.309831
GO:0000247	C-8 sterol isomerase activity	1	1	0.309831
GO:0000248	C-5 sterol desaturase activity	1	1	0.309831
GO:0000254	C-4 methylsterol oxidase activity	1	1	0.309831
GO:0001055	RNA polymerase II activity	1	1	0.309831
GO:0001567	cholesterol 25-hydroxylase activity	1	1	0.309831
GO:0001792	polymeric immunoglobulin receptor activity	1	1	0.309831
GO:0001855	complement component C4b binding	1	1	0.309831
GO:0003796	lysozyme activity	1	1	0.309831
GO:0003868	4-hydroxyphenylpyruvate dioxygenase activity	1	1	0.309831
GO:0003990	acetylcholinesterase activity	1	1	0.309831
GO:0004068	aspartate 1-decarboxylase activity	1	1	0.309831
GO:0004118	cGMP-stimulated cyclic-nucleotide phosphodiesterase activity	1	1	0.309831
GO:0004121	cystathionine beta-lyase activity	1	1	0.309831
GO:0004123	cystathionine gamma-lyase activity	1	1	0.309831
GO:0004397	histidine ammonia-lyase activity	1	1	0.309831
GO:0004421	hydroxymethylglutaryl-CoA synthase activity	1	1	0.309831
GO:0004502	kynurenine 3-monooxygenase activity	1	1	0.309831
GO:0004555	alpha,alpha-trehalase activity	1	1	0.309831
GO:0004698	calcium-dependent protein kinase C activity	1	1	0.309831
GO:0004771	sterol esterase activity	1	1	0.309831
GO:0004782	sulfinoalanine decarboxylase activity	1	1	0.309831
GO:0004966	galanin receptor activity	1	1	0.309831
GO:0004990	oxytocin receptor activity	1	1	0.309831
GO:0004999	vasoactive intestinal polypeptide receptor activity	1	1	0.309831
GO:0005153	interleukin-8 receptor binding	1	1	0.309831
GO:0005457	GDP-fucose transmembrane transporter activity	1	1	0.309831
GO:0008241	peptidyl-dipeptidase activity	1	1	0.309831
GO:0008459	chondroitin 6-sulfotransferase activity	1	1	0.309831
GO:0008502	melatonin receptor activity	1	1	0.309831
GO:0008609	alkylglycerone-phosphate synthase activity	1	1	0.309831
GO:0008843	endochitinase activity	1	1	0.309831
GO:0010348	lithium:proton antiporter activity	1	1	0.309831
GO:0015067	amidinotransferase activity	1	1	0.309831
GO:0015068	glycine amidinotransferase activity	1	1	0.309831
GO:0015132	prostaglandin transmembrane transporter activity	1	1	0.309831
GO:0015169	glycerol-3-phosphate transmembrane transporter activity	1	1	0.309831
GO:0015195	L-threonine transmembrane transporter activity	1	1	0.309831
GO:0015382	sodium:sulfate symporter activity	1	1	0.309831
GO:0015431	ATPase-coupled glutathione S-conjugate transmembrane transporter activity	1	1	0.309831
GO:0015439	ATPase-coupled heme transmembrane transporter activity	1	1	0.309831
GO:0015636	short-chain fatty acid transmembrane transporter activity	1	1	0.309831
GO:0015927	trehalase activity	1	1	0.309831
GO:0016286	small conductance calcium-activated potassium channel activity	1	1	0.309831
GO:0016403	dimethylargininase activity	1	1	0.309831
GO:0017041	galactosylgalactosylglucosylceramidase activity	1	1	0.309831
GO:0022894	Intermediate conductance calcium-activated potassium channel activity	1	1	0.309831
GO:0030487	inositol-4,5-bisphosphate 5-phosphatase activity	1	1	0.309831
GO:0030527	structural constituent of chromatin	1	1	0.309831
GO:0030613	oxidoreductase activity, acting on phosphorus or arsenic in donors	1	1	0.309831
GO:0030614	oxidoreductase activity, acting on phosphorus or arsenic in donors, disulfide as acceptor	1	1	0.309831
GO:0031691	alpha-1A adrenergic receptor binding	1	1	0.309831
GO:0031692	alpha-1B adrenergic receptor binding	1	1	0.309831
GO:0031695	alpha-2B adrenergic receptor binding	1	1	0.309831
GO:0031696	alpha-2C adrenergic receptor binding	1	1	0.309831
GO:0031700	adrenomedullin receptor binding	1	1	0.309831
GO:0031737	CX3C chemokine receptor binding	1	1	0.309831
GO:0031762	follicle-stimulating hormone receptor binding	1	1	0.309831
GO:0031811	G protein-coupled nucleotide receptor binding	1	1	0.309831
GO:0031812	P2Y1 nucleotide receptor binding	1	1	0.309831
GO:0031893	vasopressin receptor binding	1	1	0.309831
GO:0031896	V2 vasopressin receptor binding	1	1	0.309831
GO:0032896	palmitoyl-CoA 9-desaturase activity	1	1	0.309831
GO:0033038	bitter taste receptor activity	1	1	0.309831
GO:0034041	ATPase-coupled sterol transmembrane transporter activity	1	1	0.309831
GO:0034481	chondroitin sulfotransferase activity	1	1	0.309831
GO:0034584	piRNA binding	1	1	0.309831
GO:0034590	L-hydroxyproline transmembrane transporter activity	1	1	0.309831
GO:0034634	glutathione transmembrane transporter activity	1	1	0.309831
GO:0034899	trimethylamine monooxygenase activity	1	1	0.309831
GO:0036080	purine nucleotide-sugar transmembrane transporter activity	1	1	0.309831
GO:0038102	activin receptor antagonist activity	1	1	0.309831
GO:0038177	death receptor agonist activity	1	1	0.309831
GO:0042019	interleukin-23 binding	1	1	0.309831
GO:0042131	thiamine phosphate phosphatase activity	1	1	0.309831
GO:0042937	tripeptide transmembrane transporter activity	1	1	0.309831
GO:0044540	L-cystine L-cysteine-lyase (deaminating)	1	1	0.309831
GO:0045174	glutathione dehydrogenase (ascorbate) activity	1	1	0.309831
GO:0045237	CXCR1 chemokine receptor binding	1	1	0.309831
GO:0045509	interleukin-27 receptor activity	1	1	0.309831
GO:0045569	TRAIL binding	1	1	0.309831
GO:0046573	lactonohydrolase activity	1	1	0.309831
GO:0046911	metal chelating activity	1	1	0.309831
GO:0047127	thiomorpholine-carboxylate dehydrogenase activity	1	1	0.309831
GO:0047263	N-acylsphingosine galactosyltransferase activity	1	1	0.309831
GO:0048030	disaccharide binding	1	1	0.309831
GO:0048244	phytanoyl-CoA dioxygenase activity	1	1	0.309831
GO:0050610	methylarsonate reductase activity	1	1	0.309831
GO:0050698	proteoglycan sulfotransferase activity	1	1	0.309831
GO:0050785	advanced glycation end-product receptor activity	1	1	0.309831
GO:0052692	raffinose alpha-galactosidase activity	1	1	0.309831
GO:0055103	ligase regulator activity	1	1	0.309831
GO:0061609	fructose-1-phosphate aldolase activity	1	1	0.309831
GO:0070224	sulfide:quinone oxidoreductase activity	1	1	0.309831
GO:0070401	NADP+ binding	1	1	0.309831
GO:0070704	sterol desaturase activity	1	1	0.309831
GO:0070856	myosin VI light chain binding	1	1	0.309831
GO:0070892	lipoteichoic acid immune receptor activity	1	1	0.309831
GO:0071714	icosanoid transmembrane transporter activity	1	1	0.309831
GO:0072590	N-acetyl-L-aspartate-L-glutamate ligase activity	1	1	0.309831
GO:0072591	citrate-L-glutamate ligase activity	1	1	0.309831
GO:0080146	L-cysteine desulfhydrase activity	1	1	0.309831
GO:0086057	voltage-gated calcium channel activity involved in bundle of His cell action potential	1	1	0.309831
GO:0099103	channel activator activity	1	1	0.309831
GO:0099104	potassium channel activator activity	1	1	0.309831
GO:0102007	acyl-L-homoserine-lactone lactonohydrolase activity	1	1	0.309831
GO:0102339	3-oxo-arachidoyl-CoA reductase activity	1	1	0.309831
GO:0102340	3-oxo-behenoyl-CoA reductase activity	1	1	0.309831
GO:0102341	3-oxo-lignoceroyl-CoA reductase activity	1	1	0.309831
GO:0102342	3-oxo-cerotoyl-CoA reductase activity	1	1	0.309831
GO:0150025	oxidised low-density lipoprotein particle receptor activity	1	1	0.309831
GO:1901707	leptomycin B binding	1	1	0.309831
GO:1905059	calcium-transporting ATPase activity involved in regulation of postsynaptic cytosolic calcium ion concentration	1	1	0.309831
GO:0042277	peptide binding	16	157	0.339911
GO:0005242	inward rectifier potassium channel activity	2	7	0.339911
GO:0005355	glucose transmembrane transporter activity	2	7	0.339911
GO:0005372	water transmembrane transporter activity	2	7	0.339911
GO:0005523	tropomyosin binding	2	7	0.339911
GO:0015149	hexose transmembrane transporter activity	2	7	0.339911
GO:0031404	chloride ion binding	2	7	0.339911
GO:0031432	titin binding	2	7	0.339911
GO:0032036	myosin heavy chain binding	2	7	0.339911
GO:0035184	histone threonine kinase activity	2	7	0.339911
GO:0042609	CD4 receptor binding	2	7	0.339911
GO:0001965	G-protein alpha-subunit binding	4	24	0.339911
GO:0015662	ion transmembrane transporter activity, phosphorylative mechanism	4	24	0.339911
GO:0003756	protein disulfide isomerase activity	3	15	0.339911
GO:0004114	3',5'-cyclic-nucleotide phosphodiesterase activity	3	15	0.339911
GO:0015144	carbohydrate transmembrane transporter activity	3	15	0.339911
GO:0016864	intramolecular oxidoreductase activity, transposing S-S bonds	3	15	0.339911
GO:0031690	adrenergic receptor binding	3	15	0.339911
GO:0042910	xenobiotic transmembrane transporter activity	3	15	0.339911
GO:0099106	ion channel regulator activity	7	55	0.353855
GO:0015291	secondary active transmembrane transporter activity	13	124	0.369916
GO:0015297	antiporter activity	6	45	0.369916
GO:0015085	calcium ion transmembrane transporter activity	8	67	0.378302
GO:0050840	extracellular matrix binding	5	35	0.379432
GO:0004030	aldehyde dehydrogenase [NAD(P)+] activity	3	16	0.389949
GO:0016616	oxidoreductase activity, acting on the CH-OH group of donors, NAD or NADP as acceptor	9	79	0.393406
GO:0015276	ligand-gated ion channel activity	6	46	0.394159
GO:0038024	cargo receptor activity	6	46	0.394159
GO:0015399	primary active transmembrane transporter activity	8	68	0.396116
GO:0005262	calcium channel activity	7	57	0.396116
GO:0048029	monosaccharide binding	7	57	0.396116
GO:0016798	hydrolase activity, acting on glycosyl bonds	10	91	0.398164
GO:0004467	long-chain fatty acid-CoA ligase activity	2	8	0.399241
GO:0005283	amino acid:sodium symporter activity	2	8	0.399241
GO:0008532	N-acetyllactosaminide beta-1,3-N-acetylglucosaminyltransferase activity	2	8	0.399241
GO:0015145	monosaccharide transmembrane transporter activity	2	8	0.399241
GO:0042577	lipid phosphatase activity	2	8	0.399241
GO:0047676	arachidonate-CoA ligase activity	2	8	0.399241
GO:0051119	sugar transmembrane transporter activity	2	8	0.399241
GO:0015248	sterol transporter activity	4	26	0.399241
GO:0019838	growth factor binding	11	104	0.399241
GO:0008514	organic anion transmembrane transporter activity	12	116	0.399241
GO:0004112	cyclic-nucleotide phosphodiesterase activity	3	17	0.399241
GO:0008307	structural constituent of muscle	3	17	0.399241
GO:0015026	coreceptor activity	3	17	0.399241
GO:0099604	ligand-gated calcium channel activity	3	17	0.399241
GO:0120020	cholesterol transfer activity	3	17	0.399241
GO:0050661	NADP binding	5	37	0.399241
GO:0008528	G protein-coupled peptide receptor activity	6	48	0.399241
GO:0098631	cell adhesion mediator activity	4	27	0.399241
GO:0051015	actin filament binding	15	155	0.399241
GO:0022834	ligand-gated channel activity	6	49	0.399241
GO:0022853	active ion transmembrane transporter activity	12	119	0.399241
GO:0017075	syntaxin-1 binding	3	18	0.399241
GO:0030676	Rac guanyl-nucleotide exchange factor activity	3	18	0.399241
GO:0031434	mitogen-activated protein kinase kinase binding	3	18	0.399241
GO:0033764	steroid dehydrogenase activity, acting on the CH-OH group of donors, NAD or NADP as acceptor	3	18	0.399241
GO:0051959	dynein light intermediate chain binding	3	18	0.399241
GO:0120015	sterol transfer activity	3	18	0.399241
GO:0140303	intramembrane lipid transporter activity	3	18	0.399241
GO:0015293	symporter activity	8	72	0.399241
GO:0005212	structural constituent of eye lens	2	9	0.399241
GO:0008035	high-density lipoprotein particle binding	2	9	0.399241
GO:0008195	phosphatidate phosphatase activity	2	9	0.399241
GO:0016801	hydrolase activity, acting on ether bonds	2	9	0.399241
GO:0031005	filamin binding	2	9	0.399241
GO:0031748	D1 dopamine receptor binding	2	9	0.399241
GO:0051139	metal ion:proton antiporter activity	2	9	0.399241
GO:0008378	galactosyltransferase activity	4	28	0.399241
GO:1901505	carbohydrate derivative transmembrane transporter activity	4	28	0.399241
GO:0005085	guanyl-nucleotide exchange factor activity	16	169	0.399241
GO:0099094	ligand-gated cation channel activity	5	39	0.399241
GO:0005198	structural molecule activity	31	362	0.399241
GO:0017048	Rho GTPase binding	14	145	0.399241
GO:0003845	11-beta-hydroxysteroid dehydrogenase [NAD(P)] activity	1	2	0.399241
GO:0003858	3-hydroxybutyrate dehydrogenase activity	1	2	0.399241
GO:0003923	GPI-anchor transamidase activity	1	2	0.399241
GO:0004064	arylesterase activity	1	2	0.399241
GO:0004067	asparaginase activity	1	2	0.399241
GO:0004084	branched-chain-amino-acid transaminase activity	1	2	0.399241
GO:0004104	cholinesterase activity	1	2	0.399241
GO:0004157	dihydropyrimidinase activity	1	2	0.399241
GO:0004459	L-lactate dehydrogenase activity	1	2	0.399241
GO:0004557	alpha-galactosidase activity	1	2	0.399241
GO:0004560	alpha-L-fucosidase activity	1	2	0.399241
GO:0004666	prostaglandin-endoperoxide synthase activity	1	2	0.399241
GO:0004668	protein-arginine deiminase activity	1	2	0.399241
GO:0004692	cGMP-dependent protein kinase activity	1	2	0.399241
GO:0004769	steroid delta-isomerase activity	1	2	0.399241
GO:0004969	histamine receptor activity	1	2	0.399241
GO:0005119	smoothened binding	1	2	0.399241
GO:0005130	granulocyte colony-stimulating factor receptor binding	1	2	0.399241
GO:0005132	type I interferon receptor binding	1	2	0.399241
GO:0005134	interleukin-2 receptor binding	1	2	0.399241
GO:0005219	ryanodine-sensitive calcium-release channel activity	1	2	0.399241
GO:0005250	A-type (transient outward) potassium channel activity	1	2	0.399241
GO:0005308	creatine transmembrane transporter activity	1	2	0.399241
GO:0005353	fructose transmembrane transporter activity	1	2	0.399241
GO:0005415	nucleoside:sodium symporter activity	1	2	0.399241
GO:0008120	ceramide glucosyltransferase activity	1	2	0.399241
GO:0008331	high voltage-gated calcium channel activity	1	2	0.399241
GO:0008476	protein-tyrosine sulfotransferase activity	1	2	0.399241
GO:0008527	taste receptor activity	1	2	0.399241
GO:0015211	purine nucleoside transmembrane transporter activity	1	2	0.399241
GO:0015269	calcium-activated potassium channel activity	1	2	0.399241
GO:0015389	pyrimidine- and adenine-specific:sodium symporter activity	1	2	0.399241
GO:0015391	nucleobase:cation symporter activity	1	2	0.399241
GO:0015928	fucosidase activity	1	2	0.399241
GO:0016151	nickel cation binding	1	2	0.399241
GO:0016167	glial cell-derived neurotrophic factor receptor activity	1	2	0.399241
GO:0016213	linoleoyl-CoA desaturase activity	1	2	0.399241
GO:0016231	beta-N-acetylglucosaminidase activity	1	2	0.399241
GO:0017077	oxidative phosphorylation uncoupler activity	1	2	0.399241
GO:0022849	glutamate-gated calcium ion channel activity	1	2	0.399241
GO:0030297	transmembrane receptor protein tyrosine kinase activator activity	1	2	0.399241
GO:0030899	calcium-dependent ATPase activity	1	2	0.399241
GO:0031694	alpha-2A adrenergic receptor binding	1	2	0.399241
GO:0031711	bradykinin receptor binding	1	2	0.399241
GO:0035373	chondroitin sulfate proteoglycan binding	1	2	0.399241
GO:0035663	Toll-like receptor 2 binding	1	2	0.399241
GO:0038131	neuregulin receptor activity	1	2	0.399241
GO:0042498	diacyl lipopeptide binding	1	2	0.399241
GO:0042610	CD8 receptor binding	1	2	0.399241
GO:0046899	nucleoside triphosphate adenylate kinase activity	1	2	0.399241
GO:0047710	bis(5'-adenosyl)-triphosphatase activity	1	2	0.399241
GO:0047750	cholestenol delta-isomerase activity	1	2	0.399241
GO:0047757	chondroitin-glucuronate 5-epimerase activity	1	2	0.399241
GO:0050253	retinyl-palmitate esterase activity	1	2	0.399241
GO:0051525	NFAT protein binding	1	2	0.399241
GO:0052654	L-leucine transaminase activity	1	2	0.399241
GO:0052655	L-valine transaminase activity	1	2	0.399241
GO:0052656	L-isoleucine transaminase activity	1	2	0.399241
GO:0070326	very-low-density lipoprotein particle receptor binding	1	2	0.399241
GO:0070853	myosin VI binding	1	2	0.399241
GO:0086007	voltage-gated calcium channel activity involved in cardiac muscle cell action potential	1	2	0.399241
GO:0097109	neuroligin family protein binding	1	2	0.399241
GO:1905030	voltage-gated ion channel activity involved in regulation of postsynaptic membrane potential	1	2	0.399241
GO:1905056	calcium-transporting ATPase activity involved in regulation of presynaptic cytosolic calcium ion concentration	1	2	0.399241
GO:1905502	acetyl-CoA binding	1	2	0.399241
GO:1905573	ganglioside GM1 binding	1	2	0.399241
GO:1990188	euchromatin binding	1	2	0.399241
GO:1990829	C-rich single-stranded DNA binding	1	2	0.399241
GO:1990932	5.8S rRNA binding	1	2	0.399241
GO:0005125	cytokine activity	10	97	0.401968
GO:0071949	FAD binding	4	29	0.409836
GO:1901682	sulfur compound transmembrane transporter activity	4	29	0.409836
GO:0016709	oxidoreductase activity, acting on paired donors, with incorporation or reduction of molecular oxygen, NAD(P)H as one donor, and incorporation of one atom of oxygen	3	19	0.416059
GO:0055106	ubiquitin-protein transferase regulator activity	3	19	0.416059
GO:0016614	oxidoreductase activity, acting on CH-OH group of donors	9	86	0.416059
GO:0005126	cytokine receptor binding	15	160	0.424685
GO:0003774	motor activity	9	87	0.429948
GO:0005165	neurotrophin receptor binding	2	10	0.429948
GO:0005227	calcium activated cation channel activity	2	10	0.429948
GO:0005328	neurotransmitter:sodium symporter activity	2	10	0.429948
GO:0005537	mannose binding	2	10	0.429948
GO:0015020	glucuronosyltransferase activity	2	10	0.429948
GO:0015929	hexosaminidase activity	2	10	0.429948
GO:0017128	phospholipid scramblase activity	2	10	0.429948
GO:0033130	acetylcholine receptor binding	2	10	0.429948
GO:0004869	cysteine-type endopeptidase inhibitor activity	4	30	0.433486
GO:0005179	hormone activity	4	30	0.433486
GO:0022839	ion gated channel activity	3	20	0.44922
GO:0030551	cyclic nucleotide binding	3	20	0.44922
GO:0048156	tau protein binding	3	20	0.44922
GO:0045296	cadherin binding	5	42	0.465019
GO:0005154	epidermal growth factor receptor binding	4	31	0.46696
GO:0004857	enzyme inhibitor activity	20	229	0.467465
GO:0004190	aspartic-type endopeptidase activity	2	11	0.467465
GO:0004724	magnesium-dependent protein serine/threonine phosphatase activity	2	11	0.467465
GO:0005416	amino acid:cation symporter activity	2	11	0.467465
GO:0008253	5'-nucleotidase activity	2	11	0.467465
GO:0016505	peptidase activator activity involved in apoptotic process	2	11	0.467465
GO:0019215	intermediate filament binding	2	11	0.467465
GO:0030247	polysaccharide binding	2	11	0.467465
GO:0030296	protein tyrosine kinase activator activity	2	11	0.467465
GO:1904315	transmitter-gated ion channel activity involved in regulation of postsynaptic membrane potential	2	11	0.467465
GO:0016229	steroid dehydrogenase activity	3	21	0.467465
GO:0030374	nuclear receptor transcription coactivator activity	5	43	0.467465
GO:0004714	transmembrane receptor protein tyrosine kinase activity	4	32	0.467465
GO:0050660	flavin adenine dinucleotide binding	7	67	0.467465
GO:1990782	protein tyrosine kinase binding	8	80	0.467465
GO:0042379	chemokine receptor binding	4	33	0.467465
GO:0042887	amide transmembrane transporter activity	4	33	0.467465
GO:0008009	chemokine activity	3	22	0.467465
GO:0000293	ferric-chelate reductase activity	1	3	0.467465
GO:0001609	G protein-coupled adenosine receptor activity	1	3	0.467465
GO:0003726	double-stranded RNA adenosine deaminase activity	1	3	0.467465
GO:0003955	NAD(P)H dehydrogenase (quinone) activity	1	3	0.467465
GO:0004013	adenosylhomocysteinase activity	1	3	0.467465
GO:0004332	fructose-bisphosphate aldolase activity	1	3	0.467465
GO:0004415	hyalurononglucosaminidase activity	1	3	0.467465
GO:0004457	lactate dehydrogenase activity	1	3	0.467465
GO:0004647	phosphoserine phosphatase activity	1	3	0.467465
GO:0004687	myosin light chain kinase activity	1	3	0.467465
GO:0004768	stearoyl-CoA 9-desaturase activity	1	3	0.467465
GO:0004972	NMDA glutamate receptor activity	1	3	0.467465
GO:0005143	interleukin-12 receptor binding	1	3	0.467465
GO:0005163	nerve growth factor receptor binding	1	3	0.467465
GO:0005345	purine nucleobase transmembrane transporter activity	1	3	0.467465
GO:0005350	pyrimidine nucleobase transmembrane transporter activity	1	3	0.467465
GO:0005368	taurine transmembrane transporter activity	1	3	0.467465
GO:0008131	primary amine oxidase activity	1	3	0.467465
GO:0008240	tripeptidyl-peptidase activity	1	3	0.467465
GO:0008294	calcium- and calmodulin-responsive adenylate cyclase activity	1	3	0.467465
GO:0008489	UDP-galactose:glucosylceramide beta-1,4-galactosyltransferase activity	1	3	0.467465
GO:0008510	sodium:bicarbonate symporter activity	1	3	0.467465
GO:0008517	folic acid transmembrane transporter activity	1	3	0.467465
GO:0008597	calcium-dependent protein serine/threonine phosphatase regulator activity	1	3	0.467465
GO:0015038	glutathione disulfide oxidoreductase activity	1	3	0.467465
GO:0015057	thrombin-activated receptor activity	1	3	0.467465
GO:0015119	hexose phosphate transmembrane transporter activity	1	3	0.467465
GO:0015204	urea transmembrane transporter activity	1	3	0.467465
GO:0015205	nucleobase transmembrane transporter activity	1	3	0.467465
GO:0015213	uridine transmembrane transporter activity	1	3	0.467465
GO:0015214	pyrimidine nucleoside transmembrane transporter activity	1	3	0.467465
GO:0015225	biotin transmembrane transporter activity	1	3	0.467465
GO:0015315	organophosphate:inorganic phosphate antiporter activity	1	3	0.467465
GO:0015526	hexose-phosphate:inorganic phosphate antiporter activity	1	3	0.467465
GO:0016802	trialkylsulfonium hydrolase activity	1	3	0.467465
GO:0016841	ammonia-lyase activity	1	3	0.467465
GO:0016941	natriuretic peptide receptor activity	1	3	0.467465
GO:0016971	flavin-linked sulfhydryl oxidase activity	1	3	0.467465
GO:0018479	benzaldehyde dehydrogenase (NAD+) activity	1	3	0.467465
GO:0019002	GMP binding	1	3	0.467465
GO:0031826	type 2A serotonin receptor binding	1	3	0.467465
GO:0032795	heterotrimeric G-protein binding	1	3	0.467465
GO:0033721	aldehyde dehydrogenase (NADP+) activity	1	3	0.467465
GO:0034189	very-low-density lipoprotein particle binding	1	3	0.467465
GO:0034988	Fc-gamma receptor I complex binding	1	3	0.467465
GO:0042959	alkanesulfonate transmembrane transporter activity	1	3	0.467465
GO:0043120	tumor necrosis factor binding	1	3	0.467465
GO:0046848	hydroxyapatite binding	1	3	0.467465
GO:0048763	calcium-induced calcium release activity	1	3	0.467465
GO:0050196	[phosphorylase] phosphatase activity	1	3	0.467465
GO:0051425	PTB domain binding	1	3	0.467465
GO:0052642	lysophosphatidic acid phosphatase activity	1	3	0.467465
GO:0061513	glucose 6-phosphate:inorganic phosphate antiporter activity	1	3	0.467465
GO:0061783	peptidoglycan muralytic activity	1	3	0.467465
GO:0070053	thrombospondin receptor activity	1	3	0.467465
GO:0070404	NADH binding	1	3	0.467465
GO:0070538	oleic acid binding	1	3	0.467465
GO:0070573	metallodipeptidase activity	1	3	0.467465
GO:0070678	preprotein binding	1	3	0.467465
GO:0098641	cadherin binding involved in cell-cell adhesion	1	3	0.467465
GO:0140410	solute:bicarbonate symporter activity	1	3	0.467465
GO:0004713	protein tyrosine kinase activity	9	93	0.468401
GO:0008017	microtubule binding	18	208	0.468401
GO:0001618	virus receptor activity	2	12	0.468401
GO:0001846	opsonin binding	2	12	0.468401
GO:0004198	calcium-dependent cysteine-type endopeptidase activity	2	12	0.468401
GO:0004602	glutathione peroxidase activity	2	12	0.468401
GO:0004806	triglyceride lipase activity	2	12	0.468401
GO:0015301	anion:anion antiporter activity	2	12	0.468401
GO:0015645	fatty acid ligase activity	2	12	0.468401
GO:0019865	immunoglobulin binding	2	12	0.468401
GO:0022824	transmitter-gated ion channel activity	2	12	0.468401
GO:0022835	transmitter-gated channel activity	2	12	0.468401
GO:0035256	G protein-coupled glutamate receptor binding	2	12	0.468401
GO:0043495	protein-membrane adaptor activity	2	12	0.468401
GO:0070001	aspartic-type peptidase activity	2	12	0.468401
GO:0140272	exogenous protein binding	2	12	0.468401
GO:0140323	solute:anion antiporter activity	2	12	0.468401
GO:0005178	integrin binding	9	95	0.495258
GO:0030971	receptor tyrosine kinase binding	6	58	0.495258
GO:0070011	peptidase activity, acting on L-amino acid peptides	29	357	0.495258
GO:0005342	organic acid transmembrane transporter activity	8	83	0.50329
GO:0046943	carboxylic acid transmembrane transporter activity	8	83	0.50329
GO:0016705	oxidoreductase activity, acting on paired donors, with incorporation or reduction of molecular oxygen	9	96	0.512208
GO:0004697	protein kinase C activity	2	13	0.517352
GO:0005272	sodium channel activity	2	13	0.517352
GO:0005343	organic acid:sodium symporter activity	2	13	0.517352
GO:0008252	nucleotidase activity	2	13	0.517352
GO:0015299	solute:proton antiporter activity	2	13	0.517352
GO:0042800	histone methyltransferase activity (H3-K4 specific)	2	13	0.517352
GO:0099529	neurotransmitter receptor activity involved in regulation of postsynaptic membrane potential	2	13	0.517352
GO:0015459	potassium channel regulator activity	3	24	0.521595
GO:0016830	carbon-carbon lyase activity	4	36	0.521595
GO:0019829	ATPase-coupled cation transmembrane transporter activity	4	36	0.521595
GO:0048306	calcium-dependent protein binding	6	61	0.521595
GO:0016831	carboxy-lyase activity	3	25	0.521595
GO:0030594	neurotransmitter receptor activity	3	25	0.521595
GO:0035255	ionotropic glutamate receptor binding	3	25	0.521595
GO:0003680	AT DNA binding	1	4	0.521595
GO:0004090	carbonyl reductase (NADPH) activity	1	4	0.521595
GO:0004466	long-chain-acyl-CoA dehydrogenase activity	1	4	0.521595
GO:0004499	N,N-dimethylaniline monooxygenase activity	1	4	0.521595
GO:0004594	pantothenate kinase activity	1	4	0.521595
GO:0004691	cAMP-dependent protein kinase activity	1	4	0.521595
GO:0004758	serine C-palmitoyltransferase activity	1	4	0.521595
GO:0004784	superoxide dismutase activity	1	4	0.521595
GO:0005000	vasopressin receptor activity	1	4	0.521595
GO:0005007	fibroblast growth factor-activated receptor activity	1	4	0.521595
GO:0005031	tumor necrosis factor-activated receptor activity	1	4	0.521595
GO:0005087	Ran guanyl-nucleotide exchange factor activity	1	4	0.521595
GO:0005173	stem cell factor receptor binding	1	4	0.521595
GO:0005337	nucleoside transmembrane transporter activity	1	4	0.521595
GO:0005452	inorganic anion exchanger activity	1	4	0.521595
GO:0008020	G protein-coupled photoreceptor activity	1	4	0.521595
GO:0008349	MAP kinase kinase kinase kinase activity	1	4	0.521595
GO:0008467	[heparan sulfate]-glucosamine 3-sulfotransferase 1 activity	1	4	0.521595
GO:0008559	ATPase-coupled xenobiotic transmembrane transporter activity	1	4	0.521595
GO:0015086	cadmium ion transmembrane transporter activity	1	4	0.521595
GO:0015168	glycerol transmembrane transporter activity	1	4	0.521595
GO:0015254	glycerol channel activity	1	4	0.521595
GO:0016401	palmitoyl-CoA oxidase activity	1	4	0.521595
GO:0016454	C-palmitoyltransferase activity	1	4	0.521595
GO:0016721	oxidoreductase activity, acting on superoxide radicals as acceptor	1	4	0.521595
GO:0016972	thiol oxidase activity	1	4	0.521595
GO:0019115	benzaldehyde dehydrogenase [NAD(P)+] activity	1	4	0.521595
GO:0019534	toxin transmembrane transporter activity	1	4	0.521595
GO:0030368	interleukin-17 receptor activity	1	4	0.521595
GO:0031702	type 1 angiotensin receptor binding	1	4	0.521595
GO:0031852	mu-type opioid receptor binding	1	4	0.521595
GO:0032027	myosin light chain binding	1	4	0.521595
GO:0035673	oligopeptide transmembrane transporter activity	1	4	0.521595
GO:0042608	T cell receptor binding	1	4	0.521595
GO:0046912	transferase activity, transferring acyl groups, acyl groups converted into alkyl on transfer	1	4	0.521595
GO:0047023	androsterone dehydrogenase activity	1	4	0.521595
GO:0047044	androstan-3-alpha,17-beta-diol dehydrogenase activity	1	4	0.521595
GO:0047696	beta-adrenergic receptor kinase activity	1	4	0.521595
GO:0052659	inositol-1,3,4,5-tetrakisphosphate 5-phosphatase activity	1	4	0.521595
GO:0060228	phosphatidylcholine-sterol O-acyltransferase activator activity	1	4	0.521595
GO:0071723	lipopeptide binding	1	4	0.521595
GO:0090554	phosphatidylcholine floppase activity	1	4	0.521595
GO:1902282	voltage-gated potassium channel activity involved in ventricular cardiac muscle cell action potential repolarization	1	4	0.521595
GO:1990254	keratin filament binding	1	4	0.521595
GO:1990763	arrestin family protein binding	1	4	0.521595
GO:0015294	solute:cation symporter activity	5	49	0.521595
GO:0004029	aldehyde dehydrogenase (NAD+) activity	2	14	0.521595
GO:0008553	proton-exporting ATPase activity, phosphorylative mechanism	2	14	0.521595
GO:0010314	phosphatidylinositol-5-phosphate binding	2	14	0.521595
GO:0015491	cation:cation antiporter activity	2	14	0.521595
GO:0016849	phosphorus-oxygen lyase activity	2	14	0.521595
GO:0004715	non-membrane spanning protein tyrosine kinase activity	4	37	0.521595
GO:0016860	intramolecular oxidoreductase activity	4	37	0.521595
GO:0042625	ATPase-coupled ion transmembrane transporter activity	4	37	0.521595
GO:0044325	ion channel binding	8	87	0.526359
GO:0005515	protein binding	444	6261	0.531343
GO:0004620	phospholipase activity	6	62	0.531343
GO:0030165	PDZ domain binding	7	75	0.539458
GO:0003777	microtubule motor activity	5	50	0.54133
GO:0008194	UDP-glycosyltransferase activity	8	88	0.542545
GO:0004601	peroxidase activity	3	26	0.545904
GO:0008233	peptidase activity	29	369	0.545904
GO:0016782	transferase activity, transferring sulfur-containing groups	4	38	0.545904
GO:0004197	cysteine-type endopeptidase activity	6	63	0.549793
GO:0017022	myosin binding	5	51	0.559366
GO:0097110	scaffold protein binding	5	51	0.559366
GO:0009975	cyclase activity	2	15	0.559366
GO:0031418	L-ascorbic acid binding	2	15	0.559366
GO:0035173	histone kinase activity	2	15	0.559366
GO:0038187	pattern recognition receptor activity	2	15	0.559366
GO:0042056	chemoattractant activity	2	15	0.559366
GO:1901618	organic hydroxy compound transmembrane transporter activity	2	15	0.559366
GO:0008157	protein phosphatase 1 binding	3	27	0.564208
GO:0016504	peptidase activator activity	3	27	0.564208
GO:0046875	ephrin receptor binding	3	27	0.564208
GO:0016491	oxidoreductase activity	37	484	0.564208
GO:0000253	3-keto sterol reductase activity	1	5	0.564208
GO:0003945	N-acetyllactosamine synthase activity	1	5	0.564208
GO:0004301	epoxide hydrolase activity	1	5	0.564208
GO:0004383	guanylate cyclase activity	1	5	0.564208
GO:0004563	beta-N-acetylhexosaminidase activity	1	5	0.564208
GO:0004703	G protein-coupled receptor kinase activity	1	5	0.564208
GO:0005347	ATP transmembrane transporter activity	1	5	0.564208
GO:0005391	sodium:potassium-exchanging ATPase activity	1	5	0.564208
GO:0005527	macrolide binding	1	5	0.564208
GO:0005528	FK506 binding	1	5	0.564208
GO:0008126	acetylesterase activity	1	5	0.564208
GO:0008142	oxysterol binding	1	5	0.564208
GO:0008554	sodium transmembrane transporter activity, phosphorylative mechanism	1	5	0.564208
GO:0008556	potassium transmembrane transporter activity, phosphorylative mechanism	1	5	0.564208
GO:0015166	polyol transmembrane transporter activity	1	5	0.564208
GO:0015193	L-proline transmembrane transporter activity	1	5	0.564208
GO:0015194	L-serine transmembrane transporter activity	1	5	0.564208
GO:0015925	galactosidase activity	1	5	0.564208
GO:0016174	NAD(P)H oxidase (H(2)O(2)-forming activity	1	5	0.564208
GO:0016312	inositol bisphosphate phosphatase activity	1	5	0.564208
GO:0019828	aspartic-type endopeptidase inhibitor activity	1	5	0.564208
GO:0019863	IgE binding	1	5	0.564208
GO:0019960	C-X3-C chemokine binding	1	5	0.564208
GO:0031628	opioid receptor binding	1	5	0.564208
GO:0031697	beta-1 adrenergic receptor binding	1	5	0.564208
GO:0031956	medium-chain fatty acid-CoA ligase activity	1	5	0.564208
GO:0034186	apolipoprotein A-I binding	1	5	0.564208
GO:0034594	phosphatidylinositol trisphosphate phosphatase activity	1	5	0.564208
GO:0034987	immunoglobulin receptor binding	1	5	0.564208
GO:0035662	Toll-like receptor 4 binding	1	5	0.564208
GO:0042923	neuropeptide binding	1	5	0.564208
GO:0043184	vascular endothelial growth factor receptor 2 binding	1	5	0.564208
GO:0047498	calcium-dependent phospholipase A2 activity	1	5	0.564208
GO:0051575	5'-deoxyribose-5-phosphate lyase activity	1	5	0.564208
GO:0070891	lipoteichoic acid binding	1	5	0.564208
GO:0071987	WD40-repeat domain binding	1	5	0.564208
GO:0086008	voltage-gated potassium channel activity involved in cardiac muscle cell action potential repolarization	1	5	0.564208
GO:0102391	decanoate-CoA ligase activity	1	5	0.564208
GO:0140328	floppase activity	1	5	0.564208
GO:1905394	retromer complex binding	1	5	0.564208
GO:1990948	ubiquitin ligase inhibitor activity	1	5	0.564208
GO:0016405	CoA-ligase activity	2	16	0.570344
GO:0090482	vitamin transmembrane transporter activity	2	16	0.570344
GO:0043028	cysteine-type endopeptidase regulator activity involved in apoptotic process	3	28	0.571783
GO:0019842	vitamin binding	8	93	0.590247
GO:0008509	anion transmembrane transporter activity	14	174	0.598914
GO:0008138	protein tyrosine/serine/threonine phosphatase activity	3	29	0.604537
GO:0015932	nucleobase-containing compound transmembrane transporter activity	3	29	0.604537
GO:0052689	carboxylic ester hydrolase activity	7	81	0.607714
GO:0004623	phospholipase A2 activity	2	17	0.607714
GO:0015605	organophosphate ester transmembrane transporter activity	2	17	0.607714
GO:0043236	laminin binding	2	17	0.607714
GO:0050780	dopamine receptor binding	2	17	0.607714
GO:0051393	alpha-actinin binding	2	17	0.607714
GO:0001228	DNA-binding transcription activator activity, RNA polymerase II-specific	23	299	0.607714
GO:0016298	lipase activity	6	69	0.607714
GO:0001786	phosphatidylserine binding	3	30	0.607714
GO:0016684	oxidoreductase activity, acting on peroxide as acceptor	3	30	0.607714
GO:0001758	retinal dehydrogenase activity	1	6	0.607714
GO:0001849	complement component C1q complex binding	1	6	0.607714
GO:0003847	1-alkyl-2-acetylglycerophosphocholine esterase activity	1	6	0.607714
GO:0003993	acid phosphatase activity	1	6	0.607714
GO:0004028	3-chloroallyl aldehyde dehydrogenase activity	1	6	0.607714
GO:0005168	neurotrophin TRKA receptor binding	1	6	0.607714
GO:0005184	neuropeptide hormone activity	1	6	0.607714
GO:0008251	tRNA-specific adenosine deaminase activity	1	6	0.607714
GO:0008395	steroid hydroxylase activity	1	6	0.607714
GO:0008519	ammonium transmembrane transporter activity	1	6	0.607714
GO:0009881	photoreceptor activity	1	6	0.607714
GO:0015114	phosphate ion transmembrane transporter activity	1	6	0.607714
GO:0015232	heme transporter activity	1	6	0.607714
GO:0015271	outward rectifier potassium channel activity	1	6	0.607714
GO:0015373	anion:sodium symporter activity	1	6	0.607714
GO:0016595	glutamate binding	1	6	0.607714
GO:0016803	ether hydrolase activity	1	6	0.607714
GO:0016812	hydrolase activity, acting on carbon-nitrogen (but not peptide) bonds, in cyclic amides	1	6	0.607714
GO:0016918	retinal binding	1	6	0.607714
GO:0019763	immunoglobulin receptor activity	1	6	0.607714
GO:0031402	sodium ion binding	1	6	0.607714
GO:0031545	peptidyl-proline 4-dioxygenase activity	1	6	0.607714
GO:0031698	beta-2 adrenergic receptor binding	1	6	0.607714
GO:0031957	very long-chain fatty acid-CoA ligase activity	1	6	0.607714
GO:0034338	short-chain carboxylesterase activity	1	6	0.607714
GO:0042834	peptidoglycan binding	1	6	0.607714
GO:0043121	neurotrophin binding	1	6	0.607714
GO:0048019	receptor antagonist activity	1	6	0.607714
GO:0048406	nerve growth factor binding	1	6	0.607714
GO:0050544	arachidonic acid binding	1	6	0.607714
GO:0052650	NADP-retinol dehydrogenase activity	1	6	0.607714
GO:0052658	inositol-1,4,5-trisphosphate 5-phosphatase activity	1	6	0.607714
GO:0052743	inositol tetrakisphosphate phosphatase activity	1	6	0.607714
GO:0055105	ubiquitin-protein transferase inhibitor activity	1	6	0.607714
GO:0070324	thyroid hormone binding	1	6	0.607714
GO:0098919	structural constituent of postsynaptic density	1	6	0.607714
GO:0001216	DNA-binding transcription activator activity	23	302	0.611425
GO:0004622	lysophospholipase activity	2	18	0.61555
GO:0005246	calcium channel regulator activity	2	18	0.61555
GO:0015298	solute:cation antiporter activity	2	18	0.61555
GO:0035250	UDP-galactosyltransferase activity	2	18	0.61555
GO:0043027	cysteine-type endopeptidase inhibitor activity involved in apoptotic process	2	18	0.61555
GO:0098960	postsynaptic neurotransmitter receptor activity	2	18	0.61555
GO:0048037	cofactor binding	25	331	0.61805
GO:0019199	transmembrane receptor protein kinase activity	4	44	0.625084
GO:0043014	alpha-tubulin binding	3	31	0.625084
GO:0043548	phosphatidylinositol 3-kinase binding	3	31	0.625084
GO:0019902	phosphatase binding	14	181	0.641588
GO:0005230	extracellular ligand-gated ion channel activity	2	19	0.641588
GO:0008198	ferrous iron binding	2	19	0.641588
GO:0008266	poly(U) RNA binding	2	19	0.641588
GO:0016769	transferase activity, transferring nitrogenous groups	2	19	0.641588
GO:0016878	acid-thiol ligase activity	2	19	0.641588
GO:0016409	palmitoyltransferase activity	3	32	0.641588
GO:0042802	identical protein binding	112	1570	0.641588
GO:0003997	acyl-CoA oxidase activity	1	7	0.641588
GO:0004303	estradiol 17-beta-dehydrogenase activity	1	7	0.641588
GO:0004993	G protein-coupled serotonin receptor activity	1	7	0.641588
GO:0005003	ephrin receptor activity	1	7	0.641588
GO:0005005	transmembrane-ephrin receptor activity	1	7	0.641588
GO:0005167	neurotrophin TRK receptor binding	1	7	0.641588
GO:0005384	manganese ion transmembrane transporter activity	1	7	0.641588
GO:0005388	calcium transmembrane transporter activity, phosphorylative mechanism	1	7	0.641588
GO:0008188	neuropeptide receptor activity	1	7	0.641588
GO:0008239	dipeptidyl-peptidase activity	1	7	0.641588
GO:0008430	selenium binding	1	7	0.641588
GO:0008568	microtubule-severing ATPase activity	1	7	0.641588
GO:0009931	calcium-dependent protein serine/threonine kinase activity	1	7	0.641588
GO:0015180	L-alanine transmembrane transporter activity	1	7	0.641588
GO:0015183	L-aspartate transmembrane transporter activity	1	7	0.641588
GO:0015385	sodium:proton antiporter activity	1	7	0.641588
GO:0016176	superoxide-generating NADPH oxidase activator activity	1	7	0.641588
GO:0016723	oxidoreductase activity, oxidizing metal ions, NAD or NADP as acceptor	1	7	0.641588
GO:0016936	galactoside binding	1	7	0.641588
GO:0022889	serine transmembrane transporter activity	1	7	0.641588
GO:0030306	ADP-ribosylation factor binding	1	7	0.641588
GO:0031821	G protein-coupled serotonin receptor binding	1	7	0.641588
GO:0034483	heparan sulfate sulfotransferase activity	1	7	0.641588
GO:0035252	UDP-xylosyltransferase activity	1	7	0.641588
GO:0046790	virion binding	1	7	0.641588
GO:0047499	calcium-independent phospholipase A2 activity	1	7	0.641588
GO:0050542	icosanoid binding	1	7	0.641588
GO:0050543	icosatetraenoic acid binding	1	7	0.641588
GO:0061133	endopeptidase activator activity	1	7	0.641588
GO:0098879	structural constituent of postsynaptic specialization	1	7	0.641588
GO:0099589	serotonin receptor activity	1	7	0.641588
GO:1901612	cardiolipin binding	1	7	0.641588
GO:0044769	ATPase activity, coupled to transmembrane movement of ions, rotational mechanism	2	20	0.660871
GO:0046961	proton-transporting ATPase activity, rotational mechanism	2	20	0.660871
GO:0050750	low-density lipoprotein particle receptor binding	2	20	0.660871
GO:0016278	lysine N-methyltransferase activity	4	47	0.665906
GO:0016279	protein-lysine N-methyltransferase activity	4	47	0.665906
GO:0042054	histone methyltransferase activity	4	47	0.665906
GO:0005507	copper ion binding	3	34	0.6738
GO:0019903	protein phosphatase binding	11	145	0.6738
GO:0015171	amino acid transmembrane transporter activity	4	48	0.6738
GO:0048365	Rac GTPase binding	5	62	0.6738
GO:0005109	frizzled binding	2	21	0.6738
GO:0017134	fibroblast growth factor binding	2	21	0.6738
GO:0050431	transforming growth factor beta binding	2	21	0.6738
GO:0080025	phosphatidylinositol-3,5-bisphosphate binding	2	21	0.6738
GO:0004672	protein kinase activity	33	457	0.6738
GO:0015631	tubulin binding	21	287	0.6738
GO:0001162	RNA polymerase II intronic transcription regulatory region sequence-specific DNA binding	1	8	0.6738
GO:0004016	adenylate cyclase activity	1	8	0.6738
GO:0004726	non-membrane spanning protein tyrosine phosphatase activity	1	8	0.6738
GO:0004745	retinol dehydrogenase activity	1	8	0.6738
GO:0005041	low-density lipoprotein particle receptor activity	1	8	0.6738
GO:0005172	vascular endothelial growth factor receptor binding	1	8	0.6738
GO:0005346	purine ribonucleotide transmembrane transporter activity	1	8	0.6738
GO:0005451	monovalent cation:proton antiporter activity	1	8	0.6738
GO:0008271	secondary active sulfate transmembrane transporter activity	1	8	0.6738
GO:0008330	protein tyrosine/threonine phosphatase activity	1	8	0.6738
GO:0008494	translation activator activity	1	8	0.6738
GO:0010857	calcium-dependent protein kinase activity	1	8	0.6738
GO:0016670	oxidoreductase activity, acting on a sulfur group of donors, oxygen as acceptor	1	8	0.6738
GO:0022858	alanine transmembrane transporter activity	1	8	0.6738
GO:0031419	cobalamin binding	1	8	0.6738
GO:0035251	UDP-glucosyltransferase activity	1	8	0.6738
GO:0035612	AP-2 adaptor complex binding	1	8	0.6738
GO:0045236	CXCR chemokine receptor binding	1	8	0.6738
GO:0045503	dynein light chain binding	1	8	0.6738
GO:0051185	coenzyme transmembrane transporter activity	1	8	0.6738
GO:0070180	large ribosomal subunit rRNA binding	1	8	0.6738
GO:0097153	cysteine-type endopeptidase activity involved in apoptotic process	1	8	0.6738
GO:0097200	cysteine-type endopeptidase activity involved in execution phase of apoptosis	1	8	0.6738
GO:0099528	G protein-coupled neurotransmitter receptor activity	1	8	0.6738
GO:0140326	ATPase-coupled intramembrane lipid transporter activity	1	8	0.6738
GO:1901611	phosphatidylglycerol binding	1	8	0.6738
GO:0016620	oxidoreductase activity, acting on the aldehyde or oxo group of donors, NAD or NADP as acceptor	3	35	0.680198
GO:0000981	DNA-binding transcription factor activity, RNA polymerase II-specific	40	560	0.691967
GO:0003688	DNA replication origin binding	2	22	0.698011
GO:0019956	chemokine binding	2	22	0.698011
GO:0048020	CCR chemokine receptor binding	2	22	0.698011
GO:0070325	lipoprotein particle receptor binding	2	22	0.698011
GO:0097602	cullin family protein binding	2	22	0.698011
GO:1990939	ATP-dependent microtubule motor activity	2	22	0.698011
GO:0008375	acetylglucosaminyltransferase activity	3	36	0.701991
GO:0000295	adenine nucleotide transmembrane transporter activity	1	9	0.703484
GO:0003995	acyl-CoA dehydrogenase activity	1	9	0.703484
GO:0004000	adenosine deaminase activity	1	9	0.703484
GO:0004017	adenylate kinase activity	1	9	0.703484
GO:0004439	phosphatidylinositol-4,5-bisphosphate 5-phosphatase activity	1	9	0.703484
GO:0005381	iron ion transmembrane transporter activity	1	9	0.703484
GO:0008093	cytoskeletal anchor activity	1	9	0.703484
GO:0008190	eukaryotic initiation factor 4E binding	1	9	0.703484
GO:0015216	purine nucleotide transmembrane transporter activity	1	9	0.703484
GO:0016832	aldehyde-lyase activity	1	9	0.703484
GO:0016846	carbon-sulfur lyase activity	1	9	0.703484
GO:0016863	intramolecular oxidoreductase activity, transposing C=C bonds	1	9	0.703484
GO:0017017	MAP kinase tyrosine/serine/threonine phosphatase activity	1	9	0.703484
GO:0017162	aryl hydrocarbon receptor binding	1	9	0.703484
GO:0031543	peptidyl-proline dioxygenase activity	1	9	0.703484
GO:0034595	phosphatidylinositol phosphate 5-phosphatase activity	1	9	0.703484
GO:0042285	xylosyltransferase activity	1	9	0.703484
GO:0043995	histone acetyltransferase activity (H4-K5 specific)	1	9	0.703484
GO:0043996	histone acetyltransferase activity (H4-K8 specific)	1	9	0.703484
GO:0045295	gamma-catenin binding	1	9	0.703484
GO:0045322	unmethylated CpG binding	1	9	0.703484
GO:0050664	oxidoreductase activity, acting on NAD(P)H, oxygen as acceptor	1	9	0.703484
GO:0050811	GABA receptor binding	1	9	0.703484
GO:0051371	muscle alpha-actinin binding	1	9	0.703484
GO:0051428	peptide hormone receptor binding	1	9	0.703484
GO:0051920	peroxiredoxin activity	1	9	0.703484
GO:0070016	armadillo repeat domain binding	1	9	0.703484
GO:0018024	histone-lysine N-methyltransferase activity	3	37	0.705186
GO:0120013	lipid transfer activity	3	37	0.705186
GO:0008187	poly-pyrimidine tract binding	2	23	0.705186
GO:0019706	protein-cysteine S-palmitoyltransferase activity	2	23	0.705186
GO:0019707	protein-cysteine S-acyltransferase activity	2	23	0.705186
GO:0070273	phosphatidylinositol-4-phosphate binding	2	23	0.705186
GO:0008081	phosphoric diester hydrolase activity	4	52	0.720296
GO:0051087	chaperone binding	6	81	0.723736
GO:0005200	structural constituent of cytoskeleton	3	38	0.723736
GO:0030170	pyridoxal phosphate binding	3	38	0.723736
GO:0030276	clathrin binding	3	38	0.723736
GO:0005310	dicarboxylic acid transmembrane transporter activity	2	24	0.723736
GO:0009678	pyrophosphate hydrolysis-driven proton transmembrane transporter activity	2	24	0.723736
GO:0042805	actinin binding	2	24	0.723736
GO:0097718	disordered domain specific binding	2	24	0.723736
GO:0000774	adenyl-nucleotide exchange factor activity	1	10	0.723736
GO:0003906	DNA-(apurinic or apyrimidinic site) endonuclease activity	1	10	0.723736
GO:0003953	NAD+ nucleosidase activity	1	10	0.723736
GO:0004364	glutathione transferase activity	1	10	0.723736
GO:0004445	inositol-polyphosphate 5-phosphatase activity	1	10	0.723736
GO:0005068	transmembrane receptor protein tyrosine kinase adaptor activity	1	10	0.723736
GO:0005159	insulin-like growth factor receptor binding	1	10	0.723736
GO:0008227	G protein-coupled amine receptor activity	1	10	0.723736
GO:0008656	cysteine-type endopeptidase activator activity involved in apoptotic process	1	10	0.723736
GO:0015037	peptide disulfide oxidoreductase activity	1	10	0.723736
GO:0015106	bicarbonate transmembrane transporter activity	1	10	0.723736
GO:0015172	acidic amino acid transmembrane transporter activity	1	10	0.723736
GO:0016634	oxidoreductase activity, acting on the CH-CH group of donors, oxygen as acceptor	1	10	0.723736
GO:0016805	dipeptidase activity	1	10	0.723736
GO:0016857	racemase and epimerase activity, acting on carbohydrates and derivatives	1	10	0.723736
GO:0030547	receptor inhibitor activity	1	10	0.723736
GO:0033549	MAP kinase phosphatase activity	1	10	0.723736
GO:0036312	phosphatidylinositol 3-kinase regulatory subunit binding	1	10	0.723736
GO:0045504	dynein heavy chain binding	1	10	0.723736
GO:0046972	histone acetyltransferase activity (H4-K16 specific)	1	10	0.723736
GO:0050135	NAD(P)+ nucleosidase activity	1	10	0.723736
GO:0061809	NAD+ nucleotidase, cyclic ADP-ribose generating	1	10	0.723736
GO:0071837	HMG box domain binding	1	10	0.723736
GO:0097027	ubiquitin-protein transferase activator activity	1	10	0.723736
GO:0099186	structural constituent of postsynapse	1	10	0.723736
GO:0004497	monooxygenase activity	3	39	0.723881
GO:0032813	tumor necrosis factor receptor superfamily binding	3	39	0.723881
GO:0070279	vitamin B6 binding	3	39	0.723881
GO:0005548	phospholipid transporter activity	3	40	0.747425
GO:0033613	activating transcription factor binding	4	55	0.752329
GO:0043178	alcohol binding	4	55	0.752329
GO:0008013	beta-catenin binding	5	70	0.754814
GO:0015103	inorganic anion transmembrane transporter activity	5	70	0.754814
GO:0001161	intronic transcription regulatory region sequence-specific DNA binding	1	11	0.754814
GO:0005338	nucleotide-sugar transmembrane transporter activity	1	11	0.754814
GO:0008525	phosphatidylcholine transporter activity	1	11	0.754814
GO:0008569	ATP-dependent microtubule motor activity, minus-end-directed	1	11	0.754814
GO:0008574	ATP-dependent microtubule motor activity, plus-end-directed	1	11	0.754814
GO:0016722	oxidoreductase activity, oxidizing metal ions	1	11	0.754814
GO:0016840	carbon-nitrogen lyase activity	1	11	0.754814
GO:0043023	ribosomal large subunit binding	1	11	0.754814
GO:0046030	inositol trisphosphate phosphatase activity	1	11	0.754814
GO:0048185	activin binding	1	11	0.754814
GO:0050321	tau-protein kinase activity	1	11	0.754814
GO:0106019	phosphatidylinositol-4,5-bisphosphate phosphatase activity	1	11	0.754814
GO:1901567	fatty acid derivative binding	2	26	0.754911
GO:0016903	oxidoreductase activity, acting on the aldehyde or oxo group of donors	3	41	0.75553
GO:0032266	phosphatidylinositol-3-phosphate binding	3	41	0.75553
GO:0005096	GTPase activator activity	14	203	0.757603
GO:0003700	DNA-binding transcription factor activity	43	626	0.762224
GO:0019955	cytokine binding	6	86	0.762642
GO:0016597	amino acid binding	3	42	0.771503
GO:0005164	tumor necrosis factor receptor binding	2	27	0.771503
GO:0016417	S-acyltransferase activity	2	27	0.771503
GO:0016877	ligase activity, forming carbon-sulfur bonds	2	27	0.771503
GO:0052866	phosphatidylinositol phosphate phosphatase activity	2	27	0.771503
GO:0071889	14-3-3 protein binding	2	27	0.771503
GO:0072509	divalent inorganic cation transmembrane transporter activity	2	27	0.771503
GO:0003746	translation elongation factor activity	1	12	0.771503
GO:0004435	phosphatidylinositol phospholipase C activity	1	12	0.771503
GO:0004551	nucleotide diphosphatase activity	1	12	0.771503
GO:0004629	phospholipase C activity	1	12	0.771503
GO:0005229	intracellular calcium activated chloride channel activity	1	12	0.771503
GO:0005522	profilin binding	1	12	0.771503
GO:0008474	palmitoyl-(protein) hydrolase activity	1	12	0.771503
GO:0015116	sulfate transmembrane transporter activity	1	12	0.771503
GO:0015215	nucleotide transmembrane transporter activity	1	12	0.771503
GO:0015278	calcium-release channel activity	1	12	0.771503
GO:0015556	C4-dicarboxylate transmembrane transporter activity	1	12	0.771503
GO:0031681	G-protein beta-subunit binding	1	12	0.771503
GO:0046527	glucosyltransferase activity	1	12	0.771503
GO:0048038	quinone binding	1	12	0.771503
GO:0061778	intracellular chloride channel activity	1	12	0.771503
GO:0070411	I-SMAD binding	1	12	0.771503
GO:0098599	palmitoyl hydrolase activity	1	12	0.771503
GO:0098847	sequence-specific single stranded DNA binding	1	12	0.771503
GO:0008276	protein methyltransferase activity	5	73	0.771503
GO:0051213	dioxygenase activity	5	73	0.771503
GO:0016829	lyase activity	9	133	0.774088
GO:0032934	sterol binding	3	43	0.774088
GO:0030159	signaling receptor complex adaptor activity	2	28	0.780111
GO:0030332	cyclin binding	2	28	0.780111
GO:0035035	histone acetyltransferase binding	2	28	0.780111
GO:0002020	protease binding	7	104	0.780734
GO:0017124	SH3 domain binding	7	104	0.780734
GO:0051117	ATPase binding	5	75	0.794149
GO:0016788	hydrolase activity, acting on ester bonds	35	520	0.794149
GO:0000340	RNA 7-methylguanosine cap binding	1	13	0.794149
GO:0004033	aldo-keto reductase (NADP) activity	1	13	0.794149
GO:0005217	intracellular ligand-gated ion channel activity	1	13	0.794149
GO:0008106	alcohol dehydrogenase (NADP+) activity	1	13	0.794149
GO:0015296	anion:cation symporter activity	1	13	0.794149
GO:0030506	ankyrin binding	1	13	0.794149
GO:0034185	apolipoprotein binding	1	13	0.794149
GO:0035615	clathrin adaptor activity	1	13	0.794149
GO:0046935	1-phosphatidylinositol-3-kinase regulator activity	1	13	0.794149
GO:0070402	NADPH binding	1	13	0.794149
GO:0030295	protein kinase activator activity	4	61	0.809414
GO:0051219	phosphoprotein binding	6	92	0.812461
GO:0005544	calcium-dependent phospholipid binding	2	30	0.814483
GO:0008376	acetylgalactosaminyltransferase activity	2	30	0.814483
GO:0046915	transition metal ion transmembrane transporter activity	2	30	0.814483
GO:0015108	chloride transmembrane transporter activity	3	46	0.816175
GO:0030228	lipoprotein particle receptor activity	1	14	0.819729
GO:0030898	actin-dependent ATPase activity	1	14	0.819729
GO:0031420	alkali metal ion binding	1	14	0.819729
GO:0034236	protein kinase A catalytic subunit binding	1	14	0.819729
GO:0042813	Wnt-activated receptor activity	1	14	0.819729
GO:0140312	cargo adaptor activity	1	14	0.819729
GO:0005080	protein kinase C binding	3	47	0.82928
GO:0005254	chloride channel activity	2	31	0.829414
GO:0043531	ADP binding	2	31	0.829414
GO:0044877	protein-containing complex binding	71	1062	0.842556
GO:0030695	GTPase regulator activity	14	218	0.842556
GO:0060090	molecular adaptor activity	14	218	0.842556
GO:0000146	microfilament motor activity	1	15	0.842556
GO:0005123	death receptor binding	1	15	0.842556
GO:0016701	oxidoreductase activity, acting on single donors with incorporation of molecular oxygen	1	15	0.842556
GO:0016702	oxidoreductase activity, acting on single donors with incorporation of molecular oxygen, incorporation of two atoms of oxygen	1	15	0.842556
GO:0050998	nitric-oxide synthase binding	1	15	0.842556
GO:0005506	iron ion binding	5	80	0.842556
GO:0051721	protein phosphatase 2A binding	2	32	0.843157
GO:0016667	oxidoreductase activity, acting on a sulfur group of donors	3	49	0.854228
GO:0070888	E-box binding	2	33	0.859522
GO:0005543	phospholipid binding	21	327	0.859522
GO:0005496	steroid binding	4	66	0.859522
GO:0000339	RNA cap binding	1	16	0.859522
GO:0003785	actin monomer binding	1	16	0.859522
GO:0004438	phosphatidylinositol-3-phosphatase activity	1	16	0.859522
GO:0010485	H4 histone acetyltransferase activity	1	16	0.859522
GO:0016408	C-acyltransferase activity	1	16	0.859522
GO:0016854	racemase and epimerase activity	1	16	0.859522
GO:0031489	myosin V binding	1	16	0.859522
GO:0050145	nucleoside monophosphate kinase activity	1	16	0.859522
GO:0070300	phosphatidic acid binding	1	16	0.859522
GO:0098918	structural constituent of synapse	1	16	0.859522
GO:0019209	kinase activator activity	4	67	0.869836
GO:0044389	ubiquitin-like protein ligase binding	17	269	0.869836
GO:0060589	nucleoside-triphosphatase regulator activity	16	254	0.870713
GO:0031625	ubiquitin protein ligase binding	16	255	0.877269
GO:0005385	zinc ion transmembrane transporter activity	1	17	0.879353
GO:0008483	transaminase activity	1	17	0.879353
GO:0016646	oxidoreductase activity, acting on the CH-NH group of donors, NAD or NADP as acceptor	1	17	0.879353
GO:0042975	peroxisome proliferator activated receptor binding	1	17	0.879353
GO:0046965	retinoid X receptor binding	1	17	0.879353
GO:0015485	cholesterol binding	2	35	0.881872
GO:0051019	mitogen-activated protein kinase binding	2	35	0.881872
GO:0072341	modified amino acid binding	3	52	0.881872
GO:0043168	anion binding	134	2010	0.894363
GO:0016765	transferase activity, transferring alkyl or aryl (other than methyl) groups	2	36	0.894363
GO:0060590	ATPase regulator activity	2	36	0.894363
GO:0001530	lipopolysaccharide binding	1	18	0.894363
GO:0031683	G-protein beta/gamma-subunit complex binding	1	18	0.894363
GO:0035014	phosphatidylinositol 3-kinase regulator activity	1	18	0.894363
GO:0044183	protein folding chaperone	1	18	0.894363
GO:0051010	microtubule plus-end binding	1	18	0.894363
GO:0052744	phosphatidylinositol monophosphate phosphatase activity	1	18	0.894363
GO:1902936	phosphatidylinositol bisphosphate binding	5	87	0.899492
GO:0008022	protein C-terminus binding	11	184	0.909439
GO:0004722	protein serine/threonine phosphatase activity	3	55	0.911636
GO:0000062	fatty-acyl-CoA binding	1	19	0.911636
GO:0005160	transforming growth factor beta receptor binding	1	19	0.911636
GO:0051787	misfolded protein binding	1	19	0.911636
GO:0052745	inositol phosphate phosphatase activity	1	19	0.911636
GO:0030234	enzyme regulator activity	46	720	0.916214
GO:0005253	anion channel activity	2	38	0.917341
GO:0015078	proton transmembrane transporter activity	4	73	0.920614
GO:0140375	immune receptor activity	4	73	0.920614
GO:0017016	Ras GTPase binding	22	358	0.921637
GO:0008047	enzyme activator activity	23	374	0.924128
GO:0034593	phosphatidylinositol bisphosphate phosphatase activity	1	20	0.924136
GO:0035925	mRNA 3'-UTR AU-rich region binding	1	20	0.924136
GO:0045505	dynein intermediate chain binding	1	20	0.924136
GO:0070412	R-SMAD binding	1	20	0.924136
GO:0019894	kinesin binding	2	39	0.924136
GO:0140096	catalytic activity, acting on a protein	104	1588	0.924136
GO:0051082	unfolded protein binding	4	74	0.924136
GO:0046906	tetrapyrrole binding	3	57	0.925533
GO:0019001	guanyl nucleotide binding	16	268	0.925981
GO:0032561	guanyl ribonucleotide binding	16	268	0.925981
GO:0016853	isomerase activity	7	125	0.925981
GO:0003727	single-stranded RNA binding	4	75	0.925981
GO:0016810	hydrolase activity, acting on carbon-nitrogen (but not peptide) bonds	5	92	0.925981
GO:0001046	core promoter sequence-specific DNA binding	2	40	0.925981
GO:0005546	phosphatidylinositol-4,5-bisphosphate binding	3	58	0.925981
GO:0019905	syntaxin binding	3	58	0.925981
GO:0016773	phosphotransferase activity, alcohol group as acceptor	34	547	0.925981
GO:0003823	antigen binding	1	21	0.925981
GO:0004180	carboxypeptidase activity	1	21	0.925981
GO:0017091	AU-rich element binding	1	21	0.925981
GO:0019239	deaminase activity	1	21	0.925981
GO:0030742	GTP-dependent protein binding	1	21	0.925981
GO:0031210	phosphatidylcholine binding	1	21	0.925981
GO:0050997	quaternary ammonium group binding	1	21	0.925981
GO:1904680	peptide transmembrane transporter activity	1	21	0.925981
GO:0016758	transferase activity, transferring hexosyl groups	7	126	0.926618
GO:0008170	N-methyltransferase activity	4	76	0.928284
GO:1901981	phosphatidylinositol phosphate binding	8	143	0.92977
GO:0004896	cytokine receptor activity	3	59	0.931301
GO:0030674	protein-macromolecule adaptor activity	10	176	0.931977
GO:0001671	ATPase activator activity	1	22	0.938093
GO:0016645	oxidoreductase activity, acting on the CH-NH group of donors	1	22	0.938093
GO:0001085	RNA polymerase II transcription factor binding	2	42	0.942391
GO:0008234	cysteine-type peptidase activity	7	129	0.943326
GO:0070491	repressing transcription factor binding	3	61	0.946172
GO:1990841	promoter-specific chromatin binding	3	61	0.946172
GO:0031267	small GTPase binding	22	370	0.946172
GO:0015175	neutral amino acid transmembrane transporter activity	1	23	0.946172
GO:0016814	hydrolase activity, acting on carbon-nitrogen (but not peptide) bonds, in cyclic amidines	1	23	0.946172
GO:0048027	mRNA 5'-UTR binding	1	23	0.946172
GO:0070840	dynein complex binding	1	23	0.946172
GO:0000977	RNA polymerase II transcription regulatory region sequence-specific DNA binding	39	633	0.946172
GO:0051018	protein kinase A binding	2	43	0.946172
GO:0016706	2-oxoglutarate-dependent dioxygenase activity	2	44	0.956409
GO:0005488	binding	586	8575	0.956409
GO:0016799	hydrolase activity, hydrolyzing N-glycosyl compounds	1	24	0.957324
GO:0043015	gamma-tubulin binding	1	24	0.957324
GO:0046332	SMAD binding	3	64	0.96629
GO:0017025	TBP-class protein binding	1	25	0.969919
GO:0097367	carbohydrate derivative binding	101	1579	0.971465
GO:0000978	RNA polymerase II cis-regulatory region sequence-specific DNA binding	31	521	0.976345
GO:0003713	transcription coactivator activity	11	203	0.976345
GO:0003725	double-stranded RNA binding	3	66	0.978824
GO:0042974	retinoic acid receptor binding	1	26	0.978824
GO:0043621	protein self-association	2	47	0.979281
GO:0000987	cis-regulatory region sequence-specific DNA binding	32	539	0.980672
GO:0046914	transition metal ion binding	38	633	0.982486
GO:0035591	signaling adaptor activity	2	48	0.984073
GO:0000149	SNARE binding	4	86	0.984073
GO:0008235	metalloexopeptidase activity	1	27	0.984073
GO:0030291	protein serine/threonine kinase inhibitor activity	1	27	0.984073
GO:0050681	androgen receptor binding	1	27	0.984073
GO:0004860	protein kinase inhibitor activity	2	49	0.989874
GO:0020037	heme binding	2	49	0.989874
GO:0000175	3'-5'-exoribonuclease activity	1	28	0.99104
GO:0016251	RNA polymerase II general transcription initiation factor activity	1	28	0.99104
GO:0036002	pre-mRNA binding	1	28	0.99104
GO:1990837	sequence-specific double-stranded DNA binding	46	764	0.992497
GO:0016757	transferase activity, transferring glycosyl groups	9	176	0.99297
GO:0004402	histone acetyltransferase activity	2	50	0.993089
GO:0016301	kinase activity	35	596	0.996274
GO:0003755	peptidyl-prolyl cis-trans isomerase activity	1	29	0.996274
GO:0017112	Rab guanyl-nucleotide exchange factor activity	1	29	0.996274
GO:0016787	hydrolase activity	105	1664	0.996845
GO:0001227	DNA-binding transcription repressor activity, RNA polymerase II-specific	10	195	0.996845
GO:0004674	protein serine/threonine kinase activity	20	360	0.997086
GO:0042803	protein homodimerization activity	28	488	0.997086
GO:0001217	DNA-binding transcription repressor activity	10	196	0.998152
GO:0001103	RNA polymerase II repressing transcription factor binding	1	30	0.998152
GO:0016790	thiolester hydrolase activity	1	30	0.998152
GO:0016896	exoribonuclease activity, producing 5'-phosphomonoesters	1	30	0.998152
GO:0061733	peptide-lysine-N-acetyltransferase activity	2	52	0.998152
GO:0001102	RNA polymerase II activating transcription factor binding	1	31	1
GO:0004532	exoribonuclease activity	1	31	1
GO:0016859	cis-trans isomerase activity	1	31	1
GO:0031369	translation initiation factor binding	1	31	1
GO:0140223	general transcription initiation factor activity	1	31	1
GO:0036094	small molecule binding	114	1812	1
GO:0019210	kinase inhibitor activity	2	54	1
GO:0045309	protein phosphorylated amino acid binding	2	54	1
GO:0003899	DNA-directed 5'-3' RNA polymerase activity	1	32	1
GO:0004177	aminopeptidase activity	1	32	1
GO:0005547	phosphatidylinositol-3,4,5-trisphosphate binding	1	32	1
GO:0061980	regulatory RNA binding	1	32	1
GO:0046983	protein dimerization activity	39	673	1
GO:0008536	Ran GTPase binding	1	33	1
GO:0016655	oxidoreductase activity, acting on NAD(P)H, quinone or similar compound as acceptor	1	33	1
GO:0034062	5'-3' RNA polymerase activity	1	33	1
GO:0097747	RNA polymerase activity	1	33	1
GO:0046872	metal ion binding	155	2436	1
GO:0005525	GTP binding	13	256	1
GO:0019887	protein kinase regulator activity	6	134	1
GO:0043169	cation binding	158	2483	1
GO:0000976	transcription regulatory region sequence-specific DNA binding	41	709	1
GO:0043565	sequence-specific DNA binding	50	850	1
GO:0019205	nucleobase-containing compound kinase activity	1	34	1
GO:0001067	regulatory region nucleic acid binding	41	713	1
GO:0019888	protein phosphatase regulator activity	2	58	1
GO:0015179	L-amino acid transmembrane transporter activity	1	35	1
GO:0008270	zinc ion binding	26	476	1
GO:0034212	peptide N-acetyltransferase activity	2	59	1
GO:0032550	purine ribonucleoside binding	13	262	1
GO:0003707	steroid hormone receptor activity	1	36	1
GO:0015036	disulfide oxidoreductase activity	1	36	1
GO:0090079	translation regulator activity, nucleic acid binding	3	81	1
GO:0001883	purine nucleoside binding	13	264	1
GO:0042169	SH2 domain binding	1	37	1
GO:0048487	beta-tubulin binding	1	37	1
GO:0061631	ubiquitin conjugating enzyme activity	1	37	1
GO:0016651	oxidoreductase activity, acting on NAD(P)H	2	61	1
GO:0032549	ribonucleoside binding	13	265	1
GO:0140110	transcription regulator activity	58	990	1
GO:0051020	GTPase binding	24	450	1
GO:0004879	nuclear receptor activity	1	38	1
GO:0016763	transferase activity, transferring pentosyl groups	1	38	1
GO:0016879	ligase activity, forming carbon-nitrogen bonds	1	38	1
GO:0098531	ligand-activated transcription factor activity	1	38	1
GO:0046982	protein heterodimerization activity	9	198	1
GO:0008134	transcription factor binding	29	535	1
GO:0003690	double-stranded DNA binding	47	823	1
GO:0019207	kinase regulator activity	7	162	1
GO:0001882	nucleoside binding	13	270	1
GO:0043167	ion binding	250	3880	1
GO:0030331	estrogen receptor binding	1	40	1
GO:0061650	ubiquitin-like protein conjugating enzyme activity	1	40	1
GO:0008135	translation factor activity, RNA binding	2	65	1
GO:0008080	N-acetyltransferase activity	2	66	1
GO:0008238	exopeptidase activity	2	66	1
GO:0001784	phosphotyrosine residue binding	1	42	1
GO:0003743	translation initiation factor activity	1	43	1
GO:0019901	protein kinase binding	32	598	1
GO:0019208	phosphatase regulator activity	2	69	1
GO:0140296	general transcription initiation factor binding	1	44	1
GO:0016922	nuclear receptor binding	3	92	1
GO:0003730	mRNA 3'-UTR binding	2	70	1
GO:0016776	phosphotransferase activity, phosphate group as acceptor	1	45	1
GO:0035258	steroid hormone receptor binding	2	71	1
GO:0003697	single-stranded DNA binding	3	94	1
GO:0008408	3'-5' exonuclease activity	1	46	1
GO:0003712	transcription coregulator activity	18	372	1
GO:0016746	transferase activity, transferring acyl groups	8	194	1
GO:0051427	hormone receptor binding	5	137	1
GO:0016796	exonuclease activity, active with either ribo- or deoxyribonucleic acids and producing 5'-phosphomonoesters	1	47	1
GO:0016627	oxidoreductase activity, acting on the CH-CH group of donors	1	48	1
GO:0004521	endoribonuclease activity	1	49	1
GO:0016835	carbon-oxygen lyase activity	1	49	1
GO:0019900	kinase binding	35	667	1
GO:0016410	N-acyltransferase activity	2	76	1
GO:0003714	transcription corepressor activity	5	142	1
GO:0017137	Rab GTPase binding	5	142	1
GO:0030145	manganese ion binding	1	53	1
GO:0045182	translation regulator activity	3	104	1
GO:0140297	DNA-binding transcription factor binding	12	283	1
GO:0016747	transferase activity, transferring acyl groups other than amino-acyl groups	6	169	1
GO:0047485	protein N-terminus binding	3	106	1
GO:0008757	S-adenosylmethionine-dependent methyltransferase activity	4	129	1
GO:0016407	acetyltransferase activity	2	83	1
GO:0035091	phosphatidylinositol binding	8	212	1
GO:0004540	ribonuclease activity	2	84	1
GO:0016811	hydrolase activity, acting on carbon-nitrogen (but not peptide) bonds, in linear amides	1	58	1
GO:0016741	transferase activity, transferring one-carbon groups	6	176	1
GO:0002039	p53 binding	1	61	1
GO:0003924	GTPase activity	7	202	1
GO:0019003	GDP binding	1	63	1
GO:0031072	heat shock protein binding	3	117	1
GO:0019843	rRNA binding	1	64	1
GO:0016874	ligase activity	3	118	1
GO:0003682	chromatin binding	22	486	1
GO:0019899	enzyme binding	108	1883	1
GO:0008168	methyltransferase activity	5	167	1
GO:0016772	transferase activity, transferring phosphorus-containing groups	36	733	1
GO:0042826	histone deacetylase binding	2	97	1
GO:0035257	nuclear hormone receptor binding	3	123	1
GO:0016887	ATPase activity	12	311	1
GO:0004527	exonuclease activity	1	69	1
GO:0008144	drug binding	67	1253	1
GO:0000166	nucleotide binding	87	1582	1
GO:1901265	nucleoside phosphate binding	87	1582	1
GO:0061629	RNA polymerase II-specific DNA-binding transcription factor binding	7	221	1
GO:0003729	mRNA binding	8	243	1
GO:0061630	ubiquitin protein ligase activity	7	223	1
GO:0019904	protein domain specific binding	27	606	1
GO:0003735	structural constituent of ribosome	3	137	1
GO:0004843	thiol-dependent ubiquitin-specific protease activity	1	80	1
GO:0036459	thiol-dependent ubiquitinyl hydrolase activity	1	80	1
GO:0101005	ubiquitinyl hydrolase activity	1	80	1
GO:0061659	ubiquitin-like protein ligase activity	7	231	1
GO:0017111	nucleoside-triphosphatase activity	23	550	1
GO:0005524	ATP binding	55	1108	1
GO:0030554	adenyl nucleotide binding	58	1158	1
GO:0004519	endonuclease activity	1	89	1
GO:0019783	ubiquitin-like protein-specific protease activity	1	91	1
GO:0032559	adenyl ribonucleotide binding	56	1146	1
GO:0016462	pyrophosphatase activity	24	591	1
GO:0016817	hydrolase activity, acting on acid anhydrides	24	593	1
GO:0016818	hydrolase activity, acting on acid anhydrides, in phosphorus-containing anhydrides	24	593	1
GO:0004842	ubiquitin-protein transferase activity	10	321	1
GO:0043021	ribonucleoprotein complex binding	2	133	1
GO:0000287	magnesium ion binding	3	163	1
GO:0017076	purine nucleotide binding	70	1396	1
GO:0016779	nucleotidyltransferase activity	1	106	1
GO:0019787	ubiquitin-like protein transferase activity	10	336	1
GO:0032555	purine ribonucleotide binding	68	1383	1
GO:0035639	purine ribonucleoside triphosphate binding	65	1341	1
GO:0032553	ribonucleotide binding	68	1394	1
GO:0004518	nuclease activity	2	150	1
GO:0003677	DNA binding	63	1370	1
GO:0003824	catalytic activity	228	3994	1
GO:0042393	histone binding	2	188	1
GO:0140097	catalytic activity, acting on DNA	1	162	1
GO:0016740	transferase activity	76	1715	1
GO:0140098	catalytic activity, acting on RNA	3	276	1
GO:1901363	heterocyclic compound binding	184	3620	1
GO:0097159	organic cyclic compound binding	187	3669	1
GO:0003723	RNA binding	26	918	1
GO:0003676	nucleic acid binding	89	2239	1
GO:0003674	molecular_function	768	11055	1

## Sheet: CC GO Terms
GO Term ID	GO Term Name	# DEG	# Annotated Genes	P-value
GO:0005576	extracellular region	154	1044	2.6942e-18
GO:0005615	extracellular space	107	656	2.94235e-15
GO:0005886	plasma membrane	291	2765	9.5715e-15
GO:0071944	cell periphery	298	2856	9.5715e-15
GO:0031224	intrinsic component of membrane	280	2668	6.381e-14
GO:0016021	integral component of membrane	269	2585	9.33517e-13
GO:0031226	intrinsic component of plasma membrane	94	633	3.95014e-11
GO:0005887	integral component of plasma membrane	88	594	2.39287e-10
GO:0031012	extracellular matrix	52	265	2.67844e-10
GO:0005581	collagen trimer	16	32	3.2614e-09
GO:0016020	membrane	428	5003	1.61136e-08
GO:0062023	collagen-containing extracellular matrix	38	199	3.84042e-07
GO:0045211	postsynaptic membrane	30	161	2.45423e-05
GO:0098590	plasma membrane region	84	739	0.000121543
GO:0099634	postsynaptic specialization membrane	15	55	0.000132347
GO:0098936	intrinsic component of postsynaptic membrane	16	63	0.000163956
GO:0098839	postsynaptic density membrane	13	44	0.000204359
GO:0099240	intrinsic component of synaptic membrane	18	87	0.000827167
GO:0099055	integral component of postsynaptic membrane	14	59	0.00126874
GO:0097060	synaptic membrane	33	232	0.0018434
GO:0043235	receptor complex	31	217	0.00270095
GO:0042995	cell projection	150	1638	0.00277155
GO:0099699	integral component of synaptic membrane	16	80	0.00277435
GO:0120025	plasma membrane bounded cell projection	136	1464	0.00295417
GO:0043005	neuron projection	93	927	0.0031196
GO:0034703	cation channel complex	16	82	0.00327231
GO:0005604	basement membrane	14	68	0.00472667
GO:0008076	voltage-gated potassium channel complex	8	26	0.00611207
GO:0031225	anchored component of membrane	16	87	0.00611207
GO:0030054	cell junction	126	1370	0.00709
GO:0099146	intrinsic component of postsynaptic density membrane	8	28	0.0100632
GO:0098948	intrinsic component of postsynaptic specialization membrane	9	35	0.0101919
GO:0009986	cell surface	54	497	0.0109573
GO:0034705	potassium channel complex	8	29	0.0118862
GO:0036477	somatodendritic compartment	63	617	0.0188391
GO:0099061	integral component of postsynaptic density membrane	7	25	0.0220365
GO:0099060	integral component of postsynaptic specialization membrane	8	32	0.0220365
GO:0098797	plasma membrane protein complex	33	277	0.0257479
GO:0098984	neuron to neuron synapse	34	289	0.0265421
GO:0031253	cell projection membrane	25	195	0.0321644
GO:0008305	integrin complex	7	27	0.0321644
GO:0099572	postsynaptic specialization	33	283	0.0332555
GO:0098794	postsynapse	49	469	0.0346256
GO:0044304	main axon	9	43	0.0351349
GO:0032279	asymmetric synapse	32	274	0.0351349
GO:0045202	synapse	86	930	0.0385326
GO:1902495	transmembrane transporter complex	17	117	0.0392213
GO:0031232	extrinsic component of external side of plasma membrane	3	5	0.0431308
GO:0044297	cell body	50	492	0.0476448
GO:0005882	intermediate filament	10	54	0.0476448
GO:0014069	postsynaptic density	31	271	0.0481585
GO:0046658	anchored component of plasma membrane	7	30	0.0481585
GO:0043025	neuronal cell body	44	422	0.0481585
GO:0034702	ion channel complex	16	111	0.0488422
GO:0098636	protein complex involved in cell adhesion	7	31	0.0558338
GO:1990351	transporter complex	17	123	0.0558338
GO:0035866	alphav-beta3 integrin-PKCalpha complex	2	2	0.0587102
GO:0016328	lateral plasma membrane	9	48	0.0594093
GO:0030315	T-tubule	8	41	0.0724362
GO:0044298	cell body membrane	5	18	0.0724362
GO:0005614	interstitial matrix	4	12	0.0818256
GO:0042383	sarcolemma	14	99	0.0869097
GO:0001533	cornified envelope	3	7	0.103537
GO:0030425	dendrite	42	423	0.111889
GO:0098552	side of membrane	36	352	0.116712
GO:0097447	dendritic tree	42	425	0.117038
GO:0098978	glutamatergic synapse	33	317	0.117038
GO:0005891	voltage-gated calcium channel complex	4	14	0.127438
GO:0044305	calyx of Held	4	14	0.127438
GO:0005579	membrane attack complex	2	3	0.127438
GO:0005606	laminin-1 complex	2	3	0.127438
GO:0034679	integrin alpha9-beta1 complex	2	3	0.127438
GO:0044216	other organism cell	2	3	0.127438
GO:0044217	other organism part	2	3	0.127438
GO:0070821	tertiary granule membrane	2	3	0.127438
GO:0002116	semaphorin receptor complex	3	8	0.127438
GO:0031258	lamellipodium membrane	3	8	0.127438
GO:0031256	leading edge membrane	13	96	0.127438
GO:0016324	apical plasma membrane	24	218	0.133902
GO:0009897	external side of plasma membrane	23	208	0.142952
GO:0098862	cluster of actin-based cell projections	15	121	0.16377
GO:0044295	axonal growth cone	6	32	0.174483
GO:0001750	photoreceptor outer segment	7	41	0.174773
GO:0032809	neuronal cell body membrane	4	16	0.175309
GO:0019897	extrinsic component of plasma membrane	16	134	0.178918
GO:0031252	cell leading edge	30	297	0.179558
GO:0043292	contractile fiber	16	135	0.186133
GO:0070161	anchoring junction	43	459	0.187966
GO:0005911	cell-cell junction	34	348	0.190315
GO:0045177	apical part of cell	29	289	0.194749
GO:0098802	plasma membrane signaling receptor complex	13	104	0.194749
GO:0099025	anchored component of postsynaptic membrane	2	4	0.194749
GO:0120044	stereocilium base	2	4	0.194749
GO:1990454	L-type voltage-gated calcium channel complex	2	4	0.194749
GO:0043256	laminin complex	3	10	0.199406
GO:0048188	Set1C/COMPASS complex	3	10	0.199406
GO:0045111	intermediate filament cytoskeleton	11	84	0.207556
GO:0045121	membrane raft	27	268	0.207556
GO:0032589	neuron projection membrane	5	26	0.207556
GO:0034704	calcium channel complex	5	26	0.207556
GO:0042470	melanosome	5	26	0.207556
GO:0048770	pigment granule	5	26	0.207556
GO:0098857	membrane microdomain	27	269	0.209947
GO:0098858	actin-based cell projection	17	153	0.230152
GO:0097731	9+0 non-motile cilium	9	67	0.263613
GO:0070820	tertiary granule	2	5	0.272269
GO:0098644	complex of collagen trimers	2	5	0.272269
GO:0098589	membrane region	27	277	0.274278
GO:0030016	myofibril	14	123	0.277878
GO:0001725	stress fiber	8	58	0.277878
GO:0097517	contractile actin filament bundle	8	58	0.277878
GO:0008328	ionotropic glutamate receptor complex	4	20	0.277878
GO:0098878	neurotransmitter receptor complex	4	20	0.277878
GO:0032281	AMPA glutamate receptor complex	3	12	0.277878
GO:0016323	basolateral plasma membrane	17	161	0.313501
GO:0030027	lamellipodium	15	138	0.317461
GO:0098945	intrinsic component of presynaptic active zone membrane	3	13	0.320823
GO:0097730	non-motile cilium	10	83	0.320823
GO:0060170	ciliary membrane	5	31	0.320823
GO:0032421	stereocilium bundle	6	41	0.320823
GO:0098889	intrinsic component of presynaptic membrane	6	41	0.320823
GO:0030175	filopodium	9	73	0.320823
GO:0015629	actin cytoskeleton	33	365	0.320823
GO:0032590	dendrite membrane	3	14	0.320823
GO:0000802	transverse filament	1	1	0.320823
GO:0002140	stereocilia tip link	1	1	0.320823
GO:0005594	collagen type IX trimer	1	1	0.320823
GO:0005602	complement component C1 complex	1	1	0.320823
GO:0030312	external encapsulating structure	1	1	0.320823
GO:0030314	junctional membrane complex	1	1	0.320823
GO:0030895	apolipoprotein B mRNA editing enzyme complex	1	1	0.320823
GO:0031257	cell trailing edge membrane	1	1	0.320823
GO:0031259	uropod membrane	1	1	0.320823
GO:0031477	myosin VII complex	1	1	0.320823
GO:0031673	H zone	1	1	0.320823
GO:0033193	Lsd1/2 complex	1	1	0.320823
GO:0035805	egg coat	1	1	0.320823
GO:0042022	interleukin-12 receptor complex	1	1	0.320823
GO:0043257	laminin-8 complex	1	1	0.320823
GO:0070442	integrin alphaIIb-beta3 complex	1	1	0.320823
GO:0071133	alpha9-beta1 integrin-ADAM8 complex	1	1	0.320823
GO:0072536	interleukin-23 receptor complex	1	1	0.320823
GO:0097140	BIM-BCL-xl complex	1	1	0.320823
GO:0097141	BIM-BCL-2 complex	1	1	0.320823
GO:0097453	mesaxon	1	1	0.320823
GO:0098595	perivitelline space	1	1	0.320823
GO:1902937	inward rectifier potassium channel complex	1	1	0.320823
GO:1990015	ensheathing process	1	1	0.320823
GO:1990257	piccolo-bassoon transport vesicle	1	1	0.320823
GO:1990427	stereocilia tip-link density	1	1	0.320823
GO:1990435	upper tip-link density	1	1	0.320823
GO:1990716	axonemal central apparatus	1	1	0.320823
GO:0030141	secretory granule	21	217	0.326646
GO:0097733	photoreceptor cell cilium	8	64	0.326646
GO:0005783	endoplasmic reticulum	92	1156	0.332544
GO:0030017	sarcomere	12	110	0.339956
GO:0033179	proton-transporting V-type ATPase, V0 domain	2	7	0.35162
GO:0099144	anchored component of synaptic membrane	2	7	0.35162
GO:0030424	axon	37	424	0.35162
GO:0031527	filopodium membrane	3	15	0.35162
GO:0031674	I band	9	77	0.356746
GO:0042641	actomyosin	8	66	0.358264
GO:0032432	actin filament bundle	8	67	0.381023
GO:0097386	glial cell projection	4	25	0.381023
GO:0032420	stereocilium	5	35	0.381023
GO:0060076	excitatory synapse	5	35	0.381023
GO:0009925	basal plasma membrane	6	46	0.39704
GO:0001917	photoreceptor inner segment	5	36	0.413794
GO:0005641	nuclear envelope lumen	2	8	0.415988
GO:0042622	photoreceptor outer segment membrane	2	8	0.415988
GO:0043196	varicosity	2	8	0.415988
GO:0030863	cortical cytoskeleton	10	93	0.434139
GO:0030018	Z disc	8	70	0.436383
GO:0099056	integral component of presynaptic membrane	5	37	0.437257
GO:0099081	supramolecular polymer	50	615	0.475639
GO:0043083	synaptic cleft	2	9	0.475639
GO:0005903	brush border	9	85	0.475639
GO:0005583	fibrillar collagen trimer	1	2	0.475639
GO:0005593	FACIT collagen trimer	1	2	0.475639
GO:0005607	laminin-2 complex	1	2	0.475639
GO:0005608	laminin-3 complex	1	2	0.475639
GO:0005853	eukaryotic translation elongation factor 1 complex	1	2	0.475639
GO:0005859	muscle myosin complex	1	2	0.475639
GO:0008537	proteasome activator complex	1	2	0.475639
GO:0014802	terminal cisterna	1	2	0.475639
GO:0031088	platelet dense granule membrane	1	2	0.475639
GO:0033269	internode region of axon	1	2	0.475639
GO:0034674	integrin alpha5-beta1 complex	1	2	0.475639
GO:0034683	integrin alphav-beta3 complex	1	2	0.475639
GO:0035355	Toll-like receptor 2-Toll-like receptor 6 protein complex	1	2	0.475639
GO:0035868	alphav-beta3 integrin-HMGB1 complex	1	2	0.475639
GO:0035985	senescence-associated heterochromatin focus	1	2	0.475639
GO:0036409	histone H3-K14 acetyltransferase complex	1	2	0.475639
GO:0045098	type III intermediate filament	1	2	0.475639
GO:0071547	piP-body	1	2	0.475639
GO:0097209	epidermal lamellar body	1	2	0.475639
GO:0097457	hippocampal mossy fiber	1	2	0.475639
GO:0098643	banded collagen fibril	1	2	0.475639
GO:0030667	secretory granule membrane	6	51	0.483652
GO:0030055	cell-substrate junction	14	148	0.495237
GO:0099512	supramolecular fiber	49	612	0.507226
GO:0002178	palmitoyltransferase complex	2	10	0.507226
GO:0030056	hemidesmosome	2	10	0.507226
GO:0097197	tetraspanin-enriched microdomain	2	10	0.507226
GO:0099059	integral component of presynaptic active zone membrane	2	10	0.507226
GO:0120111	neuron projection cytoplasm	4	30	0.507226
GO:0005925	focal adhesion	13	137	0.507226
GO:0099503	secretory vesicle	29	345	0.51607
GO:0032839	dendrite cytoplasm	3	20	0.523107
GO:0097038	perinuclear endoplasmic reticulum	3	20	0.523107
GO:0009898	cytoplasmic side of plasma membrane	12	128	0.543622
GO:0044306	neuron projection terminus	10	103	0.543622
GO:0043198	dendritic shaft	5	43	0.543622
GO:0031143	pseudopodium	2	11	0.543622
GO:0034362	low-density lipoprotein particle	2	11	0.543622
GO:0005902	microvillus	7	67	0.543622
GO:0044309	neuron spine	12	130	0.543622
GO:0098562	cytoplasmic side of membrane	13	143	0.543622
GO:0030140	trans-Golgi network transport vesicle	3	22	0.543622
GO:0048787	presynaptic active zone membrane	3	22	0.543622
GO:0000798	nuclear cohesin complex	1	3	0.543622
GO:0002139	stereocilia coupling link	1	3	0.543622
GO:0005587	collagen type IV trimer	1	3	0.543622
GO:0030868	smooth endoplasmic reticulum membrane	1	3	0.543622
GO:0032280	symmetric synapse	1	3	0.543622
GO:0032937	SREBP-SCAP-Insig complex	1	3	0.543622
GO:0034365	discoidal high-density lipoprotein particle	1	3	0.543622
GO:0034991	nuclear meiotic cohesin complex	1	3	0.543622
GO:0035867	alphav-beta3 integrin-IGF-1-IGF1R complex	1	3	0.543622
GO:0036194	muscle cell projection	1	3	0.543622
GO:0036195	muscle cell projection membrane	1	3	0.543622
GO:0042567	insulin-like growth factor ternary complex	1	3	0.543622
GO:0042827	platelet dense granule	1	3	0.543622
GO:0043259	laminin-10 complex	1	3	0.543622
GO:0044302	dentate gyrus mossy fiber	1	3	0.543622
GO:0044308	axonal spine	1	3	0.543622
GO:0046695	SLIK (SAGA-like) complex	1	3	0.543622
GO:0048237	rough endoplasmic reticulum lumen	1	3	0.543622
GO:0060053	neurofilament cytoskeleton	1	3	0.543622
GO:0061851	leading edge of lamellipodium	1	3	0.543622
GO:0070032	synaptobrevin 2-SNAP-25-syntaxin-1a-complexin I complex	1	3	0.543622
GO:0070033	synaptobrevin 2-SNAP-25-syntaxin-1a-complexin II complex	1	3	0.543622
GO:0098642	network-forming collagen trimer	1	3	0.543622
GO:0098645	collagen network	1	3	0.543622
GO:0098651	basement membrane collagen trimer	1	3	0.543622
GO:0098691	dopaminergic synapse	1	3	0.543622
GO:0099029	anchored component of presynaptic active zone membrane	1	3	0.543622
GO:0099030	anchored component of postsynaptic specialization membrane	1	3	0.543622
GO:0099031	anchored component of postsynaptic density membrane	1	3	0.543622
GO:0120043	stereocilium shaft	1	3	0.543622
GO:0031526	brush border membrane	5	45	0.543622
GO:0000164	protein phosphatase type 1 complex	2	12	0.543622
GO:0001673	male germ cell nucleus	2	12	0.543622
GO:0030673	axolemma	2	12	0.543622
GO:0031430	M band	2	12	0.543622
GO:0043186	P granule	2	12	0.543622
GO:0060293	germ plasm	2	12	0.543622
GO:0071437	invadopodium	2	12	0.543622
GO:0030864	cortical actin cytoskeleton	7	70	0.560055
GO:0042734	presynaptic membrane	8	83	0.573145
GO:0001772	immunological synapse	4	35	0.587904
GO:0043195	terminal bouton	4	35	0.587904
GO:0031594	neuromuscular junction	6	59	0.587904
GO:0005796	Golgi lumen	2	13	0.594153
GO:0031045	dense core granule	2	13	0.594153
GO:0031091	platelet alpha granule	2	13	0.594153
GO:0045495	pole plasm	2	13	0.594153
GO:0110165	cellular anatomical entity	744	10748	0.598626
GO:0032838	plasma membrane bounded cell projection cytoplasm	10	112	0.598626
GO:0032587	ruffle membrane	6	61	0.598626
GO:0031672	A band	3	25	0.598626
GO:0005890	sodium:potassium-exchanging ATPase complex	1	4	0.598626
GO:0005954	calcium- and calmodulin-dependent protein kinase complex	1	4	0.598626
GO:0008091	spectrin	1	4	0.598626
GO:0016942	insulin-like growth factor binding protein complex	1	4	0.598626
GO:0017146	NMDA selective glutamate receptor complex	1	4	0.598626
GO:0030893	meiotic cohesin complex	1	4	0.598626
GO:0031523	Myb complex	1	4	0.598626
GO:0033162	melanosome membrane	1	4	0.598626
GO:0033181	plasma membrane proton-transporting V-type ATPase complex	1	4	0.598626
GO:0034363	intermediate-density lipoprotein particle	1	4	0.598626
GO:0036128	CatSper complex	1	4	0.598626
GO:0036454	growth factor complex	1	4	0.598626
GO:0044224	juxtaparanode region of axon	1	4	0.598626
GO:0044393	microspike	1	4	0.598626
GO:0045009	chitosome	1	4	0.598626
GO:0061689	tricellular tight junction	1	4	0.598626
GO:0071546	pi-body	1	4	0.598626
GO:0090741	pigment granule membrane	1	4	0.598626
GO:0097224	sperm connecting piece	1	4	0.598626
GO:0098966	perisynaptic extracellular matrix	1	4	0.598626
GO:0099026	anchored component of presynaptic membrane	1	4	0.598626
GO:0099147	extrinsic component of postsynaptic density membrane	1	4	0.598626
GO:0043197	dendritic spine	11	126	0.598626
GO:0036379	myofilament	2	14	0.598626
GO:0045095	keratin filament	2	14	0.598626
GO:0043679	axon terminus	8	88	0.615636
GO:0002102	podosome	3	26	0.626908
GO:0045178	basal part of cell	6	63	0.626908
GO:0000323	lytic vacuole	26	332	0.639861
GO:0005764	lysosome	26	332	0.639861
GO:0150034	distal axon	18	223	0.639861
GO:0000145	exocyst	2	15	0.639861
GO:0010369	chromocenter	2	15	0.639861
GO:0044292	dendrite terminus	2	15	0.639861
GO:0098993	anchored component of synaptic vesicle membrane	2	15	0.639861
GO:0030118	clathrin coat	4	39	0.64489
GO:0019898	extrinsic component of membrane	19	238	0.649679
GO:0055038	recycling endosome membrane	4	40	0.655532
GO:0001527	microfibril	1	5	0.655532
GO:0001739	sex chromatin	1	5	0.655532
GO:0030485	smooth muscle contractile fiber	1	5	0.655532
GO:0042765	GPI-anchor transamidase complex	1	5	0.655532
GO:0044300	cerebellar mossy fiber	1	5	0.655532
GO:0097136	Bcl-2 family protein complex	1	5	0.655532
GO:0097342	ripoptosome	1	5	0.655532
GO:0097427	microtubule bundle	1	5	0.655532
GO:0097450	astrocyte end-foot	1	5	0.655532
GO:0098591	external side of apical plasma membrane	1	5	0.655532
GO:0099535	synapse-associated extracellular matrix	1	5	0.655532
GO:1902737	dendritic filopodium	1	5	0.655532
GO:0016514	SWI/SNF complex	2	16	0.655532
GO:0030057	desmosome	2	16	0.655532
GO:0031528	microvillus membrane	2	16	0.655532
GO:0043218	compact myelin	2	16	0.655532
GO:0098845	postsynaptic endosome	2	16	0.655532
GO:0099523	presynaptic cytosol	2	16	0.655532
GO:0005929	cilium	32	422	0.663088
GO:0031234	extrinsic component of cytoplasmic side of plasma membrane	7	80	0.670425
GO:0098982	GABA-ergic synapse	4	42	0.701227
GO:0016471	vacuolar proton-transporting V-type ATPase complex	2	17	0.701227
GO:0043073	germ cell nucleus	2	17	0.701227
GO:1903561	extracellular vesicle	6	69	0.710961
GO:0044291	cell-cell contact zone	5	56	0.710961
GO:0008278	cohesin complex	1	6	0.710961
GO:0014731	spectrin-associated cytoskeleton	1	6	0.710961
GO:0016460	myosin II complex	1	6	0.710961
GO:0016461	unconventional myosin complex	1	6	0.710961
GO:0032584	growth cone membrane	1	6	0.710961
GO:0035749	myelin sheath adaxonal region	1	6	0.710961
GO:0043203	axon hillock	1	6	0.710961
GO:0090533	cation-transporting ATPase complex	1	6	0.710961
GO:0098533	ATPase dependent transmembrane transport complex	1	6	0.710961
GO:0098892	extrinsic component of postsynaptic specialization membrane	1	6	0.710961
GO:0098981	cholinergic synapse	1	6	0.710961
GO:0099544	perisynaptic space	1	6	0.710961
GO:1904115	axon cytoplasm	1	6	0.710961
GO:0033177	proton-transporting two-sector ATPase complex, proton-transporting domain	2	18	0.71934
GO:0099243	extrinsic component of synaptic membrane	2	18	0.71934
GO:0031941	filamentous actin	3	31	0.727684
GO:0099522	region of cytosol	3	31	0.727684
GO:0043230	extracellular organelle	6	71	0.730451
GO:0005884	actin filament	9	112	0.731676
GO:0031514	motile cilium	10	126	0.734536
GO:0005811	lipid droplet	6	72	0.73877
GO:0098686	hippocampal mossy fiber to CA3 synapse	3	32	0.73877
GO:0034358	plasma lipoprotein particle	2	19	0.73877
GO:0046930	pore complex	2	19	0.73877
GO:1990777	lipoprotein particle	2	19	0.73877
GO:0005788	endoplasmic reticulum lumen	5	59	0.73877
GO:0098793	presynapse	25	339	0.73877
GO:0048471	perinuclear region of cytoplasm	37	510	0.73877
GO:0005916	fascia adherens	1	7	0.73877
GO:0017059	serine C-palmitoyltransferase complex	1	7	0.73877
GO:0031211	endoplasmic reticulum palmitoyltransferase complex	1	7	0.73877
GO:0031298	replication fork protection complex	1	7	0.73877
GO:0032591	dendritic spine membrane	1	7	0.73877
GO:0034464	BBSome	1	7	0.73877
GO:0034992	microtubule organizing center attachment site	1	7	0.73877
GO:0034993	meiotic nuclear membrane microtubule tethering complex	1	7	0.73877
GO:0044322	endoplasmic reticulum quality control compartment	1	7	0.73877
GO:0044545	NSL complex	1	7	0.73877
GO:0060091	kinocilium	1	7	0.73877
GO:0097732	9+2 non-motile cilium	1	7	0.73877
GO:0106083	nuclear membrane protein complex	1	7	0.73877
GO:0106094	nuclear membrane microtubule tethering complex	1	7	0.73877
GO:1905961	protein-cysteine S-palmitoyltransferase complex	1	7	0.73877
GO:0031463	Cul3-RING ubiquitin ligase complex	3	33	0.747451
GO:0097225	sperm midpiece	2	20	0.756554
GO:0070062	extracellular exosome	5	62	0.788096
GO:0101031	chaperone complex	2	21	0.788096
GO:0030426	growth cone	11	147	0.788096
GO:0099513	polymeric cytoskeletal fiber	35	490	0.788096
GO:0000800	lateral element	1	8	0.788096
GO:0016010	dystrophin-associated glycoprotein complex	1	8	0.788096
GO:0016281	eukaryotic translation initiation factor 4F complex	1	8	0.788096
GO:0032437	cuticular plate	1	8	0.788096
GO:0042587	glycogen granule	1	8	0.788096
GO:0042627	chylomicron	1	8	0.788096
GO:0043194	axon initial segment	1	8	0.788096
GO:0090665	glycoprotein complex	1	8	0.788096
GO:0005794	Golgi apparatus	77	1099	0.808047
GO:0001726	ruffle	10	135	0.808047
GO:0005782	peroxisomal matrix	2	22	0.808047
GO:0031907	microbody lumen	2	22	0.808047
GO:0032994	protein-lipid complex	2	22	0.808047
GO:0030286	dynein complex	3	36	0.808047
GO:0032154	cleavage furrow	3	36	0.808047
GO:0005773	vacuole	29	408	0.808047
GO:0005930	axoneme	6	79	0.809518
GO:0000137	Golgi cis cisterna	1	9	0.809518
GO:0002177	manchette	1	9	0.809518
GO:0005766	primary lysosome	1	9	0.809518
GO:0005952	cAMP-dependent protein kinase complex	1	9	0.809518
GO:0031362	anchored component of external side of plasma membrane	1	9	0.809518
GO:0031462	Cul2-RING ubiquitin ligase complex	1	9	0.809518
GO:0032593	insulin-responsive compartment	1	9	0.809518
GO:0032982	myosin filament	1	9	0.809518
GO:0042582	azurophil granule	1	9	0.809518
GO:0044294	dendritic growth cone	1	9	0.809518
GO:0045293	mRNA editing complex	1	9	0.809518
GO:0070775	H3 histone acetyltransferase complex	1	9	0.809518
GO:0034451	centriolar satellite	6	80	0.809518
GO:0030427	site of polarized growth	11	152	0.809518
GO:0000795	synaptonemal complex	2	23	0.809518
GO:0033176	proton-transporting V-type ATPase complex	2	23	0.809518
GO:0099086	synaptonemal structure	2	23	0.809518
GO:0097014	ciliary plasm	6	81	0.826053
GO:0014704	intercalated disc	3	38	0.830308
GO:0030666	endocytic vesicle membrane	2	24	0.840089
GO:0070461	SAGA-type complex	2	24	0.840089
GO:0055037	recycling endosome	9	126	0.845642
GO:0031233	intrinsic component of external side of plasma membrane	1	10	0.84842
GO:0033391	chromatoid body	1	10	0.84842
GO:0042599	lamellar body	1	10	0.84842
GO:0072687	meiotic spindle	1	10	0.84842
GO:0005814	centriole	7	98	0.855897
GO:0005901	caveola	5	69	0.857923
GO:0035097	histone methyltransferase complex	5	69	0.857923
GO:0099092	postsynaptic density, intracellular component	2	25	0.858896
GO:0048786	presynaptic active zone	4	55	0.869877
GO:0097729	9+2 motile cilium	6	85	0.869877
GO:0030139	endocytic vesicle	10	144	0.869877
GO:0005871	kinesin complex	3	41	0.869877
GO:0000124	SAGA complex	1	11	0.869877
GO:0001931	uropod	1	11	0.869877
GO:0005665	RNA polymerase II, core complex	1	11	0.869877
GO:0005858	axonemal dynein complex	1	11	0.869877
GO:0005865	striated muscle thin filament	1	11	0.869877
GO:0031254	cell trailing edge	1	11	0.869877
GO:0032045	guanyl-nucleotide exchange factor complex	1	11	0.869877
GO:0033270	paranode region of axon	1	11	0.869877
GO:0035253	ciliary rootlet	1	11	0.869877
GO:0070160	tight junction	7	101	0.875104
GO:0044853	plasma membrane raft	6	87	0.877315
GO:0008287	protein serine/threonine phosphatase complex	3	42	0.877315
GO:0031985	Golgi cisterna	3	42	0.877315
GO:1903293	phosphatase complex	3	42	0.877315
GO:0005719	nuclear euchromatin	2	27	0.877315
GO:0005790	smooth endoplasmic reticulum	2	27	0.877315
GO:0044665	MLL1/2 complex	2	27	0.877315
GO:0071339	MLL1 complex	2	27	0.877315
GO:0031970	organelle envelope lumen	5	73	0.877315
GO:0000974	Prp19 complex	1	12	0.877315
GO:0031932	TORC2 complex	1	12	0.877315
GO:0034361	very-low-density lipoprotein particle	1	12	0.877315
GO:0034364	high-density lipoprotein particle	1	12	0.877315
GO:0034385	triglyceride-rich plasma lipoprotein particle	1	12	0.877315
GO:0071004	U2-type prespliceosome	1	12	0.877315
GO:0071010	prespliceosome	1	12	0.877315
GO:0071564	npBAF complex	1	12	0.877315
GO:0071565	nBAF complex	1	12	0.877315
GO:0098871	postsynaptic actin cytoskeleton	1	12	0.877315
GO:0098890	extrinsic component of postsynaptic membrane	1	12	0.877315
GO:0032153	cell division site	3	43	0.877315
GO:0032391	photoreceptor connecting cilium	2	28	0.887193
GO:0099568	cytoplasmic region	10	150	0.892368
GO:0005875	microtubule associated complex	7	105	0.893658
GO:0012506	vesicle membrane	16	242	0.901863
GO:0016342	catenin complex	1	13	0.901863
GO:0030670	phagocytic vesicle membrane	1	13	0.901863
GO:0033276	transcription factor TFTC complex	1	13	0.901863
GO:0036038	MKS complex	1	13	0.901863
GO:0097449	astrocyte projection	1	13	0.901863
GO:0099571	postsynaptic cytoskeleton	1	13	0.901863
GO:0030173	integral component of Golgi membrane	3	45	0.903677
GO:0036126	sperm flagellum	5	77	0.916879
GO:0098685	Schaffer collateral - CA1 synapse	5	77	0.916879
GO:0070382	exocytic vesicle	11	169	0.917505
GO:0016459	myosin complex	2	30	0.917505
GO:0005938	cell cortex	15	230	0.918973
GO:0005640	nuclear outer membrane	1	14	0.921066
GO:0005671	Ada2/Gcn5/Ada3 transcription activator complex	1	14	0.921066
GO:0032426	stereocilium tip	1	14	0.921066
GO:0035102	PRC1 complex	1	14	0.921066
GO:0043220	Schmidt-Lanterman incisure	1	14	0.921066
GO:0005923	bicellular tight junction	6	94	0.921066
GO:0016529	sarcoplasmic reticulum	3	47	0.921066
GO:0031228	intrinsic component of Golgi membrane	3	47	0.921066
GO:0005791	rough endoplasmic reticulum	4	63	0.921066
GO:0016235	aggresome	2	31	0.921066
GO:0099091	postsynaptic specialization, intracellular component	2	31	0.921066
GO:0000159	protein phosphatase type 2A complex	1	15	0.93514
GO:0000930	gamma-tubulin complex	1	15	0.93514
GO:0033017	sarcoplasmic reticulum membrane	1	15	0.93514
GO:0038201	TOR complex	1	15	0.93514
GO:0097440	apical dendrite	1	15	0.93514
GO:0098688	parallel fiber to Purkinje cell synapse	1	15	0.93514
GO:0043204	perikaryon	4	65	0.941137
GO:0098805	whole membrane	57	867	0.94158
GO:0043296	apical junction complex	7	113	0.944371
GO:0045335	phagocytic vesicle	5	82	0.951246
GO:0031410	cytoplasmic vesicle	90	1361	0.952012
GO:0031901	early endosome membrane	3	50	0.952012
GO:0030659	cytoplasmic vesicle membrane	14	223	0.952012
GO:0005921	gap junction	1	16	0.953479
GO:0030136	clathrin-coated vesicle	5	83	0.956423
GO:0012505	endomembrane system	185	2767	0.960751
GO:0097708	intracellular vesicle	90	1366	0.960751
GO:0045171	intercellular bridge	3	51	0.960751
GO:0001891	phagocytic cup	1	17	0.966974
GO:0005686	U2 snRNP	1	17	0.966974
GO:0016327	apicolateral plasma membrane	1	17	0.966974
GO:0030867	rough endoplasmic reticulum membrane	1	17	0.966974
GO:0042588	zymogen granule	1	17	0.966974
GO:0035869	ciliary transition zone	3	52	0.966974
GO:0031982	vesicle	95	1448	0.975924
GO:0016528	sarcoplasm	3	53	0.980008
GO:0000791	euchromatin	2	36	0.982395
GO:0045334	clathrin-coated endocytic vesicle	1	18	0.985755
GO:0030133	transport vesicle	14	231	0.989797
GO:0043596	nuclear replication fork	2	37	0.995873
GO:0030672	synaptic vesicle membrane	4	72	0.997206
GO:0099501	exocytic vesicle membrane	4	72	0.997206
GO:0000242	pericentriolar material	1	19	0.997206
GO:0005868	cytoplasmic dynein complex	1	19	0.997206
GO:0030131	clathrin adaptor complex	1	19	0.997206
GO:0099080	supramolecular complex	55	861	0.997206
GO:0005720	nuclear heterochromatin	2	39	1
GO:0097228	sperm principal piece	1	20	1
GO:0010008	endosome membrane	11	190	1
GO:0008021	synaptic vesicle	9	158	1
GO:0000123	histone acetyltransferase complex	4	75	1
GO:0005768	endosome	44	703	1
GO:0016469	proton-transporting two-sector ATPase complex	2	40	1
GO:0098563	intrinsic component of synaptic vesicle membrane	2	40	1
GO:0031307	integral component of mitochondrial outer membrane	1	21	1
GO:0034708	methyltransferase complex	5	94	1
GO:0031201	SNARE complex	2	41	1
GO:0030125	clathrin vesicle coat	1	22	1
GO:0031306	intrinsic component of mitochondrial outer membrane	1	22	1
GO:0032588	trans-Golgi network membrane	1	22	1
GO:0035371	microtubule plus-end	1	22	1
GO:0099524	postsynaptic cytosol	1	22	1
GO:0098791	Golgi apparatus subcompartment	13	227	1
GO:1902562	H4 histone acetyltransferase complex	2	42	1
GO:0098796	membrane protein complex	46	744	1
GO:0031519	PcG protein complex	2	43	1
GO:0005795	Golgi stack	3	62	1
GO:0005801	cis-Golgi network	2	44	1
GO:0071005	U2-type precatalytic spliceosome	2	44	1
GO:0005802	trans-Golgi network	10	183	1
GO:0019867	outer membrane	8	150	1
GO:0031968	organelle outer membrane	8	150	1
GO:0022624	proteasome accessory complex	1	24	1
GO:0044232	organelle membrane contact site	1	24	1
GO:0098827	endoplasmic reticulum subcompartment	1	24	1
GO:0031984	organelle subcompartment	14	249	1
GO:0030176	integral component of endoplasmic reticulum membrane	6	117	1
GO:0030117	membrane coat	4	82	1
GO:0048475	coated membrane	4	82	1
GO:0016234	inclusion body	3	64	1
GO:0005856	cytoskeleton	102	1606	1
GO:0000792	heterochromatin	4	83	1
GO:0000407	phagophore assembly site	1	25	1
GO:0005834	heterotrimeric G-protein complex	1	25	1
GO:1905360	GTPase complex	1	25	1
GO:0005758	mitochondrial intermembrane space	3	65	1
GO:0005912	adherens junction	5	102	1
GO:0005741	mitochondrial outer membrane	7	137	1
GO:0005942	phosphatidylinositol 3-kinase complex	1	26	1
GO:0031248	protein acetyltransferase complex	4	85	1
GO:1902493	acetyltransferase complex	4	85	1
GO:0071011	precatalytic spliceosome	2	48	1
GO:0008180	COP9 signalosome	1	27	1
GO:0031227	intrinsic component of endoplasmic reticulum membrane	6	123	1
GO:0022625	cytosolic large ribosomal subunit	2	49	1
GO:0030665	clathrin-coated vesicle membrane	1	28	1
GO:0042788	polysomal ribosome	1	28	1
GO:0001669	acrosomal vesicle	3	70	1
GO:0046540	U4/U6 x U5 tri-snRNP complex	1	29	1
GO:0005765	lysosomal membrane	5	109	1
GO:0098852	lytic vacuole membrane	5	109	1
GO:0097525	spliceosomal snRNP complex	2	52	1
GO:0000803	sex chromosome	1	30	1
GO:0005669	transcription factor TFIID complex	1	30	1
GO:0097526	spliceosomal tri-snRNP complex	1	30	1
GO:0005771	multivesicular body	1	31	1
GO:0097546	ciliary base	1	31	1
GO:0016363	nuclear matrix	3	75	1
GO:0015030	Cajal body	1	32	1
GO:1990752	microtubule end	1	32	1
GO:0030532	small nuclear ribonucleoprotein complex	2	57	1
GO:0030658	transport vesicle membrane	4	100	1
GO:0005774	vacuolar membrane	7	157	1
GO:0030135	coated vesicle	7	157	1
GO:0030119	AP-type membrane coat adaptor complex	1	36	1
GO:0032040	small-subunit processome	1	36	1
GO:0099023	vesicle tethering complex	2	60	1
GO:0005874	microtubule	17	333	1
GO:0005770	late endosome	8	177	1
GO:0000152	nuclear ubiquitin ligase complex	1	37	1
GO:0005793	endoplasmic reticulum-Golgi intermediate compartment	2	61	1
GO:0043209	myelin sheath	7	162	1
GO:0022627	cytosolic small ribosomal subunit	1	39	1
GO:0030496	midbody	5	126	1
GO:0005789	endoplasmic reticulum membrane	21	409	1
GO:0005844	polysome	2	65	1
GO:0042175	nuclear outer membrane-endoplasmic reticulum membrane network	22	429	1
GO:0005769	early endosome	10	222	1
GO:0005657	replication fork	2	66	1
GO:0070603	SWI/SNF superfamily-type complex	2	66	1
GO:0036064	ciliary basal body	5	129	1
GO:0016591	RNA polymerase II, holoenzyme	2	67	1
GO:0001650	fibrillar center	4	111	1
GO:0120114	Sm-like protein family complex	2	68	1
GO:0005777	peroxisome	4	113	1
GO:0042579	microbody	4	113	1
GO:0022626	cytosolic ribosome	3	92	1
GO:0005798	Golgi-associated vesicle	4	114	1
GO:0030120	vesicle coat	1	45	1
GO:1904949	ATPase complex	2	71	1
GO:0031300	intrinsic component of organelle membrane	14	304	1
GO:0030134	COPII-coated ER to Golgi transport vesicle	1	47	1
GO:0000794	condensed nuclear chromosome	2	73	1
GO:0071013	catalytic step 2 spliceosome	2	73	1
GO:0034399	nuclear periphery	3	97	1
GO:0005905	clathrin-coated pit	1	49	1
GO:0031301	integral component of organelle membrane	12	276	1
GO:0005635	nuclear envelope	15	332	1
GO:0005667	transcription regulator complex	15	333	1
GO:0000139	Golgi membrane	8	205	1
GO:0098588	bounding membrane of organelle	45	844	1
GO:1905368	peptidase complex	2	79	1
GO:0005876	spindle microtubule	1	53	1
GO:0015934	large ribosomal subunit	3	104	1
GO:0005815	microtubule organizing center	29	582	1
GO:0005684	U2-type spliceosomal complex	2	81	1
GO:0036464	cytoplasmic ribonucleoprotein granule	6	170	1
GO:0010494	cytoplasmic stress granule	1	55	1
GO:0031965	nuclear membrane	7	192	1
GO:0000502	proteasome complex	1	57	1
GO:1905369	endopeptidase complex	1	58	1
GO:0000932	P-body	1	59	1
GO:0090734	site of DNA damage	1	59	1
GO:0055029	nuclear DNA-directed RNA polymerase complex	2	89	1
GO:0032592	integral component of mitochondrial membrane	1	61	1
GO:0035770	ribonucleoprotein granule	6	181	1
GO:0000428	DNA-directed RNA polymerase complex	2	90	1
GO:0017053	transcription repressor complex	1	62	1
GO:0030662	coated vesicle membrane	1	63	1
GO:0098573	intrinsic component of mitochondrial membrane	1	63	1
GO:0031461	cullin-RING ubiquitin ligase complex	4	140	1
GO:0030880	RNA polymerase complex	2	92	1
GO:0005776	autophagosome	1	64	1
GO:0000922	spindle pole	3	118	1
GO:0005813	centrosome	22	490	1
GO:0015935	small ribosomal subunit	1	66	1
GO:0000118	histone deacetylase complex	1	67	1
GO:0000790	nuclear chromatin	17	411	1
GO:0005743	mitochondrial inner membrane	13	336	1
GO:0032993	protein-DNA complex	2	101	1
GO:0090575	RNA polymerase II transcription regulator complex	3	134	1
GO:0005740	mitochondrial envelope	22	517	1
GO:0030684	preribosome	1	78	1
GO:0015630	microtubule cytoskeleton	46	940	1
GO:0044391	ribosomal subunit	4	165	1
GO:0005681	spliceosomal complex	4	167	1
GO:0031966	mitochondrial membrane	19	476	1
GO:0000793	condensed chromosome	2	119	1
GO:0019866	organelle inner membrane	13	369	1
GO:0031967	organelle envelope	37	833	1
GO:0031975	envelope	37	833	1
GO:0000785	chromatin	22	563	1
GO:0005840	ribosome	4	195	1
GO:0016607	nuclear speck	7	273	1
GO:0000775	chromosome, centromeric region	3	176	1
GO:0000228	nuclear chromosome	21	576	1
GO:0000776	kinetochore	1	121	1
GO:0031090	organelle membrane	80	1636	1
GO:0000151	ubiquitin ligase complex	5	248	1
GO:0005819	spindle	5	248	1
GO:0098687	chromosomal region	5	265	1
GO:0061695	transferase complex, transferring phosphorus-containing groups	3	213	1
GO:0005737	cytoplasm	490	7876	1
GO:0005730	nucleolus	24	705	1
GO:0005759	mitochondrial matrix	3	236	1
GO:0005739	mitochondrion	57	1439	1
GO:0043228	non-membrane-bounded organelle	165	3304	1
GO:0005829	cytosol	136	2834	1
GO:0043232	intracellular non-membrane-bounded organelle	164	3291	1
GO:0016604	nuclear body	13	588	1
GO:0005694	chromosome	30	969	1
GO:1990234	transferase complex	16	671	1
GO:1990904	ribonucleoprotein complex	10	623	1
GO:1902494	catalytic complex	31	1174	1
GO:0032991	protein-containing complex	181	3859	1
GO:0005654	nucleoplasm	99	2708	1
GO:0005575	cellular_component	777	11297	1
GO:0005622	intracellular	569	9567	1
GO:0005634	nucleus	236	5069	1
GO:0031974	membrane-enclosed lumen	132	3475	1
GO:0031981	nuclear lumen	118	3152	1
GO:0043226	organelle	493	8696	1
GO:0043227	membrane-bounded organelle	423	7942	1
GO:0043229	intracellular organelle	477	8544	1
GO:0043231	intracellular membrane-bounded organelle	390	7530	1
GO:0043233	organelle lumen	132	3475	1
GO:0070013	intracellular organelle lumen	132	3475	1

## Sheet: KEGG Pathways
Pathway Name	# DEG	# Annotated Genes	P-value
ECM-receptor interaction	14	54	0.00409264
Staphylococcus aureus infection	10	36	0.00409264
Systemic lupus erythematosus	7	30	0.015257
Focal adhesion	21	146	0.0517829
Estrogen signaling pathway	9	91	0.0531194
PPAR signaling pathway	11	54	0.0711415
Aldosterone-regulated sodium reabsorption	7	26	0.0711415
Complement and coagulation cascades	11	46	0.0711415
Endocrine resistance	6	79	0.0711415
EGFR tyrosine kinase inhibitor resistance	8	67	0.1733
Protein digestion and absorption	9	41	0.1733
Arrhythmogenic right ventricular cardiomyopathy	9	47	0.199678
Phagosome	15	97	0.218358
cAMP signaling pathway	16	124	0.218358
Wnt signaling pathway	12	113	0.222008
GnRH signaling pathway	7	70	0.283946
Salivary secretion	9	48	0.283946
Neuroactive ligand-receptor interaction	15	101	0.305756
Fc epsilon RI signaling pathway	8	55	0.308575
Dilated cardiomyopathy	9	57	0.308575
PI3K-Akt signaling pathway	26	232	0.411726
Hypertrophic cardiomyopathy	9	54	0.426717
Olfactory transduction	4	22	0.426717
Pertussis	9	59	0.426717
Glioma	5	61	0.426717
B cell receptor signaling pathway	7	60	0.426717
Amoebiasis	10	61	0.426717
Natural killer cell mediated cytotoxicity	10	70	0.426717
Rap1 signaling pathway	19	157	0.426717
Gastric acid secretion	6	46	0.426717
GABAergic synapse	6	46	0.489609
Insulin secretion	7	49	0.489609
Axon guidance	15	129	0.489609
Chemokine signaling pathway	12	142	0.5476
Small cell lung cancer	6	78	0.5476
Aldosterone synthesis and secretion	9	61	0.5476
Pancreatic secretion	7	51	0.5476
Glycosaminoglycan biosynthesis - keratan sulfate	3	10	0.5476
Oxytocin signaling pathway	14	106	0.5476
Thyroid hormone synthesis	8	49	0.575883
Bile secretion	5	33	0.575883
Malaria	5	33	0.575883
Regulation of lipolysis in adipocytes	6	38	0.577321
GnRH secretion	6	36	0.587694
Retinol metabolism	4	19	0.614813
Glycosphingolipid biosynthesis - globo and isoglobo series	3	12	0.664487
Bladder cancer	4	32	0.664487
Regulation of actin cytoskeleton	16	161	0.664487
Long-term potentiation	4	48	0.67282
Amphetamine addiction	6	43	0.67282
Drug metabolism - cytochrome P450	4	21	0.67282
Phototransduction	1	12	0.67282
Cholinergic synapse	8	74	0.67282
Insulin signaling pathway	3	114	0.67282
Ovarian steroidogenesis	3	22	0.67282
Transcriptional misregulation in cancer	4	120	0.67282
Proteoglycans in cancer	16	158	0.67282
Calcium signaling pathway	14	118	0.680596
Gastric cancer	7	104	0.680596
Parathyroid hormone synthesis, secretion and action	10	81	0.680596
Ras signaling pathway	16	152	0.680596
Relaxin signaling pathway	11	95	0.684721
Mineral absorption	3	27	0.690484
Carbohydrate digestion and absorption	5	27	0.697428
Gap junction	5	59	0.701598
Synthesis and degradation of ketone bodies	2	7	0.701598
Steroid hormone biosynthesis	3	15	0.701598
Pantothenate and CoA biosynthesis	3	15	0.701598
MicroRNAs in cancer	13	172	0.701598
Taste transduction	3	23	0.701598
Cocaine addiction	5	30	0.701598
cGMP-PKG signaling pathway	11	105	0.701598
Platelet activation	11	97	0.716756
Endocrine and other factor-regulated calcium reabsorption	5	29	0.716756
Vascular smooth muscle contraction	10	81	0.716756
Cell adhesion molecules	9	79	0.716756
Steroid biosynthesis	3	16	0.716756
Human papillomavirus infection	22	237	0.716756
Longevity regulating pathway - multiple species	3	45	0.716756
Central carbon metabolism in cancer	3	54	0.716756
Melanogenesis	7	67	0.716756
ABC transporters	4	26	0.718155
Hematopoietic cell lineage	6	47	0.72014
Histidine metabolism	3	17	0.740388
Synaptic vesicle cycle	6	48	0.744787
MAPK signaling pathway	19	209	0.765213
Morphine addiction	6	47	0.769335
RIG-I-like receptor signaling pathway	3	49	0.782633
Rheumatoid arthritis	4	52	0.785485
Inflammatory mediator regulation of TRP channels	7	62	0.785485
VEGF signaling pathway	6	48	0.785485
Arachidonic acid metabolism	4	29	0.785485
NF-kappa B signaling pathway	5	81	0.785485
Biosynthesis of unsaturated fatty acids	3	19	0.785485
Hepatocellular carcinoma	10	126	0.785485
Circadian entrainment	7	58	0.785485
Ascorbate and aldarate metabolism	2	10	0.805769
Chagas disease	9	85	0.805769
Glutamatergic synapse	7	64	0.805769
Oocyte meiosis	2	93	0.805769
Fat digestion and absorption	3	20	0.805769
Pyruvate metabolism	4	31	0.821217
Fc gamma R-mediated phagocytosis	8	77	0.826785
Ferroptosis	3	33	0.826785
Metabolism of xenobiotics by cytochrome P450	3	21	0.826785
Maturity onset diabetes of the young	1	8	0.826785
Thyroid hormone signaling pathway	8	99	0.826785
Cytokine-cytokine receptor interaction	12	148	0.827319
Prolactin signaling pathway	4	60	0.827319
Lysosome	10	105	0.827319
Human immunodeficiency virus 1 infection	6	159	0.827319
Type I diabetes mellitus	1	13	0.827319
Valine, leucine and isoleucine biosynthesis	1	3	0.827319
Growth hormone synthesis, secretion and action	6	88	0.827319
Glycosaminoglycan biosynthesis - chondroitin sulfate / dermatan sulfate	2	12	0.827319
Proximal tubule bicarbonate reclamation	2	12	0.827319
Signaling pathways regulating pluripotency of stem cells	9	94	0.827319
Non-small cell lung cancer	5	58	0.828774
Serotonergic synapse	6	54	0.828774
Long-term depression	5	41	0.85181
Toxoplasmosis	3	85	0.85181
ErbB signaling pathway	5	73	0.85181
Pathways in cancer	29	367	0.85181
Fatty acid metabolism	5	49	0.85181
Renin secretion	4	39	0.85181
Viral protein interaction with cytokine and cytokine receptor	5	52	0.85181
Antifolate resistance	2	26	0.85181
Dopaminergic synapse	5	84	0.85181
African trypanosomiasis	3	21	0.85181
Sphingolipid signaling pathway	6	98	0.85181
Cardiac muscle contraction	4	38	0.85181
Cysteine and methionine metabolism	4	38	0.85181
Ether lipid metabolism	3	26	0.85181
Viral carcinogenesis	6	139	0.85181
Chronic myeloid leukemia	2	71	0.85181
Other glycan degradation	2	15	0.85181
Glycosaminoglycan degradation	2	15	0.85181
Glycosphingolipid biosynthesis - lacto and neolacto series	2	15	0.85181
Spinocerebellar ataxia	8	107	0.85181
Autoimmune thyroid disease	1	13	0.85181
Antigen processing and presentation	2	30	0.85181
Glycine, serine and threonine metabolism	3	27	0.85181
Leukocyte transendothelial migration	8	85	0.85181
Endometrial cancer	2	51	0.85181
Hippo signaling pathway - multiple species	1	21	0.85181
Progesterone-mediated oocyte maturation	2	72	0.85181
Hedgehog signaling pathway	4	33	0.852684
Basal cell carcinoma	4	40	0.852684
Retrograde endocannabinoid signaling	4	93	0.852684
Taurine and hypotaurine metabolism	1	5	0.852684
Legionellosis	2	42	0.879384
Autophagy - other	1	29	0.879509
Mitophagy - animal	1	61	0.891084
Breast cancer	7	102	0.909412
Collecting duct acid secretion	2	18	0.909812
Protein processing in endoplasmic reticulum	2	148	0.909812
Cholesterol metabolism	2	32	0.909812
Tryptophan metabolism	3	31	0.909812
IL-17 signaling pathway	3	68	0.909812
Pancreatic cancer	1	71	0.909812
Type II diabetes mellitus	1	32	0.909812
Butanoate metabolism	2	19	0.909812
Purine metabolism	8	100	0.909812
Cytosolic DNA-sensing pathway	1	41	0.909812
Osteoclast differentiation	7	97	0.909812
Apoptosis	8	109	0.909812
Nicotine addiction	1	7	0.909812
Phospholipase D signaling pathway	7	104	0.928088
Fatty acid degradation	3	34	0.928088
Acute myeloid leukemia	1	53	0.928088
Hepatitis B	9	133	0.928088
Chemical carcinogenesis	2	21	0.928088
Choline metabolism in cancer	4	74	0.928088
PD-L1 expression and PD-1 checkpoint pathway in cancer	4	78	0.938107
Th17 cell differentiation	7	74	0.938107
Intestinal immune network for IgA production	1	25	0.938107
Alcoholism	6	78	0.938107
Apelin signaling pathway	3	100	0.938107
Ubiquinone and other terpenoid-quinone biosynthesis	1	9	0.938107
Linoleic acid metabolism	1	9	0.938107
Glutathione metabolism	3	38	0.938107
Arginine and proline metabolism	3	38	0.938107
Lysine degradation	4	53	0.938107
Primary bile acid biosynthesis	1	10	0.938107
Renin-angiotensin system	1	10	0.938107
Sulfur metabolism	1	10	0.938107
Phenylalanine metabolism	1	10	0.938107
Pentose and glucuronate interconversions	1	10	0.938107
Insulin resistance	6	84	0.938107
Hepatitis C	5	118	0.938107
Bacterial invasion of epithelial cells	4	57	0.938107
Biosynthesis of cofactors	8	115	0.938107
Sphingolipid metabolism	3	41	0.938107
Glycerolipid metabolism	3	41	0.938107
Glycosphingolipid biosynthesis - ganglio series	1	11	0.938107
FoxO signaling pathway	4	106	0.938107
Adipocytokine signaling pathway	4	52	0.938107
alpha-Linolenic acid metabolism	1	12	0.938107
Valine, leucine and isoleucine degradation	3	43	0.938107
Prion disease	12	201	0.938107
Cortisol synthesis and secretion	3	39	0.938107
HIF-1 signaling pathway	7	85	0.938107
Adrenergic signaling in cardiomyocytes	8	95	0.938107
Primary immunodeficiency	2	29	0.938107
Fatty acid biosynthesis	1	13	0.938107
Apoptosis - multiple species	3	29	0.938107
Cellular senescence	4	129	0.938107
Prostate cancer	5	78	0.938107
Vitamin digestion and absorption	1	14	0.938107
TNF signaling pathway	6	90	0.938107
AGE-RAGE signaling pathway in diabetic complications	5	76	0.938107
Glycosaminoglycan biosynthesis - heparan sulfate / heparin	1	15	0.938107
Drug metabolism - other enzymes	2	32	0.938107
Glycolysis / Gluconeogenesis	3	50	0.938107
Selenocompound metabolism	1	16	0.938107
Terpenoid backbone biosynthesis	1	16	0.938107
2-Oxocarboxylic acid metabolism	1	16	0.938107
T cell receptor signaling pathway	5	85	0.938107
Tyrosine metabolism	1	17	0.938107
Measles	4	107	0.938107
Mannose type O-glycan biosynthesis	1	19	0.938107
Starch and sucrose metabolism	1	20	0.938107
Fatty acid elongation	1	20	0.938107
beta-Alanine metabolism	1	21	0.938107
Porphyrin and chlorophyll metabolism	1	21	0.938107
Glycosylphosphatidylinositol (GPI)-anchor biosynthesis	1	21	0.938107
Biosynthesis of amino acids	3	59	0.938107
Fluid shear stress and atherosclerosis	8	112	0.938107
Amino sugar and nucleotide sugar metabolism	2	41	0.938107
Inflammatory bowel disease	3	38	0.938107
Phosphatidylinositol signaling system	4	81	0.938107
RNA polymerase	1	25	0.938107
Alanine, aspartate and glutamate metabolism	1	25	0.938107
Galactose metabolism	1	25	0.938107
Adherens junction	3	65	0.938107
Pentose phosphate pathway	1	26	0.938107
Viral myocarditis	2	32	0.938107
Vasopressin-regulated water reabsorption	3	35	0.938107
Nicotinate and nicotinamide metabolism	1	27	0.938107
Fructose and mannose metabolism	1	27	0.938107
Peroxisome	3	70	0.938107
Yersinia infection	8	118	0.938107
Kaposi sarcoma-associated herpesvirus infection	5	140	0.938107
Influenza A	7	114	0.938107
Propanoate metabolism	1	31	0.938107
Tight junction	5	128	0.938107
Metabolic pathways	64	1064	0.938107
Th1 and Th2 cell differentiation	5	64	0.938107
Various types of N-glycan biosynthesis	1	33	0.938107
Other types of O-glycan biosynthesis	1	36	0.938107
Basal transcription factors	1	38	0.938107
Human T-cell leukemia virus 1 infection	6	170	0.938107
Proteasome	1	43	0.938107
Pyrimidine metabolism	1	43	0.938107
Spliceosome	4	115	0.938107
Salmonella infection	8	210	0.938107
Carbon metabolism	3	99	0.938107
Endocytosis	7	204	0.938107
Ribosome	3	118	0.938107
Inositol phosphate metabolism	1	65	0.938107
Oxidative phosphorylation	2	95	0.938107
Glycerophospholipid metabolism	1	67	0.938107
Ubiquitin mediated proteolysis	2	129	0.938107
Longevity regulating pathway	4	75	0.938107
Hippo signaling pathway	7	112	0.938107
Herpes simplex virus 1 infection	9	147	0.938107
TGF-beta signaling pathway	4	66	0.942482
Human cytomegalovirus infection	9	167	0.955714
Leishmaniasis	1	50	0.958868
Notch signaling pathway	2	44	0.960464
Thermogenesis	7	165	0.960464
Toll-like receptor signaling pathway	4	78	0.960464
Cushing syndrome	7	107	0.960464
C-type lectin receptor signaling pathway	3	82	0.960464
Neurotrophin signaling pathway	5	100	0.960464
Glucagon signaling pathway	2	77	0.961629
Pathways of neurodegeneration - multiple diseases	16	344	0.970071
Necroptosis	5	98	0.970071
Autophagy - animal	5	119	0.979567
Non-alcoholic fatty liver disease	3	114	0.979567
JAK-STAT signaling pathway	6	104	0.979567
Tuberculosis	7	124	0.979567
Platinum drug resistance	2	54	0.979567
mTOR signaling pathway	5	122	0.980947
Melanoma	2	49	0.980947
Epstein-Barr virus infection	7	154	0.983009
Parkinson disease	4	188	0.983947
AMPK signaling pathway	5	94	0.983947
Alzheimer disease	10	268	0.987528
Amyotrophic lateral sclerosis	8	275	0.989632
Renal cell carcinoma	2	59	0.992397
Colorectal cancer	3	81	0.995497
NOD-like receptor signaling pathway	5	120	0.998867
Huntington disease	7	226	0.998867
