# Supplementary material for: Characterization and comparative analysis of transcriptional profiles of porcine colostrum and mature milk at different parities
Source: BMC Genom Data. 2021 Aug 10;22:25. doi: 10.1186/s12863-021-00980-5 (PMC8353812; doi:10.1186/s12863-021-00980-5)
Supplement: Supplementary file 12 — Additional file 12: Table S12. Milk type DEG associated with various immune response GO terms. GO terms are given in separate tabs. DEG associated with the GO term and their log2 fold changes (milk vs colostrum) are shown. [file 12863_2021_980_MOESM12_ESM.xlsx]

## Sheet: Pos. Reg. Immune Sys. Process
Supplemental Table 12: Log2 fold changes (mature milk vs. colostrum) of milk type DEG associated with leukocyte and immune response GO terms.
Positive Regulation of Immune System Process
Gene	Log2 Fold Change
FCN2	-6.67999
TREM2	-6.23474
MMP9	-5.4805
GAS6	-5.4295
TAL1	-5.34052
CXCL14	-5.20047
C8G	-5.16086
C2	-4.76324
SCIN	-4.62158
CFP	-4.43457
OCSTAMP	-4.23385
MMP2	-4.02909
C1QC	-3.71265
PLVAP	-3.70553
C1QB	-3.6443
SLC9B2	-3.63909
CX3CL1	-3.58951
C1QA	-3.5892
TNFSF11	-3.5354
BTK	-3.5274
DCSTAMP	-3.33261
HLX	-3.27182
CD177	-3.25511
RAB7B	-3.10352
ITGB3	-3.10224
FOXP3	-3.10182
AXL	-2.90334
PRKCB	-2.81878
CD36	2.7054
CD320	2.65404
LGALS3	-2.56169
TEK	-2.50342
INPP5D	-2.42969
CACNB3	-2.41105
CAMK1D	-2.33206
ZMIZ1	-2.31297
PTPN22	-2.29142
CCDC88B	-2.26286
BMX	-2.2457
C5	-2.13949
RGCC	-2.11313
JAK3	-2.0984
MMP8	-2.03786
NFATC2	-2.03484
KITLG	-1.93606
AQP3	1.93441
VAV3	-1.91054
RASAL3	1.84195
MYB	-1.83882
F2RL1	1.83378
SCIMP	-1.78345
CTSC	1.78254
TMEM64	1.76514
EPHB4	-1.74292
TICAM1	-1.73548
ITGA2B	-1.72604
SLC11A1	-1.72602
TLR6	1.72502
SART1	-1.70846
BTN1A1	1.69376
GATA3	-1.69226
MASP2	1.67002
KLF10	-1.66083
KCNN4	1.62433
CFB	-1.61186
PRKCA	-1.57827
FYN	-1.57696
C4A	1.57109
CSF3	1.56102
RFTN1	-1.55591
IL27RA	-1.54502
EDNRA	-1.54111
SOX12	-1.51658
S100A14	-1.5082
KAT7	-1.50288

## Sheet: Reg. of Immune Sys. Proc.
Regulation of Immune System Process
Gene	Log2 Fold Change
FCN2	-6.67999
TREM2	-6.23474
MMP9	-5.4805
GAS6	-5.4295
TAL1	-5.34052
CXCL14	-5.20047
C8G	-5.16086
C2	-4.76324
SCIN	-4.62158
HTRA1	-4.47208
CFP	-4.43457
OCSTAMP	-4.23385
MMP2	-4.02909
MFHAS1	-3.75959
C1QC	-3.71265
PLVAP	-3.70553
LAT	-3.67854
C1QB	-3.6443
SLC9B2	-3.63909
ACE	-3.6007
CX3CL1	-3.58951
C1QA	-3.5892
TNFSF11	-3.5354
BTK	-3.5274
TMEM178A	-3.4686
SLC46A2	-3.3976
DCSTAMP	-3.33261
CD200R1	3.29791
HLX	-3.27182
CD177	-3.25511
UBASH3B	-3.18666
SPINK5	-3.16241
PIGR	3.14912
RAB7B	-3.10352
ITGB3	-3.10224
FOXP3	-3.10182
MAFB	-2.99953
AXL	-2.90334
TSPAN32	-2.82361
PRKCB	-2.81878
CD36	2.7054
CD320	2.65404
GPR137B	-2.57113
LGALS3	-2.56169
TEK	-2.50342
INPP5D	-2.42969
CACNB3	-2.41105
CAMK1D	-2.33206
ZMIZ1	-2.31297
PTPN22	-2.29142
CCDC88B	-2.26286
BMX	-2.2457
IFNA1	2.2225
C5	-2.13949
ZFP36L2	-2.11543
RGCC	-2.11313
JAK3	-2.0984
MMP8	-2.03786
NFATC2	-2.03484
KITLG	-1.93606
AQP3	1.93441
VAV3	-1.91054
RASAL3	1.84195
MYB	-1.83882
APOE	-1.83639
F2RL1	1.83378
PCBP2	-1.79403
SCIMP	-1.78345
CTSC	1.78254
TMEM64	1.76514
TNFRSF1B	-1.7492
EPHB4	-1.74292
TICAM1	-1.73548
LOX	1.72766
ITGA2B	-1.72604
SLC11A1	-1.72602
TLR6	1.72502
SART1	-1.70846
BTN1A1	1.69376
GATA3	-1.69226
MASP2	1.67002
KLF10	-1.66083
KCNN4	1.62433
SETD1A	-1.61857
CFB	-1.61186
PRKCA	-1.57827
FYN	-1.57696
C4A	1.57109
NRARP	-1.56181
CSF3	1.56102
RFTN1	-1.55591
ADORA2A	-1.54909
NLRX1	-1.54843
IL27RA	-1.54502
EDNRA	-1.54111
SOX12	-1.51658
S100A14	-1.5082
KAT7	-1.50288

## Sheet: Humoral Immune Response
Humoral Immune Response
Gene	Log2 Fold Change
FCN2	-6.67999
CXCL14	-5.20047
C8G	-5.16086
C2	-4.76324
CFP	-4.43457
KRT6A	-4.40034
CCL22	-3.95652
C1QC	-3.71265
C1QB	-3.6443
C1QA	-3.5892
SPINK5	-3.16241
LGALS3	-2.56169
IFNA1	2.2225
C5	-2.13949
RGCC	-2.11313
GATA3	-1.69226
MASP2	1.67002
CFB	-1.61186
ADM	1.57481
C4A	1.57109

## Sheet: Immune System Response
Immune System Response
Gene	Log2 Fold Change
FCN2	-6.67999
MARCO	-6.3992
TREM2	-6.23474
MMP9	-5.4805
GAS6	-5.4295
EDNRB	-5.3654
TAL1	-5.34052
CXCL14	-5.20047
C8G	-5.16086
C2	-4.76324
SCIN	-4.62158
HTRA1	-4.47208
CFP	-4.43457
BPIFB1	4.42601
KRT6A	-4.40034
OCSTAMP	-4.23385
CH25H	-4.22996
HECTD1	4.14282
MMP2	-4.02909
MPEG1	-3.98155
CCL22	-3.95652
TBKBP1	-3.876
FGFR2	-3.84178
DAPK1	-3.83908
MFHAS1	-3.75959
C1QC	-3.71265
PLVAP	-3.70553
FST	3.68005
LAT	-3.67854
C1QB	-3.6443
SLC9B2	-3.63909
ACE	-3.6007
CX3CL1	-3.58951
C1QA	-3.5892
TNFSF11	-3.5354
BTK	-3.5274
CHST3	-3.50959
TMEM178A	-3.4686
VIM	-3.45547
SLC46A2	-3.3976
PDPN	-3.37633
DCSTAMP	-3.33261
CD200R1	3.29791
HLX	-3.27182
CD177	-3.25511
CPLX2	-3.23744
PRKX	-3.19486
UBASH3B	-3.18666
PMP22	-3.17253
SPINK5	-3.16241
PIGR	3.14912
RAB7B	-3.10352
ITGB3	-3.10224
FOXP3	-3.10182
MRC1	-3.0751
ANK1	-3.06287
ITGA9	-3.01414
MAFB	-2.99953
RAB3B	-2.94731
AXL	-2.90334
RHAG	-2.83002
TSPAN32	-2.82361
PRKCB	-2.81878
CD36	2.7054
CD300C	-2.66462
CD320	2.65404
NLRP12	-2.63413
GPR137B	-2.57113
LGALS3	-2.56169
TEK	-2.50342
INPP5D	-2.42969
SOX6	-2.42577
TRIM10	-2.41936
CACNB3	-2.41105
TBX1	-2.39278
TRIM14	-2.39185
CAMK1D	-2.33206
NRROS	-2.31369
ZMIZ1	-2.31297
PTPN22	-2.29142
CCDC88B	-2.26286
BMX	-2.2457
TMEM106A	-2.23486
IFNA1	2.2225
C5	-2.13949
ZFP36L2	-2.11543
RGCC	-2.11313
S100A8	-2.10438
JAK3	-2.0984
PTPRO	-2.04697
MMP8	-2.03786
NFATC2	-2.03484
WNT4	-2.00209
WISP1	-1.94851
KITLG	-1.93606
AQP3	1.93441
VAV3	-1.91054
RASAL3	1.84195
MYB	-1.83882
EBP	1.83873
APOE	-1.83639
F2RL1	1.83378
GPR15	1.8093
TNFSF10	1.80424
PCBP2	-1.79403
SCIMP	-1.78345
CTSC	1.78254
TMEM64	1.76514
TNFRSF1B	-1.7492
EPHB4	-1.74292
TICAM1	-1.73548
LOX	1.72766
ITGA2B	-1.72604
SLC11A1	-1.72602
TLR6	1.72502
BACH2	-1.71408
SART1	-1.70846
PSME1	-1.69424
BTN1A1	1.69376
GATA3	-1.69226
LYL1	-1.67675
AHCY	-1.67062
MASP2	1.67002
KLF10	-1.66083
KCNN4	1.62433
SETD1A	-1.61857
SIPA1L3	-1.61654
CFB	-1.61186
PRKCA	-1.57827
FYN	-1.57696
ADM	1.57481
C4A	1.57109
NRARP	-1.56181
CSF3	1.56102
ADGRG3	-1.55919
RFTN1	-1.55591
ADORA2A	-1.54909
NLRX1	-1.54843
IL27RA	-1.54502
EDNRA	-1.54111
SOX12	-1.51658
BCL2L11	-1.51534
S100A14	-1.5082
KAT7	-1.50288

## Sheet: Activation of Immune Response
Activation of Immune Response
Gene	Log2 Fold Change
FCN2	-6.67999
C8G	-5.16086
C2	-4.76324
CFP	-4.43457
C1QC	-3.71265
C1QB	-3.6443
C1QA	-3.5892
FOXP3	-3.10182
PRKCB	-2.81878
LGALS3	-2.56169
CACNB3	-2.41105
PTPN22	-2.29142
BMX	-2.2457
C5	-2.13949
RGCC	-2.11313
NFATC2	-2.03484
VAV3	-1.91054
BTN1A1	1.69376
GATA3	-1.69226
MASP2	1.67002
KCNN4	1.62433
CFB	-1.61186
FYN	-1.57696
C4A	1.57109
RFTN1	-1.55591

## Sheet: Hum. Imm. Res. Circ. Immunoglob
Humoral Immune Response Mediated by Circulating Immunoglobulin
Gene	Log2 Fold Change
C8G	-5.16086
C2	-4.76324
C1QC	-3.71265
C1QB	-3.6443
C1QA	-3.5892
C5	-2.13949
MASP2	1.67002

## Sheet: Reg. Myel. Leuk. Diff.
Regulation of Myeloid Leukocyte Differentiation
Gene	Log2 Fold Change
TREM2	-6.23474
TAL1	-5.34052
OCSTAMP	-4.23385
C1QC	-3.71265
SLC9B2	-3.63909
TNFSF11	-3.5354
TMEM178A	-3.4686
DCSTAMP	-3.33261
UBASH3B	-3.18666
ITGB3	-3.10224
MAFB	-2.99953
GPR137B	-2.57113
INPP5D	-2.42969
KITLG	-1.93606
TMEM64	1.76514
KLF10	-1.66083
PRKCA	-1.57827

## Sheet: Reg. Leuk. Diff.
Regulation of Leukocyte Differentiation
Gene	Log2 Fold Change
TREM2	-6.23474
GAS6	-5.4295
TAL1	-5.34052
OCSTAMP	-4.23385
C1QC	-3.71265
SLC9B2	-3.63909
TNFSF11	-3.5354
TMEM178A	-3.4686
SLC46A2	-3.3976
DCSTAMP	-3.33261
HLX	-3.27182
UBASH3B	-3.18666
ITGB3	-3.10224
FOXP3	-3.10182
MAFB	-2.99953
AXL	-2.90334
GPR137B	-2.57113
INPP5D	-2.42969
ZMIZ1	-2.31297
ZFP36L2	-2.11543
JAK3	-2.0984
KITLG	-1.93606
MYB	-1.83882
TMEM64	1.76514
SART1	-1.70846
GATA3	-1.69226
KLF10	-1.66083
PRKCA	-1.57827
NRARP	-1.56181
SOX12	-1.51658

## Sheet: Pos. Reg. Leuk. Diff.
Positive Regulation of Leukocyte Differentiation
Gene	Log2 Fold Change
TREM2	-6.23474
GAS6	-5.4295
OCSTAMP	-4.23385
SLC9B2	-3.63909
TNFSF11	-3.5354
DCSTAMP	-3.33261
HLX	-3.27182
ITGB3	-3.10224
FOXP3	-3.10182
AXL	-2.90334
INPP5D	-2.42969
ZMIZ1	-2.31297
KITLG	-1.93606
MYB	-1.83882
TMEM64	1.76514
SART1	-1.70846
GATA3	-1.69226
KLF10	-1.66083
PRKCA	-1.57827
SOX12	-1.51658

## Sheet: Leukocyte Migration
Leukocyte Migration
Gene	Log2 Fold Change
TREM2	-6.23474
MMP9	-5.4805
GAS6	-5.4295
EDNRB	-5.3654
CXCL14	-5.20047
CH25H	-4.22996
CCL22	-3.95652
PLVAP	-3.70553
CX3CL1	-3.58951
TNFSF11	-3.5354
CD200R1	3.29791
CD177	-3.25511
ITGB3	-3.10224
ITGA9	-3.01414
NLRP12	-2.63413
LGALS3	-2.56169
CAMK1D	-2.33206
PTPN22	-2.29142
C5	-2.13949
S100A8	-2.10438
PTPRO	-2.04697
KITLG	-1.93606
VAV3	-1.91054
F2RL1	1.83378
GPR15	1.8093
ITGA2B	-1.72604
GATA3	-1.69226
PRKCA	-1.57827
IL27RA	-1.54502
EDNRA	-1.54111
S100A14	-1.5082

[truncated: 4 more sheets: Int-6 Prod., Reg. Int-6 Prod., Neg. Reg. Int-6 Prod., Cytokine Secretion]
